# Supplementary material for: Specific pools of endogenous peptides are present in gametophore, protonema, and protoplast cells of the moss Physcomitrella patens
Source: BMC Plant Biol. 2015 Mar 15;15:87. doi: 10.1186/s12870-015-0468-7 (PMC4365561; doi:10.1186/s12870-015-0468-7)
Supplement: Additional file 2: — List of primers and probes used in quantitative real-time PCR. [file 12870_2015_468_MOESM2_ESM.xlsx]

## Sheet: Лист1
Additional file 2. List of primers and probes used in quantative real-time PCR.
List of genes that were used for the quantitative real-time PCR. Shown sequence of primers (forward and reverse), as well as the fluorescent probe (FAM-BHQ1)
Gene	Forward primer	Reverse primer	Probe FAM-BHQ1
Pp1s100_37V6	CGTATTGTCAGGTTTTTGTGCT	TTGTTAGGAGACTGTATGGAGG	TCAGTAACCAGACGTTTCTTCCGTGT
Pp1s12_233V6	AACGACGAAGACAAACAAGC	GAAGAAGAGTGCCAAGTTCC	ACGTCGTCTCGGGCACGTTG
Pp1s138_60V6	TCTTATGGAAGAGGACAAGAGC	GTCAGAATACCGATGTAAAGCAC	CAGTTGAGGTTGCTCCGGTTAC
Pp1s143_177V6	CTTTCGGTTTGAAGAGCAGG	CATCATCAATCTGAGAGTCATCC	ATGTCGTCGAATGCTCTGACGA
Pp1s15_197V6	ATCTTGATACAGGTCTGAGTGG	CAACCCTATTATCGTGTCTGGA	AGCATCCAAAGAGTACAACCTCTTG
Pp1s183_29V6	GATGAGTGATGACAACACATCC	GACTTTGCATTCTTTATTGCCG	AGTGTGGATGCACATTTACGTGGA
Pp1s206_126V6	CAAGATTGGAGTGAAGAGGATC	GCTGCTCATATTGATCTGGTAG	CATGATCAAGTACCTTCCAGGCG
Pp1s254_25V6	CTCGCAGTAGAACTCGTAGG	CTACCCCAAGGATATCTCCG	AGTCTTGACACCGGCGGGGA
Pp1s283_63V6	CTTGATTGTCAGTGAGAGTGG	GTTTGGAGGTGTGAAGAAGG	CTCATCCTTTCCGAAATCGTTG
Pp1s287_29V6	CTCTTATGACCAGTCTGTGGAG	ATTTCGTTCAAGAAGATCCAGG	TCGCATCGGCGTGCAGCTTG
Pp1s290_44V6	TCGTACCTCAAGAGAACATCC	GATCAAAATCAACGGGTGTCC	ATGCTACGAGAGCCTTGGCAAT
Pp1s334_84V6	GGACCGCATTATTACTACCAAC	TTAATAGAGACAACCTGCTTCC	AGTCTACTGGCGCTGATGTGT
Pp1s350_28V6	GAGGAAGGAGGAAGTCAAGG	CGATTTGTCACTATGCCCAC	CAGTGGCCAGTTCATGCGCAA
Pp1s419_39V6	GTTGATGGTGGTGAAGATCG	AGGCACTAACTTACTGTCCC	CAGACTCTGTCGTTGTGGAA
Pp1s51_158V6	TCTCAGATCGTTACTTTGCTTG	GAAGAATACTAAGGCTCGTGC	CTAGAGTTCACCTTGCCTGCA
Pp1s63_123V6	CCTCAACAGTAAGTGCAAGC	CTTCGTCTTCTTGATCCTCTC	TCACGACACCACCGTGAAGA
Pp1s67_172V6	CAATTTATCGGCCTTGTCAGAG	TGAGATCAAGGACTTCCTGC	AGCACCTCACTTTGAACTTGA
Pp1s81_151V6	TGCTGAATTAAGTTCATGCGAC	AAAGAAGAACAGCTCAAATCGG	ATCAGTGACCTTCTTCTTGGCC
Pp1s81_246V6	AAGATCAACTATGACTCGGC	CTACTCTACCTTGTTGTACGC	CAGCGTGCCAGTACAGTCC
Pp1s84_102V6	GTCACCAAGTTACCAAGCG	TACTTCTTCTTCTCGGCGT	TACGAGAAGCGGATCACGGA
Pp1s98_150V6	GAAGCTTGTGAAGCGGTT	GACCGAATGGACTCAGGA	CTACGCCCAGTATGCGCG
Pp1s7_457V2.1	GAGTGAAGCAGATGATATGCTG	ATACCTCCAATCTTGTAGACATCC	TCGACTTACCTCAAGAAGGTCG
