# Supplementary material for: Specific pools of endogenous peptides are present in gametophore, protonema, and protoplast cells of the moss Physcomitrella patens
Source: BMC Plant Biol. 2015 Mar 15;15:87. doi: 10.1186/s12870-015-0468-7 (PMC4365561; doi:10.1186/s12870-015-0468-7)
Supplement: Additional file 3: — List of peptides identified in gametophores, protonemata, and protoplasts. [file 12870_2015_468_MOESM3_ESM.xlsx]

## Sheet: Лист1
Additional file 3. List of endogenous peptides identified in gamethophores, protonema and protoplasts
Accession number - protein unique number in the UniProtKB database
Peptide sequence - amino acid sequences of identified peptides
"+" и "-" - indicates that the corresponding peptide has been or hasn't been identified in an appropriate cell type
Accession number	Peptide sequence	PROTOPLASTS	GAMETOPHORES	PROTONEMATA
A0JC00	MAGGRAAMQTSAEGSDGN	+	-	-
A0JC02	DGIVTGGMIPK	+	-	-
A0MD71	ENAVFKSLQD	+	-	-
A1ILJ2	IPIIR	+	-	-
A2NY77	SLFDKDGDGSITTKEL	+	-	-
A2NY77	SLGQNPTEAELQDM	+	-	-
A2NY77	DKDGDGSITTKELGTVM	+	-	-
A2NY77	DKDQNGFISA	+	-	-
A2NY77	DKDQNGFISAAE	+	-	-
A2NY77	SLFDKDGDGSITTK	+	-	-
A2NY77	VFDKDQNGFISAAEL	+	-	-
A2NY77	SLGQNPTEAELQD	+	-	-
A2NY77	VFDKDQNGFISA	+	-	-
A2NY77	FSLFDKDGDGSITTK	+	-	-
A2NY77	DKDGDGSITTKELGTVMR	+	-	-
A2NY77	DKDQNGFIS	+	-	-
A2NY77	DKDQNGFISAAEL	+	-	-
A2NY77	DTDSEEELKEA	+	-	-
A2NY77	DKDQNGFISAAELRHVM	+	-	-
A2NY77	FDKDGDGSITTKEL	+	-	-
A2NY77	SLFDKDGDGSITTKELGTVMR	+	-	-
A2NY77	DKDQNGFISAAELR	+	-	-
A2NY77	MKDTDSEEELKEA	+	-	-
A2NY77	DKDQNGFISAA	+	-	-
A2NY77	VDADGNGTIDFPEF	+	-	-
A2NY77	DKDGDGSITTKEL	+	-	-
A2NY77	VDADGNGTIDF	+	-	-
A2NY77	FKEAFSLF	+	-	-
A2V813	GGVPPPPPPPPPPRG	-	+	-
A2V813	TELEQVGSLNEPV	-	-	+
A2V813	GGGVPPPPPPPPPPRG	-	+	-
A2V814	IIRDASGVVPI	-	-	+
A4ZFY6	FLADGFRSIGHSVSSK	+	-	-
A4ZFY6	SSGGDPAGWLQTASKQLGKLSSFGE	+	-	-
A4ZFY6	RSPGRSQSIQVRASSGGDPAGWLQTASKQLGKLS	-	-	+
A4ZFY6	LFVVDYHDAFLPF	+	-	-
A4ZFY6	MPYQLLRPHSKPGVTSMGVPNSIT	-	-	+
A4ZFY6	SGGDPAGWLQTA	+	-	-
A4ZFY6	AAVLQDSELMTWWTEMREK	+	-	-
A4ZFY6	SGGDPAGWLQTASKQL	+	-	-
A4ZFY6	DYPYAADGLELWGALK	+	-	-
A4ZFY6	SGGDPAGWLQTASKQLGKL	+	-	-
A4ZFY6	KKFPGMVYE	+	-	-
A4ZFY6	LADGFRSIGHSVSSKVTGF	+	-	-
A4ZFY6	VAKINAQQNSATYATR	+	-	-
A4ZFY6	VVDYHDAFLPFVAK	+	-	-
A4ZFY6	TTVEAKKFPGMVYE	+	-	-
A4ZFY6	DDTSWRSNDEF	+	-	-
A4ZFY6	INAQQNSATYATRTL	+	-	-
A4ZFY6	LSKDGILKL	+	-	-
A4ZFY6	VVDYHDAFLPF	+	-	-
A4ZFY6	FERPNLGGNDM	+	-	-
A4ZFY6	NRGGPVKMPYQL	+	-	-
A4ZFY6	GESMKSSEVI	+	-	-
A4ZFY6	LKVLDLIDR	+	-	-
A4ZFY6	LYPLPQL	+	-	-
A4ZFY6	SSGGDPAGWLQTASK	-	-	+
A4ZFY6	FLSKDGILKL	+	-	-
A4ZFY6	LLAPHFKSTLE	-	+	-
A4ZFY6	YAVYNDLGNIEQNEK	+	-	-
A4ZFY6	SSGGDPAGWLQTASKQLG	+	-	+
A4ZFY6	FVVDYHDAFLPFVAK	+	-	-
A4ZFY6	IFFQNTAYLPDETPASLKALREQEL	+	-	-
A4ZFY6	SMGVPNSITI	-	+	+
A4ZFY6	SSGGDPAGWLQTASKQLGKLSS	+	-	-
A4ZFY6	FYIPR	+	-	-
A4ZFY6	LVVEDYPYAADGLELWGALKA	+	-	-
A4ZFY6	DTSWRSNDEFAR	+	-	-
A4ZFY6	MAAVNYKDTWTFE	+	-	-
A4ZFY6	DPTSAITKDHIE	-	+	-
A4ZFY6	FVVDYHDAFLPF	+	-	-
A4ZFY6	MQLLAPH	+	-	-
A4ZFY6	AVYNDLGNIEQNEK	+	-	-
A4ZFY6	FERAKMSDF	+	-	-
A4ZFY6	VNFGQY	+	-	-
A4ZFY6	PAGWLQTASKQLGKLSSFG	-	+	-
A4ZFY6	VIFPNWAGLEGPAASLIDF	+	-	-
A4ZFY6	GLNPVMITRVKEFPIR	-	-	+
A4ZFY6	NIEQNEKFERPNLG	-	+	+
A4ZFY6	FLADGFRSIGHSVSSKVTGF	+	-	-
A4ZFY6	PAGWLQTASKQLGKLS	-	+	+
A4ZFY6	SGGDPAGWLQTASKQLGKLSSF	+	-	-
A4ZFY6	EFLAGLNPVMITR	+	-	-
A4ZFY6	LVVEDYPYAADGLELWGALK	+	-	-
A4ZFY6	VLDLIDRVA	-	-	+
A4ZFY6	FKGFKESVNEAD	+	-	-
A4ZFY6	LSKDGILKLL	+	-	-
A4ZFY6	MGVPNSITI	-	-	+
A4ZFY6	INAQQNSATYATRTLL	+	-	-
A4ZFY6	SGGDPAGWLQTASKQLGKLSS	+	-	-
A4ZFY6	AVYNDLGNIEQNEKFERPNLG	-	-	+
A4ZFY6	SGGDPAGWLQTASKQLG	-	+	+
A4ZFY6	AFERAKMSDF	+	-	-
A4ZFY6	FYIPRDEA	+	-	-
A4ZFY6	SSGGDPAGWLQTASKQL	+	-	-
A4ZFY6	LALPPKTVGEER	+	-	-
A4ZFY6	DEAFERAKMSDF	+	-	-
A4ZFY6	VNFGQYDFAGFMPHHPTL	+	-	-
A4ZFY6	DDTSWRSNDEFAR	+	-	-
A4ZFY6	SSGGDPAGWLQTASKQLGKLSSF	+	-	-
A4ZFY6	RPHSKPGVTSMGVPNSITI	-	-	+
A4ZFY6	SGGDPAGWLQTASKQLGKLS	-	+	+
A4ZFY6	FYIPRDEAF	+	-	-
A4ZFY6	WAGLEGPAASLIDF	+	-	-
A4ZFY6	AAFKGFKESVNEAD	+	-	-
A4ZFY6	VVEDYPYAADGLELWGALK	+	-	-
A4ZFY6	FYIPRDEAFER	+	-	-
A4ZFY6	LVVEDYPYAADGLELWGALKAWHKE	+	-	-
A4ZFY6	LAGLNPVMITR	+	-	-
A4ZFY6	PAGWLQTASKQLGKL	+	+	-
A4ZFY6	VIFPNWAGLEGPAASL	+	-	-
A4ZFY6	FLSKDGILKLL	+	-	-
A4ZFY6	SSGGDPAGWLQTASKQLGKLS	-	+	+
A4ZFY6	MPYQLLRPHSKPGVTSMGVPNSITI	-	-	+
A4ZFY6	DYAVYNDLGNIEQNEK	+	-	-
A4ZFY6	GPSGDNVQYTGVATTMKKLK	-	+	+
A4ZFY6	SSGGDPAGWLQTASKQLGK	+	-	-
A4ZFY6	NTAYLPDETPASLK	-	-	+
A4ZFY6	MPYQLLRPHSKPGVTSM	-	+	-
A4ZFY6	PAGWLQTASKQLGKLSS	+	-	-
A4ZFY6	VIFPNWAGLEGPAASLID	+	-	-
A4ZFY6	VEEAVTSNRLF	-	+	-
A4ZFY6	TSTSTRGPSGDNVQYTGVATTMK	+	-	-
A4ZFY6	YPYAADGLELWGALK	+	-	-
A4ZFY6	LFLSKDGILKLL	+	-	-
A4ZFY6	YHDAFLPF	+	-	-
A4ZFY6	DEAFERAKMSD	+	-	-
A4ZFY6	FERPNLGGNDMYHFPRR	+	-	-
A4ZFY6	GGPVKMPY	+	-	-
A4ZFY6	IFFQNTAYLPDETPASLK	+	-	-
A4ZFY6	LADGFRSIGHSVSSK	+	-	-
A4ZFY6	YVDIYYKDD	+	-	-
A4ZFY6	IAAGGSIETH	+	-	-
A4ZFY6	SSGGDPAGWLQTASKQLGKLSSFG	-	+	+
A4ZFY6	PAGWLQTASKQLGKLSSF	+	-	-
A4ZFY6	INAQQNSATYATR	+	-	-
A4ZFY6	LFLSKDGILKL	+	-	-
A4ZFY6	LRPHSKPGVTSM	+	-	-
A4ZFY6	HDAFLPF	+	-	-
A4ZFY6	VTRKQEFDTVEE	+	-	-
A4ZFY6	PAGWLQTASKQL	+	-	-
A4ZFY6	PAGWLQTASKQLG	+	+	+
A4ZFY6	VSNNDITAHQVF	+	-	-
A4ZFY6	TVEEIKKLY	-	+	-
A4ZFY6	GLSVEEAVTSNRLF	-	+	-
A4ZFY6	GPSGDNVQYTGVATTMK	+	-	-
A4ZFY6	DTVEEIKKL	+	-	-
A4ZFY6	FLADGFRSIGHSVSS	+	-	-
A4ZFY6	VYNDLGNIEQNEK	+	-	-
A4ZFY6	YPYAADGLELWGALKA	+	-	-
A4ZFY6	FQNTAYLPDETPASLK	+	+	-
A4ZFY6	WKVNWEWELAK	+	-	-
A4ZFY7	VIFPNWAGLEGPAASNID	+	-	-
A4ZFY7	YVTNSWVYNTEKTGAR	+	-	-
A4ZFY7	VPGAILVK	-	+	-
A4ZFY7	NIEKSEELERPNLG	-	+	+
A4ZFY7	GINNVLPDKEDIPEQEQHPLVF	-	+	-
A4ZFY7	MNYQLLRPHSKPGVTF	-	+	-
A4ZFY7	AAVNFGQYDYAGFMPHHPTLT	-	+	-
A4ZFY7	MNYQLLRPHSKPGVTFMGVPNSIT	-	-	+
A4ZFY7	IFFQNTAYLPDETPASLKALRDQEL	+	-	-
A4ZFY7	VIFPNWAGLEGPAASNIDF	+	-	-
A4ZFY7	YVTNSWVYNTEKTGARIF	+	-	-
A4ZFY7	DYQIYNDLGNIEKSEELERPNLG	-	+	-
A4ZFY7	AHYVTNSWVYNTEKTGARIF	+	-	-
A4ZFY7	YPLPRLLQ	-	+	-
A4ZFY7	MNYQLLRPHSKPGVT	-	+	-
A4ZFY7	IPEQEQHPL	+	-	-
A4ZFY7	SEELERPNLG	-	+	-
A4ZFY7	MNYQLLRPHSKPGVTFM	-	+	-
A4ZFY7	GINNVLPDKEDIPEQEQHPL	-	+	-
A4ZFY7	FTVPKSFGVPGAIL	+	-	-
A4ZFY8	ELLQPKSGPGLTNKGIPNSVSI	+	-	-
A4ZFY8	SKDNLVQIITT	-	-	+
A4ZFY8	AVKVPYELLQPKSGPGLTNKGIPNSVS	-	-	+
A4ZFY8	YVPVGEESSVEEVINNQQQPFELIRQF	+	-	-
A4ZFY8	ELLQPKSGPGLTNKGIPNSVS	+	-	-
A4ZFY8	AVKVPYELL	-	-	+
A4ZFY8	AVKVPYELLQPKSGPGLTNKGIPN	-	+	-
A4ZFY8	LQPKSGPGLTNKGIPNSVSI	+	-	-
A4ZFY8	LALPGKDGGKPTFR	+	-	-
A4ZFY8	AVKVPYELLQPKSGPGLT	-	+	+
A4ZFY8	LRSTPFEFNMD	+	-	-
A4ZFY8	AVKVPYELLQPKSGPGLTNKGIPNSVSI	-	-	+
A4ZFY8	FYVPKNFGTPGAIL	+	-	-
A4ZFZ0	KQSWRFDEQALPT	-	+	-
A4ZFZ0	FPYPR	+	-	-
A4ZFZ1	PQAPAGP	+	-	-
A4ZFZ1	SKLDPAQFGDPISAITTK	+	-	-
A4ZFZ1	ATVDVPKRSGL	+	-	-
A4ZFZ1	FDQVKFSD	+	-	-
A4ZFZ1	AAAEGLEQVTTAVGNLFH	-	+	+
A4ZFZ1	LLTFPLPGVI	+	-	-
A4ZFZ1	PVLGGSKEFPYPRR	+	-	-
A4ZFZ1	IMDYHDIFLPYVNR	+	-	-
A4ZFZ1	FDQVKFSDF	+	-	-
A4ZFZ1	TFPLPGVIAADTQAWSTDVEFARRML	+	-	-
A4ZFZ1	ATVDVPKRSGLMSR	+	-	-
A4ZFZ1	ELLIPTSGPGLTGKGVPN	+	-	-
A4ZFZ1	DTQAWSTDVEFARRMLAGLNPL	+	-	-
A4ZFZ1	FYIPRDEKFDQVKFSD	+	-	-
A4ZFZ1	AMAQPIPEGTPKSTVLAL	+	-	+
A4ZFZ1	FIPEPGTPDWEK	+	-	-
A4ZFZ1	INAGGIIEQNFTAGKYSM	+	-	-
A4ZFZ1	KFIPEPGTPD	-	+	-
A4ZFZ1	VRDGDQEFGSFGEIM	+	-	-
A4ZFZ1	SVLHPIHNVLVPH	+	-	-
A4ZFZ1	VRDGDQEFGSFGEI	+	-	-
A4ZFZ1	AEGLEQVTTAVGNLFH	+	-	-
A4ZFZ1	AFPSGPDTKL	+	-	-
A4ZFZ1	SAVRDGDQEFGSFG	-	+	+
A4ZFZ1	SVLHPIHNVL	+	-	-
A4ZFZ1	LLTFPLPGVIAA	+	-	-
A4ZFZ1	AKTPGPGTAMPQAPAGPTPKATVDVPKRSGLMSRHDL	-	-	+
A4ZFZ1	MAQPIPEGTPKSTVLALK	-	+	+
A4ZFZ1	IPTSGPGLTGKGVPN	-	+	-
A4ZFZ1	LPYELLIPTSGPGLTGKGVPNSIS	-	-	+
A4ZFZ1	SRHDLVMLF	-	-	+
A4ZFZ1	ANSAVKAAAEGLEQVTTAVGNLF	-	-	+
A4ZFZ1	AAAEGLEQVTTAVGNLF	+	-	+
A4ZFZ1	MLYPTNFR	+	-	-
A4ZFZ1	SRHDLVML	-	+	-
A4ZFZ1	VFLTNEKIL	+	-	-
A4ZFZ1	AKTPGPGTAMPQAPAGPTPKATVDVPKRSG	-	-	+
A4ZFZ1	VPKRSGLMSR	+	-	-
A4ZFZ1	AKTPGPGTAMPQAPAGPTPKATVDVPKRSGLMSRHDLVML	-	-	+
A4ZFZ1	EFKVPKNFGTPGAIIVM	+	-	-
A4ZFZ1	IPEPGTPDWEK	+	-	-
A4ZFZ1	IADSGDDVAELLGQHVSIML	+	-	-
A4ZFZ1	SKLDPAQFGDPISA	+	-	-
A4ZFZ1	ATYNDLGDPDLHESLKR	+	-	-
A4ZFZ1	VINFPIDSWVYNTSFKTGRVF	+	-	-
A4ZFZ1	NRAGPVQLPYEL	+	+	-
A4ZFZ1	AAPNASTAGTTTQNPL	+	-	-
A4ZFZ1	IPTSGPGLTGKGVPNSIS	+	-	+
A4ZFZ1	VPKRSGLMSRHDL	+	-	-
A4ZFZ1	AKTPGPGTAMPQAPAGPTPKATVDVPKRSGLMSRHDLVMLF	-	-	+
A4ZFZ1	TNEKILMPL	+	-	-
A4ZFZ1	NRAGPVQLPYELLIPTSGPGLTGKGVPN	-	+	-
A4ZFZ1	PDLHESLKR	+	-	-
A4ZFZ1	LLTFPLPGVIA	+	-	-
A4ZFZ1	DEKFDQVKFSD	+	-	-
A4ZFZ1	LIPTSGPGLTGKGVPNSISI	+	-	+
A4ZFZ1	MAQPIPEGTPKSTVL	-	+	+
A4ZFZ1	YAFPSGPDTKL	+	-	-
A4ZFZ1	SKLDPAQFGDPISAITTKHIE	+	-	-
A4ZFZ1	SVAEDTELQAWWTEIR	+	-	-
A4ZFZ1	VFTPPPPGSAKD	+	-	-
A4ZFZ1	VRDGDQEFGSFGEIMDM	+	-	-
A4ZFZ1	SWVYNTSFKTGR	+	-	-
A4ZFZ1	DPDLHESLKRPVLG	-	+	+
A4ZFZ1	VRDGDQEFGSFGEIMDMY	+	-	-
A4ZFZ1	IADSGDDVAELLGQHVSI	+	-	-
A4ZFZ1	AEGLEQVTTAVGNLFHS	+	-	-
A4ZFZ1	AKTPGPGTAMPQAPAGPTPKATVDVPKRSGLM	-	+	+
A4ZFZ1	IPTSGPGLTGKGVPNSISI	+	+	+
A4ZFZ1	FIHEYAFPSGPDTKLL	-	+	-
A4ZFZ1	TVEKALSQKRLF	+	-	-
A4ZFZ1	AFPSGPDTKLL	+	-	-
A4ZFZ1	ATVDVPKRSGLMS	+	-	-
A4ZFZ1	LKEWPIK	+	-	-
A4ZFZ1	AKTPGPGTAMPQAPAGPTPKATVDVPKRSGLMSRHDLVM	-	-	+
A4ZFZ1	LIPTSGPGLTGKGVPNSIS	+	-	-
A4ZFZ1	SREVPLAMAQPIPEGTPKSTVL	-	+	-
A4ZFZ1	FSREVPL	+	-	-
A4ZFZ1	SGQHAIVPILK	-	+	+
A4ZFZ1	IMDYHDIFLPY	+	-	-
A4ZFZ1	ELLIPTSGPGLTGKGVPNSI	+	-	-
A4ZFZ1	FHSVLPTASSNGDF	+	-	-
A4ZFZ1	TLRSGQHAIVPILK	+	-	-
A4ZFZ1	AKTPGPGTAMPQAPAGPTPKATVDVPKRSGLMSRHDLV	-	-	+
A4ZFZ1	TLRSGQHAIVPILKSA	+	-	-
A4ZFZ1	AAAEGLEQVTTAVGNLFHS	+	-	-
A4ZFZ1	AKTPGPGTAMPQAPAGPTPKATVDVPKRSGL	-	-	+
A4ZFZ1	HDIFLPYVNR	+	-	-
A4ZFZ1	MLYPTNFRF	+	-	-
A4ZFZ1	LLTFPLPGVIAAD	+	-	-
A4ZFZ1	NRAGPVQLPYELLIPTSGPGLTGKGVPNSIS	-	-	+
A4ZFZ1	VMLFSREVPLA	-	-	+
A4ZFZ1	ELLIPTSGPGLTGKGVPNSISI	+	-	-
A4ZFZ1	AMAQPIPEGTPKSTVLA	+	-	+
A4ZFZ1	FIHEYAFPSGPDTKLLT	-	+	+
A4ZFZ1	LFSREVPLA	-	+	+
A4ZFZ1	FYIPRDEK	+	-	-
A4ZFZ1	VMLFSREVPL	+	-	+
A4ZFZ1	AMAQPIPEGTPKSTVL	-	-	+
A4ZFZ1	SKLDPAQFGDPIS	+	-	-
A4ZFZ1	AGPVQLPYEL	+	-	-
A4ZFZ1	FSDFAAETLRSGQHAIVPILK	-	+	-
A4ZFZ1	IADSGDDVAELLGQHVSIM	+	-	-
A4ZFZ1	AKTPGPGTAMPQAPAGPTPKATVDVPKRSGLMSRHDLVMLFSREVPL	-	-	+
A4ZFZ1	DFAYHEL	+	-	-
A4ZFZ1	FDQVKFSDFAAE	+	-	-
A4ZFZ1	MAQPIPEGTPKSTVLALKANSAVK	-	-	+
A4ZFZ1	IMDYHDIF	+	-	-
A4ZFZ1	MLYPTNFRFQ	+	-	-
A4ZFZ1	SWVYNTSFKTGRVF	+	-	-
A4ZFZ1	ELLIPTSGPGLTGKGVPNSIS	+	-	-
A4ZFZ1	AKTPGPGTAMPQAPAGPTPKATVD	-	-	+
A4ZFZ1	MLYPTNFRFQM	+	-	-
A4ZFZ1	AFPSGPDTKLLT	-	+	-
A4ZFZ1	LPYVNR	+	-	-
A4ZFZ1	YHDIFLPYVNR	+	-	-
A4ZFZ1	LIPTSGPGLTGKGVP	+	-	-
A4ZFZ1	FYIPRDEKFDQVKFSDFAA	+	-	-
A4ZFZ1	DEKFDQVKFSDF	+	-	-
A4ZFZ1	LAIEDYPYAADGLEIWDALKEY	+	-	-
A4ZFZ1	FYIPRDEKFDQVKFSDFAAE	+	-	-
A4ZFZ1	IEDYPYAADGLEIWDALKEY	+	-	-
A4ZFZ1	VRDGDQEFGSFGEIMD	+	-	-
A4ZFZ1	LFSREVPLAMAQPIPEGTPKSTVLALK	-	-	+
A4ZFZ1	GPGTAMPQAPAGPTPK	+	-	-
A4ZFZ1	VFLTNEKILMPL	+	-	-
A4ZFZ1	VFTPPPPGSAKDW	+	-	-
A4ZFZ1	VRDGDQEFGSFGE	+	-	-
A4ZFZ1	LLKEWPIK	+	-	-
A4ZFZ1	SKLDPAQFGDPISAIT	+	-	-
A4ZFZ1	ANSAVKAAAEGLEQVTTAVGNLFH	-	-	+
A4ZFZ1	FSREVPLAMAQPIPEGTPKSTVLA	-	+	-
A4ZFZ1	YHDIFLPY	+	-	-
A4ZFZ1	TFPLPGVIAA	+	-	-
A4ZFZ1	VINFPIDSWVYNTSFKTGR	+	-	-
A4ZFZ1	ATYNDLGDPDLHESL	+	-	-
A4ZFZ1	VSEDVPIKDW	+	-	-
A4ZFZ1	ITTKHIESGLEGL	+	-	-
A4ZFZ1	KLDPAQFGDPISA	+	-	-
A4ZFZ1	DFAYHELISH	+	-	-
A4ZFZ1	MAQPIPEGTPKSTVLA	-	+	+
A4ZFZ1	FIMDYHDIFLPYVNR	+	-	-
A4ZFZ1	INAGGIIEQNFTAGKYSMEM	+	-	-
A4ZFZ1	LIPTSGPGLTGKGVPN	+	-	-
A4ZFZ1	LPYELLIPTSGPGLTGKGVPN	-	+	-
A4ZFZ1	ATYNDLGDPDLHES	+	-	-
A4ZFZ1	SAVRDGDQEFGSFGEIMDM	+	-	-
A4ZFZ1	FKVPKNFGTPGAII	+	-	-
A4ZFZ1	FYIPRDEKFDQVKFSDF	+	-	-
A4ZFZ1	MLFSREVPL	-	-	+
A4ZFZ1	SREVPLAMAQPIPEGTPKSTVLA	-	-	+
A4ZFZ1	AFPSGPDTKLLTFPLPGVIAADTQAWSTD	+	-	-
A4ZFZ1	MLYPTNFRFQME	+	-	-
A4ZFZ1	LPYELLIPTSGPGLTGKGVPNSISI	-	-	+
A4ZFZ1	VRDGDQEFGSF	+	-	-
A4ZFZ1	AMAQPIPEGTPKST	+	-	-
A4ZFZ1	VFTPPPPGSAKDWVWE	+	-	-
A4ZFZ1	VRDGDQEFGSFGEIMDMYAAK	+	-	-
A4ZFZ1	AQPIPEGTPKSTVLA	+	-	-
A4ZFZ1	NRAGPVQLPYELLIPTSGPGLTGKGVPNSISI	+	-	-
A4ZFZ1	SVQLPDERVINFPIDSW	+	-	-
A4ZFZ1	LFSREVPLAMAQPIPE	-	+	-
A4ZFZ1	VDVPKRSGLMSRHDL	+	-	-
A4ZFZ1	DWRFDEQALPED	+	-	-
A4ZFZ1	FKVPKNFGTPGAIIVM	+	-	-
A4ZFZ1	SREVPLAMAQPIPEGTPKSTVLALK	-	-	+
A4ZFZ1	VFTPPPPGSAKDWVWEL	+	-	-
A4ZFZ2	NPCVINCLEKF	+	-	-
A4ZFZ2	DGALRPVAIELSLP	-	+	-
A4ZFZ2	FLHSDGAL	-	+	-
A4ZFZ2	VYIPR	+	-	-
A4ZFZ2	HRAGAGTLPYELLLQKSGPGI	+	-	-
A5A0Q9	GIPVATVAIQNATNAGLLAVR	+	-	-
A5A0Q9	LSIVQMPR	+	-	-
A5A0Q9	VAIQNATNAGLLAVR	+	-	-
A5A8G0	IVTGPSGINPSSNGHLQE	+	-	-
A5PGV3	ELIAGTIGLASALIDNVP	+	-	-
A5PGV3	QNLAMSVVFGLGY	-	+	-
A5PGV3	PFLGMLLGL	+	-	-
A5PH36	LLEALIARD	+	-	-
A5PH36	AGSEQILMT	-	-	+
A5PH37	TMAVLPKAI	-	+	-
A5PH37	LAEQNVDDPILT	+	-	-
A5PH37	LANKFLVT	+	-	-
A5PH39	IVLLGPCLVIGDGSLTPAISVLS	+	-	-
A5PH39	IIINKI	+	-	-
A5PH41	CKESGVVYILG	-	+	+
A5PH41	QEGSIQTQSVN	+	-	-
A5X6F3	SIKWNFAKF	+	-	-
A5X6F3	LQKGGGWLLGDSIKWNFAKF	+	-	-
A5X6F3	LQKGGGWLLGDSIKW	+	-	-
A6MIZ2	RALLNADLIGFHT	+	-	-
A7TTX9	SMLALVQ	-	+	-
A7TTY1	INQNLLPQGSI	+	-	-
A7X9K6	ELGRGQFGVTYL	+	-	-
A7X9L7	KELGRGEFGV	+	-	-
A7X9L9	GTPNIVDLK	-	+	-
A7X9L9	TKGMNLGRPTD	-	+	-
A9BX63	QVASDAAGRSSWQAL	-	-	+
A9BX63	QAVLPGPGGIPIPIPG	+	-	-
A9BYK5	KLTAHSPCFRSEAGSY	-	-	+
A9C0P9	VLGALTADL	-	+	-
A9C0P9	VTVKVAAQHSG	-	+	-
A9CP51	EGGNNFTMVRSAPG	+	-	-
A9CPF3	LTTAKVLT	+	-	-
A9CPF5	MDGVIMKPISL	+	-	-
A9CPG0	ATALMLIHIIPDLL	+	-	-
A9LSF9	EDTTWLVLFIL	+	-	-
A9LSG0	LKQRRGSCRDAELEIDVP	+	-	-
A9LSG1	KENPLDISDGP	-	-	+
A9Q9K8	AMTAYKNGKALESSL	+	-	-
A9Q9K8	FKAANPDVKGVTASAKAGGEKWLSM	+	-	-
A9Q9K8	AAKDSDMPKRPPSAY	+	-	-
A9Q9K8	YKNGKALESSL	+	-	-
A9Q9K8	FKAANPDVKGVTASAKAGGEK	+	-	-
A9Q9K8	TAYKNGKALESSL	+	-	-
A9Q9K8	MTAYKNGKALESSL	+	-	-
A9Q9K8	SEEEKAPYVAE	+	-	-
A9Q9K8	SSAAATNGAVSLNGDASSGGAAKER	+	-	-
A9Q9K8	GVTASAKAGGEKWLSM	+	-	-
A9Q9K8	KDSDMPKRPPSAY	+	-	-
A9Q9K8	FKAANPDVKGVTASAKAGGEKWLS	+	-	-
A9Q9L0	ENPNVKGVTAVGKAGGEK	+	-	-
A9RAR8	ENLNDHLADPVANNAWAYA	+	-	-
A9RAR8	FDPLGLADDPDTFAELKV	+	-	-
A9RAR8	ENLNDHLADPVANNAWAYAT	+	-	-
A9RAR8	PVANNAWAYATN	-	+	-
A9RAR8	VQAIVTGKGPLENL	+	-	-
A9RAR8	ENLNDHLADPVANNAWAY	+	-	-
A9RAR8	VTDPIYPGGSFDPLGLADDPDTFAEL	+	-	-
A9RAR8	HLADPVANNAWAYATN	-	+	-
A9RAR8	NLNDHLADPVANNAWAYATN	-	+	-
A9RAR8	YRVAGGPLGEVTDPIYPGGSFDPLGLADDPDTFAELKVK	+	-	-
A9RAR8	PIYPGGSFDPLGLADDPDTFAELK	+	-	-
A9RAR8	LNDHLADPVANNA	+	-	-
A9RAR8	VTDPIYPGGSFDPLGL	+	-	-
A9RAR8	GAVEGYRVAGGPLGE	+	-	-
A9RAR8	DHLADPVANNAWAYATNFTPGN	-	+	+
A9RAR8	IVTGKGPL	+	-	+
A9RAR8	FVQAIVTGKGPLEN	+	-	-
A9RAR8	FVQAIVTGKGPL	+	-	-
A9RAR8	LADPVANNAWAYATNFTPGN	+	-	-
A9RAR8	AIVTGKGPLEN	+	-	-
A9RAR8	VTDPIYPGGSFDPLGLADDPDTFAELK	+	-	-
A9RAR8	DHLADPVANNAWAYATN	+	+	-
A9RAR8	ADDPDTFAELK	-	+	-
A9RAR8	HLADPVANNAWAYAT	-	+	-
A9RAR8	LADDPDTFAELK	-	+	+
A9RAR8	DHLADPVANNAWAYAT	-	+	-
A9RAR8	IVTGKGPLENLNDH	+	-	-
A9RAR8	ENLNDHLADPVANNA	+	-	-
A9RAR8	GEVTDPIYPGGSFDPLGL	+	-	-
A9RAR8	GLADDPDTFAELK	-	+	-
A9RAR8	VQAIVTGKGPL	+	-	+
A9RAR8	LADPVANNAWAYATN	+	-	-
A9RAR8	AIVTGKGPLENLNDHLADPVANNAWAY	+	+	-
A9RAR8	NLNDHLADPVANNAWAYATNFTPGN	-	+	-
A9RAR8	VTGKGPLENLNDHLADPVANNAWAY	-	+	-
A9RAR8	NLNDHLADPVANNA	-	+	-
A9RAR8	ENLNDHLADPVANNAWA	+	-	-
A9RAR8	FDPLGLADDPDTFAEL	+	-	-
A9RAR8	LNDHLADPVANNAWAY	+	-	-
A9RAR8	VQAIVTGKGPLEN	+	-	-
A9RAR8	IVTGKGPLEN	+	-	-
A9RAR8	NDHLADPVANNAW	+	-	-
A9RAR8	AIVTGKGPLENLNDHLAD	-	+	-
A9RAR8	NDHLADPVANNAWAY	+	-	-
A9RAR8	ENLNDHLAD	+	-	-
A9RAR8	ENLNDHLADPVANNAWAYATN	+	-	-
A9RAR8	IVTGKGPLE	-	+	-
A9RAR8	YRVAGGPLGEVTDPIYPGGSFDPLGL	+	-	-
A9RAR8	IVTGKGPLENLNDHLADPVANNAWAYATNFTPGN	+	-	-
A9RAR8	PIYPGGSFDPLGL	+	-	-
A9RAR8	ENLNDHLADPVANNAWAYATNFTPGN	+	-	-
A9RAR8	ENLNDHLADPVANN	+	-	+
A9RAR8	NLNDHLADPVANNAWAYAT	-	+	-
A9RAR8	YRVAGGPLGEVTDPIYPGGSFDPLGLADDPDTFAELK	+	-	-
A9RAR8	VTDPIYPGGSFDPLGLADDPDT	+	-	-
A9RAR8	AIVTGKGPLENLNDH	+	-	-
A9RAR8	DPVANNAWAYATNFTPGN	-	+	+
A9RAR8	NDHLADPVANNA	+	-	-
A9RAR8	LNDHLADPVANNAWAYATN	+	-	-
A9RAR8	DDPDTFAELK	-	+	-
A9RAR8	DHLADPVANNAWAYA	-	+	-
A9RAR8	FVQAIVTGKGPLE	+	-	-
A9RAR8	LNDHLADPVANN	+	-	-
A9RAR8	VAGGPLGEVTDPIYP	-	+	-
A9RAR8	VTDPIYPGGSFDPLGLADDPDTFAELKVK	+	-	-
A9RAR8	ENLNDHLADPVANNAW	+	-	-
A9RAR8	GLADDPDTFAEL	+	-	-
A9RAR8	VQAIVTGKGPLE	+	-	-
A9RAR8	EIKNGRLAMFSMFGF	+	-	-
A9RAR8	VTGKGPL	+	-	-
A9RAR8	NDHLADPVANNAWAYATN	+	-	-
A9RAR8	AIVTGKGPLE	+	-	-
A9RAR8	YRVAGGPLGE	+	-	-
A9RAS0	APSGEVDVQGAATRSALPR	+	-	-
A9RAS0	ATTSGVNMPGADHAL	+	-	-
A9RAS0	APSGEVDVQGAATR	+	-	-
A9RAS0	AGLIFHL	+	-	-
A9RAS2	ENLNDHLADPVANNAW	+	-	-
A9RAS2	LNDHLADPVANNAWAY	+	-	-
A9RAS2	FLGPFSGETPSY	+	-	-
A9RAS2	LLAKSGVKFGEAV	+	-	-
A9RAS2	AKSGVKFGEAVW	+	-	-
A9RAS2	FKAGAQIFSEGGL	+	-	-
A9RAS2	GAVEGYRVAGGPLG	+	-	-
A9RAS2	GEFAGDYGWDTAGLSSDPETFARNR	+	-	-
A9RAS2	LADPVANNAWAYATN	+	-	-
A9RAS2	LLAKSGVKFGE	+	-	-
A9RAS2	FKAGAQIFSEGGLD	+	-	-
A9RAS2	GEVTDPIYPGGSFDPLGL	+	-	-
A9RAS2	LLAKSGVKFGEAVWF	+	-	-
A9RAS2	FVQAIVTGKGPL	+	-	-
A9RAS2	KFLGPFSGETPSYLTGE	+	-	-
A9RAS2	LAKSGVKFGEAVW	+	-	-
A9RAS2	GLSSDPETFARNRELE	+	-	-
A9RAS2	KSAGSDSIWYGADRP	+	-	-
A9RAS2	YRVAGGPLGE	+	-	-
A9RAS2	IWYGADRPK	+	-	-
A9RAS2	PIYPGGSFDPLGL	+	-	-
A9RAS2	YGWDTAGLSSDPETFARNREL	+	-	-
A9RAS2	AIVTGKGPLEN	+	-	-
A9RAS2	LSSDPETFARNR	+	-	-
A9RAS2	IVTGKGPLEN	+	-	-
A9RAS2	PVANNAWAYATNFTPGN	+	-	-
A9RAS2	FAGDYGWDTAGLSSDPET	+	-	-
A9RAS2	GGLDYLGNPSLVHAQ	+	-	-
A9RAS2	LNDHLADPVANN	+	-	-
A9RAS2	FDPLGLADDPDTFAEL	+	-	-
A9RAS2	VTDPIYPGGSFDPLG	+	-	-
A9RAS2	SAGSDSIWYGADRPKF	+	-	-
A9RAS2	FAGDYGWDTAGLSSDPETFARNREL	+	-	-
A9RAS2	ELEVIHAR	+	-	-
A9RAS2	GLADDPDTFAEL	+	-	-
A9RAS2	LNDHLADPVANNAW	+	-	-
A9RAS2	FAGDYGWDTAGLSSDPETFARNR	+	-	-
A9RAS2	FDPLGLADDPDTF	+	-	-
A9RAS2	EGGLDYLGNPSLVHA	-	-	+
A9RAS2	SEGGLDYLGNPSLVHAQSIL	+	-	-
A9RAS2	GEVTDPIYPGGSFDPL	+	-	-
A9RAS2	ENLNDHLADPVANNAWAY	+	-	-
A9RAS2	LLAKSGVKFGEAVW	+	-	-
A9RAS2	GWDTAGLSSDPETFAR	+	-	-
A9RAS2	PIYPGGSFDPL	+	-	-
A9RAS2	VQAIVTGKGPL	+	-	-
A9RAS2	GLSSDPETFAR	+	-	-
A9RAS2	LADPVANNAWAY	+	-	-
A9RAS2	LGPFSGETPSY	+	-	-
A9RAS2	NGRLAMF	+	-	-
A9RAS2	GAVEGYRVAGGPLGE	+	-	-
A9RAS2	LVHAQSIL	+	-	-
A9RAS2	TAGLSSDPETFARNREL	-	+	-
A9RAS2	FKAGAQIFSEGGLDYLGNPSLVHAQSIL	+	-	-
A9RAS2	SEGGLDYLGNPSLVHAQSILAIW	+	-	-
A9RAS2	FKAGAQIFSEGGLDYL	+	-	-
A9RAS2	FAGDYGWDTAGLSSDPETFARNRELE	+	-	-
A9RAS2	KFLGPFSGETPS	+	-	-
A9RAS2	VEGYRVAGGPL	+	-	-
A9RAS2	KFLGPFSGETPSY	+	-	-
A9RAS2	SAGSDSIWYGADRP	+	-	-
A9RAS2	FLGPFSGETPSYLTGE	+	-	-
A9RAS2	PVANNAWAYATN	+	-	-
A9RAS2	FLGPFSGETPS	+	-	-
A9RAS2	LADDPDTFAEL	+	-	-
A9RAS2	VTDPIYPGGSFDPLGLADDPDTF	+	-	-
A9RAS2	TAGLSSDPETFAR	+	-	-
A9RAS2	YGWDTAGLSSDPETFARNRELE	+	-	-
A9RAS2	NDHLADPVANNAWAYATNFTPGN	+	-	-
A9RAS2	LADPVANN	+	-	-
A9RAS2	GAVEGYRVAGGPL	+	-	-
A9RAS2	LSSDPETFARNRELE	+	-	-
A9RAS2	GNPSLVHAQSILAIW	+	-	-
A9RAS2	YLTGEFAGDYGWDTAGLSSDPETFARNREL	+	-	-
A9RAS2	ENLNDHLADPVANNAWAYATNFTPGN	+	-	-
A9RAS2	VTDPIYPGGSFDPL	+	-	-
A9RAS2	GEFAGDYGWDTAGLSSDPETFARNREL	+	-	-
A9RAS2	KFLGPFSGETPSYL	+	-	-
A9RAS2	KAGAQIFSEGGLDYL	+	-	-
A9RAS2	SMFGFFVQA	+	-	-
A9RAS2	LSSDPETFAR	+	-	-
A9RAS2	GSDSIWYGADRPK	+	-	-
A9RAS2	KFLGPFSGETP	+	-	+
A9RAS2	ENLNDHLADPVANNAWAYATN	+	-	-
A9RAS2	SEGGLDYL	+	-	-
A9RAS2	IFSEGGLDYLGNPSLVHAQ	+	-	-
A9RAS2	LLAKSGVKFGEA	+	-	-
A9RAS2	FLGPFSGETPSYL	+	-	-
A9RAS2	KSAGSDSIWYGADRPK	+	-	-
A9RAS2	FAGDYGWDTAGLSSDPETFARNRE	+	-	-
A9RAS2	LSSDPETFARNREL	+	-	-
A9RAS2	VTDPIYPGGSFDPLGL	+	-	-
A9RAS2	AGATAMHSTALAG	+	-	-
A9RAS2	KAGAQIFSEGGLDY	+	-	-
A9RAS2	LLAKSGVKF	+	-	-
A9RAS2	YGWDTAGLSSDPETFARNR	+	-	-
A9RAS2	KFLGPF	+	-	-
A9RAS2	LADPVANNAW	+	-	-
A9RAS2	YGWDTAGLSSDPETFAR	+	-	-
A9RAS2	DYGWDTAGLSSDPETFARNRELE	+	-	-
A9RAS2	LGPFSGETPS	+	-	-
A9RAS2	SIWYGADRPK	+	-	-
A9RAS2	VVLMGAVEGYR	+	-	-
A9RAS2	FLGPFSGETP	+	-	-
A9RAS2	LGNPSLVHAQ	+	-	-
A9RAS2	SEGGLDYLGNPSLVHAQ	+	-	-
A9RAS2	SAGSDSIWYGADRPKFLGPFSGETPS	+	-	-
A9RAS2	LNDHLADPVANNAWAYATN	+	-	-
A9RAS2	GEFAGDYGWDTAGLSSDPETFAR	+	-	-
A9RAS2	SAGSDSIWYGADRPK	+	-	-
A9RAS2	FDPLGLADD	+	-	-
A9RAS2	ADDPDTFAEL	+	-	-
A9RAS2	FAGDYGWDTAGLSSDPETFAR	+	-	-
A9RAS2	LADPVANNAWAYATNFTPGN	+	-	-
A9RAS5	INHGWVIRAAN	+	-	-
A9RAU0	ISMASVLART	+	-	-
A9RAU2	KAGDAKPLGKDEE	+	-	-
A9RAU2	KVNVTLQL	+	-	-
A9RAU2	QLQGPGT	-	+	-
A9RAV9	KRDSATRPKDSNTVSPYARFVNPSI	+	-	-
A9RAW3	IALLVMAIN	-	+	-
A9RAW3	QSVQLPFAL	+	-	-
A9RAW8	DYIPWLSPLDLGGTEKR	+	-	-
A9RAW8	YPIIGHLHLLG	-	-	+
A9RAX4	FSQAGVLAEVSLLPDR	+	-	-
A9RAY9	KRSRLSKLQIHK	+	-	-
A9RAY9	KVLAFG	-	+	+
A9RAZ3	GVKGANVESPGA	-	-	+
A9RB04	GPEFVTICNAVISKKASA	-	-	+
A9RB04	LVGGASLKGPEF	+	-	-
A9RB04	VVVAPPFL	+	-	-
A9RB04	VVVAPPFLYIGQVIGSLTDR	+	-	-
A9RB04	YEPVWAIGTGKVASPEQAQEVHA	+	-	-
A9RB04	VVVAPPFLYIGQ	+	-	-
A9RB04	LNDGKFEESVE	+	-	-
A9RB04	IGQVIGSLTDR	+	-	-
A9RB04	LVGGASLKGPE	+	-	-
A9RB04	YALSKGLGVIA	+	-	-
A9RB04	FVTICN	+	-	-
A9RB04	QLVDAGVKW	+	-	-
A9RB04	VGELNDGKFEESVE	+	-	-
A9RB04	VVVAPPFLYIGQVIGSL	+	-	-
A9RB07	YWLSVGAQPSDTVRR	+	-	-
A9RB07	LSVGAQPSDTVR	+	-	-
A9RB07	YWLSVGAQPSDTVR	+	-	-
A9RB07	WLSVGAQPSDTVR	+	-	-
A9RB09	SVGAQPSDTVR	+	-	-
A9RB09	YWLSVGAQPSDTVRN	+	-	-
A9RB09	WLSVGAQPSDTVRNIL	+	-	-
A9RB09	LSVGAQPSDTVRNIL	+	-	-
A9RB25	GIINGLNFR	-	-	+
A9RB27	SLGDLVPFSNK	-	+	-
A9RB27	LGDLVPFSNK	-	+	-
A9RB37	TISVGDKLPEANLS	-	+	+
A9RB39	VAGSNTHQFY	+	-	-
A9RB39	VVRDYPTIPG	-	+	-
A9RB39	GDMILLPTRDVLII	+	-	-
A9RB39	LVQTGGDADGLMK	-	+	-
A9RB39	VVRDYPTIPGEP	-	+	-
A9RB49	SQQGYGAQPMGIPMQAPMQR	-	+	+
A9RB49	IPMQAPMQR	-	+	-
A9RB49	LSQQGYGAQPMGIPMQAPMQR	-	+	+
A9RB49	QQGYGAQPMGIPMQAPMQR	-	+	+
A9RB49	AQPMGIPMQAPMQR	-	+	-
A9RB49	WSLLSQQGYGAQPMGIPMQAPMQR	-	-	+
A9RB62	VDTKGRIYIGSPDGVQVFSR	+	-	-
A9RB67	EKLREAEIAVIQ	-	-	+
A9RB75	SSDDVEEIKALYAAESA	-	+	+
A9RB92	KVEPVAGPL	+	-	-
A9RB95	GTSHVPPELEKLAKDVMGECGGLPLAL	+	-	-
A9RBA3	TKRTKKAGIVGKYGTRYGASLRKQIKK	-	-	+
A9RBA3	TKRTKKAGIVGKYGTRYGASLRKQIKKM	-	-	+
A9RBB8	MLVGCIPV	+	-	-
A9RBC1	VLQSSTVYGSVHSETPPT	+	-	-
A9RBC1	TPPFEGVQPLI	-	+	-
A9RBC1	MQRQLDAVDII	-	+	-
A9RBC1	QMLETLSI	-	-	+
A9RBC1	HTPIPLLEALLKWQESETPKVPNDA	+	-	-
A9RBD6	VEAWKPI	+	-	-
A9RBD6	SQRATHGGLLI	-	+	-
A9RBD6	VVLAPLTR	+	-	-
A9RBD6	TDYNDSKDDDPVALGVSIAQALNKYNLMY	+	-	-
A9RBD6	GVFPVSSTNKAINGQL	+	-	-
A9RBD6	VLPTGDGTAEFSTPR	+	-	-
A9RBD6	LPTGDGTAEFSTPRALE	-	-	+
A9RBD6	TDYNDSKDDDPVALGVSIAQALNKYNLM	+	-	-
A9RBD6	GVSIAQALNKYNL	+	-	-
A9RBD6	AVAFGRHFL	+	-	-
A9RBD6	TDYNDSKDDDPVALGVSIAQALNKYNL	+	-	-
A9RBD6	ATPTKLGRFDL	+	-	-
A9RBD6	IETVEAVSEEIGSDRLGVR	+	-	-
A9RBD7	LPPKLPSPPP	-	+	-
A9RBF7	ILDEYGVGYKSR	+	-	-
A9RBF7	DEYGVGYKSR	+	-	-
A9RBF7	VTIPAGDEPDTHDDFKPVQ	-	-	+
A9RBG5	FKALTAKALDTLDTLDYAAR	+	-	-
A9RBG5	KAWPYVQNGLRSSASYLR	+	-	-
A9RBG5	LAPPPPPSGGLPGTENADQARDTD	+	-	-
A9RBG5	TAKALDTLDTLDYAAR	+	-	-
A9RBG5	LLGEVMSQL	+	-	-
A9RBG5	SGGLPGTENADQAR	+	-	-
A9RBG5	YLQPKTPQEA	+	-	-
A9RBG5	FKALTAKALD	+	-	-
A9RBG5	IKLAPPPPPSGGLPGTENADQA	+	-	-
A9RBG5	LAPPPPPSGGLPGTE	+	-	-
A9RBG5	PKAEKAY	+	-	-
A9RBG5	FYLQPKTPQ	+	-	-
A9RBG5	LEAIKLAPPPPPSGGLPGTE	-	-	+
A9RBG5	AARVKSLPKAEKAY	+	-	-
A9RBG5	YLQPKTPQEAAERVK	+	-	-
A9RBG5	IEKKAWPYVQNGLRSSASYL	+	-	-
A9RBG5	KAWPYVQNGLRSSA	+	-	-
A9RBG5	SSASYLR	+	-	-
A9RBG5	FYLQPKTP	+	-	-
A9RBG5	YDLNTIEASKPKADKKA	+	-	-
A9RBG5	VEAIKEVKPLIEK	+	-	-
A9RBG5	IEKKAWPYVQNGLR	+	-	-
A9RBG5	VKTAVEAIK	+	-	-
A9RBG5	LAPPPPPSGGLPGTENADQARDTDLP	+	-	-
A9RBG5	SSASYLRYDL	+	-	-
A9RBG5	YDLNTIEASKP	+	-	-
A9RBG5	KAWPYVQNGLRSSASYL	+	-	-
A9RBG5	ALDTLDTLDYAAR	+	-	-
A9RBG5	IKLAPPPPPSGGLPGTENADQARDTDLPLK	+	-	-
A9RBG5	AIKLAPPPPPSGGLPG	-	-	+
A9RBG5	LEAIKLAPPPPPSGGLPG	-	+	+
A9RBG5	AETVALLGEVMSQL	+	-	-
A9RBG5	LAPPPPPSGGLPGTENADQARDTDLPLKS	+	-	-
A9RBG5	FKALTAK	+	-	-
A9RBG5	GLRSSASYLR	+	-	-
A9RBG5	TAKALDTLDTLDYA	+	-	-
A9RBG5	AYAETVALL	+	-	-
A9RBG5	DLNTIEASKPKA	+	-	-
A9RBG5	GNARALEAIKLAPPPPPSGGLPGTENADQARDTDLPLK	-	-	+
A9RBG5	IKLAPPPPPSGGLPGTENADQARDTD	+	-	-
A9RBG5	KAWPYVQNGLR	+	-	-
A9RBG5	LRSSASYL	+	-	-
A9RBG5	DTDLPLKSRFYLQPKTPQEAAERVK	+	-	-
A9RBG5	LSLAAVSL	+	-	-
A9RBG5	KAWPYVQNGL	+	-	-
A9RBG5	LNTIEASKPKADKKA	+	-	-
A9RBG5	ALDTLDTLDY	+	-	-
A9RBG5	PKTPQEAAER	+	-	-
A9RBG5	VQNGLRSSASYLRYDL	+	-	-
A9RBG5	FYLQPKTPQEA	+	-	-
A9RBG5	LAPPPPPSGGLPGTENADQARDTDLPLKSRF	+	-	+
A9RBG5	VALLGEVMSQL	+	-	-
A9RBG5	IEKKAWPYVQNGLRSSAS	+	-	-
A9RBG5	VKSLPKAEKAYAE	+	-	-
A9RBG5	IKLAPPPPPSGGLPGTENAD	+	-	-
A9RBG5	LEAIKLAPPPPPSGGLPGTENAD	-	-	+
A9RBG5	SGGLPGTENADQARDTDLPLKSR	+	-	-
A9RBG5	IEKKAWPYVQNGLRSSASY	+	-	-
A9RBG5	IEKKAWPYVQNGLRSSASYLRY	+	-	-
A9RBG5	DTLDTLDYA	+	-	-
A9RBG5	WPYVQNGLRSSASY	+	-	-
A9RBG5	DTDLPLKSRF	+	-	-
A9RBG5	YDLNTIEASKPKA	+	-	-
A9RBG5	FKALTAKALDTLDTLDY	+	-	-
A9RBG5	AYAETVALLGE	+	-	-
A9RBG5	SGGLPGTENADQARDTDLPL	+	-	-
A9RBG5	VQNGLRSSA	+	-	-
A9RBG5	IKLAPPPPPSGGLPGTEN	+	-	+
A9RBG5	TVALLGEVMSQL	+	-	-
A9RBG5	LEAIKLAPPPPPSGGLPGTENADQARD	-	-	+
A9RBG5	DLNTIEASKPKAD	+	-	-
A9RBG5	FYLQPKTPQEAAER	+	-	-
A9RBG5	ARDTDLPLKSR	+	-	-
A9RBG5	VEAIKEVKPL	+	-	+
A9RBG5	ALDTLDTL	+	-	-
A9RBG5	FYLQPKTPQEAAERVK	+	-	-
A9RBG5	IKLAPPPPPSGGLPGTENADQARDTDLPLKS	+	-	-
A9RBG5	LEAIKLAPPPPPSGGLPGTENADQARDTDLPL	-	-	+
A9RBG5	YDLNTIEASKPKADKK	+	-	-
A9RBG5	DTDLPLK	+	-	-
A9RBG5	FKALTAKALDTL	+	-	-
A9RBG5	VQNGLRSSASY	+	-	-
A9RBG5	DTDLPLKSR	+	-	-
A9RBG5	IKLAPPPPPSGGLPGTENADQARD	+	-	-
A9RBG5	VKSLPKAEKAY	+	-	+
A9RBG5	DLNTIEASKPKADKKA	+	-	-
A9RBG5	TLDYAAR	+	-	-
A9RBG5	VQNGLRSSASYL	+	-	-
A9RBG5	FKALTAKALDTLDTL	+	-	-
A9RBG5	FYLQPKTPQEAAE	+	-	-
A9RBG5	FYLQPKTPQEAAERVKTAVE	+	-	-
A9RBG5	ALDTLDTLDYA	+	-	-
A9RBG5	TAKALDTLDT	+	-	-
A9RBG5	YAETVALL	+	-	-
A9RBG5	AWPYVQNGLRSSASYLR	+	-	-
A9RBG5	LNTIEASKPKADK	+	-	-
A9RBG5	LDTLDTLDYAAR	+	-	-
A9RBG5	LEAIKLAPPPPPSGGLPGTENADQAR	-	-	+
A9RBG5	LTAKALDTLDTLD	+	-	-
A9RBG5	IKLAPPPPPSGGLPGTE	+	-	-
A9RBG5	TDLPLKSR	+	-	-
A9RBG5	LEAIKLAPPPPPSGGLPGTENADQARDTDLPLKSR	-	-	+
A9RBG5	DTLDTLDY	+	-	-
A9RBG5	IEKKAWPYVQNGLRSSASYLR	+	-	-
A9RBG5	SSASYLRY	+	-	-
A9RBG5	KAWPYVQNGLRSSASYLRYD	+	-	-
A9RBG5	KKAWPYVQNGLRSSASY	+	-	-
A9RBG5	VQNGLRSSASYLRY	+	-	-
A9RBG5	ALDTLDTLD	+	-	-
A9RBG5	IKLAPPPPPSGGLPGTENADQARDTDLPLKSR	+	-	-
A9RBG5	NGLRSSASYLR	+	-	-
A9RBG5	YAETVALLGEVMSQL	+	-	-
A9RBG5	FYLQPKTPQEAAERV	+	-	-
A9RBG5	IKEVKPLIEK	+	-	-
A9RBG5	KKAWPYVQNGLRSSASYLR	+	-	-
A9RBG5	NTIEASKPKADKKA	+	-	-
A9RBG5	LRSSASYLR	+	-	-
A9RBG5	IKLAPPPPPSGGLPGTENADQ	+	-	-
A9RBG5	TIEASKPKAD	+	-	-
A9RBG5	AARVKSLPKAEKAYAETVALLGEVMSQL	+	-	-
A9RBG5	TLDTLDYAAR	+	-	-
A9RBG5	IKLAPPPPPSGGLPG	-	-	+
A9RBG5	LNTIEASKPKAD	+	-	-
A9RBG5	IEKKAWPYVQNGLRSSASYLRYD	+	-	-
A9RBG5	TAKALDTLDTLDY	+	-	-
A9RBG5	GEVMSQL	+	-	-
A9RBG5	LQPKTPQEAAER	+	-	-
A9RBG5	YDLNTIE	+	-	-
A9RBG5	AIKLAPPPPPSGGLPGTENADQARDTDLPLK	-	+	+
A9RBG5	ARVKSLPKAEKAY	+	-	-
A9RBG5	IKLAPPPPPSGGLPGTENADQARDTDLPL	+	-	-
A9RBG5	LAPPPPPSGGLPGTENADQARD	+	-	-
A9RBG5	TAVEAIK	+	-	-
A9RBG5	KSLPKAEKAY	+	-	-
A9RBG5	TAKALDTLDTLD	+	-	-
A9RBG5	YLQPKTPQ	+	-	-
A9RBG5	IKEVKPL	+	-	-
A9RBG5	LAPPPPPSGGLPGTEN	-	-	+
A9RBG5	WPYVQNGLRSSASYL	+	-	-
A9RBG5	WPYVQNGLRSSASYLR	+	-	-
A9RBG5	IKLAPPPPPSGGLP	+	-	-
A9RBG5	IKLAPPPPPSGGLPGTENA	+	-	-
A9RBG5	LAPPPPPSGGLPGTENADQARDTDLPL	+	-	-
A9RBG5	LEAIKLAPPPPPSGGLPGTENADQARDTDLPLKSRFY	-	-	+
A9RBG5	VKSLPKAEKAYAETVALLGEVMSQL	+	-	-
A9RBG5	YLQPKTPQEAAER	+	-	-
A9RBG5	YLQPKTPQEAAERV	+	-	-
A9RBG5	YLQPKTPQEAAERVKTA	+	-	-
A9RBG5	AETVALL	+	-	-
A9RBG5	IKLAPPPPPSGGLPGTENADQARDTDLP	+	-	-
A9RBG5	FYLQPKTPQE	+	-	+
A9RBG5	FKALTAKALDTLDTLD	+	-	-
A9RBG5	KAWPYVQNGLRSSAS	+	-	-
A9RBG5	TDLPLKSRF	+	-	-
A9RBG5	KAWPYVQNGLRSS	+	-	-
A9RBG5	IKLAPPPPPSGGLPGTENADQAR	+	-	-
A9RBG5	DLNTIEASKPKADK	+	-	-
A9RBG5	KLAPPPPPSGGLPGTENADQAR	+	-	-
A9RBG5	DTLDYAAR	+	-	-
A9RBG5	AETVALLGE	+	-	-
A9RBG5	YDLNTIEASKPKAD	+	-	-
A9RBG5	GGLPGTENADQARDT	-	+	-
A9RBG5	NGLRSSASYL	+	-	-
A9RBG5	YLQPKTPQEAA	+	-	-
A9RBG5	FKALTAKAL	+	-	-
A9RBG5	VKSLPKAEKAYA	+	-	-
A9RBG5	DTDLPL	+	-	-
A9RBG5	LAPPPPPSGGLPGTENADQARDTDLPLKSR	+	-	-
A9RBG5	SSASYLRYD	+	-	-
A9RBG5	IKLAPPPPP	+	-	-
A9RBG5	IKLAPPPPPSGGLPGTENADQARDT	+	-	-
A9RBG5	AYAETVAL	+	-	-
A9RBG5	LEAIKLAPPPPPSGGLPGTEN	-	+	+
A9RBG5	KAWPYVQNGLRSSASYLRY	+	-	-
A9RBG5	LEAIKLAPPPPPSGGLPGTENADQARDTDLPLKSRF	-	-	+
A9RBG5	KAWPYVQNGLRSSASY	+	-	-
A9RBG5	AIKLAPPPPPSGGLPGTEN	-	-	+
A9RBG5	VKTAVEAI	+	-	-
A9RBG5	LAPPPPPSGGLPGTENADQARDTDLPLK	+	+	+
A9RBG5	LEAIKLAPPPPPSGGLPGTENADQARDTDLPLK	-	+	+
A9RBG5	KKAWPYVQNGLRSSASYL	+	-	-
A9RBG5	AETVALLG	+	-	-
A9RBG5	KKAWPYVQNGLRSSASYLRY	+	-	-
A9RBG5	TAKALDTLDTL	+	-	-
A9RBG5	APPPPPSGGLPGTENADQAR	+	-	-
A9RBG5	WPYVQNGLRSSAS	+	-	-
A9RBG5	IEKKAWPY	+	-	-
A9RBG5	LAPPPPPSGGLPGTENADQAR	+	-	-
A9RBG5	PGTENADQAR	+	-	-
A9RBG5	FYLQPKTPQEAA	+	-	-
A9RBG5	DTLDTLDYAAR	+	-	+
A9RBG5	PSGGLPGTENADQAR	+	-	-
A9RBG5	VKSLPKAEKA	+	-	-
A9RBG5	AYAETVALLGEVMSQL	+	-	-
A9RBG5	LAPPPPPSGGLPGTENADQ	+	-	-
A9RBG5	VQNGLRSSAS	+	-	-
A9RBG5	VQNGLRSSASYLR	+	-	-
A9RBG5	FYLQPKTPQEAAERVKTA	+	-	-
A9RBG5	VQNGLRSSASYLRYD	+	-	-
A9RBG5	YDLNTIEASKPKADK	+	-	-
A9RBG5	LGEVMSQL	+	-	-
A9RBG7	TALLNGFSV	-	+	-
A9RBH0	DAQENN	-	+	-
A9RBH9	KNELLNQL	-	-	+
A9RBH9	LSIAQVL	+	-	-
A9RBH9	FLPIDLRPKKTR	+	-	-
A9RBH9	GGAPNKLSKIK	+	-	-
A9RBH9	VLTVISQTQK	+	-	-
A9RBH9	TVISQTQKASLREA	+	-	-
A9RBH9	VAKVTGGAPNKLSK	+	-	-
A9RBH9	SIAQVLTVISQTQKASLREA	+	-	-
A9RBH9	LSIAQVLTVISQTQK	+	-	-
A9RBH9	TVISQTQKASLREAY	+	-	-
A9RBH9	VLTVISQTQKAS	+	-	-
A9RBH9	KVTGGAPNKLSKIK	+	-	-
A9RBH9	SKNELLNQLKEL	+	-	-
A9RBH9	EAYFPMRKF	+	-	-
A9RBH9	RAKSKNELLNQLKEL	+	-	-
A9RBH9	LSIAQVLTVISQTQKASLREAY	+	-	-
A9RBH9	VLTVISQTQKASLREAY	+	-	-
A9RBH9	LSIAQVLTVISQTQKASLREA	+	-	-
A9RBH9	VAKVTGGAPNKLSKIK	+	-	-
A9RBH9	SIAQVLTVISQTQKASLREAY	+	-	-
A9RBH9	YFPMRKF	+	-	-
A9RBH9	AKSKNELLNQLKEL	+	-	-
A9RBH9	VLTVISQTQKASLR	+	-	-
A9RBH9	VLTVISQTQKASLREA	+	-	-
A9RBH9	KVTGGAPNKLSK	+	-	-
A9RBH9	LLNQLKELK	+	-	-
A9RBI5	LRSRLLVILPQ	+	-	-
A9RBJ9	IYDSRGNPTVEAD	+	-	-
A9RBJ9	YPILSIEDPFDQDDWAHYSK	+	-	-
A9RBJ9	AIYDSRGNPTVE	+	-	-
A9RBJ9	IHLSDGSWYRAAVPSGASTGVYEA	+	-	-
A9RBJ9	LVGKDPTNQTAIDNF	+	-	-
A9RBJ9	LLKVNQIGSVTES	+	-	-
A9RBJ9	LVGKDPTNQTAIDN	+	-	-
A9RBJ9	AVDNVNKIIGPA	+	-	-
A9RBJ9	SIEDPFDQDDWAHYSK	+	-	-
A9RBJ9	IHLSDGSWYRA	+	-	-
A9RBJ9	LAGNKEIVMPVPAF	+	-	-
A9RBJ9	IHLSDGSWYR	+	-	-
A9RBJ9	IHLSDGSWYRAAVPSGASTGVYEAL	+	-	-
A9RBJ9	LAVGLSTGQIK	+	-	-
A9RBJ9	YRAAVPSGASTGVYEA	+	-	-
A9RBJ9	DEGGFAPNIQDNREGLE	-	+	-
A9RBJ9	MILPTGASSFKEAMK	+	-	-
A9RBJ9	AIYDSRGNPTVEAD	+	-	-
A9RBJ9	MKIGSEVYHNLK	+	-	-
A9RBJ9	FRKPAEPY	-	+	-
A9RBJ9	IIGPALVGKDPTNQTAIDNF	+	-	-
A9RBJ9	IHLSDGSW	+	-	-
A9RBJ9	IVMPVPAF	+	-	-
A9RBJ9	LGDKAVYAGLK	+	-	-
A9RBJ9	MILPTGASSFKEA	+	-	-
A9RBJ9	AIYDSRGNP	+	-	-
A9RBJ9	EFMILPTGASSFKEA	+	-	-
A9RBJ9	IEEELGDKAVYAGLK	+	-	-
A9RBJ9	FNVINGGSHAGNKLAMQ	+	-	-
A9RBJ9	SFIADLAVGLSTGQIK	+	-	-
A9RBJ9	NVNKIIGPALVG	-	+	-
A9RBK0	SIFDSRGNPTVEAD	+	-	-
A9RBK5	QELRGLVCNGAN	+	-	-
A9RBK5	AGLRVDSPLGPL	+	-	-
A9RBK8	PITGTGINPARSLG	-	+	-
A9RBK8	LVHLATIPITGTGINPARSLG	-	+	-
A9RBK8	ATIPITGTGINPARS	-	+	-
A9RBK8	DSHVPVLAPLPIGFAV	-	+	-
A9RBK8	ATIPITGTGINPARSLG	-	+	-
A9RBK8	TIPITGTGINPARSLG	-	+	-
A9RBK8	DSHVPVLAPLPIGFA	-	+	-
A9RBK8	LATIPITGTGINPARSLG	-	+	-
A9RBK8	DSHVPVLAPLPIGFAVF	-	+	-
A9RBL0	ILGLGDLGLNGMGIPIGKL	+	-	-
A9RBL0	ILGLGDLGLNGMGIPIGKLAL	+	-	-
A9RBL0	LVDSKGLVTKSR	+	-	-
A9RBL6	RVIWGKVAR	+	-	-
A9RBL6	SKSNQYPSTSLLQIE	+	-	-
A9RBL6	VRVFMYPSRI	+	-	-
A9RBL6	SKSNQYPSTSLLQIEGVNTSEEVNWYLGKRLA	+	-	-
A9RBL6	SKSNQYPSTSLLQIEGVNTSEEVNWYLGKRLAY	+	-	-
A9RBM7	IDHLESLVS	-	+	-
A9RBQ3	YLNGEFAGDYGWDTAGLSSDPETFARNREL	+	-	-
A9RBQ3	YLNGEFAGDYGWDTAGLSSDPETFARNRELE	+	-	-
A9RBQ3	KFLGPFSGETPSYLNGE	+	-	-
A9RBQ3	GPFSGETPSYLN	-	+	-
A9RBQ3	LGPFSGETPSYLNGE	+	-	-
A9RBQ3	LNGEFAGDYGWDTAGLSSDPETFAR	+	-	-
A9RBQ3	FLGPFSGETPSYLNGEFAGDYGWDTAGLSSDPETFARNREL	+	-	-
A9RBQ3	FLGPFSGETPSYLNGEFAGDYGWDTAGLSSDPETFARNR	+	-	-
A9RBQ3	ADRPKFLGPFSGETPSYLN	-	+	+
A9RBQ3	PKFLGPFSGETPSYLNGE	+	-	-
A9RBQ3	LNGEFAGDYGWDTAGLSSDPETFARNREL	+	-	-
A9RBQ3	YLNGEFAGDYGWDTAGLSSDPETFARNR	+	-	-
A9RBQ3	KFLGPFSGETPSYLNGEFAGDYGWDTAG	+	-	-
A9RBQ3	FLGPFSGETPSYLNGE	+	-	-
A9RBQ3	YLNGEFAGDYGWDTAGLSSDPETFARNRE	+	-	-
A9RBR8	LGAFPDALLIT	-	+	-
A9RBS4	LVGRLNVVPII	+	-	-
A9RBV1	YPLILRQP	-	-	+
A9RBW2	DGAVMMK	-	+	-
A9RBX1	QAGNAVSNAYQSVKEAVTPKQ	-	-	+
A9RBX1	QAGNAVSNAYQSVKEA	-	+	-
A9RBX1	AVSNAYQSVKEAVTPKQ	-	-	+
A9RBX3	VAGEKWEQSNQPGGVVQQ	+	-	-
A9RBX3	EKVGQVANDVSR	+	-	-
A9RBX7	LQQAGNLLGNAYENVK	+	-	-
A9RBX7	DVAGAAGDNAEQAKQGTGSY	+	-	-
A9RBX7	WEQTKQAASDAAGATR	+	-	-
A9RBX7	VAGAAGDNAEQAKQGTGSY	+	-	-
A9RBX7	DKANDVAGAAGDNAEQAKQGTGSY	+	-	-
A9RBX7	DVTPKTTPGKPVR	+	-	-
A9RBX7	QGVSNAAGTTQ	-	+	-
A9RBX7	YEEAKQGASDAAGNVQEK	+	-	-
A9RBX7	WEQTKQGTANAGGATQQK	+	-	-
A9RBY5	VRETGSALNANAARKDQAQ	+	-	-
A9RBY5	FVRETGSALNAN	+	-	-
A9RBY5	ETGSALNANAAR	+	-	-
A9RBY5	AVGDVSAEGTNYL	+	-	-
A9RBY5	AVGDVSAEGTNYLVAG	+	-	-
A9RBY5	IALVGSAFPIL	+	-	-
A9RBY5	VRETGSALNANAARKDQ	+	-	-
A9RBY5	VGSAFPILFSR	+	-	-
A9RBY5	FVRETGSALNANAA	+	-	-
A9RBY5	ETGSALNANAARKDQAQ	+	-	-
A9RBY5	FVRETGSALNANA	+	-	-
A9RBY6	RMPGRSDPYEDVSSAISRS	-	-	+
A9RBY6	RSDPYEDVSSAISRS	-	-	+
A9RBY6	LSRMPGRSDPYEDVS	-	-	+
A9RBY6	LSRMPGRSDPYEDVSSAISRS	-	-	+
A9RBY6	DLTLSRMPGRSDPYEDVSSAISRS	-	-	+
A9RBY6	LSRMPGRSDPYEDVSSAISR	-	-	+
A9RBZ4	IKVNGAVHKGMPHKF	+	-	-
A9RBZ4	VLDSSTLETVTPIPY	+	-	-
A9RBZ4	TVTPIPYDVVNDLK	-	-	+
A9RBZ4	TGIVWNVTKR	+	-	-
A9RBZ4	DVVNDLKGGY	+	-	-
A9RBZ4	TVTPIPYDVVNDLKGGY	-	+	+
A9RBZ4	LRTFKVGQYVD	+	-	-
A9RBZ4	FVLDSSTLETVT	+	-	-
A9RBZ4	DSSTLETVTPIPYDVVNDLKGGY	-	-	+
A9RBZ4	LKRQPAGPRAGF	+	-	-
A9RBZ4	TLETVTPIPYDVVNDLKGGY	+	-	-
A9RBZ4	SSTLETVTPIPYDVVNDLKGGY	-	+	+
A9RBZ4	AVGVVMNKQVGNR	+	-	-
A9RBZ4	VNGAVHKGMPHKF	+	-	-
A9RBZ4	VLDSSTLETVTPIPYDVVNDLKGGY	+	-	+
A9RBZ6	QAREGNGAPGEDSEASYLKSSE	-	+	+
A9RBZ7	LVTPPEGAAVGER	+	-	+
A9RBZ7	VQTIANGGIK	+	-	+
A9RBZ7	VTPPEGAAVGER	+	-	-
A9RBZ9	EMPTGGAAIMRSGPN	+	-	-
A9RBZ9	FKIQYQF	+	+	-
A9RBZ9	IFEMPTGGAAIMRSGPNLLK	+	-	-
A9RBZ9	KFKIQYQ	+	-	-
A9RBZ9	AKEAPKGFTPPTLNADTPAPIFGGSTGGL	+	-	-
A9RBZ9	GAAPDGVADQKPDAKEAPKGFTPPTLN	-	-	+
A9RBZ9	ADQKPDAKEAPKGFTPPTLNADTPAPIFGGSTGGLLR	-	-	+
A9RBZ9	IMRSGPNLLK	+	-	-
A9RBZ9	LRTKFKIQYQ	+	-	-
A9RBZ9	TPAPIFGGSTGGLLRK	+	-	-
A9RBZ9	YVITWESPKEQ	+	-	-
A9RBZ9	YVITWESPKEQIF	+	-	-
A9RBZ9	VNNRSIGKNANPAELKFAQK	-	-	+
A9RBZ9	PTGGAAIMRSGPNLLKL	+	-	-
A9RBZ9	VITWESPKEQIFEMPTGGAAIMRSGPNLL	+	-	-
A9RBZ9	YVITWESPKEQIFEMPTGGAAIMRSGPNLL	+	-	-
A9RBZ9	EMPTGGAAIMRSGPNL	+	-	-
A9RBZ9	FKIQYQFYR	+	-	-
A9RBZ9	GEVQYLHPKDGVYPE	+	-	-
A9RBZ9	PNGEVQYLHPKDGVYPEK	+	-	-
A9RBZ9	GFTPPTLNADTPAPIFGGSTGGLLR	+	-	-
A9RBZ9	SIGKNANPAELKFAQKQAY	+	-	-
A9RBZ9	NADTPAPIFGGSTGGLLR	+	-	-
A9RBZ9	EMPTGGAAIMRSGPNLL	+	-	-
A9RBZ9	NADTPAPIFGGSTGGLLRK	+	-	-
A9RBZ9	SIGKNANPAELK	+	-	-
A9RBZ9	VNAGRSPVGVNNRSIGKN	+	-	-
A9RBZ9	EAPKGFTPPTLNADTPAPIFGGSTGGLLR	+	-	-
A9RBZ9	GVADQKPDA	+	-	-
A9RBZ9	YVITWESPK	+	-	-
A9RBZ9	AQAGAAPDGVADQKPDAKEAPKGFTPPT	-	-	+
A9RBZ9	ANPAELKFAQKQ	-	+	-
A9RBZ9	SIGKNANPAEL	+	-	-
A9RBZ9	VITWESPKEQIFEMPTGGAAIMRSGPNLLK	+	-	-
A9RBZ9	FYVITWESPKEQIFEMPTGGAA	+	-	-
A9RBZ9	FYVITWESPKEQIFEMPTGGAAIMRSGPNL	+	-	-
A9RBZ9	ADTPAPIFGGSTGGLL	+	+	+
A9RBZ9	ITWESPKEQIF	+	-	-
A9RBZ9	EFYVITWESPKEQ	+	-	-
A9RBZ9	TKFKIQYQF	+	-	-
A9RBZ9	TPAPIFGGSTGGLLRKAQVEEF	+	-	-
A9RBZ9	VEEFYVITWESPKEQIFEMPTGGAAIMRSGPNL	+	-	-
A9RBZ9	IFEMPTGGAAIMRSGPNLL	+	-	-
A9RBZ9	ADTPAPIFGGSTGGL	+	-	-
A9RBZ9	FKIQYQ	+	-	-
A9RBZ9	ANPAELKFAQKQAYDL	-	+	+
A9RBZ9	EQIFEMPTGGAAIMR	+	-	-
A9RBZ9	SGPNLLKL	+	-	-
A9RBZ9	TGGAAIMRSGPNL	+	-	-
A9RBZ9	AQAGAAPDGVADQKPDAKEAPKGFTPPTLN	-	+	+
A9RBZ9	EFYVITWESPKEQIFEMPTGGAAIMRSGPNLLKL	+	-	-
A9RBZ9	KGFTPPTLNADTPAPIFGGSTGGLL	+	-	-
A9RBZ9	TPAPIFGGSTGGLL	+	-	-
A9RBZ9	VGVNNRSIGKNANPAELK	+	-	-
A9RBZ9	VNAGRSPVG	+	-	-
A9RBZ9	VNAGRSPVGVNNR	+	-	-
A9RBZ9	PTGGAAIMRSGPNL	+	-	-
A9RBZ9	YVITWESPKE	+	-	-
A9RBZ9	TKFKIQY	+	-	-
A9RBZ9	YRVFPNGEVQYL	+	-	-
A9RBZ9	TKFKIQYQ	+	-	-
A9RBZ9	EMPTGGAAIMR	+	-	-
A9RBZ9	ESPKEQIFEMPTGGAAIMRSGPNLLK	+	-	-
A9RBZ9	RSIGKNANPAELK	+	-	-
A9RBZ9	TKFKIQYQFYR	+	-	-
A9RBZ9	GFTPPTLNAD	+	-	-
A9RBZ9	VFPNGEVQYLHPKDGVYPEK	+	-	-
A9RBZ9	VITWESPKEQI	+	-	-
A9RBZ9	NADTPAPIFGGSTGGLLRKA	+	-	-
A9RBZ9	EFYVITWESPKEQIFEMPTGGAAIMR	+	-	-
A9RBZ9	KEAPKGFTPPTLNADTPAPIFGGSTGGLLR	+	-	-
A9RBZ9	FAQKQAYDL	+	+	+
A9RBZ9	YRVFPNGE	+	-	-
A9RBZ9	AGRSPVGVNNRSIGKNANPAELKFAQKQAYD	-	-	+
A9RBZ9	FAQKQAY	+	-	-
A9RBZ9	VNAGRSPVGV	+	-	-
A9RBZ9	AQAGAAPDGVA	+	-	-
A9RBZ9	AQAGAAPDGVADQKPD	+	-	-
A9RBZ9	ADQKPDAKEAPKGFTPPTLNADTPAPIFG	-	-	+
A9RBZ9	EFYVITWESPKEQIFEMPTGGAAIMRSGPNL	+	-	-
A9RBZ9	FYVITWESPKEQIFEMPTGGAAIMRSGPNLLKL	+	-	-
A9RBZ9	LRTKFKIQY	+	-	-
A9RBZ9	FYVITWESPKEQIFEMPTGGAAIMR	+	-	-
A9RBZ9	RSIGKNANPAELKFAQKQAYD	-	-	+
A9RBZ9	VITWESPKEQIFEMPTGGAAIM	+	-	-
A9RBZ9	VNAGRSPVGVNNRSIGKNANPAE	+	-	-
A9RBZ9	VNNRSIGKNANPAEL	-	+	+
A9RBZ9	YRVFPNGEVQY	+	+	-
A9RBZ9	YRVFPNGEVQYLHPKDGVYPEK	+	-	-
A9RBZ9	ADQKPDAKEAPKGFTPPTLNADTPAPIF	-	-	+
A9RBZ9	FAQKQAYD	+	-	-
A9RBZ9	FYRVFPNGEVQY	+	-	-
A9RBZ9	ADTPAPIFGGSTGGLLRKA	+	-	-
A9RBZ9	ESPKEQIFEMPTGGAAIMR	+	-	-
A9RBZ9	AGAAPDGVADQKPDAKEAPKGFTPPTLN	-	-	+
A9RBZ9	DTPAPIFGGSTGGLL	+	-	-
A9RBZ9	KNANPAELKFAQKQAYD	-	-	+
A9RBZ9	TPAPIFGGSTGGLLR	+	+	+
A9RBZ9	MPTGGAAIMRSGPNL	+	-	-
A9RBZ9	YRVFPNGEVQYLH	+	-	-
A9RBZ9	FKIQYQFYRVFPNGEVQYLHPKDGVYPEK	+	-	-
A9RBZ9	VNNRSIGKNANPAELKF	-	-	+
A9RBZ9	AQAGAAPDGVADQKPDAKEAPKGFTPPTL	-	-	+
A9RBZ9	VEEFYVITWESPKEQIFEMPTGGAAIMRSGPNLLK	+	-	-
A9RBZ9	VNAGRSPVGVNNRSIGKNANPAELK	+	-	-
A9RBZ9	NRSIGKNANPAELKFAQKQAYDL	-	-	+
A9RBZ9	FYVITWESPKEQIFEMPTGGAAIMRSGPNLL	+	-	-
A9RBZ9	IFEMPTGGAAIMRSGPNLLKL	+	-	-
A9RBZ9	YVITWESPKEQIFEM	+	-	-
A9RBZ9	AQAGAAPDGVADQKPDA	+	-	-
A9RBZ9	VYPEKVNAGRSPVG	-	+	+
A9RBZ9	EQIFEMPTGGAAIMRSGPNLLK	+	-	-
A9RBZ9	YVITWESPKEQIFEMPTGGAAIMRSGPNLLKL	+	-	-
A9RBZ9	YVITWESPKEQIFE	+	-	-
A9RBZ9	EMPTGGAAIMRSGPNLLK	+	-	-
A9RBZ9	VNAGRSPVGVNNRSIGKNANPAEL	+	-	-
A9RBZ9	AKEAPKGFTPPTLNADTPAPIFGGSTGGLLR	+	-	-
A9RBZ9	FKIQYQFYRVFPNGEVQY	+	-	-
A9RBZ9	FTPPTLNADTPAPIFGGSTGGL	+	-	-
A9RBZ9	EFYVITWESPKEQIF	+	-	-
A9RBZ9	GEVQYLHPKDGVYPEK	+	-	-
A9RBZ9	VNNRSIGKNANPAELKFAQKQAYD	-	+	+
A9RBZ9	GVNNRSIGKNANPAELKFAQKQAYDL	-	-	+
A9RBZ9	AQAGAAPDGVADQKPDAKEA	-	+	-
A9RBZ9	VFPNGEVQY	+	-	-
A9RBZ9	IMRSGPNLLKL	+	-	-
A9RBZ9	SGPNLLK	+	-	+
A9RBZ9	TPAPIFGGSTGGLLRKAQ	+	-	-
A9RBZ9	ADTPAPIFGGSTGGLLRKAQ	+	-	-
A9RBZ9	LRTKFKIQ	+	-	-
A9RBZ9	MPTGGAAIMRSGPNLL	+	-	-
A9RBZ9	PTGGAAIMRSGPNLLK	+	-	-
A9RBZ9	VNAGRSPVGVNNRSIGKNANPA	+	-	-
A9RBZ9	FEMPTGGAAIMR	+	-	-
A9RBZ9	VNAGRSPVGVNNRSIGKNANPAELKF	+	-	-
A9RBZ9	YVITWESPKEQIFEMPTGGAA	+	-	-
A9RBZ9	VEEFYVITWESPKEQIFEMPTGGAAIMRSGPNLLKL	+	-	-
A9RBZ9	VITWESPKEQIFEMPTGGAAIMRSGPNL	+	-	-
A9RBZ9	YVITWESPKEQI	+	-	-
A9RBZ9	FTPPTLNADTPAPIFGGSTGGLLR	+	-	-
A9RBZ9	FTPPTLNADTPAPIFGGSTGGLL	+	-	-
A9RBZ9	FEMPTGGAAIMRSGPNL	+	-	-
A9RBZ9	GFTPPTLNADTPAPIFGGSTGGLL	+	-	-
A9RBZ9	SIGKNANPAELKFAQKQAYDL	+	-	-
A9RBZ9	VNNRSIGKNANPAELKFAQKQA	-	-	+
A9RBZ9	VNAGRSPVGVNN	+	-	-
A9RBZ9	GFTPPTLNADTPAPIFGGSTGGLLRKAQ	+	-	-
A9RBZ9	VITWESPKEQIFEMPTGGAAIMR	+	-	-
A9RBZ9	EAPKGFTPPTLNADTPAPIFGGSTGGL	+	-	-
A9RBZ9	NADTPAPIFGGSTGGLL	+	-	-
A9RBZ9	VITWESPKEQ	+	-	-
A9RBZ9	YVITWESPKEQIFEMPTGGAAIMRSGPNLLK	+	-	-
A9RBZ9	AQAGAAPDGVADQKP	+	-	-
A9RBZ9	VNAGRSPVGVNNRSIGK	+	-	-
A9RBZ9	DTPAPIFGGSTGGLLR	+	-	+
A9RBZ9	DTPAPIFGGSTGGLLRK	+	-	-
A9RBZ9	FYVITWESPKEQ	+	-	-
A9RBZ9	VFPNGEVQYLHPKDGVYPE	+	-	-
A9RBZ9	VNNRSIGKNANPAELKFAQKQAYDL	-	+	+
A9RBZ9	AQAGAAPDGVADQKPDAK	+	-	-
A9RBZ9	FYVITWESPKEQIFEMPTGGAAIMRSGPNLLK	+	-	-
A9RBZ9	AGRSPVGVNNRSIGKNANPAELKFAQKQAY	-	-	+
A9RBZ9	EFYVITWESPKEQIFEMPTGGAAIMRSGPNLLK	+	-	-
A9RBZ9	FEMPTGGAAIMRSGPNLLK	+	-	-
A9RBZ9	GFTPPTLNADTPAPIFGGSTGGLLRK	+	-	-
A9RBZ9	EMPTGGAAIMRSGP	+	-	-
A9RBZ9	YLHPKDGVYPEK	+	-	-
A9RBZ9	GFTPPTLNADTPAPIFGGSTG	+	-	-
A9RBZ9	WESPKEQIFEMPTGGAAIMR	+	-	-
A9RBZ9	YVITWESPKEQIFEMPTGGAAIMR	+	-	-
A9RBZ9	GFTPPTLNADTPAPIFGGSTGGL	+	-	-
A9RBZ9	YVITWESPKEQIFEMPTGGAAIM	+	-	-
A9RBZ9	IFEMPTGGAAIMRSGPN	+	-	-
A9RBZ9	YLHPKDGVYPEKVNAGRSPVG	-	-	+
A9RBZ9	AGRSPVGVNNRSIGKNANPAELK	-	-	+
A9RBZ9	EAPKGFTPPTLNADTPAPIFGGSTGGLL	+	-	-
A9RBZ9	FYVITWESPKEQIF	+	-	-
A9RBZ9	LHPKDGVYPEK	+	-	-
A9RBZ9	TPAPIFGGSTGGLLRKAQVE	+	-	-
A9RBZ9	KGFTPPTLNADTPAPIFGGSTGGLLR	+	-	-
A9RBZ9	DTPAPIFGGSTGGLLRKAQ	+	-	-
A9RBZ9	GFTPPTLNADTPAPIFG	+	-	-
A9RBZ9	RSIGKNANPAELKFAQKQAYDL	-	-	+
A9RBZ9	FYRVFPNGEVQ	+	-	-
A9RBZ9	FYRVFPNGEVQYLHPKDGVYPEK	+	-	-
A9RBZ9	TLNADTPAPIFGGSTGGLLR	+	-	-
A9RBZ9	WESPKEQIFEMPTGGAAIMRSGPNLLK	+	-	-
A9RBZ9	YVITWESPKEQIFEMPTGGAAIMRSGPNLLKLARK	+	-	-
A9RBZ9	IFEMPTGGAAIMR	+	-	-
A9RBZ9	MPTGGAAIMR	-	+	-
A9RBZ9	SIGKNANPAE	+	-	-
A9RBZ9	AQAGAAPDGVADQKPDAKEAPKGFTPPTLNADTPAPIFGGSTGGLLR	-	-	+
A9RBZ9	FKIQYQFY	+	-	-
A9RBZ9	NANPAELKFAQKQAYDL	-	-	+
A9RBZ9	VEEFYVITWESPKEQ	+	-	-
A9RBZ9	VQYLHPKDGVYPEK	+	-	-
A9RBZ9	ADTPAPIFGGSTGGLLR	+	+	+
A9RBZ9	VNNRSIGKNANPAELKFAQKQ	-	+	+
A9RBZ9	KGFTPPTLNADTPAPIFGGSTGGL	+	-	-
A9RBZ9	WESPKEQIF	+	-	-
A9RBZ9	GFTPPTLNADTPAPIFGGSTGGLLRKA	+	-	-
A9RBZ9	VITWESPK	+	-	-
A9RBZ9	IFEMPTGGAAIMRSGPNL	+	-	-
A9RBZ9	KAQVEEFY	+	-	-
A9RBZ9	KNANPAELKFAQKQ	-	+	-
A9RBZ9	TPAPIFGGSTGGLLRKA	+	-	-
A9RBZ9	LRTKFKIQYQF	+	-	-
A9RBZ9	SIGKNANPAELKF	+	-	-
A9RBZ9	VNNRSIGKNANPAELKFAQKQAY	-	-	+
A9RBZ9	YRVFPNGEVQ	+	-	-
A9RBZ9	EMPTGGAAIMRSGPNLLKL	+	-	-
A9RBZ9	IFEMPTGGAAIMRSGP	+	-	-
A9RBZ9	VEEFYVITWESPKEQIF	+	-	-
A9RBZ9	GFTPPTLNADTPAPIFGGSTGG	+	-	-
A9RBZ9	MPTGGAAIMRSGPNLLK	+	-	-
A9RBZ9	VNNRSIGKNANPAELK	+	+	+
A9RBZ9	VNNRSIGKNANPAELKFA	-	-	+
A9RBZ9	AQAGAAPDGVADQKPDAKEAPK	+	-	-
A9RBZ9	KNANPAELKFAQKQAYDL	-	+	+
A9RBZ9	VITWESPKEQIFEMPTGGAAIMRSGPNLLKL	+	-	-
A9RBZ9	AGRSPVGVNNRSIGKNANPAELKFAQKQAYDL	-	-	+
A9RBZ9	PDGVADQKPDAKEAPKGFTPPTLNADTPAPIFGGSTGGLLRKAQVE	-	-	+
A9RBZ9	VITWESPKEQIF	+	-	-
A9RBZ9	LRTKFKIQYQFYR	+	-	-
A9RBZ9	TPAPIFGGSTGGL	+	-	-
A9RBZ9	YVITWESPKEQIFEMPTGGAAIMRSGPNL	+	-	-
A9RBZ9	AGRSPVGVNNRSIGKNANPAELKFAQKQ	-	-	+
A9RBZ9	YVITWESPKEQIFEMPTGGAAI	+	-	-
A9RC02	LLFTGAIPVT	+	-	-
A9RC02	SAASTSGSTPKTVLISCEPSFR	+	-	-
A9RC02	AFTTII	-	-	+
A9RC14	IKSSNLEENKGFKLDF	+	-	-
A9RC14	DLAGVANVQNVLNGNSSGF	+	-	-
A9RC14	QKVMKKKPK	+	-	-
A9RC14	IEWTSGKNLTQK	+	-	-
A9RC14	VEAPKGEAPEATPASEEGAETVKGVPEFWL	+	-	-
A9RC14	FEENPFFKN	+	-	-
A9RC14	VEAPKGEAPEATPASEEGAE	+	-	-
A9RC14	VLNGNSSGFVATLPAQVQAR	+	-	-
A9RC14	VEAPKGEAPEATPASEEGAETVKGVPEFW	+	-	-
A9RC22	KESRVFEIL	+	-	-
A9RC24	FRDPQIAR	+	-	-
A9RC28	SQAQHLSVE	-	-	+
A9RC35	LGAFTPGFPIQPVVI	+	-	-
A9RC35	ETRDTGM	-	+	-
A9RC38	QIQSSQEDTNPVLQDSPV	-	+	-
A9RC40	VELFGLS	+	-	-
A9RC42	YRQVDQPG	+	-	-
A9RC42	FISLHMPL	+	-	-
A9RC42	VVNAPTANTVAAAEHGIA	+	-	-
A9RC42	VISHDPYASADRAR	+	-	-
A9RC42	MHVISHDPYASADRARAIG	-	-	+
A9RC44	IRIED	+	-	-
A9RC65	QAIGPHIDPLGIRT	+	-	-
A9RC88	RSTISIF	+	-	-
A9RC88	VFKEADFIVT	+	-	-
A9RCB5	VQEAAGIPEH	+	-	-
A9RCB8	SKSNQYPSTSL	+	-	-
A9RCB8	SKSNQYPSTSLLQIEGVNTSDEVNWYLGKRLAY	+	-	-
A9RCB8	FRNNLPPSSLGARVR	+	-	-
A9RCB8	SKSNQYPSTSLLQIEGVNTSDEVNWYLGKRLA	+	-	-
A9RCB8	SKSNQYPSTSLLQIEGVNTSDEVNWYLGKRL	+	-	-
A9RCB8	GVNTSDEVNWYLGKR	+	-	-
A9RCB8	FRNNLPPSSLGAR	+	-	-
A9RCB8	GVNTSDEVNWYLGKRLAY	+	-	-
A9RCB8	SKSNQYPSTSLLQIE	+	-	-
A9RCB9	FSSRKARNTTTATRME	+	-	-
A9RCC8	QPYITATRMEIKVID	+	-	-
A9RCC8	TRVQILSGQVQ	+	-	-
A9RCD2	LSAIAINDFISSL	+	-	-
A9RCF4	ILGLGDLGLQGMGIPIGKLAL	+	-	-
A9RCF4	DLGLATKLPRPKDLL	+	-	-
A9RCF4	KQAYGEKVLVQ	-	+	-
A9RCF4	GIRPSATLPVTIDVG	-	+	-
A9RCF4	KDAPDVLDLDNSTLIGGGGVG	-	+	+
A9RCF4	MYSPVYRPFR	+	-	-
A9RCF4	AGVLAALPLTGGTLADHKFL	+	-	-
A9RCF4	IFPGMGLGCVISGAIR	+	-	-
A9RCF4	DLGLATKLPRPK	+	-	-
A9RCF4	AGVLAALPLTGGTLADHKF	+	-	-
A9RCF4	DLGLATKLPRPKDL	+	-	-
A9RCF4	YIFPGMGLGCVISGAIR	+	-	-
A9RCF4	ILGLGDLGLQGM	+	-	-
A9RCF4	ILGLGDLGLQGMGIPIGKL	+	-	-
A9RCF4	VLIGTTGKGGQFTQAVLEE	+	-	-
A9RCF4	IFPGMGLGCVISGAI	+	-	-
A9RCF4	LDNSTLIGGGGVG	-	+	-
A9RCF4	MFLAAAESLAQEIGEDHLEKRQLYPA	+	-	-
A9RCF4	YSPVYRPFR	+	-	-
A9RCF4	DAPDVLDLDNSTLIGGGGVG	-	+	-
A9RCH0	HPAWAQIHGLPTLL	-	-	+
A9RCH6	DETILSRESVP	-	+	-
A9RCH6	KESKVLE	+	-	-
A9RCJ2	SNEEFLGGDIRR	-	+	-
A9RCJ5	ETYLQELEV	-	+	-
A9RCJ5	LGNLSRLTLL	-	+	-
A9RCJ5	IIARACLHT	+	-	-
A9RCJ5	TYLQELEV	-	+	-
A9RCJ5	LGNLSRLT	+	-	-
A9RCJ5	KIAIGVAEALSYLHSEC	+	-	-
A9RCK2	FRVLMRFIAV	-	-	+
A9RCK3	ENEEEEEEE	-	+	+
A9RCK3	EATGAVLVS	-	+	-
A9RCK7	LDGDLSPKKEETSAE	-	+	-
A9RCK8	VAGSAVFGAKDYAEA	+	-	-
A9RCK8	FSKNDIIVSPSIL	+	-	-
A9RCK8	GRFVPNITIGPL	+	-	-
A9RCK8	IRPVTDLPLDVHL	+	-	-
A9RCK8	PVTDLPLDVHLM	+	-	-
A9RCK8	VAGSAVFGAKD	+	-	-
A9RCK8	ITIGPL	+	-	-
A9RCK8	AIRPVTDLPL	+	-	-
A9RCK8	IRPVTDLPLDVHLM	+	-	-
A9RCK8	LMIVEPEQRVPD	+	-	-
A9RCK8	IVEPEQRVPD	+	-	-
A9RCK8	IEVDGGVTPKNAY	+	-	-
A9RCK8	AIRPVTDLPLDVHLM	+	-	-
A9RCK8	VVDAIRPVTDLPLDVHLM	+	-	-
A9RCK8	AVENAGCDWIHVD	+	-	-
A9RCK8	VAGSAVFGAKDY	+	-	-
A9RCK8	AIRPVTDLPLDVHL	+	-	-
A9RCK8	AGVVLNPGTSLSQIEY	+	-	-
A9RCK8	VAGSAVFGAK	+	-	-
A9RCK8	VMDGRFVPNITIGPL	+	-	-
A9RCL0	KLEQRTTPS	+	-	-
A9RCL0	VLSPSNDDIPAS	-	+	-
A9RCL3	ALSPVCLGLD	+	-	-
A9RCL6	QTPRIPMWTLL	+	-	-
A9RCN5	ENYSITSGS	-	+	-
A9RCP9	FFEQYPQYSSNKF	+	-	-
A9RCP9	TQPARALHLFQSF	+	-	-
A9RCP9	YISGESYAGHYVPQLAVA	+	-	-
A9RCQ9	EIRIQL	+	-	-
A9RCQ9	KDATPG	-	-	+
A9RCQ9	FSLFTGTLINR	+	-	-
A9RCS3	QVVAQVTDVEAGLNQV	-	+	-
A9RCS3	LNISVALN	-	+	-
A9RCS9	AALGIFLHF	+	-	-
A9RCS9	LRSMLAQRLI	-	-	+
A9RCT6	ANNIVKLSNVT	+	-	-
A9RCU2	KSVEGIIMD	-	+	-
A9RCV2	RNGKIPLGV	+	-	-
A9RCV2	LGGGAGTRLYPLTKRRAKPAVPIGGGY	+	-	-
A9RCV2	QLNVATIPSLP	+	-	-
A9RCV2	SIILGGGAGTRL	+	-	-
A9RCV2	SIILGGGAGTRLYPL	+	-	-
A9RCV2	TVLSIILGGGAGTRL	+	-	-
A9RCV2	VLMEPRPLE	-	-	+
A9RCV9	IIANDQGNRTTPSYVAF	+	-	+
A9RCV9	TRDNNLLGKF	+	-	-
A9RCV9	DVTPLSLGLETA	-	-	+
A9RCV9	VEIIANDQGNRTTPS	+	-	-
A9RCV9	ATAGDTHLGGEDFDNR	+	-	-
A9RCV9	LIGDAAKNQVAMNPTNTVF	+	-	-
A9RCV9	MNPTNTVFDAKRLIG	-	+	+
A9RCV9	TDTERLIGDAA	-	+	-
A9RCV9	DAAKNQVAMNPTNTVFD	-	-	+
A9RCV9	ILSGEGNEKVQD	+	-	-
A9RCV9	MKLWPF	+	-	-
A9RCV9	IIANDQGNRTTPSY	+	-	+
A9RCV9	IINEPTAAAIAYGLDK	+	-	+
A9RCV9	IIANDQGNRTTPS	+	-	+
A9RCV9	TKDAGVIAGLNVL	+	-	-
A9RCV9	LQDFFNGKEL	+	-	-
A9RCV9	IINEPTAAAIAYGLDKK	+	-	-
A9RCV9	VEIIANDQGNRTTPSYVAF	+	-	-
A9RCV9	FNDSQRQA	+	-	-
A9RCV9	LIGDAAKNQVAMNPTNTVFD	+	-	-
A9RCV9	DAGVIAGLNVLR	+	-	-
A9RCV9	IINEPTAAAIAYGL	+	-	-
A9RCV9	FSDASVQSDMKLWPF	+	-	-
A9RCV9	DAAKNQVAMNPTNTVFDAKRLIG	-	-	+
A9RCV9	DNNLLGKF	+	-	-
A9RCV9	VGVWQHD	+	-	-
A9RCV9	GSDSPPSGAGPKIEEVD	-	-	+
A9RCV9	AAKNQVAMNPTNTVFDA	+	-	-
A9RCV9	FTDTERLIG	-	+	-
A9RCV9	DAAKNQVAMNPTNTVF	+	-	-
A9RCV9	VAMNPTNTVFDA	+	-	-
A9RCV9	GSDSPPSGAGPKIEE	+	-	+
A9RCV9	LIGDAAKNQVAMNPTNTVFDA	+	-	-
A9RCV9	FNDSQRQAT	+	-	-
A9RCV9	ILSGEGNEKVQDL	+	-	-
A9RCW2	SRGTGAGYDRHITIFSPEGRLY	-	-	+
A9RCW3	VNAVIDGDDIIYRDY	+	-	-
A9RCW3	LKDSQNTFAL	+	-	-
A9RCX9	RIAGIPHLRPTEY	+	-	-
A9RCX9	VVKTPGGKNVF	+	-	-
A9RCX9	AYGGTMAGSAVRER	+	-	-
A9RCX9	AYGGTMAGSAVR	+	-	-
A9RCX9	TVNRAYGGTMAGSAVRER	+	-	-
A9RCX9	AFLVEEQK	+	-	-
A9RCX9	IAGIPHLRPTEYK	+	-	-
A9RCX9	RIAGIPHLRPTEYK	+	-	-
A9RCY1	VLGQVMPLV	+	-	-
A9RCY1	MPLVGRDWT	+	-	-
A9RCY1	KIFII	+	-	-
A9RCY1	MSQKALLVAAKVGVDTA	-	+	+
A9RCY2	LAAVDETVGTRG	-	-	+
A9RCZ0	DFQTNKKIAEE	+	-	-
A9RCZ0	QAAPTTGGGFFKPQGGGYQGNRNRN	-	-	+
A9RCZ0	VAIIPSKRLR	+	-	-
A9RCZ0	AHLNMPQLPGVVQQAAPTTGGGFFKPQGGGYQGNRNRN	+	-	-
A9RCZ0	IQRGPVRGISLK	+	-	-
A9RCZ0	IAGFATHLMK	+	-	-
A9RCZ0	NKIAGFATHLMKR	+	-	-
A9RCZ0	IAGFATHLMKR	+	-	-
A9RCZ0	FVPEESAIKTD	+	-	-
A9RCZ0	AHLNMPQLPGVVQQ	+	-	-
A9RCZ0	MTLDFQTNKK	+	-	-
A9RCZ0	IQRGPVRGISL	+	-	-
A9RCZ0	VIEVDRETIELL	+	-	-
A9RCZ6	ADLQDAVT	+	-	-
A9RCZ6	AGSILIMFGGETPK	+	-	-
A9RCZ6	ILVEQY	-	+	-
A9RCZ7	DKLRDRE	-	+	-
A9RCZ7	DWALVT	+	-	-
A9RCZ8	TKGSSVKQR	+	-	-
A9RD04	SIVDQHAGAIV	-	+	-
A9RD04	IAEKVMGKSTRQ	+	-	-
A9RD08	AGTDGGVLVGLALCGVMMS	-	-	+
A9RD16	APTLLADVGLPSAGRVLS	-	-	+
A9RD31	IILGGGAGSRLY	-	+	-
A9RD31	GIILGGGAGSRLYPL	+	-	-
A9RD31	GIILGGGAGSRLYP	+	-	-
A9RD31	GIILGGGAGSR	+	-	-
A9RD31	IILGGGAGSRLYPL	-	+	-
A9RD31	IILGGGAGSRLYPLT	-	+	-
A9RD35	KQLMGETGMSHAI	+	-	-
A9RD35	TEQYFFVQDTT	+	-	-
A9RD36	EFTVREALDI	-	+	-
A9RD61	ISKMGPAIPDAGELVE	+	-	-
A9RD61	NAILPKALPHLFES	+	-	-
A9RD61	ALPHLFES	+	-	-
A9RD61	YDVVGEAGPPEHVKNITAL	+	-	-
A9RD61	YDVVGEAGPPEHVKN	+	-	-
A9RD61	YVNVTGVVSF	+	-	-
A9RD61	TLDASPDAIWSAVKQE	+	-	-
A9RD61	FVPVEENGVLDSKF	+	-	-
A9RD61	TVVEGDPRYVNVTGVVSF	+	-	-
A9RD61	VVAVWKALESAAKA	+	-	-
A9RD61	VEQVDVFDDAEKKVG	+	-	-
A9RD61	VLHFGPAIP	+	-	-
A9RD61	YTVLKGDPRFK	+	-	-
A9RD61	FGPAIPQAGAAKERLD	-	-	+
A9RD61	KMGPAIPDAGELVE	-	-	+
A9RD61	ISKMGPAIPDAGELV	+	-	-
A9RD61	ASPDAIWSAVKQENAILPKALPHLF	-	-	+
A9RD61	VLHFGPAIPQAGAAKER	+	-	-
A9RD61	VLHFGPAIPQAGAAKERLD	-	+	+
A9RD61	VVAVWKAL	+	-	-
A9RD61	ASPDAIWSAVKQENAILPKALPHLFE	-	-	+
A9RD61	NAILPKALPHL	+	-	-
A9RD61	PQAGAAKER	+	-	-
A9RD61	TFAKGNGEVGSIR	+	-	-
A9RD61	YDVVGEAGPPEH	+	-	-
A9RD61	YTVLKGDPR	+	-	-
A9RD61	FVPVEENGVLDSK	+	-	-
A9RD61	APGPTAGTTTATWNAT	+	-	-
A9RD61	EAGPPEHVKNITALMFK	-	-	+
A9RD61	FGPAIPQAGAAKERL	-	-	+
A9RD61	MFKTFEK	+	-	-
A9RD61	ILEGDGGPGTLRVL	+	-	-
A9RD61	TVVEGDPRYVN	+	-	-
A9RD61	VFDDAEKKVG	+	-	-
A9RD61	TVVEGDPR	+	-	-
A9RD61	TEILEGDGGPGTLR	+	+	+
A9RD61	HFGPAIPQAGAAKER	+	-	-
A9RD61	ILEGDGGPGTLR	+	-	-
A9RD61	ALPHLFESCTF	+	-	-
A9RD61	ASPDAIWSAVKQE	-	-	+
A9RD61	ASPDAIWSAVK	-	-	+
A9RD61	EILEGDGGPGTLR	-	+	-
A9RD61	ISKMGPAIPDAGEL	+	-	-
A9RD61	ISKMGPAIPDAGELVEQ	+	-	-
A9RD61	AHIISHTEILNVD	-	-	+
A9RD61	LDASPDAIWSAVKQE	+	-	-
A9RD61	NAILPKALPHLFE	+	-	-
A9RD61	FGPAIPQAGAAKER	-	-	+
A9RD61	SYTVVEGDPR	+	-	-
A9RD61	FVPVEENGVLDSKFVVAVWKAL	+	-	-
A9RD61	VFDDAEKKVGY	+	-	-
A9RD61	YTVLKGDPRFKY	+	-	-
A9RD61	FVVAVWKAL	+	-	-
A9RD61	FVVAVWKALESAAKA	+	-	-
A9RD61	NAILPKALPHLFESCTF	+	-	-
A9RD72	ASMVVADL	+	-	-
A9RD72	FRADRGAHGKGSSREGANGPDCVV	+	-	-
A9RD75	VTSRDLLAG	+	-	-
A9RD75	FQALEATVET	+	-	-
A9RD88	EIMSIPKLADGLREL	+	-	-
A9RD88	IMSIPKLADGLREL	+	-	-
A9RDA3	IPVGHVQNPAHPGY	-	+	-
A9RDA3	HVQNPAHPGY	-	+	-
A9RDB3	HEEIAPRPTPIHAN	-	-	+
A9RDB3	EEIAPRPTPIHAN	-	+	+
A9RDE5	MKISVKTLK	-	-	+
A9RDF6	KIVDLI	+	-	-
A9RDF6	QACQVELNGVRV	-	-	+
A9RDI2	KSWKAIANLSGG	-	-	+
A9RDI2	VIISLR	+	-	-
A9RDI2	KEGIDL	+	-	-
A9RDI2	KASVSVHFQE	+	-	-
A9RDI2	QEQALQQ	+	-	-
A9RDI7	EENSSLPSNGLFLGGAK	+	-	-
A9RDI7	YMVLQGDPGIVI	+	-	-
A9RDI7	EENSSLPSNGLFLGGAKY	+	-	-
A9RDI7	YMVLQGDPGIVIR	+	-	-
A9RDI7	LLDGFEENSSLPSNGLFLGGAK	+	-	-
A9RDI7	MVLQGDPGIVIR	+	-	-
A9RDJ0	SRPTLSGSIYGTYDVDQA	-	+	-
A9RDJ0	SRPTLSGSIYGT	-	+	-
A9RDJ0	SRPTLSGSIYGTY	-	+	-
A9RDK6	AVLNELVGK	+	-	-
A9RDK9	DKFGILEGL	+	-	-
A9RDK9	FVMGVNEEK	+	-	-
A9RDK9	DKFGILEGLMTT	+	-	-
A9RDK9	SEGHLTFGGNPVAVY	-	+	-
A9RDK9	IGINGFGRIGR	+	-	-
A9RDK9	IIPSATGAAKAVG	-	+	-
A9RDK9	YDNEWGYSNRVVD	+	-	-
A9RDK9	GHLTFGGNPVAVY	+	-	-
A9RDK9	FGILEGLMTTVH	+	-	-
A9RDK9	KIKIGINGFG	-	+	+
A9RDK9	YDNEWGYSNR	+	-	-
A9RDK9	KVLPELNGKLT	-	+	-
A9RDK9	AGIALSDTFVKLVAW	+	-	-
A9RDK9	KVLPELN	-	+	+
A9RDK9	VINDKFGILEGLMT	+	-	-
A9RDK9	GILEGLMTTVH	+	-	-
A9RDK9	GMAFRVPTTDVSVVDLT	-	+	-
A9RDK9	YMFKYDSTHGQ	+	-	-
A9RDK9	FVMGVNEEKYANED	+	-	-
A9RDK9	YDNEWGYSNRVVDL	+	-	-
A9RDK9	VINDKFGILEGLMTT	+	-	-
A9RDK9	IGINGFGRIG	-	-	+
A9RDK9	AKVINDKFGILEGLMTT	+	-	-
A9RDK9	ISAPSKDAPMFVM	-	-	+
A9RDK9	APSKDAPMFVM	-	+	-
A9RDK9	IGINGFGRIGRL	+	-	-
A9RDK9	VAINDPFITPEYMAYMFKYDSTHGQ	+	-	-
A9RDK9	KIKIGINGF	+	-	-
A9RDK9	KIKIGINGFGRIG	-	+	+
A9RDK9	AKVINDKFGILEGL	+	-	-
A9RDK9	INGFGRIGR	+	-	-
A9RDK9	AFRVPTTDVSVVDL	+	-	-
A9RDK9	IKIGINGF	+	-	-
A9RDK9	FVMGVNEEKY	+	-	-
A9RDK9	LILHMAKQGNTQ	+	-	-
A9RDP4	KVIPFGA	+	-	-
A9RDP4	KNVVQAEIA	+	-	-
A9RDQ0	DLLQNPL	-	+	-
A9RDQ7	LADYIAYRQN	-	-	+
A9RDR1	YTREGNFDMVGNNIPVF	+	-	-
A9RDR1	FRSFDPARQDRF	+	-	-
A9RDR1	DFLRAPGVQTPVIVRF	+	-	-
A9RDR1	FDDIGIPADYRHME	+	-	-
A9RDR1	GFGVHTFKL	+	-	-
A9RDR1	SLTVGPRGPV	-	+	-
A9RDR1	DEEVNYFPSR	+	-	-
A9RDR1	DFLRAPGVQTPVIVR	+	-	-
A9RDR1	EGNFDMVGNNIPVFFIR	+	-	-
A9RDR1	HSERVPVSQSRLLG	-	-	+
A9RDR1	FIRDGIKFPDMIH	+	-	-
A9RDR1	FYTREGNFDMVGNNIPVFFIR	+	-	-
A9RDR1	TREGNFDMVGNNIPVFFI	+	-	-
A9RDR1	YHLVEK	+	-	-
A9RDR1	FLRAPGVQTPVIVRF	+	-	-
A9RDR1	YTREGNFDMVGNNIPVFF	+	-	-
A9RDR1	DGIKFPDMIH	+	-	-
A9RDR1	TREGNFDMVGNNIPVF	+	-	-
A9RDR1	FLRAPGVQTPVI	+	-	-
A9RDR1	EGNFDMVGNNIPVF	+	-	-
A9RDR1	SLTVGPRGPVLLE	-	+	-
A9RDR1	TREGNFDMVGNNIPVFF	+	-	-
A9RDR1	VKFHWKPT	+	-	-
A9RDR1	FPDMIH	+	-	-
A9RDR1	YTREGNFDMVGNNIPVFFIR	+	-	-
A9RDR1	FDMVGNNIPVF	+	-	-
A9RDR1	DMFPLQPVGR	+	-	-
A9RDR1	FEVTHDISH	+	-	-
A9RDR1	LAQFDRER	+	-	-
A9RDR1	TLGQRIASHF	+	-	-
A9RDR1	FSTVIH	+	-	-
A9RDR1	FYTREGNFDMVGNNIPVF	+	-	-
A9RDR1	WRIMDF	+	-	-
A9RDR1	EGNFDMVGNNIPVFF	+	-	-
A9RDR1	IGIPADYRHME	+	-	-
A9RDR1	SLTVGPRGPVLL	-	+	-
A9RDR2	GFVKFL	+	-	-
A9RDR2	KVDAI	+	-	-
A9RDS5	GAEPSRQSETMSGEIIRG	-	+	-
A9RDT0	VVEAIGALKER	+	-	-
A9RDT0	TGSSQYAIAKYLEDK	+	-	-
A9RDT8	DEFQVI	+	-	-
A9RDT8	RTLLEPPDQGQD	-	-	+
A9RDT8	VLDDAQDNKT	-	-	+
A9RDU4	PHAPDQNLE	+	-	-
A9RDU4	IGSLEVKGSEDQATSAIEPA	+	-	-
A9RDU4	VKGSEDQATSAIEPA	-	+	-
A9RDU4	TLVSPINAAESELPRSSGVL	+	-	-
A9RDU9	TKYPYVTGTSVLG	-	+	+
A9RDU9	LASDTAASYGSTVR	+	-	-
A9RDV0	AKDPAEVIATLRQGVDAAQTSSIFFK	-	-	+
A9RDV0	QGVDAAQTSSIFFK	-	-	+
A9RDV5	KDRLDRE	-	+	-
A9RDV7	FNKFLRT	+	-	-
A9RDV7	KSSAFARI	-	+	-
A9RDX2	INNAIAQALLA	+	-	-
A9RDX2	SISAGLDYPGVGPEHSF	+	-	-
A9RDX6	MGADDGGLGFYPSNVTVAAGEAVTFVNNKAFPHNVVFD	+	-	-
A9RDX6	EDAVPAGVKVEELNHED	+	-	-
A9RDX6	GADDGGLGFYPSNVTVAAGEAVTFVNNKAFPHNVVF	+	-	-
A9RDX6	FDIVFK	+	-	-
A9RDX6	FDEDAVPAGVKVE	+	-	+
A9RDX6	MGADDGGLGFYPSNVTVAAGEAVTFVNNKAFPHNVVF	+	-	-
A9RDX6	VTVKMGADDGGLGFYPSNVTVAA	+	-	-
A9RDX6	VTVKMGADDGGLGFYPSNVTVAAGEAVT	+	-	-
A9RDX6	VTVKMGADDGGLGFYPSN	+	-	-
A9RDX6	YLNAPNEQF	+	-	-
A9RDX6	EDAVPAGVKVE	+	-	-
A9RDX6	FDIVFKTAGTYEY	+	-	-
A9RDX6	VTVKMGADDGGLGFYPSNVTVAAGEAVTFVNNKAFPHNVVF	+	-	+
A9RDX6	LNHEDYLNAPNEQFDIVFKTAGTYEYY	+	-	-
A9RDX6	FDEDAVPAGVKV	+	-	-
A9RDX6	DYLNAPNEQFD	+	-	-
A9RDX6	EDAVPAGVKVEELNHEDY	+	-	-
A9RDX6	AGEAVTFVNNKAFPHNVVF	+	-	-
A9RDX6	DGGLGFYPSNVTVA	+	-	-
A9RDX6	VEELNHEDYLNAPNEQFDIVFKTAGTYEY	+	-	-
A9RDX6	VTVKMGADDGGLGFYPSNVTVAAGE	+	-	-
A9RDX6	FDEDAVPAGVKVEE	+	-	-
A9RDX6	LNHEDYLNAPNEQF	+	-	-
A9RDX6	VTVKMGADDGGLGFYPSNVTVAAGEAVTF	+	-	-
A9RDX6	AGEAVTFVNNKAFPHNVVFD	+	-	-
A9RDX6	VTVKMGADDGGL	+	-	-
A9RDX6	VTVKMGADDGGLG	+	+	+
A9RDX6	VTVKMGAD	+	-	-
A9RDX6	DGGLGFYPSNVTVAAGEAVT	+	-	-
A9RDX6	FYPSNVTVAAGEAVTFVNNKAFPHNVVFD	+	-	-
A9RDX6	LNHEDYLNAPNEQFDIVFKTAGTYEY	+	-	-
A9RDX6	ELNHEDYLNAPNEQFD	+	-	-
A9RDX6	AVPAGVKVEELNHEDY	+	-	-
A9RDX6	DIVFKTAGTYEY	+	-	-
A9RDX6	DEDAVPAGVK	+	+	-
A9RDX6	DIVFKTAGTYEYY	+	-	-
A9RDX6	IVFKTAGTYEYY	+	-	-
A9RDX6	YLNAPNEQFDIVFKTAGTYE	+	-	-
A9RDX6	VNNKAFPHNVVFDED	+	-	-
A9RDX6	GADDGGLGFYPSNVTV	+	-	-
A9RDX6	YLNAPNEQFD	+	-	-
A9RDX6	FYPSNVTVAAGEAVTFVNNKAFPHNVVF	+	-	-
A9RDX6	VTVKMGADDGGLGFYPS	+	-	-
A9RDX6	VNNKAFPHNVV	+	-	-
A9RDX6	VTVKMGADDGGLGFYPSNVTV	+	-	-
A9RDX6	FDIVFKTAG	+	-	-
A9RDX6	NHEDYLNAPNEQ	+	-	-
A9RDX6	LNAPNEQFDIVF	+	-	-
A9RDX6	YLNAPNEQFDIVFK	+	-	-
A9RDX6	VTVKMGADDGGLGFYPSNVTVAAGEAVTFVNNKAFPHNVVFDED	+	-	-
A9RDX6	VFDEDAVPAGVKVEE	-	-	+
A9RDX6	AAGEAVTFVNNKAFPHNV	-	-	+
A9RDX6	NHEDYLNAPNEQFD	+	-	-
A9RDX6	VTVKMGADDGGLGFYPSNVTVA	+	-	+
A9RDX6	EDAVPAGVKV	+	-	-
A9RDX6	VTVKMGADDGGLGFYP	+	-	-
A9RDX6	VVFDEDAVPAGVKVE	+	-	+
A9RDX6	ELNHEDYLNAPNEQFDIVFKTAGTYEY	+	-	-
A9RDX6	VTVKMGADDGGLGFYPSNVT	+	-	+
A9RDX6	IVFKTAGTYEY	+	-	-
A9RDX6	YLNAPNEQ	+	-	-
A9RDX6	EDAVPAGVKVEE	+	-	-
A9RDX6	NHEDYLNAPNEQF	+	-	-
A9RDX6	ELNHEDYLNAPNEQF	+	-	-
A9RDX6	ELNHEDYLNAPNEQ	+	-	-
A9RDX6	VEELNHEDY	+	-	-
A9RDX6	LNAPNEQFDIVFKTAGTY	+	-	-
A9RDX6	NHEDYLNAPNEQFDIVFKTAGTYEYY	+	-	-
A9RDX6	APNEQFDIVFKTAGTYEY	+	-	-
A9RDX6	LNAPNEQFDIVFKTAGTYEY	+	-	-
A9RDX6	DGGLGFYPSNVTVAAGEAVTFVNNKAFPHNVVFD	+	-	-
A9RDX6	VFDEDAVPAGVKVE	-	-	+
A9RDX6	VEELNHEDYLNAPNEQF	+	-	-
A9RDX6	LNAPNEQFD	+	-	-
A9RDX6	LNHEDYLNAPNEQFD	+	-	-
A9RDX6	ELNHEDYLNAPNEQFDIVFKTAGTYEYY	+	-	-
A9RDX6	VNNKAFPHNVVFD	+	-	-
A9RDX6	YLNAPNEQFDIVFKTAGTYEY	+	-	-
A9RDX6	AVPAGVKVEELNHED	-	+	-
A9RDX6	GADDGGLGFYPSNVTVAAGEAVT	+	-	-
A9RDX6	DYLNAPNEQFDIVFKTAGTYEY	+	-	-
A9RDX6	DIVFKTAGTYE	+	-	-
A9RDX6	GADDGGLGFYPSNVTVAAGEAVTFVNNKAFPHNVVFD	+	-	-
A9RDX6	LNHEDYLNAPNEQ	+	-	-
A9RDX6	DEDAVPAGVKV	+	-	-
A9RDX6	AVPAGVKVE	+	-	-
A9RDX6	VTVKMGADDGGLGFYPSNVTVAAGEAVTFVNNKAFPHNVVFD	+	-	-
A9RDX6	DEDAVPAGVKVEELNHED	+	-	-
A9RDX6	DEDAVPAGVKVE	+	-	-
A9RDX6	LNAPNEQFDIVFKTAG	+	-	-
A9RDX6	VFDEDAVPAGVKVEELNHE	-	-	+
A9RDX6	DEDAVPAGVKVEE	+	-	-
A9RDX6	DGGLGFYPSNVTVAAGEAVTFVNNKAFPHNVVF	+	-	-
A9RDZ2	QKEEVLELLT	-	-	+
A9RE00	NFARI	+	-	-
A9RE03	VFEDEPYMKPGLGEL	+	-	-
A9RE03	AKLKGWPVWSSPNVEPF	+	-	-
A9RE03	GVIGQLTEDWGDTLFGALK	+	-	-
A9RE03	KLKGWPVWSSPNVEPF	+	-	-
A9RE03	WGDTLFGALK	+	-	-
A9RE03	AVLVNASRGPVVDETAL	+	-	-
A9RE03	VLVNASRGPVVDETAL	+	-	-
A9RE03	DFMRAGKYEGWLPT	+	-	-
A9RE03	VFEDEPYMKPGLGELSN	+	-	-
A9RE03	IASASKWTRE	+	-	-
A9RE03	LKGWPVWSSPNVEPF	+	-	-
A9RE03	LKGWPVWSSPNVEP	+	-	-
A9RE03	VFEDEPYMKPGLGELSNA	+	-	-
A9RE03	FRVGLD	+	-	-
A9RE03	ATLAAQNVAAKLKGWPVWSSPNVEPF	+	-	-
A9RE03	VLVNASRGPVVDE	+	-	-
A9RE03	AVLVNASRGPVVDE	+	-	-
A9RE03	IASASKWTREGM	+	-	-
A9RE03	ATLAAQNVAAK	+	-	-
A9RE05	LVGQYVSVD	-	+	-
A9RE09	AALLASIRN	-	+	-
A9RE26	NQEVEVTL	+	-	-
A9RE26	LADFNIAAI	+	-	-
A9RE31	VLVEDGKIVEGSKAELLL	+	-	-
A9RE31	LIQCLEGGRTICHV	-	+	-
A9RE34	GSIGRTASQALAQTMTSDEQIAAI	+	-	-
A9RE42	MSSGGAAEAAGRGIDET	-	+	-
A9RE42	MSSGGAAEAAGRGID	-	+	-
A9RE43	LSGTGSVGATIR	+	-	-
A9RE43	AIPYFSGGLK	-	+	-
A9RE43	FVTPSDSVAIIAANAVGAIP	+	-	-
A9RE43	AIQIIIK	+	-	-
A9RE43	VTKIGVTSF	+	-	-
A9RE43	FEVPTGWKF	+	-	-
A9RE43	FFEVPTGWKF	+	-	-
A9RE43	FVTPSDSVAIIAANAVGAIPY	+	-	-
A9RE44	ALEDPRKFLTPEIPDDEIY	-	+	+
A9RE45	PNIVASNFSHLPVE	-	+	+
A9RE46	LPLPPPPMN	-	+	-
A9RE48	GSTFLGLTSALT	+	-	-
A9RE56	FTILLAGT	-	-	+
A9RE56	SRLNFNNTGLIQ	-	+	-
A9RE63	TSALDMSLDDLIK	+	-	-
A9RE63	ADLESYHADAMQTN	-	-	+
A9RE63	FGEVGDLKR	+	-	-
A9RE63	YNNVQLDGKPMKIE	+	-	-
A9RE63	FLPAAPSSGRGVTGGIETGTKLY	+	-	-
A9RE63	IGTNLIAAPVPAAR	+	-	-
A9RE63	ISNLDYGVSNDDIKEL	+	-	-
A9RE63	YISNLDYGVSNDDIKEL	+	-	-
A9RE63	LIAAPVPAAR	+	-	-
A9RE63	YNNVQLDGKPMK	+	-	-
A9RE63	LDYGVSNDDIKEL	+	-	-
A9RE63	DYGVSNDDIKEL	+	-	-
A9RE63	LYISNLDYGVSNDDIKEL	+	-	-
A9RE63	IEMIGTNLIAAPVPAAR	+	-	-
A9RE67	VFATNRGICHIK	+	-	-
A9RE68	LGDFGARDPTAGELGSNFGEK	+	-	-
A9RE68	DFGARDPTAGELG	-	+	+
A9RE68	NGDMLGDFGARDPTAGELGSNFGEK	+	-	-
A9RE68	NGDMLGDFGARDPTAGELG	-	+	+
A9RE68	DFGARDPTAGELGSNFGEKTLG	-	-	+
A9RE68	GARDPTAGELGSNFGEKTLGNASTEHQI	+	-	-
A9RE68	MLGDFGARDPTAGELGSNFGEK	+	-	-
A9RE68	GARDPTAGELGSNFGEK	+	-	-
A9RE68	ARDPTAGELGSNFGEKTLG	-	-	+
A9RE68	NGDMLGDFGARDPTAGELGSNFGEKTLG	-	-	+
A9RE77	DPHTSLQDLLA	-	-	+
A9RE79	LTAAESPHLSSAGVSRYTL	+	-	-
A9RE79	PVVSQQSS	-	+	-
A9RE80	KASILGDAIFYLK	-	+	-
A9RE82	AQGGNMPNLIFSGPPGTGK	+	-	-
A9RE84	FNYNKILKDL	+	-	-
A9RE84	GVVVQDPELGQVIQLQGDQRK	+	-	-
A9RE84	IKIHGF	+	-	-
A9RE84	VEDSGVGSKGSGYVHVR	+	-	-
A9RE84	FNYNKILKD	+	-	-
A9RE86	TVRLAVLSL	+	-	-
A9RE89	NIPSGMGRKP	+	-	-
A9RE89	TSEGHSESSDDEDPF	+	-	-
A9RE90	QRISILP	+	-	-
A9RE91	VRVLGF	+	-	-
A9REA1	KDINVGGTRGWDYAPPSDA	-	-	+
A9REA1	FTAGDNLVFSYTPGAH	-	-	+
A9REA1	FTAGDNLVFSYTPGAHD	-	-	+
A9REA1	KDINVGGTRGWDYAPPSDAA	-	-	+
A9REA5	VRPTNQKA	+	-	-
A9REA5	ETSCLPSLSP	-	+	-
A9REE1	IIDENHAIVSSSVGPE	+	-	-
A9REE2	TDGSSPLADIHVLDT	-	-	+
A9REE3	LIYPGDKLK	-	+	-
A9REE3	DRNPNLRNPDLIYPGDKLK	-	+	-
A9REE3	NPDLIYPGDKLKL	-	+	-
A9REE3	LIYPGDKLKL	-	-	+
A9REE3	NPDLIYPGDKLK	-	+	-
A9REE3	YKVKVAEPGVDSLH	-	+	-
A9REE3	VAEPGVDSLHLE	-	+	-
A9REF1	KCPVVT	-	-	+
A9REF1	RPILAPLE	+	-	-
A9REF1	EISNSKR	-	+	-
A9REG1	LVADMKEAALP	-	-	+
A9REG3	SIGQNANPAELKFAHKQAYDL	-	-	+
A9REG3	SIGQNANPAELK	+	+	+
A9REG3	VNAGRTAVGVNNRSIGQN	+	-	-
A9REG3	AGAAPDATAEAPKGFTPPTLNADTPAPIFGGSTGGLLR	-	-	+
A9REG3	VNNRSIGQNANPAELKFAHKQAYDL	-	+	+
A9REG3	AAGAAPDATAEAPKGFTPPTLN	-	-	+
A9REG3	AGRTAVGVNNRSIGQNANPAELKFAHKQAYD	-	-	+
A9REG3	AGRTAVGVNNRSIGQNANPAELKFAHKQAYDL	-	-	+
A9REG3	KAAGAAPDATAEAPK	+	-	-
A9REG3	VNNRSIGQNANPAELKFAHKQ	-	-	+
A9REG3	TAVGVNNRSIGQNANPAEL	+	-	-
A9REG3	KAAGAAPDATAEAPKGFTPPTLNADTPAPIFG	-	-	+
A9REG3	VNNRSIGQNANPAELKF	-	-	+
A9REG3	VGVNNRSIGQNANPAE	+	-	-
A9REG3	VNAGRTAVGVNNRSIGQNANPAE	+	-	-
A9REG3	YLHPKDGVYPEKVNAGRTAVG	-	-	+
A9REG3	VNNRSIGQNANPAELKFA	-	+	+
A9REG3	VYPEKVNAGRTAVG	-	+	-
A9REG3	ATAEAPKGFTPPTLNADTPAPIFGGSTGGL	+	-	-
A9REG3	SIGQNANPAELKF	+	-	-
A9REG3	AGRTAVGVNNRSIGQNANPAELKFAHKQAY	-	-	+
A9REG3	QNANPAELKFAHKQAYD	-	-	+
A9REG3	NRSIGQNANPAELK	-	+	-
A9REG3	KAAGAAPDATAEAPKGFTPPTLNADTPAPIF	-	-	+
A9REG3	ATAEAPKGFTPPTLN	-	-	+
A9REG3	AAPDATAEAPKGFTPPTLN	-	+	+
A9REG3	KAAGAAPDATAEAPKGFTPPTLNADTPAPIFGGSTGGLLRKAQVEEFYVITWESPKEQI	-	-	+
A9REG3	TAVGVNNRSIGQNANPAELK	+	-	-
A9REG3	VNAGRTAVGVNNRSIGQNANPAELK	+	-	-
A9REG3	RSIGQNANPAELK	+	-	-
A9REG3	FAHKQAYDL	+	+	+
A9REG3	KAAGAAPDATAEAPKGFTPPTLNADTPAPIFGGSTGGLLR	+	+	+
A9REG3	VGVNNRSIGQNANPAEL	+	-	-
A9REG3	GAAPDATAEAPKGFTPPTLN	-	-	+
A9REG3	ANPAELKFAHKQAYD	-	-	+
A9REG3	KAAGAAPDATAEAPKGFTPPT	-	-	+
A9REG3	VNAGRTAVGVNNR	+	-	-
A9REG3	VNNRSIGQNANPAELKFAHKQAYD	-	+	+
A9REG3	AGRTAVGVNNRSIGQNANPAELK	+	+	+
A9REG3	AGAAPDATAEAPKGFTPPTLN	-	+	-
A9REG3	ATAEAPKGFTPPTL	+	-	-
A9REG3	TAVGVNNRSIGQNANPAELKF	+	-	-
A9REG3	VNAGRTAVGVNN	+	-	-
A9REG3	VGVNNRSIGQNANPAELKF	+	-	-
A9REG3	QNANPAELKFAHKQAYDL	-	-	+
A9REG3	NRSIGQNANPAELKFAHKQAYD	-	-	+
A9REG3	VNNRSIGQNANPAEL	-	+	+
A9REG3	KAAGAAPDATAEAPKGFTPPTLNADTPAPIFGGSTGGLL	-	-	+
A9REG3	VNNRSIGQNANPAELK	+	+	+
A9REG3	VNNRSIGQNANPAELKFAHKQA	-	-	+
A9REG3	VGVNNRSIGQNANPAELK	+	-	-
A9REG3	RSIGQNANPAELKFAHKQAYDL	-	-	+
A9REG3	KAAGAAPDATAEAPKGFTPPTL	-	-	+
A9REG3	TAVGVNNRSIGQN	+	-	-
A9REG3	AEAPKGFTPPTLN	-	+	+
A9REG3	SIGQNANPAEL	+	-	-
A9REG3	AAGAAPDATAEAPKGFTPPTLNADTPAPIFGGSTGGLLR	-	-	+
A9REG3	KAAGAAPDATAEAPKGFTPPTLN	-	+	+
A9REG3	ATAEAPKGFTPPTLNAD	+	-	-
A9REG3	RSIGQNANPAELKFAHKQAYD	-	-	+
A9REG3	ANPAELKFAHKQAYDL	-	-	+
A9REG3	TAVGVNNRSIGQNANPAE	+	-	-
A9REG3	SIGQNANPAE	+	-	-
A9REG3	VNAGRTAVGVNNRSIGQNANPAEL	+	-	-
A9REG3	VNNRSIGQNANPAELKFAHKQAY	-	-	+
A9REG3	SIGQNANPAELKFAHKQAY	+	-	-
A9REG5	LPLYFKSQP	-	-	+
A9REH7	FNKAIH	-	-	+
A9REI0	FLGFSLPQLT	+	-	-
A9REK2	LKEELDCVIEE	+	-	-
A9REL1	YVCWMLEAIPPEVPNNYELTQITLDYKRECKSD	-	+	-
A9REM1	GSPITSPPD	-	+	-
A9REN3	FQDTDGTISQRL	+	-	-
A9REN3	QERCSQLT	+	-	-
A9REN3	SMGVNVGVVL	+	-	-
A9REN3	LGLGPIRDS	-	+	-
A9REN8	VEQSSSSPSITKTVFMD	+	-	-
A9REN8	GQPVGKILIGLYGD	+	-	-
A9REN8	VEQSSSSPSITKTV	-	+	-
A9REN8	YIQNVGVR	+	-	-
A9REN8	IGLYGDTVPIGAQR	+	-	-
A9REN8	VRPPPNGTEFM	+	-	-
A9REN8	FQVAKLIGDSR	+	-	-
A9REN8	ITTGDAPELDQTNTVVGQ	+	-	-
A9REN8	SLTGGSEDAAKFTGGDTSDL	+	-	-
A9REN8	VEQSSSSPSITKTVFM	+	-	-
A9REN8	VAIEGQPVGKILIGLYGD	+	-	-
A9REN8	VVNENTSSPYFQVAKLIGDSR	+	-	-
A9REN8	AVVAEKGFNRPYEKVL	+	-	-
A9REN8	YIQNVGVRSF	+	-	-
A9REN8	VEQSSSSPSITKT	+	-	-
A9REP0	DYKDIVMNPNPP	+	-	-
A9REQ0	VLSTAEGGEGEILRGE	+	-	-
A9REQ0	FYVPVSIK	+	-	-
A9REQ0	LKSAGTPWVGTF	+	-	-
A9REQ0	VGAMPGKMVQ	-	+	-
A9REQ3	GFVTFSDEGAAER	+	-	-
A9REQ5	VDAAPKAAGSAVNQ	+	-	-
A9REQ5	VDAAPKAAGSAVNQL	+	-	-
A9REQ5	IKGASAETNK	-	-	+
A9REQ5	VDAAPKAAGSAVNQLLG	+	-	+
A9RER0	VDQIPSPDQ	-	+	-
A9RES3	LEEVGKDSNVSP	-	-	+
A9RES5	VPIIVTGNDFSTLYAPLIR	+	-	-
A9RES5	IPRVPIIVTGNDFSTLY	+	-	-
A9RES5	ARVYDDE	+	-	-
A9RES5	ILGIWGGKGQGKSFQ	+	-	-
A9RES5	SGNAGEPAKLIR	-	+	+
A9RES5	YTVNNQMVNAT	+	-	-
A9RES5	INDLDAGAGRMGGTTQY	+	-	-
A9RES5	LGINPIVMSAGELESGNAGEPAKL	+	-	-
A9RES5	VMSAGELESGNAGEPAKL	+	-	-
A9RES5	DGLYIAPAFMDK	+	-	-
A9RES5	ALGDANADAIKQGTF	+	-	-
A9RES5	VQLPGVYNKE	-	-	+
A9RES5	LYIAPAFMDKL	+	-	-
A9RES5	LDAGAGRMGGTTQ	+	-	-
A9RES5	VPIIVTGNDFSTLYAP	+	-	-
A9RES5	IPRVPIIVTGN	+	-	-
A9RES5	KDGPPTFQKPAMTIEKL	+	-	-
A9RES5	IPRVPI	+	-	-
A9RES5	LVQEQQNVKRVQL	+	-	-
A9RES5	DAGAGRMGGTTQY	+	-	-
A9RES5	PAMTIEK	+	-	-
A9RES5	IPRVPIIVTGNDFSTLYAPLI	+	-	-
A9RES5	LYIAPAFMDK	+	-	-
A9RES5	RVPIIVTGNDFS	+	-	-
A9RES5	ILGIWGGKGQGKS	+	-	-
A9RES5	DISDDQQDIQRG	+	-	-
A9RES5	RVPIIVTGNDFSTLYAP	+	-	-
A9RES5	LVDKFPGQSIDFFGALR	+	-	-
A9RES5	LVDKFPGQSIDFFGAL	+	-	-
A9RES5	IPRVPIIVTGNDFSTLYAPLIR	+	-	-
A9RES5	DLDAGAGRMGGTTQY	+	-	-
A9RES5	INDLDAGAGRMGGTTQ	+	-	-
A9RES5	IVTGNDFSTLYAPLIR	+	-	-
A9RES5	GTDISDDQQDIQRG	+	-	-
A9RES5	ALGDANADAIKQGTFYGGNAAQHMDL	+	-	-
A9RES5	KLGINPIVMSAGELESGNAGEPAK	+	-	-
A9RES5	YIAPAFMDKL	+	-	-
A9RES5	IPRVPIIVTGNDFSTL	+	-	-
A9RES5	IVMSAGELESGNAGEPAK	+	-	-
A9RES5	ISDDQQDIQRGKGLVD	+	-	-
A9RES5	FYWAPTREDRIG	+	-	-
A9RES5	IADNPTNVQLPGVYN	+	-	-
A9RES5	VPIIVTGNDF	+	-	-
A9RES5	IPRVPIIVTGND	+	-	-
A9RES5	AGELESGNAGEPAKL	+	-	-
A9RES5	GELESGNAGEPAKL	+	-	-
A9RES5	ILGIWGGKGQGKSF	+	-	-
A9RES5	SAGELESGNAGEPAKL	+	-	-
A9RES5	VMSAGELESGNAGEP	+	-	-
A9RES5	DGRMEKFYWAPTRED	+	-	-
A9RES5	SAGELESGNAGEPAK	+	-	-
A9RES5	ARVYDDEVRKW	+	-	-
A9RES5	LVDKFPGQSIDFF	+	-	-
[truncated: 26,129 more rows]
