# Supplementary material for: Specific pools of endogenous peptides are present in gametophore, protonema, and protoplast cells of the moss Physcomitrella patens
Source: BMC Plant Biol. 2015 Mar 15;15:87. doi: 10.1186/s12870-015-0468-7 (PMC4365561; doi:10.1186/s12870-015-0468-7)
Supplement: Additional file 4: — List of precursor proteins of endogenous peptides identified in gametophores. [file 12870_2015_468_MOESM4_ESM.xlsx]

## Sheet: Лист1
Additional file 4. List of precursor proteins of endogenous peptides identified in gametophores
Number of identified endogenous peptides and transcription level of the relevant gene are presented for each precursor protein identified as well as Viridiplantae homologue gene name and function
Accession - protein unique number in the UniProtKB database
Protein function - protein name according to UniProtKB database
Putative homologue gene name - possible homologue; the results of BLAST homology analysis against the protein database of green plants (Viridiplantae)
Putative homologue function - known function of putative homologue gene
Number of identified endogenous peptides - the number of identified unique peptides from a given protein
Expression, RPKM - the transcription level of the identified peptide precursor proteins (median RPKM)
Accession	Protein function	Putative homologue gene name	Putative homologue function	Number of identified endogenous peptides			Expression, RPKM
				Gametophore	Protonema	Protoplast	Gametophore	Protonema	Protoplast
A9U4I0	Predicted protein			144	55	61	1486.69	237.025	258.415
A9RXW5	Predicted protein			115	45	108	2480.7	3503.84	3784.11
A9RXR3	Predicted protein			111	17	2
A9SPD7	Predicted protein	PSAE	Photosystem I reaction center subunit IV, chloroplastic	52	47	122
A9U1R6	Predicted protein	OEP16	Outer envelope pore protein 16, chloroplastic	42	9	22	1743.9	449.26	338.478
A9SU24	Predicted protein	LEA3, LEA	Late embryogenesis abundant protein, group 3	41	4	0
A9TR54	Predicted protein			37	14	26
A9SVQ5	Predicted protein			34	19	64	138.506	114.338	108.37
A9RGA5	Elongation factor 1-alpha	TEFS1	Elongation factor 1-alpha	33	80	164	1.56376	18.6014	6.21441
A9RJU4	Predicted protein			32	9	13	683.067	58.0296	84.3947
A9SGT5	Predicted protein			32	0	5
A9TKV7	Plastocyanin, chloroplast	PETE	Plastocyanin, chloroplastic	29	20	111	679.752	1853.29	1804.87
A9T2Y3	Predicted protein	OEP162	Outer envelope pore protein 16-2, chloroplastic	27	12	40	2106.29	1058.54	1015.14
P34915	Ribulose bisphosphate carboxylase large chain (RuBisCO large subunit)	rbcL	Ribulose bisphosphate carboxylase large chain	27	111	644
A9SRQ6	Predicted protein			26	6	0
A9TMN8	Predicted protein	LEA3, LEA	Late embryogenesis abundant protein, group 3	26	9	4	1079.83	32.1529	85.0556
A9U1H4	Predicted protein	LOX1,4, POTLX-2	Probable linoleate 9S-lipoxygenase 4	26	40	178	0.0755731	0.0192968	0.0216867
A9SU25	Predicted protein		late embryogenesis abundant domain-containing protein / LEA domain-containing protein	24	6	0	1140.25	10.4055	2.47429
A9U2L3	Predicted protein	ERD10, LTI29, LTI45	Dehydrin ERD10	24	5	19	1007.91	36.5329	70.4676
A4ZFZ1	lipoxygenase	LOX1,4, POTLX-2	Probable linoleate 9S-lipoxygenase 4	23	39	124
A9RFL7	Predicted protein	LHCB5	Chlorophyll a-b binding protein CP26, chloroplastic	23	23	131
A9SLS5	Malate dehydrogenase	MMDHI	Malate dehydrogenase , mitochondrial	23	20	71
A9RAR8	Predicted protein		Chlorophyll a-b binding protein, chloroplastic	21	6	54
A9RPR5	Predicted protein			21	23	54	546.991	557.948	260.827
Q6YXL9	Cytochrome b559 subunit alpha	psbE	Cytochrome b559 subunit alpha	21	28	24
A9RNM7	Predicted protein	ARA12, ASP48	Subtilisin-like protease	20	6	14
A9SSU4	Predicted protein		late embryogenesis abundant domain-containing protein / LEA domain-containing protein	20	2	0	323.74	0.828383	4.71956
Q6YXQ2	Photosystem I iron-sulfur center	psaC	Photosystem I iron-sulfur center	20	15	25
A9RBZ9	Predicted protein	psaD2	Photosystem I reaction center subunit II-2, chloroplastic	19	41	190
A9RGA3	Predicted protein		Rubredoxin-like superfamily protein	19	0	0	440.806	0.39352	0.953947
A9S455	Predicted protein	OEP16	Outer envelope pore protein 16, chloroplastic	19	10	26
A4ZFY6	lipoxygenase	LOX3	lipoxygenase 3, chloroplastic	18	20	95
A9SQZ2	Predicted protein	FDH	Formate dehydrogenase 1, mitochondrial	18	1	13	690.283	100.693	30.7878
A9STC1	Predicted protein			17	20	40
A9SUU2	Predicted protein		Cucumisin	17	14	33
A9TI11	Predicted protein			17	2	0
A9TWQ2	Predicted protein	HSP18,1	18,1 kDa class I heat shock protein	16	1	0	1865.47	34.7432	85.1066
A9REG3	Predicted protein	psaD	Photosystem I reaction center subunit II, chloroplastic	15	39	29	507.438	868.723	719.67
A9RF28	Predicted protein	PSAK	Photosystem I reaction center subunit psaK, chloroplastic	15	9	52
A9S6Y7	Predicted protein			15	6	26	7160.23	939.261	665.597
A9SPV7	Predicted protein		AWPM-19-like family protein	15	0	0	701.073	44.7969	133.277
A9T2F8	Predicted protein	LHCB4,1	Chlorophyll a-b binding protein CP29,1, chloroplastic	15	19	91	15.3527	53.955	59.7616
A9T7V6	Predicted protein			15	2	0
Q6W3V1	Photosystem Q(B) protein (EC 1,10,3,9) (32 kDa thylakoid membrane protein)	psbA	Photosystem Q(B) protein	15	17	11
Q8MFA3	Photosystem I P700 chlorophyll a apoprotein A1 (EC 1,97,1,12) (PSI-A)	psaA	Photosystem I P700 chlorophyll a apoprotein A1	15	13	64
A9RGP3	Predicted protein			14	12	4
A9RSY3	Predicted protein			14	1	0
A9RX76	Fructose-bisphosphate aldolase		Fructose-bisphosphate aldolase, chloroplastic	14	48	106
A9TED6	Predicted protein	L1818	Chlorophyll a-b binding protein L1818, chloroplastic	14	11	19	1091.51	1060.72	979.104
A9TJ06	Predicted protein	LHCA2	Chlorophyll a-b binding protein, chloroplastic	14	15	27	247.89	691.659	593.19
A9RS28	Predicted protein	PSBO	Oxygen-evolving enhancer protein 1, chloroplastic	13	20	60	107.301	443.017	219.986
A9S6V7	Predicted protein		Late embryogenesis abundant (LEA) protein	13	2	0	232.495	3.44006	8.16424
A9T399	Predicted protein	LHCA1, CAB6	Chlorophyll a-b binding protein 6, chloroplastic	13	7	51
A9TQB2	Predicted protein			13	10	5	238.079	201.217	261.238
A9RGD1	Elongation factor 1-alpha	TEFS1	Elongation factor 1-alpha	12	25	111	120.381	121.766	119.785
A9RSI6	Predicted protein			12	1	0	263.425	0.382738	1.01272
A9S1E8	Predicted protein	PSBQ2, PSBQB	Oxygen-evolving enhancer protein 3-2, chloroplastic	12	20	158	487.46	718.682	453.93
A9SG80	Predicted protein		late embryogenesis abundant domain-containing protein / LEA domain-containing protein	12	0	4	457.006	18.6801	80.2772
A9T815	Predicted protein			12	10	20
A9U407	Predicted protein			12	6	6
P80658	ATP synthase subunit beta, chloroplastic	atpB	ATP synthase subunit beta, chloroplastic	12	25	82
A4ZFY7	lipoxygenase	LOX3	lipoxygenase 3, chloroplastic	11	2	8	117.601	95.3315	76.9398
A9RLG4	Predicted protein	PSAL	Photosystem I reaction center subunit XI, chloroplastic	11	9	6
A9RQA9	Predicted protein			11	2	0
A9SF34	Predicted protein			11	0	3
A9THL7	Predicted protein			11	0	0
A9RJS3	Predicted protein	LHCB2,LHCB2,1	Chlorophyll a-b binding protein, chloroplastic	10	4	23	2641.94	3250.99	2218.99
A9S8R3	Predicted protein	PGK	Phosphoglycerate kinase, chloroplastic	10	11	22	23.4553	37.9805	14.0118
A9SDP8	Predicted protein	OEP161, PTC16	Outer envelope pore protein 16-1, chloroplastic	10	9	5	211.631	275.817	182.393
A9SJT4	Predicted protein			10	0	0
A9SXD7	Aspartate aminotransferase		Aspartate aminotransferase, cytoplasmic	10	1	2
A9T3Z2	Predicted protein			10	2	16
A9TB65	Predicted protein	CAB8	Chlorophyll a-b binding protein 8, chloroplastic	10	7	35
A9TBG2	Predicted protein		Actin	10	8	34
A9TDY7	Predicted protein			10	0	1	236.174	1.01896	3.7194
A9TG05	Phosphoglycerate kinase	PGK	Phosphoglycerate kinase, chloroplastic	10	5	1
E1CA10	Predicted protein	AOC3	Allene oxide cyclase 3, chloroplastic	10	1	4
Q6YXM8	Photosystem II CP47 chlorophyll apoprotein (PSII 47 kDa protein)	psbB	Photosystem II CP47 chlorophyll apoprotein	10	10	33
Q8MFA2	Photosystem I P700 chlorophyll a apoprotein A2 (EC 1,97,1,12) (PSI-B)	psaB	Photosystem I P700 chlorophyll a apoprotein A2	10	3	34
A9RBK8	Predicted protein	PIP1-2, PIP1B, TMPA	Aquaporin PIP1-2	9	0	0	165.663	6.52839	1.26714
A9RIB5	Predicted protein	PSBP	Oxygen-evolving enhancer protein 2, chloroplastic	9	17	106
A9SK39	Predicted protein			9	0	0
A9SKS8	Fructose-bisphosphate aldolase		Fructose-bisphosphate aldolase, cytoplasmic isozyme	9	17	40	220.182	257.109	86.4611
A9SWM3	Predicted protein			9	4	8
A9TK82	Predicted protein	PSBX	photosystem II subunit X	9	6	9	362.09	1452.85	917.951
A9TK88	Peptidyl-prolyl cis-trans isomerase	CYP, ROT1	Peptidyl-prolyl cis-trans isomerase	9	31	97	3287.64	4726.35	2264.17
A9RDK9	Predicted protein	GAPC	Glyceraldehyde-3-phosphate dehydrogenase , cytosolic	8	5	25	211.553	339.026	276.614
A9S396	Predicted protein		Protein of unknown function (DUF 3339)	8	2	0	10386.7	1207.03	600.189
A9SX66	Predicted protein	ATRFNR1,RFNR1	root FNR 1	8	19	79	91.3868	104.74	127.865
A9T9Y6	Predicted protein		Uncharacterized protein At1g47420, mitochondrial	8	5	0
A9U3R4	Fructose-bisphosphate aldolase		Fructose-bisphosphate aldolase, chloroplastic	8	9	25
E1C9Q9	Predicted protein	PIP2-1, PIP2A	Aquaporin PIP2-1	8	0	0
Q6YXN1	Photosystem II reaction center protein H (PSII-H)	psbH	Photosystem II reaction center protein H	8	9	12	3.13119	5.65125	12.7321
Q6YXN9	Photosystem II CP43 chlorophyll apoprotein	psbC	Photosystem II CP43 chlorophyll apoprotein	8	15	107
A9RIU5	Predicted protein	GAPA, GPA1	Glyceraldehyde-3-phosphate dehydrogenase A, chloroplastic	7	16	59	99.0161	196.531	124.415
A9RXP4	Predicted protein	UBC28, UBC9A	Ubiquitin-conjugating enzyme E2 28	7	3	5	292	198.903	155.56
A9SA96	Predicted protein	PSBO	Oxygen-evolving enhancer protein 1, chloroplastic	7	10	26	207.1	197.914	95.146
A9SG93	Predicted protein	OE23,OEE2,PSBP-1,PSII-P	photosystem II subunit P-1	7	24	68	370.43	975.676	618.033
A9SNV6	Predicted protein	L1818	Chlorophyll a-b binding protein L1818, chloroplastic	7	6	39	190.33	266.115	130.947
A9SPQ2	Predicted protein	TIP1-3	Aquaporin TIP1-3	7	20	0	767.226	384.637	572.692
A9T876	Predicted protein	PSBQ1, PSBQ, PSBQA	Oxygen-evolving enhancer protein 3-1, chloroplastic	7	23	133	84.2202	519.936	369.858
A9TPZ0	Predicted protein			7	1	7
A9RBG5	Predicted protein	PSBQ1, PSBQ	Oxygen-evolving enhancer protein 3-1, chloroplastic	6	24	183
A9REE3	Predicted protein			6	1	0
A9RI80	Predicted protein	WVD2	Protein WAVE-DAMPENED 2	6	4	18
A9RJI9	Predicted protein	UBQ6	Ubiquitin-40S ribosomal protein S27a	6	4	42	408.068	659.994	576.295
A9RLG5	Predicted protein	PSBR	Photosystem II 10 kDa polypeptide, chloroplastic	6	11	37	785.148	697.534	561.46
A9RSU8	Predicted protein			6	10	2
A9RW10	Predicted protein	CAB7	Chlorophyll a-b binding protein 7, chloroplastic	6	4	30	5.92056	16.4446	27.2831
A9S7J4	Predicted protein			6	1	16
A9S7Z5	Predicted protein			6	1	0	1034.45	21.5312	11.7651
A9SY12	Predicted protein	PSBP	Oxygen-evolving enhancer protein 2, chloroplastic	6	3	17	428.546	364.899	218.355
A9T2E1	Predicted protein	CPN10	10 kDa chaperonin	6	11	25	46.3126	140.56	170.583
A9T3H9	Predicted protein		Aldolase-type TIM barrel family protein	6	2	11	49.5683	106.386	257.803
A9TBX2	Malate dehydrogenase	MMDHI	Malate dehydrogenase , mitochondrial	6	9	62
A9RB49	Predicted protein	PCR3	Protein PLANT CADMIUM RESISTANCE 3	5	4	0
A9RCF4	Malic enzyme	MODA	DP-dependent malic enzyme, chloroplastic	5	1	15
A9RJD7	Predicted protein			5	5	72
A9RJE6	Predicted protein	DHAR2, DHAR	Glutathione S-transferase DHAR2	5	5	18
A9RNQ2	Predicted protein	AGT1	Serine--glyoxylate aminotransferase	5	5	13	52.4783	203.466	143.431
A9RTI7	Predicted protein	HSP17,9	17,9 kDa class II heat shock protein	5	4	18	0.145392	0.35148	0.482649
A9RVV5	Predicted protein			5	0	0
A9RW02	Predicted protein	PRXIIF	Peroxiredoxin-2F, mitochondrial	5	7	27	225.041	198.764	173.043
A9S0R9	Predicted protein	GLN2	Glutamine synthetase, chloroplastic	5	23	95
A9S9W5	Predicted protein	PPD4	PsbP domain-containing protein 4, chloroplastic	5	2	2
A9SSV9	Predicted protein	EBM	Mannosylglycoprotein endo-beta-mannosidase	5	0	1
A9SVW7	Predicted protein		Uncharacterized protein At2g37660, chloroplastic	5	6	15
A9SYG5	Predicted protein			5	0	0
A9SYQ2	Predicted protein	LOS1	Elongation factor 2	5	4	22	14.2707	9.93841	9.255
A9T2I3	Predicted protein		Protein LURP-one-related 15	5	3	3	592.739	142.475	185.835
A9T663	Fructose-bisphosphate aldolase		Fructose-bisphosphate aldolase, chloroplastic	5	8	11
A9TAU8	Predicted protein	BXL5	Probable beta-D-xylosidase 5	5	2	1
A9TU39	Predicted protein			5	3	2	110.139	21.0165	17.6084
A9TWB2	Inner dynein arm I1 heavy chain 1-ALPHA	DHC10, IDA2	Dynein-1-beta heavy chain, flagellar inner arm I1 complex	5	1	6
A9TX47	Predicted protein	ATGSTZ1,GST18,GSTZ1	Glutathione S-transferase zeta class	5	2	0	212.483	136.132	190.789
A9U1K9	Predicted protein	PSBO	Oxygen-evolving enhancer protein 1, chloroplastic	5	11	30
A9U2N7	Predicted protein			5	0	0
A9U4A9	Predicted protein		Rubredoxin-like superfamily protein	5	0	0	194.775	0	0.0974725
A9U5B0	Predicted protein	LHCB5	Chlorophyll a-b binding protein CP26, chloroplastic	5	0	9
P06853	Cytochrome b559 subunit beta	psbF	Cytochrome b559 subunit beta	5	3	19
Q6YXN8	Photosystem II D2 protein (PSII D2 protein)	psbD	Photosystem II D2 protein	5	10	11
A9RGS6	Predicted protein	HSP17,4A	17,4 kDa class I heat shock protein	4	2	10	5.74564	5.22673	24.4758
A9RHN5	Predicted protein			4	0	8
A9RJ47	Predicted protein	SP1L1	Protein SPIRAL1-like 1	4	8	19	106.807	76.8628	49.5204
A9RMV8	Predicted protein			4	1	4
A9RP60	Predicted protein	FBP	Fructose-1,6-bisphosphatase, chloroplastic	4	6	13	55.4339	91.3551	100.79
A9RPW8	Predicted protein	ABA2	Zeaxanthin epoxidase, chloroplastic	4	5	16	105.327	123.987	69.6197
A9RW94	Predicted protein	FQR1	flavodoxin-like quinone reductase 1	4	1	8	817.111	206.648	501.216
A9SCW6	Predicted protein			4	0	0	278.068	20.2587	20.5751
A9SE00	Predicted protein			4	0	0
A9SE59	Predicted protein			4	0	1
A9SEQ5	Predicted protein	psbW	Photosystem II reaction center W protein, chloroplastic	4	5	0
A9SF03	Predicted protein		Transketolase, chloroplastic	4	8	47
A9SFB2	Predicted protein	GF14 NU,GRF7	14-3-3-like protein	4	2	0	91.0489	172.529	114.859
A9SJI9	Predicted protein			4	0	1
A9SL09	PsaH photosystem I reaction center subunit	PSAH	Photosystem I reaction center subunit VI, chloroplastic	4	6	92	578.2	681.001	517.193
A9SPX3	Predicted protein	PIP1,4, TMPC	Probable aquaporin PIP1-4	4	0	0	650.679	5.05458	1.08369
A9SR64	Predicted protein		Probable ribose-5-phosphate isomerase	4	4	62
A9SZY5	Predicted protein	PETF	Ferredoxin, chloroplastic	4	7	0	0	0.82411	1.98789
A9T3S4	Adenylyl cyclase-associated protein	ATCAP1,CAP 1,CAP1	cyclase associated protein 1	4	2	1	38.932	70.1552	39.9816
A9T845	Predicted protein	OEP162	Outer envelope pore protein 16-2, chloroplastic	4	7	17
A9TA99	Predicted protein			4	0	2
A9TC11	Predicted protein	PGK	Phosphoglycerate kinase, chloroplastic	4	15	43	13.5909	255.028	156.576
A9TC27	Predicted protein	PDIL2-2, PDIL4-2	Protein disulfide isomerase-like 2-2	4	3	3
A9THT9	Predicted protein	PRXQ	Peroxiredoxin Q, chloroplastic	4	0	24
A9TIZ0	Predicted protein			4	0	0	127.953	4.55994	0.773929
A9TJ18	Predicted protein	RACK1C	Guanine nucleotide-binding protein subunit beta-like protein C	4	0	1
A9TKW3	Predicted protein	SRP	Stress-related protein	4	1	7	531.119	162.022	224.827
A9TLH3	Predicted protein	HSC80	Heat shock cogte protein 80	4	1	4
A9TQR9	Predicted protein		SRE associated Golgi protein family	4	0	0	8.99873	11.8428	4.86995
A9U1S4	Predicted protein	APXT	L-ascorbate peroxidase T, chloroplastic	4	5	101	98.5754	445.012	1461.76
A9U338	Predicted protein		Hyaluron / mR binding family	4	7	54	67.6462	155.773	119.593
A9U5B1	Predicted protein	LHCB5	Chlorophyll a-b binding protein CP26, chloroplastic	4	0	84
E1C9N1	Predicted protein	AFRR	Monodehydroascorbate reductase	4	4	14
Q09QY6	ATPase alpha subunit			4	2	21
A9RB39	Predicted protein			3	0	2
A9RBJ9	Predicted protein	PGH1, PGH1B	Enolase	3	0	28	189.026	285.96	157.387
A9RCJ5	Predicted protein		Probable LRR receptor-like serine/threonine-protein kinase At2g16250	3	0	3
A9RCV9	Predicted protein	HSP70	Heat shock cogte 70 kDa protein	3	10	28	60.6085	297.064	205.988
A9RD31	Glucose-1-phosphate adenylyltransferase	AGPS1	Glucose-1-phosphate adenylyltransferase small subunit, chloroplastic	3	0	3	13.7977	41.6707	16.4003
A9RD61	Predicted protein	MALD1	Major allergen Mal d 1	3	12	43	0.312521	0.26479	1.29965
A9RDJ0	Predicted protein			3	0	0
A9RDR1	Catalase	CAT2, SU2	Catalase isozyme 2	3	1	32	162.969	145.231	95.5984
A9RDX6	Plastocyanin, chloroplast, isoform 2	PETE	Plastocyanin, chloroplastic	3	10	88	141.736	586.218	455.396
A9RF93	Predicted protein	XYL1, AXY3	Alpha-xylosidase 1	3	4	4
A9RFC9	Predicted protein	HSP70, ST70	Stromal 70 kDa heat shock-related protein, chloroplastic	3	6	19
A9RGH3	Predicted protein			3	1	2
A9RGU0	Predicted protein			3	1	1
A9RI67	Beta-galactosidase	BGAL9	Beta-galactosidase 9	3	0	0
A9RPJ4	Phosphoribulokinase		Phosphoribulokinase, chloroplastic	3	5	34
A9RQU5	Predicted protein			3	5	18
A9RRA8	Predicted protein	MED33A, MED24A, MED5_2, MED5A, RFR1	Mediator of R polymerase II transcription subunit 33A	3	1	2
A9RTH7	Predicted protein	HSL2	LRR receptor-like serine/threonine-protein kinase HSL2	3	0	0	20.8302	0	0
A9RVL6	Predicted protein			3	3	0
A9RVN3	Predicted protein			3	0	0
A9RWJ6	Predicted protein			3	0	0	99.9686	0.511649	1.09808
A9RWK3	Predicted protein	ATPER1,PER1	1-Cys peroxiredoxin A	3	6	25	482.832	322.158	190.51
A9RXF5	60S ribosomal protein L36	RPL36B	60S ribosomal protein L36-2	3	4	17	198.35	349.091	270.433
A9S1B2	Predicted protein			3	5	15
A9S254	Predicted protein	BIG, ASA1, CRM1, DOC1, GA6, LPR1, TIR3, UMB1	Auxin transport protein BIG	3	0	5
A9S2F9	Carbonic anhydrase	BETA CA2,CA18,CA2	Carbonic anhydrase, chloroplastic	3	20	161	437.12	1232.4	1417.2
A9S2N1	Predicted protein	AMC4, AMC7, MCP2D	Metacaspase-4	3	1	5
A9S3C8	Predicted protein		Putative quinone-oxidoreductase homolog, chloroplastic	3	0	2
A9S740	Predicted protein			3	1	5
A9S792	Predicted protein		Domain of unknown function (DUF543)	3	1	0	181.547	94.016	116.882
A9S9B1	Predicted protein	SCOA	Succinyl-CoA ligase [ADP-forming] subunit alpha-1, mitochondrial	3	0	0	14.5262	19.8114	9.59718
A9S9E2	Phospholipase D	PLD1	Phospholipase D alpha 1	3	2	1	143.636	283.036	328.137
A9SA16	Elongation factor 1-alpha	TEFS1	Elongation factor 1-alpha	3	0	0	119.66	40.5107	56.6823
A9SAK9	Predicted protein		Heme-binding-like protein At3g10130, chloroplastic	3	1	0
A9SCG8	Predicted protein	ATR, RAD3	Serine/threonine-protein kinase ATR	3	1	3
A9SDD1	Predicted protein	CALS9, GSL10	Callose synthase 9	3	0	0
A9SG19	Predicted protein	MPP	Mitochondrial-processing peptidase subunit alpha	3	8	3	47.7106	67.8786	43.5443
A9SGZ0	Predicted protein	FUM2	Fumarate hydratase 2, chloroplastic	3	2	0	14.375	18.3249	11.1496
A9SHP6	Predicted protein	PSAF	Photosystem I reaction center subunit III, chloroplastic	3	6	31
A9SI59	Predicted protein		Uncharacterized protein At4g13200, chloroplastic	3	2	2	151.018	53.2373	58.4644
A9SIC8	Predicted protein			3	0	1	238.181	66.7625	131.582
A9SIS2	Predicted protein	HSC80	Heat shock cogte protein 80	3	6	19	44.5229	216.554	212.076
A9SJE5	D-directed R polymerase	RPB2	D-directed R polymerase II subunit RPB2	3	0	1	16.9398	15.1403	23.3796
A9SL63	Predicted protein	CYP38	Peptidyl-prolyl cis-trans isomerase CYP38, chloroplastic	3	5	5
A9SLK1	Aminomethyltransferase	GDCST	Aminomethyltransferase, mitochondrial	3	4	19
A9SLM6	Predicted protein	HAK7	Potassium transporter 7	3	0	0	4.11092	13.8813	10.8594
A9SNH9	Dihydrolipoyl dehydrogenase	LPD1	Dihydrolipoyl dehydrogenase 1, mitochondrial	3	2	45	72.1531	122.844	112.221
A9SQ91	Predicted protein	GWD3, OK1, PWD	Phosphoglucan, water dikinase, chloroplastic	3	0	0
A9SS48	Predicted protein	ALDH5F1, SSADH1	Succite-semialdehyde dehydrogenase , mitochondrial	3	1	0	274.829	124.782	212.089
A9STI0	Predicted protein	DHC10, IDA2	Dynein-1-beta heavy chain, flagellar inner arm I1 complex	3	1	2
A9SU06	Predicted protein	PIP2-1, PIP2A	Aquaporin PIP2-1	3	0	0	0	0	0
A9SVB5	Predicted protein			3	0	3
A9SWJ8	Predicted protein			3	1	0
A9SX19	Predicted protein			3	0	2
A9SX65	Superoxide dismutase [Cu-Zn]	SODCP	Superoxide dismutase [Cu-Zn], chloroplastic	3	1	19
A9SYT0	Predicted protein	UPL1	E3 ubiquitin-protein ligase UPL1	3	0	3
A9T256	Predicted protein		F-box protein At1g78280	3	0	1
A9T573	Predicted protein	PFP-ALPHA	Pyrophosphate--fructose 6-phosphate 1-phosphotransferase subunit alpha	3	3	2	33.5589	70.1415	14.8194
A9T6N6	Superoxide dismutase	SODA	Superoxide dismutase [Mn], mitochondrial	3	1	1
A9TBW6	Predicted protein	MBD9	Methyl-CpG-binding domain-containing protein 9	3	1	4
A9TGS8	Predicted protein		Stellacyanin	3	4	0
A9TGT5	Predicted protein		Late embryogenesis abundant protein D-7	3	0	0	407.68	11.9969	9.75538
A9TGU1	Predicted protein	IIL1	3-isopropylmalate dehydratase	3	2	11	57.9537	179.43	182.969
A9TIT3	Predicted protein			3	0	0
A9TKU6	Predicted protein	CAB13, LHBC1	Chlorophyll a-b binding protein 13, chloroplastic	3	3	7
A9TLK4	Predicted protein		Photosystem II 5 kDa protein, chloroplastic	3	6	11
A9TNC8	Predicted protein		40S ribosomal protein S14	3	2	49	311.881	498.432	448.906
A9TPC4	SSADH	ALDH5F1, SSADH1	Succite-semialdehyde dehydrogenase , mitochondrial	3	1	1	134.912	101.779	180.196
A9TQC3	Predicted protein	DTC	Mitochondrial dicarboxylate/tricarboxylate transporter DTC	3	3	8	102.461	107.987	96.6172
A9TSK0	Predicted protein	PSBO	Oxygen-evolving enhancer protein 1, chloroplastic	3	9	35	268.837	601.51	470.097
A9TVS8	Predicted protein			3	3	0
A9TWH0	Predicted protein	AVP1, AVP, AVP-3, AVP3	Pyrophosphate-energized vacuolar membrane proton pump 1	3	0	0	5.55048	36.7112	9.47358
A9TWR9	Predicted protein	MED37E, ERD2, HSC70-1, HSP70-1, MED37_4	Probable mediator of R polymerase II transcription subunit 37e	3	7	4	87.1791	158.269	343.669
A9U380	Ribulose bisphosphate carboxylase small chain	RBCS	Ribulose bisphosphate carboxylase small chain, chloroplastic	3	10	43
A9U3P8	Predicted protein		Quinone reductase family protein	3	1	3	207.104	264.93	728.736
A9U4E2	Predicted protein	PUB6	U-box domain-containing protein 6	3	0	2
A9U4J3	Predicted protein			3	2	5
A9U5L9	Predicted protein	NEC3	Bifunctiol monodehydroascorbate reductase and carbonic anhydrase nectarin-3	3	0	0
A9U6E2	Predicted protein			3	1	2
C7BGM8	Formin 2A	FH3	Formin-like protein 3	3	3	1
E1C9S3	Predicted protein	GH3,5	Probable indole-3-acetic acid-amido synthetase GH3,5	3	5	1
E1CA00	Predicted protein		Chlorophyll a-b binding protein, chloroplastic	3	0	17
Q6YXK3	ATP synthase subunit alpha, chloroplastic	atpA	ATP synthase subunit alpha, chloroplastic	3	7	61
A2V813	Chloroplast unusual positioning 1A	CHUP1	Protein CHUP1, chloroplastic	2	1	0	8.32977	17.9342	5.69916
A4ZFY8	lipoxygenase	LOX1,4, SC514	Seed linoleate 9S-lipoxygenase	2	5	7
A4ZFZ2	lipoxygenase	LOX3,1, LOX-H3	Linoleate 13S-lipoxygenase 3-1, chloroplastic	2	0	3	0.99133	17.1072	34.8401
A9RBC1	Predicted protein			2	1	2
A9RBQ3	Predicted protein	LHCB2,LHCB2,1	Chlorophyll a-b binding protein, chloroplastic	2	1	13	31.3414	201.369	196.16
A9RBZ4	Predicted protein	RPL21E	60S ribosomal protein L21-2	2	5	11	405.552	520.624	508.498
A9RCK3	Predicted protein		Chloroplastic group IIA intron splicing facilitator CRS1, chloroplastic	2	1	0
A9RE68	Predicted protein		Transcriptiol coactivator/pterin dehydratase	2	5	5	123.242	138.159	168.52
A9RES5	Predicted protein	RCA, RCAA1, RCAA2	Ribulose bisphosphate carboxylase/oxygenase activase, chloroplastic	2	6	97	102.193	40.571	118.776
A9RG04	Ribulose bisphosphate carboxylase small chain	RBCS	Ribulose bisphosphate carboxylase small chain, chloroplastic	2	1	31	0	29.2791	18.2727
A9RGW4	Predicted protein	SEC	Probable UDP-N-acetylglucosamine--peptide N-acetylglucosaminyltransferase SEC	2	0	1
A9RHM7	Predicted protein	FTSH5, FTSH2, VAR1	ATP-dependent zinc metalloprotease FTSH 5, chloroplastic	2	1	15
A9RI21	Predicted protein			2	2	0
A9RI50	Predicted protein	RPL4A	60S ribosomal protein L4-1	2	6	47	194.57	276.145	291.518
A9RJM8	Predicted protein		DH dehydrogenase [ubiquinone] flavoprotein 1, mitochondrial	2	1	1
A9RJN6	Predicted protein	CALS9, GSL10	Callose synthase 9	2	0	2
A9RJZ7	Predicted protein		Uncharacterized zinc finger protein At4g06634	2	0	1
A9RKI7	Predicted protein	PSBQ1, PSBQ, PSBQA	Oxygen-evolving enhancer protein 3-1, chloroplastic	2	1	0
A9RKN3	SNF2 family D-dependent ATPase		Putative SWI/SNF-related matrix-associated actin-dependent regulator of chromatin subfamily A member 3-like 2	2	0	4
A9RMR9	40S ribosomal protein S27	RPS27B, ARS27A	40S ribosomal protein S27-2	2	2	8	526.768	873.478	777.179
A9RMS0	Predicted protein	RPS3AB, CYC07	40S ribosomal protein S3a-2	2	5	15	151.685	229.163	232.241
A9RMW1	Predicted protein			2	0	1
A9RNP2	Predicted protein	LHCB2,LHCB2,1	Chlorophyll a-b binding protein, chloroplastic	2	0	15	2309.93	1890.78	1445.94
A9RPL4	Predicted protein	RPS25B	40S ribosomal protein S25-2	2	9	56	1063.12	1281.86	1217.34
A9RQ31	Predicted protein	SHM1	Serine hydroxymethyltransferase, mitochondrial	2	3	116
A9RQ81	Histone-lysine N-methyltransferase	ATX2, SDG30, SET30	Histone-lysine N-methyltransferase ATX2	2	1	1
A9RR37	Predicted protein	CD4A	ATP-dependent Clp protease ATP-binding subunit clpA homolog CD4A, chloroplastic	2	0	11
A9RS38	HYDIN			2	1	1
A9RSC6	Predicted protein	CNX1	Calnexin homolog 1	2	10	4
A9RSD2	Predicted protein			2	1	2
A9RSP0	Predicted protein	ATGSTF7,ATGSTF9,GLUTTR,GSTF9	Glutathione S-transferase	2	9	32	420.903	1927.54	2054.82
A9RT82	Plastocyanin, chloroplast, isoform 1	PETE	Plastocyanin, chloroplastic	2	5	61	360.429	701.89	684.927
A9RTB7	MM-ALDH	ALDH6B2	Methylmalote-semialdehyde dehydrogenase [acylating], mitochondrial	2	1	1	48.666	49.1876	42.1628
A9RTT3	Predicted protein			2	0	1
A9RUN6	Predicted protein		Enoyl-[acyl-carrier-protein] reductase [DH] 1, chloroplastic	2	3	14
A9RUR8	Predicted protein	PPC2	Phosphoenolpyruvate carboxylase 2	2	1	1	19.3329	10.9642	2.83508
A9RVC0	Predicted protein	2-Cys Prx B,2CPB	2-Cys peroxiredoxin BAS1-like, chloroplastic	2	2	26	11.3009	57.1572	33.2009
A9RVG3	Predicted protein		BAH domain ;TFIIS helical bundle-like domain	2	0	2	10.2714	8.28657	5.40796
A9RVI0	Predicted protein	MED13, GCT, MAB2, MED13_1	Mediator of R polymerase II transcription subunit 13	2	0	1
A9RW59	Predicted protein			2	2	3
A9RWI5	Predicted protein	EPSIN2, EPSINR2	Clathrin interactor EPSIN 2	2	2	1
A9RXB3	Predicted protein	TCHQD	Glutathione S-transferase TCHQD	2	3	3	166.633	314.953	740.133
A9RXC8	Predicted protein	HSP70-17	Heat shock 70 kDa protein 17	2	1	0
A9RY57	Predicted protein	AESP,ESP,RSW4	homolog of separase	2	0	4	0.222446	2.61782	0.414351
A9RY66	Predicted protein	DCP5	Protein decapping 5	2	1	1
A9RYE4	Predicted protein	ESC	Putative D-binding protein ESCAROLA	2	1	1
A9RYI0	Predicted protein		L-idote 5-dehydrogenase	2	1	4	235.477	87.2664	42.6797
A9RYJ8	Predicted protein	ACBP,ACBP6	Acyl-CoA-binding protein	2	2	9	275.513	253.095	133.728
A9RZ38	Predicted protein	MPP	Mitochondrial-processing peptidase subunit alpha	2	3	2	45.8809	90.8851	55.9929
A9RZ71	Predicted protein			2	2	4	109.226	27.9876	22.1571
A9RZH1	Predicted protein			2	2	0	79.7879	27.475	31.9167
A9RZT5	Predicted protein			2	2	1
A9RZZ9	Malate dehydrogenase	PMDH1	Malate dehydrogenase , glyoxysomal	2	1	13	354.986	122.877	75.8864
A9S0W0	Predicted protein			2	0	1
A9S2H3	Predicted protein			2	0	3
A9S467	Predicted protein			2	0	1
A9S5I0	Predicted protein	CPL3	R polymerase II C-termil domain phosphatase-like 3	2	1	2
A9S696	Predicted protein	TOR	Serine/threonine-protein kinase TOR	2	0	1
A9S6Q0	Predicted protein			2	0	1
A9S6X6	Predicted protein	CPN60II, CPNB	Chaperonin CPN60-2, mitochondrial	2	0	8
A9S752	Phosphoribosylformylglycimidine cyclo-ligase	PUR5	Phosphoribosylformylglycimidine cyclo-ligase, chloroplastic/mitochondrial	2	0	2
A9S7H8	Predicted protein			2	0	1
A9S7L4	Predicted protein		Elongation factor 1-alpha	2	2	0
A9S7R2	Predicted protein			2	2	0	29.5337	62.3438	71.4957
A9S858	Predicted protein			2	1	1
A9S916	Predicted protein	AIR12	Auxin-induced in root cultures protein 12	2	0	1
A9S9F5	Predicted protein		glyoxal oxidase-related protein	2	1	3	32.5525	48.2914	57.817
A9S9S7	Predicted protein	LC1	Dynein light chain 1, axonemal	2	0	3
A9SA41	Predicted protein	HSC70-5,MTHSC70-2	Heat shock 70 kDa protein, mitochondrial	2	8	38	39.3949	23.2676	136.051
A9SA82	Predicted protein	MOS1	Protein MODIFIER OF SNC1 1	2	0	2
A9SAI1	Predicted protein			2	0	2
A9SAY8	Predicted protein		Thylakoid lumel 15 kDa protein 1, chloroplastic	2	1	11
A9SBK2	Predicted protein			2	5	14	7.47812	121.758	111.023
A9SBU3	Predicted protein	MP3	Probable steroid-binding protein 3	2	0	43	378.351	105.522	93.6039
A9SBW5	Predicted protein	SRF6	Protein STRUBBELIG-RECEPTOR FAMILY 6	2	1	1
A9SD10	Predicted protein	CHLD	Magnesium-chelatase subunit ChlD, chloroplastic	2	4	7	17.0976	37.8483	6.16096
A9SD48	Predicted protein	HIPP26, FP6	Heavy metal-associated isoprenylated plant protein 26	2	1	0
A9SDA7	Predicted protein	TFT7	14-3-3 protein 7	2	2	0	309.996	236.46	148.119
A9SDW7	Predicted protein	AAC2, ANT2	ADP,ATP carrier protein 2, mitochondrial	2	10	25
A9SEK2	Predicted protein			2	1	2
A9SFW4	Predicted protein	GRIMP, TH65	Geminivirus Rep-interacting motor protein	2	0	2
A9SG87	Predicted protein	HUA2, ART1	ENHANCER OF AG-4 protein 2	2	1	0
A9SGN6	Predicted protein			2	0	3
A9SGW6	Predicted protein		Serine/threonine-protein kinase ATR	2	1	2
A9SH39	Predicted protein			2	1	0
A9SHE3	Predicted protein	LIL3:1	Chlorophyll A-B binding family protein	2	0	2	94.6835	16.2701	11.9794
A9SJM7	Predicted protein		Thylakoid lumel protein At1g12250, chloroplastic	2	3	10
A9SKH3	Predicted protein		WEB family protein At5g55860	2	1	1
A9SKP2	Predicted protein			2	0	1
A9SKU4	Predicted protein			2	0	1
A9SL94	Predicted protein			2	1	3
A9SLI6	Predicted protein	DHC10, IDA2	Dynein-1-beta heavy chain, flagellar inner arm I1 complex	2	0	3
A9SM27	Predicted protein		Probable aldehyde oxidase 3	2	0	4
A9SME5	Predicted protein			2	1	1
A9SNN0	Predicted protein	GME-1	GDP-mannose 3,5-epimerase 1	2	10	14	19.1054	22.4743	15.3241
A9SNZ9	Predicted protein	EBM	Mannosylglycoprotein endo-beta-mannosidase	2	0	1
A9SP33	Predicted protein	COX5B-2	Cytochrome c oxidase subunit 5b-2, mitochondrial	2	1	16	147.452	129.755	80.6331
A9SPK3	Predicted protein	DDB1A	D damage-binding protein 1a	2	1	3
A9SPX0	Predicted protein			2	0	2
A9SR71	Predicted protein			2	0	1
A9SRC8	Predicted protein	psaD2	Photosystem I reaction center subunit II-2, chloroplastic	2	11	5
A9SRP7	Predicted protein			2	0	1
A9SSC4	Predicted protein			2	1	0
A9SSN9	Predicted protein			2	0	1
A9SSQ1	Predicted protein			2	1	2
A9STI9	Predicted protein			2	0	4
A9STW9	Predicted protein	SDD1	Subtilisin-like protease SDD1	2	0	1
A9SUJ9	Predicted protein		Transketolase, chloroplastic	2	13	51
A9SUL8	Predicted protein		Transketolase, chloroplastic	2	10	6
A9SUN7	Predicted protein			2	1	0
A9SV96	Predicted protein	ATXR3, SDG2, SET2	Probable histone-lysine N-methyltransferase ATXR3	2	2	3
A9SVI6	Predicted protein			2	0	4
A9SVT7	Predicted protein	AtHsp90-7,AtHsp90,7,HSP90,7,SHD	Endoplasmin homolog	2	11	3	96.338	167.832	89.8837
A9SVT9	Ribonuclease Z (Rse Z) (EC 3,1,26,11) (tR 3 endonuclease)			2	0	1
A9SWL4	Predicted protein	GLT1,PGLCT	Plastidic glucose transporter 4	2	1	0	186.43	219.106	150.15
A9SX31	Superoxide dismutase [Cu-Zn]	SODCP	Superoxide dismutase [Cu-Zn], chloroplastic	2	5	29
A9SX87	Predicted protein			2	0	2
A9SXI7	D polymerase	POL2A, ABO4, EMB142, EMB2284, EMB529, ESD7, TIL1	D polymerase epsilon catalytic subunit A	2	0	1
A9SY65	Predicted protein	TOC132	Translocase of chloroplast 132, chloroplastic	2	0	1
A9SY90	Predicted protein			2	0	4
A9SYW8	Predicted protein			2	0	1
A9SYY4	Predicted protein		alpha/beta-Hydrolases superfamily protein	2	0	1	39.252	28.2183	9.94795
A9SZ37	Predicted protein			2	0	1
A9SZT2	Predicted protein			2	0	2
A9SZW4	Predicted protein		membrane protein, putative	2	1	0	144.657	179.127	253.611
A9T2J9	Predicted protein		hydroxyproline-rich glycoprotein family protein	2	0	2	10.3502	14.4192	6.03597
A9T2K8	Predicted protein			2	1	0
A9T3W5	Ribulose bisphosphate carboxylase small chain	RBCS1	Ribulose bisphosphate carboxylase small chain, chloroplastic	2	8	57	0	1.13183	3.77076
A9T5T6	ATP-binding cassette transporter, subfamily G, member 19, group PDR protein PpABCG19	PDR1	Pleiotropic drug resistance protein 1	2	0	1
A9T6P1	Predicted protein			2	0	3
A9T890	CLL3 clavata1-like receptor S/T protein kinase protein	HSL1	Receptor-like protein kinase HSL1	2	2	1
A9T9U4	Predicted protein	GPT2	Glucose-6-phosphate/phosphate translocator 2, chloroplastic	2	1	0
A9TAB8	Predicted protein			2	1	3
A9TAV7	Predicted protein		Putative G-type lectin S-receptor-like serine/threonine-protein kinase At1g61610	2	0	1
A9TBI0	Predicted protein	CALS5, GSL2, LAP1	Callose synthase 5	2	0	1
A9TBN9	Predicted protein	RCA, RCAA1, RCAA2	Ribulose bisphosphate carboxylase/oxygenase activase, chloroplastic	2	3	70
A9TBP0	Predicted protein	RCA1	Ribulose bisphosphate carboxylase/oxygenase activase 1, chloroplastic	2	9	152	102.138	296.769	408.15
A9TC31	Predicted protein			2	0	2
A9TCH3	Sensory histidine protein kinase	AHK3, ORE12	Histidine kinase 3	2	0	1
A9TCL7	Ribulose bisphosphate carboxylase small chain	RBCS1	Ribulose bisphosphate carboxylase small chain, chloroplastic	2	3	88	7.68972	15.2844	15.6389
A9TEA4	Predicted protein	CLC-D, CBSCLC2	Chloride channel protein CLC-d	2	0	1
A9TEI8	Predicted protein	DHC10, IDA2	Dynein-1-beta heavy chain, flagellar inner arm I1 complex	2	1	3
A9TEM8	Predicted protein	CAB8	Chlorophyll a-b binding protein 8, chloroplastic	2	6	25
A9TET3	Predicted protein	FKFBP, F2KP	6-phosphofructo-2-kinase/fructose-2,6-bisphosphatase	2	1	2
A9TFG3	Delta-aminolevulinic acid dehydratase	HEMB, ALAD	Delta-aminolevulinic acid dehydratase, chloroplastic	2	3	31	51.9183	108.838	141.1
A9TFY4	Predicted protein		Probable leucine-rich repeat receptor-like protein kinase At5g49770	2	1	1
A9TG09	Aspartate aminotransferase	ASP1	Aspartate aminotransferase, mitochondrial	2	2	14	15.784	84.0253	34.6448
A9TGH0	Predicted protein			2	0	3
A9TGM7	Predicted protein	OEP16	Outer envelope pore protein 16, chloroplastic	2	0	5	11.2482	6.14936	4.33031
A9TGP1	Predicted protein			2	1	3
A9THU1	Predicted protein	DRIP2	E3 ubiquitin protein ligase DRIP2	2	0	1
A9TI25	Malate dehydrogenase	CMDH	Malate dehydrogenase , cytoplasmic	2	1	9	178.186	203.882	106.413
A9TKD5	Predicted protein			2	4	0
A9TKP2	ATP-binding cassette transporter, subfamily B, member 16, group MDR/PGP protein PpABCB16	ABCB19, MDR1, MDR11, PGP19	ABC transporter B family member 19	2	3	4	31.9103	118.862	264.974
A9TKT0	Predicted protein			2	0	5
A9TLP4	Predicted protein	NUDT3, NUDX3	Nudix hydrolase 3	2	0	2	45.6822	38.9023	27.3457
A9TLW1	Predicted protein			2	0	1
A9TMR8	Predicted protein			2	1	0
A9TMR9	Predicted protein			2	0	1
A9TPG6	ATP-binding cassette transporter, subfamily G, member 23, group PDR protein PpABCG23	ABCG31, PDR3	ABC transporter G family member 31	2	1	0
A9TPN5	Fructose-bisphosphate aldolase		Fructose-bisphosphate aldolase, chloroplastic	2	7	2
A9TQ97	Predicted protein	RAD23-1, RAD23	Putative D repair protein RAD23-1	2	0	9
A9TR88	Predicted protein			2	0	2
A9TRK2	Predicted protein	HSP70	Heat shock cogte 70 kDa protein	2	0	1	309.424	90.7087	356.795
A9TRS0	Predicted protein	CPN21, CHCPN10, CPN20	20 kDa chaperonin, chloroplastic	2	8	18
A9TT01	Putative polycomb group protein	EMF2	Polycomb group protein EMBRYONIC FLOWER 2	2	0	1
A9TTD4	Predicted protein			2	0	1
A9TV53	ATP-binding cassette transporter, subfamily B, member 10, group ATM protein PpABCB10	ABCB23, ATM1, STA2	ABC transporter B family member 23, mitochondrial	2	0	1
A9TV55	Predicted protein			2	0	4
A9TVM1	Predicted protein	XDH	Xanthine dehydrogenase	2	0	2
A9TX48	Predicted protein	GABA-TP1, GABA-T1	Gamma aminobutyrate transamise 1, mitochondrial	2	7	46
A9TY92	Predicted protein			2	0	10
A9TZ13	Predicted protein	MEX1, RCP1	Maltose excess protein 1, chloroplastic	2	0	1
A9TZ26	Predicted protein			2	0	1
A9U0H1	Predicted protein	TATB, HCF106	Sec-independent protein translocase protein TATB, chloroplastic	2	0	2	143.005	45.7089	23.3056
A9U0T9	Predicted protein		Quinone oxidoreductase-like protein At1g23740, chloroplastic	2	1	8
A9U1M5	Predicted protein	PDIL1-4, PDI2, PDIL2-2	Protein disulfide isomerase-like 1-4	2	5	6
A9U3M1	Predicted protein	LHCB4,2	Chlorophyll a-b binding protein CP29,2, chloroplastic	2	5	10	21.2195	35.9176	28.5769
A9U5A4	Predicted protein	GEP	Probable glutamyl endopeptidase, chloroplastic	2	4	3
A9U5R8	Predicted protein	AGD8	Probable ADP-ribosylation factor GTPase-activating protein AGD8	2	0	3
A9U7H6	Predicted protein	GLY1, SFD1	Glycerol-3-phosphate dehydrogenase [D(+)] 2, chloroplastic	2	1	0	0	0	0
E1C9T7	Predicted protein	MBP1, MCB1, RPN10	26S proteasome non-ATPase regulatory subunit 4	2	0	5
E1C9Y1	Predicted protein	AFRR	Monodehydroascorbate reductase	2	0	2
Q1XGA6	Cytochrome b	MT-CYB, COB, CYTB, MTCYB	Cytochrome b	2	1	0
Q6YXR5	Cytochrome b6-f complex subunit 4	petD	Cytochrome b6-f complex subunit 4	2	4	4
Q9AXN8	PSII subunit PsbW	psbW	Photosystem II reaction center W protein, chloroplastic	2	2	0
Q9TNL4	Photosystem I P700 apoprotein A2	psaB	Photosystem I P700 chlorophyll a apoprotein A2	2	3	6
A5PGV3	Putative +/H+ antiporter	ATNHD1,NHD1	sodium:hydrogen antiporter 1	1	0	2	26.9613	27.8775	16.8002
A5PH37	AKT2 inward rectifier channel	AKT1	Potassium channel AKT1	1	0	2	11.9229	19.4506	2.8386
A5PH41	HAK3 potassium transporter	HAK12	Putative potassium transporter 12	1	1	1
A9RAS2	Predicted protein	LHCB2,LHCB2,1	Chlorophyll a-b binding protein, chloroplastic	1	2	112	4.9264	63.4528	58.763
A9RAU2	ATP-binding cassette transporter, subfamily B, member 7, group TAP protein PpABCB7	OsABCB25	ABC transporter B family member 25	1	0	2
A9RAY9	Predicted protein			1	1	1
A9RBD6	Predicted protein	OPR11, OPR3	Putative 12-oxophytodienoate reductase 11	1	1	11	175.106	201.308	637.366
A9RBX1	Predicted protein		Late embryogenesis abundant (LEA) protein	1	2	0	0	0	0
A9RBX7	Predicted protein			1	0	8
A9RCY1	Predicted protein			1	1	3
A9RCZ6	Predicted protein	ACBP4	Acyl-CoA-binding domain-containing protein 4	1	0	2
A9RDB3	Proteasome subunit beta type	PBA1, PRCD	Proteasome subunit beta type-6	1	2	0
A9RDU4	Predicted protein			1	0	3
A9RDU9	Proteasome subunit beta type	PBG1, PRCH	Proteasome subunit beta type-4	1	1	1	147.222	181.315	142.79
A9RE43	Predicted protein		Phosphoglucomutase, cytoplasmic 1	1	0	7	190.657	138.29	71.0831
A9REF1	Predicted protein	MCSU3	Molybdenum cofactor sulfurase	1	1	1
A9REN3	ATP-binding cassette transporter, subfamily G, member 1, group WBC protein PpABCG1	ABCG28, WBC29	ABC transporter G family member 28	1	0	3
A9REN8	Predicted protein		Peptidyl-prolyl cis-trans isomerase, chloroplastic	1	0	14
A9REQ0	Lon protease homolog (EC 3,4,21,-)	LON2	Lon protease homolog, mitochondrial	1	0	3
A9REW5	NDPK2b nucleotide diphosphate kinase 2 protein	NDPK2	Nucleoside diphosphate kinase 2, chloroplastic	1	1	14
A9REZ6	Predicted protein	UBA2	Ubiquitin-activating enzyme E1 2	1	0	2	22.1238	37.0716	20.1605
A9RF92	Predicted protein			1	1	1
A9RFB9	Predicted protein			1	3	19
A9RFQ0	Predicted protein		ATP synthase subunit delta', mitochondrial	1	5	6	29.3284	106.328	60.731
A9RFV8	Predicted protein		ARM repeat superfamily protein	1	1	2	6.7663	9.26285	3.41081
A9RFX0	Predicted protein			1	2	0
A9RG83	Predicted protein			1	2	4
A9RGD7	Predicted protein	RPS29A	40S ribosomal protein S29	1	3	16	851.369	1002.01	1131.93
A9RHN6	Predicted protein	RAN-A1	GTP-binding nuclear protein Ran-A1	1	1	5
A9RHY0	Predicted protein	RPL4D, RPL1, RPL4	60S ribosomal protein L4-2	1	3	27	75.907	111.84	104.71
A9RHY7	Predicted protein	RPL19, PRPL19	50S ribosomal protein L19, chloroplastic	1	0	4
A9RI78	Predicted protein			1	0	2
A9RJ44	Predicted protein	GLO5, GOX3	Peroxisomal (S)-2-hydroxy-acid oxidase GLO5	1	2	18	127.242	214.302	201.475
A9RJ48	Predicted protein	CPN21, CHCPN10, CPN20	20 kDa chaperonin, chloroplastic	1	8	17	0.726742	3.81384	17.343
A9RJD8	Predicted protein	CPR5, HYS1	Protein CPR-5	1	0	2
A9RJF7	Predicted protein			1	0	2
A9RJN5	Predicted protein	FBX5	Protein ARABIDILLO 1	1	0	2
A9RJU8	Predicted protein	GAMMACA1	Gamma carbonic anhydrase 1, mitochondrial	1	5	3	49.7042	54.4682	43.4135
A9RJX8	Predicted protein			1	1	2
A9RJZ4	Predicted protein		F-box/LRR-repeat protein At4g29420	1	0	2
A9RK17	Predicted protein	RPL30	60S ribosomal protein L30	1	3	19	387.863	591.598	637.721
A9RK45	Predicted protein			1	0	3
A9RK67	Predicted protein	QCR7-1	Cytochrome b-c1 complex subunit 7-1	1	1	7	100.466	61.6388	45.2669
A9RK71	Glucose-6-phosphate isomerase (EC 5,3,1,9)	PGIC1	Glucose-6-phosphate isomerase, cytosolic 1	1	0	4
A9RKD8	Predicted protein	RPL12A	60S ribosomal protein L12-1	1	1	13	114.477	219.872	214.22
A9RKJ5	Predicted protein	CPN60B1, Cpn60-B(3), LEN1	Chaperonin 60 subunit beta 1, chloroplastic	1	9	19
A9RKW1	Predicted protein	RPS13	40S ribosomal protein S13	1	0	8	191.7	219.659	205.885
A9RKW7	Predicted protein	ROC6, GL2-6	Homeobox-leucine zipper protein ROC6	1	0	3
A9RL08	ATP-binding cassette transporter, subfamily G, member 17, group PDR protein PpABCG17	ABCG35, PDR7	ABC transporter G family member 35	1	0	2
A9RLF4	Predicted protein	FMT, CLU	Clustered mitochondria protein	1	1	9
A9RLI7	Predicted protein	SCY1, SECY	Preprotein translocase subunit SCY1, chloroplastic	1	1	5	17.9089	31.8348	17.5423
A9RML4	Predicted protein		R-binding (RRM/RBD/RNP motifs) family protein	1	2	8	26.6096	43.7931	15.9233
A9RMQ9	Methionine aminopeptidase	MAP2B	Methionine aminopeptidase 2B	1	1	2	23.1052	15.9545	12.5289
A9RN26	Superoxide dismutase [Cu-Zn]	SODCC1, SODCC,1	Superoxide dismutase [Cu-Zn] 1	1	3	42	398.064	382.803	249.482
A9RN80	Predicted protein			1	1	1
A9RPB4	Predicted protein	VLN2	Villin-2	1	0	2
A9RPN9	Predicted protein	RPL40B, EMB2167, ERD16, HAP4, UBQ1	Ubiquitin-60S ribosomal protein L40-2	1	0	3
A9RPS7	Predicted protein	TPX2	Protein TPX2	1	1	2
A9RPY0	4-hydroxyphenylpyruvate dioxygenase	HPD, PDS1	4-hydroxyphenylpyruvate dioxygenase	1	1	1	101.617	50.615	120.097
A9RQ02	Predicted protein	LIL3:1	Chlorophyll A-B binding family protein	1	2	4	22.7139	109.149	58.8541
A9RQD1	Predicted protein			1	0	3
A9RQV7	Predicted protein	TIG	Trigger factor-like protein TIG	1	0	2	3.40049	3.65505	7.07223
A9RQW5	Predicted protein			1	0	5
A9RQX5	Predicted protein		Kinesin-like calmodulin-binding protein homolog	1	1	2
A9RR03	Predicted protein	PPDK1, CPDK1, PPDKB	Pyruvate, phosphate dikinase 1, chloroplastic	1	0	3
A9RR25	Predicted protein	SPL8	Squamosa promoter-binding-like protein 8	1	0	2
A9RRM9	Predicted protein	PHB3, EER3	Prohibitin-3, mitochondrial	1	0	2	16.1409	22.542	16.9038
A9RRT3	Predicted protein	MGP1	Probable ATP synthase 24 kDa subunit, mitochondrial	1	2	15	82.587	168.116	159.214
A9RS76	Predicted protein			1	0	2
A9RSL3	Malate dehydrogenase		Malate dehydrogenase , chloroplastic	1	3	51
A9RSZ2	Predicted protein	RAPTOR1, RAPTOR1B	Regulatory-associated protein of TOR 1	1	1	4
A9RT62	Predicted protein	LHCB2,LHCB2,1	Chlorophyll a-b binding protein, chloroplastic	1	0	12	2618.57	3221.63	1873.64
A9RTT7	Predicted protein		Nucleolin 2	1	0	3
A9RTX3	Predicted protein	ATBTF3,BTF3	basic transcription factor 3	1	6	11	257.115	375.478	319.316
A9RUR6	Predicted protein	SPY	Probable UDP-N-acetylglucosamine--peptide N-acetylglucosaminyltransferase SPINDLY	1	1	2
A9RW65	Methylenetetrahydrofolate reductase	MTHFR2	Probable methylenetetrahydrofolate reductase	1	0	5	5.85317	37.9265	21.0639
A9RWH6	Acetolactate synthase	ALS SURB	Acetolactate synthase 2, chloroplastic	1	0	2
A9RWN7	Predicted protein		Putative nitric oxide synthase	1	1	1
A9RX49	Predicted protein			1	1	2
A9RXS5	SNF2 family D-dependent ATPase domain-containing protein	RAD54	D repair and recombition protein RAD54	1	0	2
A9RY14	Predicted protein	PMP22	Peroxisomal membrane protein PMP22	1	3	0	22.4994	38.4187	10.7817
A9RY19	Predicted protein	petC	Cytochrome b6-f complex iron-sulfur subunit, chloroplastic	1	5	71
A9RYJ3	Predicted protein	LC1	Dynein light chain 1, axonemal	1	1	1
A9RYT1	Predicted protein	RPS25E	40S ribosomal protein S25-4	1	2	19	523.597	871.986	799.487
A9RZ27	Citrate synthase	CS	Citrate synthase, mitochondrial	1	2	6	107.87	186.269	112.023
A9RZL4	Predicted protein			1	0	2
A9RZW6	Predicted protein		D-3-phosphoglycerate dehydrogenase , chloroplastic	1	4	14
A9S011	Predicted protein			1	1	1
A9S0A5	Predicted protein		E3 ubiquitin-protein ligase listerin	1	0	2
A9S0Q4	Malate dehydrogenase	PMDH1	Malate dehydrogenase , glyoxysomal	1	0	4	123.68	106.328	58.1392
A9S0U7	Predicted protein			1	1	2
A9S116	Predicted protein	GSO1	LRR receptor-like serine/threonine-protein kinase GSO1	1	0	2
A9S181	Predicted protein	RPL4A	60S ribosomal protein L4-1	1	1	5	219.937	326.716	321.262
A9S1J5	Predicted protein			1	1	5
A9S1S1	Coatomer subunit gamma		Coatomer subunit gamma-2	1	1	2	6.50195	23.5526	10.2638
A9S280	Predicted protein	GLU2	Ferredoxin-dependent glutamate synthase 2, chloroplastic	1	0	3
A9S286	Predicted protein		Peptidase M20/M25/M40 family protein	1	6	9	87.4309	119.739	74.6521
A9S2A9	Predicted protein	ACC2	Acetyl-CoA carboxylase 2	1	0	6
A9S2M5	Imidazole glycerol phosphate synthase subunit hisF	AT-HF,HISN4	Imidazole glycerol phosphate synthase hisHF, chloroplastic	1	0	4	18.958	51.5986	22.8388
A9S384	SNF2 family D-dependent ATPase	INO80	D helicase INO80	1	0	3
A9S3N5	Predicted protein			1	5	38
A9S3W8	Predicted protein	RPS3AB, CYC07	40S ribosomal protein S3a-2	1	1	5	52.4429	60.99	23.9333
A9S400	Predicted protein			1	0	3
A9S431	Predicted protein	FBL15	F-box/LRR-repeat protein 15	1	1	2
A9S5A0	Predicted protein		U2 small nuclear ribonucleoprotein A'	1	0	2
A9S5M6	Predicted protein			1	0	2
A9S647	Predicted protein			1	1	1
A9S6V9	Predicted protein			1	0	6
A9S7Z8	Predicted protein			1	0	2
A9S8F1	Predicted protein			1	0	3
A9S8F5	Predicted protein			1	0	2
A9S8X3	Predicted protein	GSTL2	Glutathione S-transferase L2, chloroplastic	1	1	1
A9S9D2	Predicted protein	GLT1	Glutamate synthase 1 [DH], chloroplastic	1	0	2
A9S9Q1	Predicted protein	BAM2	Leucine-rich repeat receptor-like serine/threonine-protein kinase BAM2	1	1	1
A9S9S4	Ferritin	ATFER4,FER4	Ferritin-3, chloroplastic	1	5	0	219.773	231.017	282.087
A9S9Y1	Phosphoglycerate kinase	PGK	Phosphoglycerate kinase, cytosolic	1	2	0	22.1432	62.8135	34.4617
A9SAI3	Predicted protein			1	1	1
A9SAR4	Predicted protein	FAAH	Fatty acid amide hydrolase	1	1	1
A9SBL7	Predicted protein	PSBP1, PSBP	Oxygen-evolving enhancer protein 2-1, chloroplastic	1	0	16	15.9548	116.272	61.8047
A9SC28	Predicted protein			1	0	2
A9SCC5	Predicted protein	TCHQD	Glutathione S-transferase TCHQD	1	0	5
A9SCU9	Predicted protein	MOR1	Protein MOR1	1	1	1
A9SCX0	Predicted protein	CYS6	Cysteine proteise inhibitor 6	1	2	0
A9SD39	Predicted protein	TPLATE, T22	Protein TPLATE	1	0	2
A9SDN2	Predicted protein			1	1	1
A9SEB6	Predicted protein	SEC8	Probable exocyst complex component 4	1	0	3
A9SEN8	Predicted protein			1	3	2
A9SEP8	Predicted protein			1	2	8
A9SEU2	Cysteine synthase	ACS1,ATCS-B,CPACS1,OASB	Cysteine synthase, chloroplastic/chromoplastic	1	3	3	14.2479	100.327	42.4327
A9SEV9	Predicted protein			1	1	1
A9SFV4	Predicted protein	PSAK	Photosystem I reaction center subunit psaK, chloroplastic	1	2	44
A9SFY4		RPL18A	60S ribosomal protein L18a	1	0	5	389.03	488.959	489.663
A9SG13	Elongation factor Ts	EFTS	Elongation factor Ts, mitochondrial	1	0	2
A9SG28	Predicted protein	CTR1	Serine/threonine-protein kinase CTR1	1	0	2
A9SGF3	Predicted protein		Seed lectin subunit I	1	0	9
A9SGR0	Predicted protein	psaD	Photosystem I reaction center subunit II, chloroplastic	1	7	6
A9SGZ1	Sulfurtransferase	STR1, MST1, RDH1, ST1	Thiosulfate/3-mercaptopyruvate sulfurtransferase 1, mitochondrial	1	3	9	45.695	163.335	114.752
A9SHE8	Predicted protein	BHLH92, EN22	Transcription factor bHLH92	1	1	1
A9SHM9	Predicted protein	AXR1	NEDD8-activating enzyme E1 regulatory subunit	1	1	1	7.76205	7.98928	2.11289
A9SI99	Predicted protein	KEA4	K(+) efflux antiporter 4	1	0	2
A9SIH8	Predicted protein			1	0	2
A9SIH9	Predicted protein			1	0	2
A9SIK6	Bromodomain protein with a AAA ATPase domain		ATPase family AAA domain-containing protein At1g05910	1	1	2
A9SIM3	Predicted protein			1	0	2
A9SIN3	Predicted protein		SWI/SNF complex component SNF12 homolog	1	3	9	61.5968	46.2203	29.9599
A9SIX8	D-directed R polymerase	NRPE1, DMS5, DRD3, NRPD1b, RMD1, RPE1	D-directed R polymerase E subunit 1	1	0	3
A9SJ85	Predicted protein	ISE2, EMB25, PDE317	DEAD-box ATP-dependent R helicase ISE2, chloroplastic	1	0	2
A9SJB4	Elongation factor 1-alpha	TEFS1	Elongation factor 1-alpha	1	2	3	106.157	73.0828	66.8363
A9SJQ3	Predicted protein			1	1	2
A9SK20	Predicted protein	RPS17	30S ribosomal protein S17, chloroplastic	1	3	4
A9SKC9	Predicted protein		Zinc finger CCCH domain-containing protein 44	1	3	30
A9SKF1	Predicted protein	RHM1	Probable rhamnose biosynthetic enzyme 1	1	4	13
A9SKW3	Predicted protein	ATR3	DPH-dependent diflavin oxidoreductase ATR3	1	0	2
A9SLL3	Predicted protein	HSC-2	Heat shock cogte 70 kDa protein 2	1	1	1	0	1.54011	2.41216
A9SLM4	Predicted protein			1	0	3
A9SLN9	R helicase	SDE3	Probable R helicase SDE3	1	1	1
A9SLW6	Inner dynein arm 1 heavy chain 1-ALPHa	DHC1, IDA1, PF9	Dynein-1-alpha heavy chain, flagellar inner arm I1 complex	1	0	3
A9SM93	Predicted protein	BHLH89, EN24	Transcription factor bHLH89	1	0	2
A9SMK5	Predicted protein	PRXQ	Peroxiredoxin Q, chloroplastic	1	1	20
A9SNF2	Predicted protein			1	1	6
A9SNT9	Predicted protein	NUDT14, ASPP, NUDX14	Nudix hydrolase 14, chloroplastic	1	0	8	14.6357	15.8238	8.98268
A9SNU3	Predicted protein			1	0	4
A9SNW6	Predicted protein	CDC48E	Cell division control protein 48 homolog E	1	0	2
A9SP48	Predicted protein			1	0	4
A9SPK5	Predicted protein	IDH1	Isocitrate dehydrogenase [D] regulatory subunit 1, mitochondrial	1	3	5
A9SQ88	Predicted protein			1	1	1
A9SQI1	Fructose-bisphosphate aldolase		Fructose-bisphosphate aldolase, cytoplasmic isozyme 1	1	10	7	99.7217	152.273	80.6785
A9SQM5	Predicted protein			1	0	5
A9SRI3	Predicted protein	VHA-a3	Vacuolar proton ATPase a3	1	1	1
A9SRK8	Predicted protein			1	0	2
A9SRP3	FtsZ1-3 plastid division protein	FTSZ1, ARC10, FTSZ1-1, PMI4	Cell division protein FtsZ homolog 1, chloroplastic	1	0	4
A9SRP8	Predicted protein			1	2	1
A9SRR1	Predicted protein			1	3	0	227.374	203.218	425.375
A9ST70	Predicted protein			1	0	3
A9STI7	Predicted protein	pgip	Polygalacturose inhibitor	1	0	2
A9STV3	Predicted protein	SEC5A	Exocyst complex component 2	1	0	2	13.6126	18.5668	8.878
A9SUK7	Predicted protein	STR4, TROL	Rhodanese-like domain-containing protein 4, chloroplastic	1	3	15	67.4451	122.553	59.7064
A9SV48	Predicted protein			1	2	21	13.7154	43.2067	35.3823
A9SV90	Predicted protein		Probable LRR receptor-like serine/threonine-protein kinase At4g36180	1	1	3	1.01796	4.62011	1.16539
A9SVB3	Predicted protein			1	1	4
A9SVY0	Predicted protein	CNX1	Molybdopterin biosynthesis protein CNX1	1	0	2
A9SW46	Predicted protein	GWD3, OK1, PWD	Phosphoglucan, water dikinase, chloroplastic	1	1	1
A9SWX5	Predicted protein		Uncharacterized protein At2g33490	1	0	2
A9SX78	Predicted protein	ACO3	Putative aconitate hydratase, cytoplasmic	1	0	17	43.4017	87.3924	72.8127
A9SX84	Predicted protein	BETAA-AD	Beta-adaptin-like protein A	1	1	2
A9SX89	Predicted protein		DH dehydrogenase [ubiquinone] 1 beta subcomplex subunit 10-B	1	2	5	42.016	53.8672	51.6634
A9SXF3	Phosphoribulokinase		Phosphoribulokinase, chloroplastic	1	6	20
A9SXK0	Predicted protein	PTR5	Peptide transporter PTR5	1	0	2	6.65032	5.00047	6.23148
A9SXS1	Predicted protein			1	1	3
A9SXU8	Predicted protein			1	0	2
A9SXX9	Predicted protein	GAPA, GPA1	Glyceraldehyde-3-phosphate dehydrogenase A, chloroplastic	1	7	16	12.3236	108.588	84.5572
A9SY06	Predicted protein	ATM	Serine/threonine-protein kinase ATM	1	0	4
A9SZV5	Predicted protein			1	0	2
A9SZV9	Predicted protein		ARM repeat superfamily protein	1	0	2	9.83843	28.4605	6.10055
A9SZY4	Peptidyl-prolyl cis-trans isomerase	FKBP16-3, FKBP17	Peptidyl-prolyl cis-trans isomerase FKBP16-3, chloroplastic	1	0	37
A9SZZ5	Predicted protein			1	0	2
A9T078	Predicted protein			1	0	2
A9T0M5	Tomosyn-like protein			1	3	2
A9T1G1	Predicted protein	MBD10	Methyl-CpG-binding domain-containing protein 10	1	3	2
A9T1Q3	Predicted protein	CPL3	R polymerase II C-termil domain phosphatase-like 3	1	1	1
A9T1T2	Predicted protein	APX1	L-ascorbate peroxidase 1, cytosolic	1	3	27
A9T251	Predicted protein	HSP70, ST70	Stromal 70 kDa heat shock-related protein, chloroplastic	1	9	16
A9T278	ATP synthase subunit beta	ATPB, ATP2-1	ATP synthase subunit beta, mitochondrial	1	3	42
A9T281	ATP synthase subunit beta	ATPB	ATP synthase subunit beta, mitochondrial	1	3	8	75.0914	127.448	129.31
A9T293	Predicted protein	DRIP1	E3 ubiquitin protein ligase DRIP1	1	0	4
A9T2C3	Predicted protein		Dihydrolipoyllysine-residue succinyltransferase component of 2-oxoglutarate dehydrogenase complex 2, mitochondrial	1	0	4	81.8812	96.2401	80.5216
A9T2W1	Predicted protein			1	0	3
A9T2Z9	Predicted protein	XYL1, AXY3	Alpha-xylosidase 1	1	2	0
A9T3P5	Predicted protein		Probable acetyl-CoA acetyltransferase, cytosolic 2	1	1	4	56.5775	143.924	128.501
A9T487	Predicted protein			1	1	2	6.05218	18.3584	9.63008
A9T4K3	Predicted protein			1	0	5
A9T4Q1	Predicted protein		Uncharacterized protein At5g02240	1	0	3	44.2982	71.8338	85.4342
A9T4Z7	Predicted protein		Zinc finger CCCH domain-containing protein 41	1	1	1
A9T5Q4	Predicted protein			1	0	4
A9T5V1	Predicted protein		Probable aldehyde oxidase 3	1	0	2
A9T5W2	Predicted protein	CP12-2	Calvin cycle protein CP12-2, chloroplastic	1	6	3	238.702	126.424	86.3075
A9T687	Predicted protein	BAG6, CAMBP1	BAG family molecular chaperone regulator 6	1	0	4	2.91088	6.54957	24.8793
A9T6N9	Predicted protein		Probable mitochondrial-processing peptidase subunit beta	1	2	1
A9T781	Predicted protein			1	1	2
A9T7S0	Predicted protein		Katanin p80 WD40 repeat-containing subunit B1 homolog	1	0	2
A9T8Q3	Predicted protein	RAN1, HMA7	Copper-transporting ATPase RAN1	1	1	2	25.0422	22.9281	42.5047
A9T8R5	Predicted protein	GRXC4, GLU1	Glutaredoxin-C4	1	7	25	168.491	202.115	131.171
A9T9F0	Predicted protein	CA1	Cation-transporting ATPase CA1	1	0	2
A9TB92	Condensin complex subunit 1			1	1	2
A9TBQ3	Predicted protein			1	0	2
A9TC03	Predicted protein			1	0	2
A9TC09	Predicted protein		B12D protein	1	1	10	230.437	155.217	72.474
A9TCG7	Predicted protein		stromal 70 kDa heat shock-related protein, chloroplastic	1	1	1
A9TCM2	Predicted protein			1	0	4
A9TDQ8	Predicted protein	ALA8	Putative phospholipid-transporting ATPase 8	1	0	3
A9TE41	Predicted protein			1	0	2
A9TE45	Predicted protein	GLU1, GLS1	Ferredoxin-dependent glutamate synthase 1, chloroplastic	1	1	18	20.1828	51.6787	45.4545
A9TEL2	Predicted protein			1	1	1
A9TEP3	Predicted protein		Ubiquinol-cytochrome c reductase complex 6,7 kDa protein	1	1	11	106.062	84.7261	70.6299
A9TET2	Predicted protein	QCR7-1	Cytochrome b-c1 complex subunit 7-1	1	0	11	280.055	389.142	257.007
A9TF97	Predicted protein		Probable ribose-5-phosphate isomerase	1	2	24	44.9369	104.669	76.8612
A9TFE1	Predicted protein	RPS3AB, CYC07	40S ribosomal protein S3a-2	1	3	3
A9TFL9	Predicted protein	HSP90-4, HSP81-4	Heat shock protein 90-4	1	5	2	13.2691	36.8947	35.4506
A9TFX3	Predicted protein	DHC10, IDA2	Dynein-1-beta heavy chain, flagellar inner arm I1 complex	1	1	4
A9TGD4	ATP-binding cassette transporter, subfamily C, member 2, group MRP protein PpABCC2	ABCC1, EST1, MRP1	ABC transporter C family member 1	1	1	2
A9TGG1	Predicted protein			1	0	2
A9TGR0	ATP-binding cassette transporter, subfamily C, member 11, group MRP protein PpABCC11	ABCC2, EST4, MRP2	ABC transporter C family member 2	1	0	3
A9TH37	Predicted protein	MBD9	Methyl-CpG-binding domain-containing protein 9	1	0	2
A9THW1	Predicted protein	CAC3	Acetyl-coenzyme A carboxylase carboxyl transferase subunit alpha, chloroplastic	1	3	0	19.7188	68.9359	37.9389
A9TIB7	Queuine tR-ribosyltransferase			1	1	1
A9TIY2	Predicted protein	GLN2	Glutamine synthetase, chloroplastic	1	6	15
A9TJ01	Predicted protein	PIN1	Peptidyl-prolyl cis-trans isomerase Pin1	1	5	2	316.02	189.486	121.729
A9TJW1	D-directed R polymerase	RPOT2-TOM	D-directed R polymerase 2B, chloroplastic/mitochondrial	1	0	2	6.04506	8.72471	3.80867
A9TJW2	Predicted protein	AtTudor1,TSN1,Tudor1	TUDOR-SN protein 1	1	0	5	23.9123	72.1652	41.334
A9TJX6	Predicted protein	LHCA1, CAB6	Chlorophyll a-b binding protein 6, chloroplastic	1	1	3
A9TK53	Predicted protein		Integral membrane Yip1 family protein	1	2	0	10.1211	11.2026	8.18906
A9TK89	D-directed R polymerase	RPB205, RPB1, RPII	D-directed R polymerase II subunit RPB1	1	1	1
A9TLK5	Predicted protein		Photosystem II 5 kD protein	1	7	1	349.051	912.461	768.484
A9TLM2	Predicted protein			1	3	31
A9TLT0	DPH--cytochrome P450 reductase		DPH--cytochrome P450 reductase	1	1	1
A9TMA6	Predicted protein			1	0	2
A9TMM2	Predicted protein	XBOS34	Probable E3 ubiquitin-protein ligase XBOS34	1	9	0	8.47139	23.3166	22.1774
A9TN60	Predicted protein	AATP1	ADP,ATP carrier protein 1, chloroplastic	1	5	5
A9TNI7	Predicted protein			1	2	0
A9TNK8	Predicted protein			1	1	1
A9TPT4	Predicted protein			1	0	2	14.9279	10.1348	2.62431
A9TPY8	Predicted protein	ACO2	Aconitate hydratase 2, mitochondrial	1	0	2
A9TQ45	Predicted protein	RD21A	Cysteine proteise RD21a	1	3	3	126.477	222.03	161.411
A9TQ60	Predicted protein		E3 UFM1-protein ligase 1 homolog	1	1	1
A9TQ74	Predicted protein	WEB1	Protein WEAK CHLOROPLAST MOVEMENT UNDER BLUE LIGHT 1	1	0	2	0.116109	0	0
A9TQB7	Predicted protein	CPN10	10 kDa chaperonin	1	2	0
A9TQN0	Predicted protein	ACA8	Calcium-transporting ATPase 8, plasma membrane-type	1	1	2	29.6681	12.2875	4.88685
A9TQT0	Predicted protein			1	1	2
A9TS39	Predicted protein			1	1	3
A9TS81	Sucrose synthase	SUS3	Sucrose synthase 3	1	0	2
A9TT26	Predicted protein	LD	Homeobox protein LUMINIDEPENDENS	1	1	2
A9TT85	Ribulose bisphosphate carboxylase small chain	RBCS1	Ribulose bisphosphate carboxylase small chain, chloroplastic	1	10	31	557.756	2745.05	3215.57
A9TU20	Predicted protein	PSAE	Photosystem I reaction center subunit IV, chloroplastic	1	5	23
A9TUC7	Predicted protein		Probable LRR receptor-like serine/threonine-protein kinase At4g20940	1	1	2
A9TUF8	Predicted protein			1	38	0
A9TV75	Predicted protein	HACL, HPCL, OCD	2-hydroxyacyl-CoA lyase	1	0	9	49.4696	45.9314	37.4761
A9TV83	Predicted protein			1	2	5
A9TVA9	Predicted protein	PSAE	Photosystem I reaction center subunit IV, chloroplastic	1	3	19
A9TVK0	Predicted protein	LIL3:1	Chlorophyll A-B binding family protein	1	3	4	24.5287	91.29	27.1336
A9TWA3	Predicted protein	SEC10	Exocyst complex component 5	1	1	1
A9TWD4	Predicted protein	PSAF	Photosystem I reaction center subunit III, chloroplastic	1	4	10
A9TWF9	Predicted protein	SPY	Probable UDP-N-acetylglucosamine--peptide N-acetylglucosaminyltransferase SPINDLY	1	0	2
A9TWI7	Predicted protein			1	1	3
A9TWL7	CHLH1 like Mg protoporphyrin IX chelatase subunit H protein	CHLH	Magnesium-chelatase subunit ChlH, chloroplastic	1	1	1
A9TWQ8	Predicted protein			1	0	3
A9TWU6	Predicted protein	EBF1, FBL6	EIN3-binding F-box protein 1	1	0	3
A9TWW4	ATP-binding cassette transporter, subfamily C, member 3, group MRP protein PpABCC3	ABCC2, EST4, MRP2	ABC transporter C family member 2	1	2	2
A9TXL2	SWI/SNF class chromatin remodeling complex protein	BRM	ATP-dependent helicase BRM	1	1	5
A9TY32	Predicted protein			1	0	3
A9TZ55	Predicted protein		Leucine aminopeptidase 2, chloroplastic	1	0	2
A9TZC7	Predicted protein			1	0	2
A9TZD1	Predicted protein			1	18	1
A9TZH0	Predicted protein		Probable phosphoribosylformylglycimidine synthase, chloroplastic/mitochondrial	1	0	2
A9TZU7	Predicted protein			1	1	3
A9U052	ATP-binding cassette transporter, subfamily B, member 11, group MDR/PGP protein PpABCB11		Putative multidrug resistance protein	1	0	2
A9U188	Predicted protein	HPR-A	Glycerate dehydrogenase	1	9	17	59.4524	69.1361	124.068
A9U1L9	Predicted protein	IQD1	Protein IQ-DOMAIN 1	1	0	2
A9U2T5	Predicted protein	TOR	Serine/threonine-protein kinase TOR	1	0	3
A9U3H0	SM/Sec1-family protein	KEU	SRE-interacting protein KEULE	1	0	2	23.5608	28.9208	29.9769
A9U465	Predicted protein	ALDH2B4, ALDH2	Aldehyde dehydrogenase family 2 member B4, mitochondrial	1	1	6
A9U4I7	Predicted protein			1	3	3
A9U4V4	Aspartate aminotransferase	ASP5, AAT1	Aspartate aminotransferase, chloroplastic	1	4	18
A9U4V5	Predicted protein		Heme-binding-like protein At3g10130, chloroplastic	1	1	27	148.166	221.11	282.605
A9U4Z1	Predicted protein	MBD10	Methyl-CpG-binding domain-containing protein 10	1	0	2
A9U680	Predicted protein		2-Cys peroxiredoxin BAS1-like, chloroplastic	1	1	2
A9U6M1	Predicted protein			1	1	2
A9U7B3	Predicted protein			1	2	0
B2DFV1	KINID1a	TKRP125	125 kDa kinesin-related protein	1	1	1
D2XNF5	Protein GrpE			1	3	0
E1C9S5	Predicted protein	CYP74A, CYP74	Allene oxide synthase, chloroplastic	1	1	4
E1C9T4	Predicted protein	PDIL1-4, PDI2, PDIL2-2	Protein disulfide isomerase-like 1-4	1	3	6
P60290	D-directed R polymerase subunit beta	rpoC2	D-directed R polymerase subunit beta''	1	0	2
P61243	Protein ycf2	ycf2	Protein ycf2	1	1	1
Q1XGA4	ATP synthase subunit alpha	ATPA	ATP synthase subunit alpha, mitochondrial	1	5	24
Q6WQW2	ATP synthase subunit c, chloroplastic	atpH	ATP synthase subunit c, chloroplastic	1	5	2
Q6YXP5	Putative membrane protein ycf1	ycf1	Putative membrane protein ycf1	1	0	5
