# Supplementary material for: Specific pools of endogenous peptides are present in gametophore, protonema, and protoplast cells of the moss Physcomitrella patens
Source: BMC Plant Biol. 2015 Mar 15;15:87. doi: 10.1186/s12870-015-0468-7 (PMC4365561; doi:10.1186/s12870-015-0468-7)
Supplement: Additional file 5: — List of precursor proteins of endogenous peptides identified in protonemata. [file 12870_2015_468_MOESM5_ESM.xlsx]

## Sheet: Table S1
Supplementary table S1. List of primers and probes used in quantative real-time PCR.
List of genes that were used for the quantitative real-time PCR. Shown sequence of primers (forward and reverse), as well as the fluorescent probe (FAM-BHQ1)
Gene	Forward primer	Reverse primer	Probe FAM-BHQ1
Pp1s100_37V6	CGTATTGTCAGGTTTTTGTGCT	TTGTTAGGAGACTGTATGGAGG	TCAGTAACCAGACGTTTCTTCCGTGT
Pp1s12_233V6	AACGACGAAGACAAACAAGC	GAAGAAGAGTGCCAAGTTCC	ACGTCGTCTCGGGCACGTTG
Pp1s138_60V6	TCTTATGGAAGAGGACAAGAGC	GTCAGAATACCGATGTAAAGCAC	CAGTTGAGGTTGCTCCGGTTAC
Pp1s143_177V6	CTTTCGGTTTGAAGAGCAGG	CATCATCAATCTGAGAGTCATCC	ATGTCGTCGAATGCTCTGACGA
Pp1s15_197V6	ATCTTGATACAGGTCTGAGTGG	CAACCCTATTATCGTGTCTGGA	AGCATCCAAAGAGTACAACCTCTTG
Pp1s183_29V6	GATGAGTGATGACAACACATCC	GACTTTGCATTCTTTATTGCCG	AGTGTGGATGCACATTTACGTGGA
Pp1s206_126V6	CAAGATTGGAGTGAAGAGGATC	GCTGCTCATATTGATCTGGTAG	CATGATCAAGTACCTTCCAGGCG
Pp1s254_25V6	CTCGCAGTAGAACTCGTAGG	CTACCCCAAGGATATCTCCG	AGTCTTGACACCGGCGGGGA
Pp1s283_63V6	CTTGATTGTCAGTGAGAGTGG	GTTTGGAGGTGTGAAGAAGG	CTCATCCTTTCCGAAATCGTTG
Pp1s287_29V6	CTCTTATGACCAGTCTGTGGAG	ATTTCGTTCAAGAAGATCCAGG	TCGCATCGGCGTGCAGCTTG
Pp1s290_44V6	TCGTACCTCAAGAGAACATCC	GATCAAAATCAACGGGTGTCC	ATGCTACGAGAGCCTTGGCAAT
Pp1s334_84V6	GGACCGCATTATTACTACCAAC	TTAATAGAGACAACCTGCTTCC	AGTCTACTGGCGCTGATGTGT
Pp1s350_28V6	GAGGAAGGAGGAAGTCAAGG	CGATTTGTCACTATGCCCAC	CAGTGGCCAGTTCATGCGCAA
Pp1s419_39V6	GTTGATGGTGGTGAAGATCG	AGGCACTAACTTACTGTCCC	CAGACTCTGTCGTTGTGGAA
Pp1s51_158V6	TCTCAGATCGTTACTTTGCTTG	GAAGAATACTAAGGCTCGTGC	CTAGAGTTCACCTTGCCTGCA
Pp1s63_123V6	CCTCAACAGTAAGTGCAAGC	CTTCGTCTTCTTGATCCTCTC	TCACGACACCACCGTGAAGA
Pp1s67_172V6	CAATTTATCGGCCTTGTCAGAG	TGAGATCAAGGACTTCCTGC	AGCACCTCACTTTGAACTTGA
Pp1s81_151V6	TGCTGAATTAAGTTCATGCGAC	AAAGAAGAACAGCTCAAATCGG	ATCAGTGACCTTCTTCTTGGCC
Pp1s81_246V6	AAGATCAACTATGACTCGGC	CTACTCTACCTTGTTGTACGC	CAGCGTGCCAGTACAGTCC
Pp1s84_102V6	GTCACCAAGTTACCAAGCG	TACTTCTTCTTCTCGGCGT	TACGAGAAGCGGATCACGGA
Pp1s98_150V6	GAAGCTTGTGAAGCGGTT	GACCGAATGGACTCAGGA	CTACGCCCAGTATGCGCG
Pp1s7_457V2.1	GAGTGAAGCAGATGATATGCTG	ATACCTCCAATCTTGTAGACATCC	TCGACTTACCTCAAGAAGGTCG

## Sheet: Table S2
Supplementary Table S2. List of endogenous peptides identified in gamethophores, protonema and protoplasts
Accession number - protein unique number in the UniProtKB database
Peptide sequence - amino acid sequences of identified peptides
"+" и "-" - indicates that the corresponding peptide has been or hasn't been identified in an appropriate cell type
Accession number	Peptide sequence	PROTOPLASTS	GAMETOPHORES	PROTONEMATA
A0JC00	MAGGRAAMQTSAEGSDGN	+	-	-
A0JC02	DGIVTGGMIPK	+	-	-
A0MD71	ENAVFKSLQD	+	-	-
A1ILJ2	IPIIR	+	-	-
A2NY77	SLFDKDGDGSITTKEL	+	-	-
A2NY77	SLGQNPTEAELQDM	+	-	-
A2NY77	DKDGDGSITTKELGTVM	+	-	-
A2NY77	DKDQNGFISA	+	-	-
A2NY77	DKDQNGFISAAE	+	-	-
A2NY77	SLFDKDGDGSITTK	+	-	-
A2NY77	VFDKDQNGFISAAEL	+	-	-
A2NY77	SLGQNPTEAELQD	+	-	-
A2NY77	VFDKDQNGFISA	+	-	-
A2NY77	FSLFDKDGDGSITTK	+	-	-
A2NY77	DKDGDGSITTKELGTVMR	+	-	-
A2NY77	DKDQNGFIS	+	-	-
A2NY77	DKDQNGFISAAEL	+	-	-
A2NY77	DTDSEEELKEA	+	-	-
A2NY77	DKDQNGFISAAELRHVM	+	-	-
A2NY77	FDKDGDGSITTKEL	+	-	-
A2NY77	SLFDKDGDGSITTKELGTVMR	+	-	-
A2NY77	DKDQNGFISAAELR	+	-	-
A2NY77	MKDTDSEEELKEA	+	-	-
A2NY77	DKDQNGFISAA	+	-	-
A2NY77	VDADGNGTIDFPEF	+	-	-
A2NY77	DKDGDGSITTKEL	+	-	-
A2NY77	VDADGNGTIDF	+	-	-
A2NY77	FKEAFSLF	+	-	-
A2V813	GGVPPPPPPPPPPRG	-	+	-
A2V813	TELEQVGSLNEPV	-	-	+
A2V813	GGGVPPPPPPPPPPRG	-	+	-
A2V814	IIRDASGVVPI	-	-	+
A4ZFY6	FLADGFRSIGHSVSSK	+	-	-
A4ZFY6	SSGGDPAGWLQTASKQLGKLSSFGE	+	-	-
A4ZFY6	RSPGRSQSIQVRASSGGDPAGWLQTASKQLGKLS	-	-	+
A4ZFY6	LFVVDYHDAFLPF	+	-	-
A4ZFY6	MPYQLLRPHSKPGVTSMGVPNSIT	-	-	+
A4ZFY6	SGGDPAGWLQTA	+	-	-
A4ZFY6	AAVLQDSELMTWWTEMREK	+	-	-
A4ZFY6	SGGDPAGWLQTASKQL	+	-	-
A4ZFY6	DYPYAADGLELWGALK	+	-	-
A4ZFY6	SGGDPAGWLQTASKQLGKL	+	-	-
A4ZFY6	KKFPGMVYE	+	-	-
A4ZFY6	LADGFRSIGHSVSSKVTGF	+	-	-
A4ZFY6	VAKINAQQNSATYATR	+	-	-
A4ZFY6	VVDYHDAFLPFVAK	+	-	-
A4ZFY6	TTVEAKKFPGMVYE	+	-	-
A4ZFY6	DDTSWRSNDEF	+	-	-
A4ZFY6	INAQQNSATYATRTL	+	-	-
A4ZFY6	LSKDGILKL	+	-	-
A4ZFY6	VVDYHDAFLPF	+	-	-
A4ZFY6	FERPNLGGNDM	+	-	-
A4ZFY6	NRGGPVKMPYQL	+	-	-
A4ZFY6	GESMKSSEVI	+	-	-
A4ZFY6	LKVLDLIDR	+	-	-
A4ZFY6	LYPLPQL	+	-	-
A4ZFY6	SSGGDPAGWLQTASK	-	-	+
A4ZFY6	FLSKDGILKL	+	-	-
A4ZFY6	LLAPHFKSTLE	-	+	-
A4ZFY6	YAVYNDLGNIEQNEK	+	-	-
A4ZFY6	SSGGDPAGWLQTASKQLG	+	-	+
A4ZFY6	FVVDYHDAFLPFVAK	+	-	-
A4ZFY6	IFFQNTAYLPDETPASLKALREQEL	+	-	-
A4ZFY6	SMGVPNSITI	-	+	+
A4ZFY6	SSGGDPAGWLQTASKQLGKLSS	+	-	-
A4ZFY6	FYIPR	+	-	-
A4ZFY6	LVVEDYPYAADGLELWGALKA	+	-	-
A4ZFY6	DTSWRSNDEFAR	+	-	-
A4ZFY6	MAAVNYKDTWTFE	+	-	-
A4ZFY6	DPTSAITKDHIE	-	+	-
A4ZFY6	FVVDYHDAFLPF	+	-	-
A4ZFY6	MQLLAPH	+	-	-
A4ZFY6	AVYNDLGNIEQNEK	+	-	-
A4ZFY6	FERAKMSDF	+	-	-
A4ZFY6	VNFGQY	+	-	-
A4ZFY6	PAGWLQTASKQLGKLSSFG	-	+	-
A4ZFY6	VIFPNWAGLEGPAASLIDF	+	-	-
A4ZFY6	GLNPVMITRVKEFPIR	-	-	+
A4ZFY6	NIEQNEKFERPNLG	-	+	+
A4ZFY6	FLADGFRSIGHSVSSKVTGF	+	-	-
A4ZFY6	PAGWLQTASKQLGKLS	-	+	+
A4ZFY6	SGGDPAGWLQTASKQLGKLSSF	+	-	-
A4ZFY6	EFLAGLNPVMITR	+	-	-
A4ZFY6	LVVEDYPYAADGLELWGALK	+	-	-
A4ZFY6	VLDLIDRVA	-	-	+
A4ZFY6	FKGFKESVNEAD	+	-	-
A4ZFY6	LSKDGILKLL	+	-	-
A4ZFY6	MGVPNSITI	-	-	+
A4ZFY6	INAQQNSATYATRTLL	+	-	-
A4ZFY6	SGGDPAGWLQTASKQLGKLSS	+	-	-
A4ZFY6	AVYNDLGNIEQNEKFERPNLG	-	-	+
A4ZFY6	SGGDPAGWLQTASKQLG	-	+	+
A4ZFY6	AFERAKMSDF	+	-	-
A4ZFY6	FYIPRDEA	+	-	-
A4ZFY6	SSGGDPAGWLQTASKQL	+	-	-
A4ZFY6	LALPPKTVGEER	+	-	-
A4ZFY6	DEAFERAKMSDF	+	-	-
A4ZFY6	VNFGQYDFAGFMPHHPTL	+	-	-
A4ZFY6	DDTSWRSNDEFAR	+	-	-
A4ZFY6	SSGGDPAGWLQTASKQLGKLSSF	+	-	-
A4ZFY6	RPHSKPGVTSMGVPNSITI	-	-	+
A4ZFY6	SGGDPAGWLQTASKQLGKLS	-	+	+
A4ZFY6	FYIPRDEAF	+	-	-
A4ZFY6	WAGLEGPAASLIDF	+	-	-
A4ZFY6	AAFKGFKESVNEAD	+	-	-
A4ZFY6	VVEDYPYAADGLELWGALK	+	-	-
A4ZFY6	FYIPRDEAFER	+	-	-
A4ZFY6	LVVEDYPYAADGLELWGALKAWHKE	+	-	-
A4ZFY6	LAGLNPVMITR	+	-	-
A4ZFY6	PAGWLQTASKQLGKL	+	+	-
A4ZFY6	VIFPNWAGLEGPAASL	+	-	-
A4ZFY6	FLSKDGILKLL	+	-	-
A4ZFY6	SSGGDPAGWLQTASKQLGKLS	-	+	+
A4ZFY6	MPYQLLRPHSKPGVTSMGVPNSITI	-	-	+
A4ZFY6	DYAVYNDLGNIEQNEK	+	-	-
A4ZFY6	GPSGDNVQYTGVATTMKKLK	-	+	+
A4ZFY6	SSGGDPAGWLQTASKQLGK	+	-	-
A4ZFY6	NTAYLPDETPASLK	-	-	+
A4ZFY6	MPYQLLRPHSKPGVTSM	-	+	-
A4ZFY6	PAGWLQTASKQLGKLSS	+	-	-
A4ZFY6	VIFPNWAGLEGPAASLID	+	-	-
A4ZFY6	VEEAVTSNRLF	-	+	-
A4ZFY6	TSTSTRGPSGDNVQYTGVATTMK	+	-	-
A4ZFY6	YPYAADGLELWGALK	+	-	-
A4ZFY6	LFLSKDGILKLL	+	-	-
A4ZFY6	YHDAFLPF	+	-	-
A4ZFY6	DEAFERAKMSD	+	-	-
A4ZFY6	FERPNLGGNDMYHFPRR	+	-	-
A4ZFY6	GGPVKMPY	+	-	-
A4ZFY6	IFFQNTAYLPDETPASLK	+	-	-
A4ZFY6	LADGFRSIGHSVSSK	+	-	-
A4ZFY6	YVDIYYKDD	+	-	-
A4ZFY6	IAAGGSIETH	+	-	-
A4ZFY6	SSGGDPAGWLQTASKQLGKLSSFG	-	+	+
A4ZFY6	PAGWLQTASKQLGKLSSF	+	-	-
A4ZFY6	INAQQNSATYATR	+	-	-
A4ZFY6	LFLSKDGILKL	+	-	-
A4ZFY6	LRPHSKPGVTSM	+	-	-
A4ZFY6	HDAFLPF	+	-	-
A4ZFY6	VTRKQEFDTVEE	+	-	-
A4ZFY6	PAGWLQTASKQL	+	-	-
A4ZFY6	PAGWLQTASKQLG	+	+	+
A4ZFY6	VSNNDITAHQVF	+	-	-
A4ZFY6	TVEEIKKLY	-	+	-
A4ZFY6	GLSVEEAVTSNRLF	-	+	-
A4ZFY6	GPSGDNVQYTGVATTMK	+	-	-
A4ZFY6	DTVEEIKKL	+	-	-
A4ZFY6	FLADGFRSIGHSVSS	+	-	-
A4ZFY6	VYNDLGNIEQNEK	+	-	-
A4ZFY6	YPYAADGLELWGALKA	+	-	-
A4ZFY6	FQNTAYLPDETPASLK	+	+	-
A4ZFY6	WKVNWEWELAK	+	-	-
A4ZFY7	VIFPNWAGLEGPAASNID	+	-	-
A4ZFY7	YVTNSWVYNTEKTGAR	+	-	-
A4ZFY7	VPGAILVK	-	+	-
A4ZFY7	NIEKSEELERPNLG	-	+	+
A4ZFY7	GINNVLPDKEDIPEQEQHPLVF	-	+	-
A4ZFY7	MNYQLLRPHSKPGVTF	-	+	-
A4ZFY7	AAVNFGQYDYAGFMPHHPTLT	-	+	-
A4ZFY7	MNYQLLRPHSKPGVTFMGVPNSIT	-	-	+
A4ZFY7	IFFQNTAYLPDETPASLKALRDQEL	+	-	-
A4ZFY7	VIFPNWAGLEGPAASNIDF	+	-	-
A4ZFY7	YVTNSWVYNTEKTGARIF	+	-	-
A4ZFY7	DYQIYNDLGNIEKSEELERPNLG	-	+	-
A4ZFY7	AHYVTNSWVYNTEKTGARIF	+	-	-
A4ZFY7	YPLPRLLQ	-	+	-
A4ZFY7	MNYQLLRPHSKPGVT	-	+	-
A4ZFY7	IPEQEQHPL	+	-	-
A4ZFY7	SEELERPNLG	-	+	-
A4ZFY7	MNYQLLRPHSKPGVTFM	-	+	-
A4ZFY7	GINNVLPDKEDIPEQEQHPL	-	+	-
A4ZFY7	FTVPKSFGVPGAIL	+	-	-
A4ZFY8	ELLQPKSGPGLTNKGIPNSVSI	+	-	-
A4ZFY8	SKDNLVQIITT	-	-	+
A4ZFY8	AVKVPYELLQPKSGPGLTNKGIPNSVS	-	-	+
A4ZFY8	YVPVGEESSVEEVINNQQQPFELIRQF	+	-	-
A4ZFY8	ELLQPKSGPGLTNKGIPNSVS	+	-	-
A4ZFY8	AVKVPYELL	-	-	+
A4ZFY8	AVKVPYELLQPKSGPGLTNKGIPN	-	+	-
A4ZFY8	LQPKSGPGLTNKGIPNSVSI	+	-	-
A4ZFY8	LALPGKDGGKPTFR	+	-	-
A4ZFY8	AVKVPYELLQPKSGPGLT	-	+	+
A4ZFY8	LRSTPFEFNMD	+	-	-
A4ZFY8	AVKVPYELLQPKSGPGLTNKGIPNSVSI	-	-	+
A4ZFY8	FYVPKNFGTPGAIL	+	-	-
A4ZFZ0	KQSWRFDEQALPT	-	+	-
A4ZFZ0	FPYPR	+	-	-
A4ZFZ1	PQAPAGP	+	-	-
A4ZFZ1	SKLDPAQFGDPISAITTK	+	-	-
A4ZFZ1	ATVDVPKRSGL	+	-	-
A4ZFZ1	FDQVKFSD	+	-	-
A4ZFZ1	AAAEGLEQVTTAVGNLFH	-	+	+
A4ZFZ1	LLTFPLPGVI	+	-	-
A4ZFZ1	PVLGGSKEFPYPRR	+	-	-
A4ZFZ1	IMDYHDIFLPYVNR	+	-	-
A4ZFZ1	FDQVKFSDF	+	-	-
A4ZFZ1	TFPLPGVIAADTQAWSTDVEFARRML	+	-	-
A4ZFZ1	ATVDVPKRSGLMSR	+	-	-
A4ZFZ1	ELLIPTSGPGLTGKGVPN	+	-	-
A4ZFZ1	DTQAWSTDVEFARRMLAGLNPL	+	-	-
A4ZFZ1	FYIPRDEKFDQVKFSD	+	-	-
A4ZFZ1	AMAQPIPEGTPKSTVLAL	+	-	+
A4ZFZ1	FIPEPGTPDWEK	+	-	-
A4ZFZ1	INAGGIIEQNFTAGKYSM	+	-	-
A4ZFZ1	KFIPEPGTPD	-	+	-
A4ZFZ1	VRDGDQEFGSFGEIM	+	-	-
A4ZFZ1	SVLHPIHNVLVPH	+	-	-
A4ZFZ1	VRDGDQEFGSFGEI	+	-	-
A4ZFZ1	AEGLEQVTTAVGNLFH	+	-	-
A4ZFZ1	AFPSGPDTKL	+	-	-
A4ZFZ1	SAVRDGDQEFGSFG	-	+	+
A4ZFZ1	SVLHPIHNVL	+	-	-
A4ZFZ1	LLTFPLPGVIAA	+	-	-
A4ZFZ1	AKTPGPGTAMPQAPAGPTPKATVDVPKRSGLMSRHDL	-	-	+
A4ZFZ1	MAQPIPEGTPKSTVLALK	-	+	+
A4ZFZ1	IPTSGPGLTGKGVPN	-	+	-
A4ZFZ1	LPYELLIPTSGPGLTGKGVPNSIS	-	-	+
A4ZFZ1	SRHDLVMLF	-	-	+
A4ZFZ1	ANSAVKAAAEGLEQVTTAVGNLF	-	-	+
A4ZFZ1	AAAEGLEQVTTAVGNLF	+	-	+
A4ZFZ1	MLYPTNFR	+	-	-
A4ZFZ1	SRHDLVML	-	+	-
A4ZFZ1	VFLTNEKIL	+	-	-
A4ZFZ1	AKTPGPGTAMPQAPAGPTPKATVDVPKRSG	-	-	+
A4ZFZ1	VPKRSGLMSR	+	-	-
A4ZFZ1	AKTPGPGTAMPQAPAGPTPKATVDVPKRSGLMSRHDLVML	-	-	+
A4ZFZ1	EFKVPKNFGTPGAIIVM	+	-	-
A4ZFZ1	IPEPGTPDWEK	+	-	-
A4ZFZ1	IADSGDDVAELLGQHVSIML	+	-	-
A4ZFZ1	SKLDPAQFGDPISA	+	-	-
A4ZFZ1	ATYNDLGDPDLHESLKR	+	-	-
A4ZFZ1	VINFPIDSWVYNTSFKTGRVF	+	-	-
A4ZFZ1	NRAGPVQLPYEL	+	+	-
A4ZFZ1	AAPNASTAGTTTQNPL	+	-	-
A4ZFZ1	IPTSGPGLTGKGVPNSIS	+	-	+
A4ZFZ1	VPKRSGLMSRHDL	+	-	-
A4ZFZ1	AKTPGPGTAMPQAPAGPTPKATVDVPKRSGLMSRHDLVMLF	-	-	+
A4ZFZ1	TNEKILMPL	+	-	-
A4ZFZ1	NRAGPVQLPYELLIPTSGPGLTGKGVPN	-	+	-
A4ZFZ1	PDLHESLKR	+	-	-
A4ZFZ1	LLTFPLPGVIA	+	-	-
A4ZFZ1	DEKFDQVKFSD	+	-	-
A4ZFZ1	LIPTSGPGLTGKGVPNSISI	+	-	+
A4ZFZ1	MAQPIPEGTPKSTVL	-	+	+
A4ZFZ1	YAFPSGPDTKL	+	-	-
A4ZFZ1	SKLDPAQFGDPISAITTKHIE	+	-	-
A4ZFZ1	SVAEDTELQAWWTEIR	+	-	-
A4ZFZ1	VFTPPPPGSAKD	+	-	-
A4ZFZ1	VRDGDQEFGSFGEIMDM	+	-	-
A4ZFZ1	SWVYNTSFKTGR	+	-	-
A4ZFZ1	DPDLHESLKRPVLG	-	+	+
A4ZFZ1	VRDGDQEFGSFGEIMDMY	+	-	-
A4ZFZ1	IADSGDDVAELLGQHVSI	+	-	-
A4ZFZ1	AEGLEQVTTAVGNLFHS	+	-	-
A4ZFZ1	AKTPGPGTAMPQAPAGPTPKATVDVPKRSGLM	-	+	+
A4ZFZ1	IPTSGPGLTGKGVPNSISI	+	+	+
A4ZFZ1	FIHEYAFPSGPDTKLL	-	+	-
A4ZFZ1	TVEKALSQKRLF	+	-	-
A4ZFZ1	AFPSGPDTKLL	+	-	-
A4ZFZ1	ATVDVPKRSGLMS	+	-	-
A4ZFZ1	LKEWPIK	+	-	-
A4ZFZ1	AKTPGPGTAMPQAPAGPTPKATVDVPKRSGLMSRHDLVM	-	-	+
A4ZFZ1	LIPTSGPGLTGKGVPNSIS	+	-	-
A4ZFZ1	SREVPLAMAQPIPEGTPKSTVL	-	+	-
A4ZFZ1	FSREVPL	+	-	-
A4ZFZ1	SGQHAIVPILK	-	+	+
A4ZFZ1	IMDYHDIFLPY	+	-	-
A4ZFZ1	ELLIPTSGPGLTGKGVPNSI	+	-	-
A4ZFZ1	FHSVLPTASSNGDF	+	-	-
A4ZFZ1	TLRSGQHAIVPILK	+	-	-
A4ZFZ1	AKTPGPGTAMPQAPAGPTPKATVDVPKRSGLMSRHDLV	-	-	+
A4ZFZ1	TLRSGQHAIVPILKSA	+	-	-
A4ZFZ1	AAAEGLEQVTTAVGNLFHS	+	-	-
A4ZFZ1	AKTPGPGTAMPQAPAGPTPKATVDVPKRSGL	-	-	+
A4ZFZ1	HDIFLPYVNR	+	-	-
A4ZFZ1	MLYPTNFRF	+	-	-
A4ZFZ1	LLTFPLPGVIAAD	+	-	-
A4ZFZ1	NRAGPVQLPYELLIPTSGPGLTGKGVPNSIS	-	-	+
A4ZFZ1	VMLFSREVPLA	-	-	+
A4ZFZ1	ELLIPTSGPGLTGKGVPNSISI	+	-	-
A4ZFZ1	AMAQPIPEGTPKSTVLA	+	-	+
A4ZFZ1	FIHEYAFPSGPDTKLLT	-	+	+
A4ZFZ1	LFSREVPLA	-	+	+
A4ZFZ1	FYIPRDEK	+	-	-
A4ZFZ1	VMLFSREVPL	+	-	+
A4ZFZ1	AMAQPIPEGTPKSTVL	-	-	+
A4ZFZ1	SKLDPAQFGDPIS	+	-	-
A4ZFZ1	AGPVQLPYEL	+	-	-
A4ZFZ1	FSDFAAETLRSGQHAIVPILK	-	+	-
A4ZFZ1	IADSGDDVAELLGQHVSIM	+	-	-
A4ZFZ1	AKTPGPGTAMPQAPAGPTPKATVDVPKRSGLMSRHDLVMLFSREVPL	-	-	+
A4ZFZ1	DFAYHEL	+	-	-
A4ZFZ1	FDQVKFSDFAAE	+	-	-
A4ZFZ1	MAQPIPEGTPKSTVLALKANSAVK	-	-	+
A4ZFZ1	IMDYHDIF	+	-	-
A4ZFZ1	MLYPTNFRFQ	+	-	-
A4ZFZ1	SWVYNTSFKTGRVF	+	-	-
A4ZFZ1	ELLIPTSGPGLTGKGVPNSIS	+	-	-
A4ZFZ1	AKTPGPGTAMPQAPAGPTPKATVD	-	-	+
A4ZFZ1	MLYPTNFRFQM	+	-	-
A4ZFZ1	AFPSGPDTKLLT	-	+	-
A4ZFZ1	LPYVNR	+	-	-
A4ZFZ1	YHDIFLPYVNR	+	-	-
A4ZFZ1	LIPTSGPGLTGKGVP	+	-	-
A4ZFZ1	FYIPRDEKFDQVKFSDFAA	+	-	-
A4ZFZ1	DEKFDQVKFSDF	+	-	-
A4ZFZ1	LAIEDYPYAADGLEIWDALKEY	+	-	-
A4ZFZ1	FYIPRDEKFDQVKFSDFAAE	+	-	-
A4ZFZ1	IEDYPYAADGLEIWDALKEY	+	-	-
A4ZFZ1	VRDGDQEFGSFGEIMD	+	-	-
A4ZFZ1	LFSREVPLAMAQPIPEGTPKSTVLALK	-	-	+
A4ZFZ1	GPGTAMPQAPAGPTPK	+	-	-
A4ZFZ1	VFLTNEKILMPL	+	-	-
A4ZFZ1	VFTPPPPGSAKDW	+	-	-
A4ZFZ1	VRDGDQEFGSFGE	+	-	-
A4ZFZ1	LLKEWPIK	+	-	-
A4ZFZ1	SKLDPAQFGDPISAIT	+	-	-
A4ZFZ1	ANSAVKAAAEGLEQVTTAVGNLFH	-	-	+
A4ZFZ1	FSREVPLAMAQPIPEGTPKSTVLA	-	+	-
A4ZFZ1	YHDIFLPY	+	-	-
A4ZFZ1	TFPLPGVIAA	+	-	-
A4ZFZ1	VINFPIDSWVYNTSFKTGR	+	-	-
A4ZFZ1	ATYNDLGDPDLHESL	+	-	-
A4ZFZ1	VSEDVPIKDW	+	-	-
A4ZFZ1	ITTKHIESGLEGL	+	-	-
A4ZFZ1	KLDPAQFGDPISA	+	-	-
A4ZFZ1	DFAYHELISH	+	-	-
A4ZFZ1	MAQPIPEGTPKSTVLA	-	+	+
A4ZFZ1	FIMDYHDIFLPYVNR	+	-	-
A4ZFZ1	INAGGIIEQNFTAGKYSMEM	+	-	-
A4ZFZ1	LIPTSGPGLTGKGVPN	+	-	-
A4ZFZ1	LPYELLIPTSGPGLTGKGVPN	-	+	-
A4ZFZ1	ATYNDLGDPDLHES	+	-	-
A4ZFZ1	SAVRDGDQEFGSFGEIMDM	+	-	-
A4ZFZ1	FKVPKNFGTPGAII	+	-	-
A4ZFZ1	FYIPRDEKFDQVKFSDF	+	-	-
A4ZFZ1	MLFSREVPL	-	-	+
A4ZFZ1	SREVPLAMAQPIPEGTPKSTVLA	-	-	+
A4ZFZ1	AFPSGPDTKLLTFPLPGVIAADTQAWSTD	+	-	-
A4ZFZ1	MLYPTNFRFQME	+	-	-
A4ZFZ1	LPYELLIPTSGPGLTGKGVPNSISI	-	-	+
A4ZFZ1	VRDGDQEFGSF	+	-	-
A4ZFZ1	AMAQPIPEGTPKST	+	-	-
A4ZFZ1	VFTPPPPGSAKDWVWE	+	-	-
A4ZFZ1	VRDGDQEFGSFGEIMDMYAAK	+	-	-
A4ZFZ1	AQPIPEGTPKSTVLA	+	-	-
A4ZFZ1	NRAGPVQLPYELLIPTSGPGLTGKGVPNSISI	+	-	-
A4ZFZ1	SVQLPDERVINFPIDSW	+	-	-
A4ZFZ1	LFSREVPLAMAQPIPE	-	+	-
A4ZFZ1	VDVPKRSGLMSRHDL	+	-	-
A4ZFZ1	DWRFDEQALPED	+	-	-
A4ZFZ1	FKVPKNFGTPGAIIVM	+	-	-
A4ZFZ1	SREVPLAMAQPIPEGTPKSTVLALK	-	-	+
A4ZFZ1	VFTPPPPGSAKDWVWEL	+	-	-
A4ZFZ2	NPCVINCLEKF	+	-	-
A4ZFZ2	DGALRPVAIELSLP	-	+	-
A4ZFZ2	FLHSDGAL	-	+	-
A4ZFZ2	VYIPR	+	-	-
A4ZFZ2	HRAGAGTLPYELLLQKSGPGI	+	-	-
A5A0Q9	GIPVATVAIQNATNAGLLAVR	+	-	-
A5A0Q9	LSIVQMPR	+	-	-
A5A0Q9	VAIQNATNAGLLAVR	+	-	-
A5A8G0	IVTGPSGINPSSNGHLQE	+	-	-
A5PGV3	ELIAGTIGLASALIDNVP	+	-	-
A5PGV3	QNLAMSVVFGLGY	-	+	-
A5PGV3	PFLGMLLGL	+	-	-
A5PH36	LLEALIARD	+	-	-
A5PH36	AGSEQILMT	-	-	+
A5PH37	TMAVLPKAI	-	+	-
A5PH37	LAEQNVDDPILT	+	-	-
A5PH37	LANKFLVT	+	-	-
A5PH39	IVLLGPCLVIGDGSLTPAISVLS	+	-	-
A5PH39	IIINKI	+	-	-
A5PH41	CKESGVVYILG	-	+	+
A5PH41	QEGSIQTQSVN	+	-	-
A5X6F3	SIKWNFAKF	+	-	-
A5X6F3	LQKGGGWLLGDSIKWNFAKF	+	-	-
A5X6F3	LQKGGGWLLGDSIKW	+	-	-
A6MIZ2	RALLNADLIGFHT	+	-	-
A7TTX9	SMLALVQ	-	+	-
A7TTY1	INQNLLPQGSI	+	-	-
A7X9K6	ELGRGQFGVTYL	+	-	-
A7X9L7	KELGRGEFGV	+	-	-
A7X9L9	GTPNIVDLK	-	+	-
A7X9L9	TKGMNLGRPTD	-	+	-
A9BX63	QVASDAAGRSSWQAL	-	-	+
A9BX63	QAVLPGPGGIPIPIPG	+	-	-
A9BYK5	KLTAHSPCFRSEAGSY	-	-	+
A9C0P9	VLGALTADL	-	+	-
A9C0P9	VTVKVAAQHSG	-	+	-
A9CP51	EGGNNFTMVRSAPG	+	-	-
A9CPF3	LTTAKVLT	+	-	-
A9CPF5	MDGVIMKPISL	+	-	-
A9CPG0	ATALMLIHIIPDLL	+	-	-
A9LSF9	EDTTWLVLFIL	+	-	-
A9LSG0	LKQRRGSCRDAELEIDVP	+	-	-
A9LSG1	KENPLDISDGP	-	-	+
A9Q9K8	AMTAYKNGKALESSL	+	-	-
A9Q9K8	FKAANPDVKGVTASAKAGGEKWLSM	+	-	-
A9Q9K8	AAKDSDMPKRPPSAY	+	-	-
A9Q9K8	YKNGKALESSL	+	-	-
A9Q9K8	FKAANPDVKGVTASAKAGGEK	+	-	-
A9Q9K8	TAYKNGKALESSL	+	-	-
A9Q9K8	MTAYKNGKALESSL	+	-	-
A9Q9K8	SEEEKAPYVAE	+	-	-
A9Q9K8	SSAAATNGAVSLNGDASSGGAAKER	+	-	-
A9Q9K8	GVTASAKAGGEKWLSM	+	-	-
A9Q9K8	KDSDMPKRPPSAY	+	-	-
A9Q9K8	FKAANPDVKGVTASAKAGGEKWLS	+	-	-
A9Q9L0	ENPNVKGVTAVGKAGGEK	+	-	-
A9RAR8	ENLNDHLADPVANNAWAYA	+	-	-
A9RAR8	FDPLGLADDPDTFAELKV	+	-	-
A9RAR8	ENLNDHLADPVANNAWAYAT	+	-	-
A9RAR8	PVANNAWAYATN	-	+	-
A9RAR8	VQAIVTGKGPLENL	+	-	-
A9RAR8	ENLNDHLADPVANNAWAY	+	-	-
A9RAR8	VTDPIYPGGSFDPLGLADDPDTFAEL	+	-	-
A9RAR8	HLADPVANNAWAYATN	-	+	-
A9RAR8	NLNDHLADPVANNAWAYATN	-	+	-
A9RAR8	YRVAGGPLGEVTDPIYPGGSFDPLGLADDPDTFAELKVK	+	-	-
A9RAR8	PIYPGGSFDPLGLADDPDTFAELK	+	-	-
A9RAR8	LNDHLADPVANNA	+	-	-
A9RAR8	VTDPIYPGGSFDPLGL	+	-	-
A9RAR8	GAVEGYRVAGGPLGE	+	-	-
A9RAR8	DHLADPVANNAWAYATNFTPGN	-	+	+
A9RAR8	IVTGKGPL	+	-	+
A9RAR8	FVQAIVTGKGPLEN	+	-	-
A9RAR8	FVQAIVTGKGPL	+	-	-
A9RAR8	LADPVANNAWAYATNFTPGN	+	-	-
A9RAR8	AIVTGKGPLEN	+	-	-
A9RAR8	VTDPIYPGGSFDPLGLADDPDTFAELK	+	-	-
A9RAR8	DHLADPVANNAWAYATN	+	+	-
A9RAR8	ADDPDTFAELK	-	+	-
A9RAR8	HLADPVANNAWAYAT	-	+	-
A9RAR8	LADDPDTFAELK	-	+	+
A9RAR8	DHLADPVANNAWAYAT	-	+	-
A9RAR8	IVTGKGPLENLNDH	+	-	-
A9RAR8	ENLNDHLADPVANNA	+	-	-
A9RAR8	GEVTDPIYPGGSFDPLGL	+	-	-
A9RAR8	GLADDPDTFAELK	-	+	-
A9RAR8	VQAIVTGKGPL	+	-	+
A9RAR8	LADPVANNAWAYATN	+	-	-
A9RAR8	AIVTGKGPLENLNDHLADPVANNAWAY	+	+	-
A9RAR8	NLNDHLADPVANNAWAYATNFTPGN	-	+	-
A9RAR8	VTGKGPLENLNDHLADPVANNAWAY	-	+	-
A9RAR8	NLNDHLADPVANNA	-	+	-
A9RAR8	ENLNDHLADPVANNAWA	+	-	-
A9RAR8	FDPLGLADDPDTFAEL	+	-	-
A9RAR8	LNDHLADPVANNAWAY	+	-	-
A9RAR8	VQAIVTGKGPLEN	+	-	-
A9RAR8	IVTGKGPLEN	+	-	-
A9RAR8	NDHLADPVANNAW	+	-	-
A9RAR8	AIVTGKGPLENLNDHLAD	-	+	-
A9RAR8	NDHLADPVANNAWAY	+	-	-
A9RAR8	ENLNDHLAD	+	-	-
A9RAR8	ENLNDHLADPVANNAWAYATN	+	-	-
A9RAR8	IVTGKGPLE	-	+	-
A9RAR8	YRVAGGPLGEVTDPIYPGGSFDPLGL	+	-	-
A9RAR8	IVTGKGPLENLNDHLADPVANNAWAYATNFTPGN	+	-	-
A9RAR8	PIYPGGSFDPLGL	+	-	-
A9RAR8	ENLNDHLADPVANNAWAYATNFTPGN	+	-	-
A9RAR8	ENLNDHLADPVANN	+	-	+
A9RAR8	NLNDHLADPVANNAWAYAT	-	+	-
A9RAR8	YRVAGGPLGEVTDPIYPGGSFDPLGLADDPDTFAELK	+	-	-
A9RAR8	VTDPIYPGGSFDPLGLADDPDT	+	-	-
A9RAR8	AIVTGKGPLENLNDH	+	-	-
A9RAR8	DPVANNAWAYATNFTPGN	-	+	+
A9RAR8	NDHLADPVANNA	+	-	-
A9RAR8	LNDHLADPVANNAWAYATN	+	-	-
A9RAR8	DDPDTFAELK	-	+	-
A9RAR8	DHLADPVANNAWAYA	-	+	-
A9RAR8	FVQAIVTGKGPLE	+	-	-
A9RAR8	LNDHLADPVANN	+	-	-
A9RAR8	VAGGPLGEVTDPIYP	-	+	-
A9RAR8	VTDPIYPGGSFDPLGLADDPDTFAELKVK	+	-	-
A9RAR8	ENLNDHLADPVANNAW	+	-	-
A9RAR8	GLADDPDTFAEL	+	-	-
A9RAR8	VQAIVTGKGPLE	+	-	-
A9RAR8	EIKNGRLAMFSMFGF	+	-	-
A9RAR8	VTGKGPL	+	-	-
A9RAR8	NDHLADPVANNAWAYATN	+	-	-
A9RAR8	AIVTGKGPLE	+	-	-
A9RAR8	YRVAGGPLGE	+	-	-
A9RAS0	APSGEVDVQGAATRSALPR	+	-	-
A9RAS0	ATTSGVNMPGADHAL	+	-	-
A9RAS0	APSGEVDVQGAATR	+	-	-
A9RAS0	AGLIFHL	+	-	-
A9RAS2	ENLNDHLADPVANNAW	+	-	-
A9RAS2	LNDHLADPVANNAWAY	+	-	-
A9RAS2	FLGPFSGETPSY	+	-	-
A9RAS2	LLAKSGVKFGEAV	+	-	-
A9RAS2	AKSGVKFGEAVW	+	-	-
A9RAS2	FKAGAQIFSEGGL	+	-	-
A9RAS2	GAVEGYRVAGGPLG	+	-	-
A9RAS2	GEFAGDYGWDTAGLSSDPETFARNR	+	-	-
A9RAS2	LADPVANNAWAYATN	+	-	-
A9RAS2	LLAKSGVKFGE	+	-	-
A9RAS2	FKAGAQIFSEGGLD	+	-	-
A9RAS2	GEVTDPIYPGGSFDPLGL	+	-	-
A9RAS2	LLAKSGVKFGEAVWF	+	-	-
A9RAS2	FVQAIVTGKGPL	+	-	-
A9RAS2	KFLGPFSGETPSYLTGE	+	-	-
A9RAS2	LAKSGVKFGEAVW	+	-	-
A9RAS2	GLSSDPETFARNRELE	+	-	-
A9RAS2	KSAGSDSIWYGADRP	+	-	-
A9RAS2	YRVAGGPLGE	+	-	-
A9RAS2	IWYGADRPK	+	-	-
A9RAS2	PIYPGGSFDPLGL	+	-	-
A9RAS2	YGWDTAGLSSDPETFARNREL	+	-	-
A9RAS2	AIVTGKGPLEN	+	-	-
A9RAS2	LSSDPETFARNR	+	-	-
A9RAS2	IVTGKGPLEN	+	-	-
A9RAS2	PVANNAWAYATNFTPGN	+	-	-
A9RAS2	FAGDYGWDTAGLSSDPET	+	-	-
A9RAS2	GGLDYLGNPSLVHAQ	+	-	-
A9RAS2	LNDHLADPVANN	+	-	-
A9RAS2	FDPLGLADDPDTFAEL	+	-	-
A9RAS2	VTDPIYPGGSFDPLG	+	-	-
A9RAS2	SAGSDSIWYGADRPKF	+	-	-
A9RAS2	FAGDYGWDTAGLSSDPETFARNREL	+	-	-
A9RAS2	ELEVIHAR	+	-	-
A9RAS2	GLADDPDTFAEL	+	-	-
A9RAS2	LNDHLADPVANNAW	+	-	-
A9RAS2	FAGDYGWDTAGLSSDPETFARNR	+	-	-
A9RAS2	FDPLGLADDPDTF	+	-	-
A9RAS2	EGGLDYLGNPSLVHA	-	-	+
A9RAS2	SEGGLDYLGNPSLVHAQSIL	+	-	-
A9RAS2	GEVTDPIYPGGSFDPL	+	-	-
A9RAS2	ENLNDHLADPVANNAWAY	+	-	-
A9RAS2	LLAKSGVKFGEAVW	+	-	-
A9RAS2	GWDTAGLSSDPETFAR	+	-	-
A9RAS2	PIYPGGSFDPL	+	-	-
A9RAS2	VQAIVTGKGPL	+	-	-
A9RAS2	GLSSDPETFAR	+	-	-
A9RAS2	LADPVANNAWAY	+	-	-
A9RAS2	LGPFSGETPSY	+	-	-
A9RAS2	NGRLAMF	+	-	-
A9RAS2	GAVEGYRVAGGPLGE	+	-	-
A9RAS2	LVHAQSIL	+	-	-
A9RAS2	TAGLSSDPETFARNREL	-	+	-
A9RAS2	FKAGAQIFSEGGLDYLGNPSLVHAQSIL	+	-	-
A9RAS2	SEGGLDYLGNPSLVHAQSILAIW	+	-	-
A9RAS2	FKAGAQIFSEGGLDYL	+	-	-
A9RAS2	FAGDYGWDTAGLSSDPETFARNRELE	+	-	-
A9RAS2	KFLGPFSGETPS	+	-	-
A9RAS2	VEGYRVAGGPL	+	-	-
A9RAS2	KFLGPFSGETPSY	+	-	-
A9RAS2	SAGSDSIWYGADRP	+	-	-
A9RAS2	FLGPFSGETPSYLTGE	+	-	-
A9RAS2	PVANNAWAYATN	+	-	-
A9RAS2	FLGPFSGETPS	+	-	-
A9RAS2	LADDPDTFAEL	+	-	-
A9RAS2	VTDPIYPGGSFDPLGLADDPDTF	+	-	-
A9RAS2	TAGLSSDPETFAR	+	-	-
A9RAS2	YGWDTAGLSSDPETFARNRELE	+	-	-
A9RAS2	NDHLADPVANNAWAYATNFTPGN	+	-	-
A9RAS2	LADPVANN	+	-	-
A9RAS2	GAVEGYRVAGGPL	+	-	-
A9RAS2	LSSDPETFARNRELE	+	-	-
A9RAS2	GNPSLVHAQSILAIW	+	-	-
A9RAS2	YLTGEFAGDYGWDTAGLSSDPETFARNREL	+	-	-
A9RAS2	ENLNDHLADPVANNAWAYATNFTPGN	+	-	-
A9RAS2	VTDPIYPGGSFDPL	+	-	-
A9RAS2	GEFAGDYGWDTAGLSSDPETFARNREL	+	-	-
A9RAS2	KFLGPFSGETPSYL	+	-	-
A9RAS2	KAGAQIFSEGGLDYL	+	-	-
A9RAS2	SMFGFFVQA	+	-	-
A9RAS2	LSSDPETFAR	+	-	-
A9RAS2	GSDSIWYGADRPK	+	-	-
A9RAS2	KFLGPFSGETP	+	-	+
A9RAS2	ENLNDHLADPVANNAWAYATN	+	-	-
A9RAS2	SEGGLDYL	+	-	-
A9RAS2	IFSEGGLDYLGNPSLVHAQ	+	-	-
A9RAS2	LLAKSGVKFGEA	+	-	-
A9RAS2	FLGPFSGETPSYL	+	-	-
A9RAS2	KSAGSDSIWYGADRPK	+	-	-
A9RAS2	FAGDYGWDTAGLSSDPETFARNRE	+	-	-
A9RAS2	LSSDPETFARNREL	+	-	-
A9RAS2	VTDPIYPGGSFDPLGL	+	-	-
A9RAS2	AGATAMHSTALAG	+	-	-
A9RAS2	KAGAQIFSEGGLDY	+	-	-
A9RAS2	LLAKSGVKF	+	-	-
A9RAS2	YGWDTAGLSSDPETFARNR	+	-	-
A9RAS2	KFLGPF	+	-	-
A9RAS2	LADPVANNAW	+	-	-
A9RAS2	YGWDTAGLSSDPETFAR	+	-	-
A9RAS2	DYGWDTAGLSSDPETFARNRELE	+	-	-
A9RAS2	LGPFSGETPS	+	-	-
A9RAS2	SIWYGADRPK	+	-	-
A9RAS2	VVLMGAVEGYR	+	-	-
A9RAS2	FLGPFSGETP	+	-	-
A9RAS2	LGNPSLVHAQ	+	-	-
A9RAS2	SEGGLDYLGNPSLVHAQ	+	-	-
A9RAS2	SAGSDSIWYGADRPKFLGPFSGETPS	+	-	-
A9RAS2	LNDHLADPVANNAWAYATN	+	-	-
A9RAS2	GEFAGDYGWDTAGLSSDPETFAR	+	-	-
A9RAS2	SAGSDSIWYGADRPK	+	-	-
A9RAS2	FDPLGLADD	+	-	-
A9RAS2	ADDPDTFAEL	+	-	-
A9RAS2	FAGDYGWDTAGLSSDPETFAR	+	-	-
A9RAS2	LADPVANNAWAYATNFTPGN	+	-	-
A9RAS5	INHGWVIRAAN	+	-	-
A9RAU0	ISMASVLART	+	-	-
A9RAU2	KAGDAKPLGKDEE	+	-	-
A9RAU2	KVNVTLQL	+	-	-
A9RAU2	QLQGPGT	-	+	-
A9RAV9	KRDSATRPKDSNTVSPYARFVNPSI	+	-	-
A9RAW3	IALLVMAIN	-	+	-
A9RAW3	QSVQLPFAL	+	-	-
A9RAW8	DYIPWLSPLDLGGTEKR	+	-	-
A9RAW8	YPIIGHLHLLG	-	-	+
A9RAX4	FSQAGVLAEVSLLPDR	+	-	-
A9RAY9	KRSRLSKLQIHK	+	-	-
A9RAY9	KVLAFG	-	+	+
A9RAZ3	GVKGANVESPGA	-	-	+
A9RB04	GPEFVTICNAVISKKASA	-	-	+
A9RB04	LVGGASLKGPEF	+	-	-
A9RB04	VVVAPPFL	+	-	-
A9RB04	VVVAPPFLYIGQVIGSLTDR	+	-	-
A9RB04	YEPVWAIGTGKVASPEQAQEVHA	+	-	-
A9RB04	VVVAPPFLYIGQ	+	-	-
A9RB04	LNDGKFEESVE	+	-	-
A9RB04	IGQVIGSLTDR	+	-	-
A9RB04	LVGGASLKGPE	+	-	-
A9RB04	YALSKGLGVIA	+	-	-
A9RB04	FVTICN	+	-	-
A9RB04	QLVDAGVKW	+	-	-
A9RB04	VGELNDGKFEESVE	+	-	-
A9RB04	VVVAPPFLYIGQVIGSL	+	-	-
A9RB07	YWLSVGAQPSDTVRR	+	-	-
A9RB07	LSVGAQPSDTVR	+	-	-
A9RB07	YWLSVGAQPSDTVR	+	-	-
A9RB07	WLSVGAQPSDTVR	+	-	-
A9RB09	SVGAQPSDTVR	+	-	-
A9RB09	YWLSVGAQPSDTVRN	+	-	-
A9RB09	WLSVGAQPSDTVRNIL	+	-	-
A9RB09	LSVGAQPSDTVRNIL	+	-	-
A9RB25	GIINGLNFR	-	-	+
A9RB27	SLGDLVPFSNK	-	+	-
A9RB27	LGDLVPFSNK	-	+	-
A9RB37	TISVGDKLPEANLS	-	+	+
A9RB39	VAGSNTHQFY	+	-	-
A9RB39	VVRDYPTIPG	-	+	-
A9RB39	GDMILLPTRDVLII	+	-	-
A9RB39	LVQTGGDADGLMK	-	+	-
A9RB39	VVRDYPTIPGEP	-	+	-
A9RB49	SQQGYGAQPMGIPMQAPMQR	-	+	+
A9RB49	IPMQAPMQR	-	+	-
A9RB49	LSQQGYGAQPMGIPMQAPMQR	-	+	+
A9RB49	QQGYGAQPMGIPMQAPMQR	-	+	+
A9RB49	AQPMGIPMQAPMQR	-	+	-
A9RB49	WSLLSQQGYGAQPMGIPMQAPMQR	-	-	+
A9RB62	VDTKGRIYIGSPDGVQVFSR	+	-	-
A9RB67	EKLREAEIAVIQ	-	-	+
A9RB75	SSDDVEEIKALYAAESA	-	+	+
A9RB92	KVEPVAGPL	+	-	-
A9RB95	GTSHVPPELEKLAKDVMGECGGLPLAL	+	-	-
A9RBA3	TKRTKKAGIVGKYGTRYGASLRKQIKK	-	-	+
A9RBA3	TKRTKKAGIVGKYGTRYGASLRKQIKKM	-	-	+
A9RBB8	MLVGCIPV	+	-	-
A9RBC1	VLQSSTVYGSVHSETPPT	+	-	-
A9RBC1	TPPFEGVQPLI	-	+	-
A9RBC1	MQRQLDAVDII	-	+	-
A9RBC1	QMLETLSI	-	-	+
A9RBC1	HTPIPLLEALLKWQESETPKVPNDA	+	-	-
A9RBD6	VEAWKPI	+	-	-
A9RBD6	SQRATHGGLLI	-	+	-
A9RBD6	VVLAPLTR	+	-	-
A9RBD6	TDYNDSKDDDPVALGVSIAQALNKYNLMY	+	-	-
A9RBD6	GVFPVSSTNKAINGQL	+	-	-
A9RBD6	VLPTGDGTAEFSTPR	+	-	-
A9RBD6	LPTGDGTAEFSTPRALE	-	-	+
A9RBD6	TDYNDSKDDDPVALGVSIAQALNKYNLM	+	-	-
A9RBD6	GVSIAQALNKYNL	+	-	-
A9RBD6	AVAFGRHFL	+	-	-
A9RBD6	TDYNDSKDDDPVALGVSIAQALNKYNL	+	-	-
A9RBD6	ATPTKLGRFDL	+	-	-
A9RBD6	IETVEAVSEEIGSDRLGVR	+	-	-
A9RBD7	LPPKLPSPPP	-	+	-
A9RBF7	ILDEYGVGYKSR	+	-	-
A9RBF7	DEYGVGYKSR	+	-	-
A9RBF7	VTIPAGDEPDTHDDFKPVQ	-	-	+
A9RBG5	FKALTAKALDTLDTLDYAAR	+	-	-
A9RBG5	KAWPYVQNGLRSSASYLR	+	-	-
A9RBG5	LAPPPPPSGGLPGTENADQARDTD	+	-	-
A9RBG5	TAKALDTLDTLDYAAR	+	-	-
A9RBG5	LLGEVMSQL	+	-	-
A9RBG5	SGGLPGTENADQAR	+	-	-
A9RBG5	YLQPKTPQEA	+	-	-
A9RBG5	FKALTAKALD	+	-	-
A9RBG5	IKLAPPPPPSGGLPGTENADQA	+	-	-
A9RBG5	LAPPPPPSGGLPGTE	+	-	-
A9RBG5	PKAEKAY	+	-	-
A9RBG5	FYLQPKTPQ	+	-	-
A9RBG5	LEAIKLAPPPPPSGGLPGTE	-	-	+
A9RBG5	AARVKSLPKAEKAY	+	-	-
A9RBG5	YLQPKTPQEAAERVK	+	-	-
A9RBG5	IEKKAWPYVQNGLRSSASYL	+	-	-
A9RBG5	KAWPYVQNGLRSSA	+	-	-
A9RBG5	SSASYLR	+	-	-
A9RBG5	FYLQPKTP	+	-	-
A9RBG5	YDLNTIEASKPKADKKA	+	-	-
A9RBG5	VEAIKEVKPLIEK	+	-	-
A9RBG5	IEKKAWPYVQNGLR	+	-	-
A9RBG5	VKTAVEAIK	+	-	-
A9RBG5	LAPPPPPSGGLPGTENADQARDTDLP	+	-	-
A9RBG5	SSASYLRYDL	+	-	-
A9RBG5	YDLNTIEASKP	+	-	-
A9RBG5	KAWPYVQNGLRSSASYL	+	-	-
A9RBG5	ALDTLDTLDYAAR	+	-	-
A9RBG5	IKLAPPPPPSGGLPGTENADQARDTDLPLK	+	-	-
A9RBG5	AIKLAPPPPPSGGLPG	-	-	+
A9RBG5	LEAIKLAPPPPPSGGLPG	-	+	+
A9RBG5	AETVALLGEVMSQL	+	-	-
A9RBG5	LAPPPPPSGGLPGTENADQARDTDLPLKS	+	-	-
A9RBG5	FKALTAK	+	-	-
A9RBG5	GLRSSASYLR	+	-	-
A9RBG5	TAKALDTLDTLDYA	+	-	-
A9RBG5	AYAETVALL	+	-	-
A9RBG5	DLNTIEASKPKA	+	-	-
A9RBG5	GNARALEAIKLAPPPPPSGGLPGTENADQARDTDLPLK	-	-	+
A9RBG5	IKLAPPPPPSGGLPGTENADQARDTD	+	-	-
A9RBG5	KAWPYVQNGLR	+	-	-
A9RBG5	LRSSASYL	+	-	-
A9RBG5	DTDLPLKSRFYLQPKTPQEAAERVK	+	-	-
A9RBG5	LSLAAVSL	+	-	-
A9RBG5	KAWPYVQNGL	+	-	-
A9RBG5	LNTIEASKPKADKKA	+	-	-
A9RBG5	ALDTLDTLDY	+	-	-
A9RBG5	PKTPQEAAER	+	-	-
A9RBG5	VQNGLRSSASYLRYDL	+	-	-
A9RBG5	FYLQPKTPQEA	+	-	-
A9RBG5	LAPPPPPSGGLPGTENADQARDTDLPLKSRF	+	-	+
A9RBG5	VALLGEVMSQL	+	-	-
A9RBG5	IEKKAWPYVQNGLRSSAS	+	-	-
A9RBG5	VKSLPKAEKAYAE	+	-	-
A9RBG5	IKLAPPPPPSGGLPGTENAD	+	-	-
A9RBG5	LEAIKLAPPPPPSGGLPGTENAD	-	-	+
A9RBG5	SGGLPGTENADQARDTDLPLKSR	+	-	-
A9RBG5	IEKKAWPYVQNGLRSSASY	+	-	-
A9RBG5	IEKKAWPYVQNGLRSSASYLRY	+	-	-
A9RBG5	DTLDTLDYA	+	-	-
A9RBG5	WPYVQNGLRSSASY	+	-	-
A9RBG5	DTDLPLKSRF	+	-	-
A9RBG5	YDLNTIEASKPKA	+	-	-
A9RBG5	FKALTAKALDTLDTLDY	+	-	-
A9RBG5	AYAETVALLGE	+	-	-
A9RBG5	SGGLPGTENADQARDTDLPL	+	-	-
A9RBG5	VQNGLRSSA	+	-	-
A9RBG5	IKLAPPPPPSGGLPGTEN	+	-	+
A9RBG5	TVALLGEVMSQL	+	-	-
A9RBG5	LEAIKLAPPPPPSGGLPGTENADQARD	-	-	+
A9RBG5	DLNTIEASKPKAD	+	-	-
A9RBG5	FYLQPKTPQEAAER	+	-	-
A9RBG5	ARDTDLPLKSR	+	-	-
A9RBG5	VEAIKEVKPL	+	-	+
A9RBG5	ALDTLDTL	+	-	-
A9RBG5	FYLQPKTPQEAAERVK	+	-	-
A9RBG5	IKLAPPPPPSGGLPGTENADQARDTDLPLKS	+	-	-
A9RBG5	LEAIKLAPPPPPSGGLPGTENADQARDTDLPL	-	-	+
A9RBG5	YDLNTIEASKPKADKK	+	-	-
A9RBG5	DTDLPLK	+	-	-
A9RBG5	FKALTAKALDTL	+	-	-
A9RBG5	VQNGLRSSASY	+	-	-
A9RBG5	DTDLPLKSR	+	-	-
A9RBG5	IKLAPPPPPSGGLPGTENADQARD	+	-	-
A9RBG5	VKSLPKAEKAY	+	-	+
A9RBG5	DLNTIEASKPKADKKA	+	-	-
A9RBG5	TLDYAAR	+	-	-
A9RBG5	VQNGLRSSASYL	+	-	-
A9RBG5	FKALTAKALDTLDTL	+	-	-
A9RBG5	FYLQPKTPQEAAE	+	-	-
A9RBG5	FYLQPKTPQEAAERVKTAVE	+	-	-
A9RBG5	ALDTLDTLDYA	+	-	-
A9RBG5	TAKALDTLDT	+	-	-
A9RBG5	YAETVALL	+	-	-
A9RBG5	AWPYVQNGLRSSASYLR	+	-	-
A9RBG5	LNTIEASKPKADK	+	-	-
A9RBG5	LDTLDTLDYAAR	+	-	-
A9RBG5	LEAIKLAPPPPPSGGLPGTENADQAR	-	-	+
A9RBG5	LTAKALDTLDTLD	+	-	-
A9RBG5	IKLAPPPPPSGGLPGTE	+	-	-
A9RBG5	TDLPLKSR	+	-	-
A9RBG5	LEAIKLAPPPPPSGGLPGTENADQARDTDLPLKSR	-	-	+
A9RBG5	DTLDTLDY	+	-	-
A9RBG5	IEKKAWPYVQNGLRSSASYLR	+	-	-
A9RBG5	SSASYLRY	+	-	-
A9RBG5	KAWPYVQNGLRSSASYLRYD	+	-	-
A9RBG5	KKAWPYVQNGLRSSASY	+	-	-
A9RBG5	VQNGLRSSASYLRY	+	-	-
A9RBG5	ALDTLDTLD	+	-	-
A9RBG5	IKLAPPPPPSGGLPGTENADQARDTDLPLKSR	+	-	-
A9RBG5	NGLRSSASYLR	+	-	-
A9RBG5	YAETVALLGEVMSQL	+	-	-
A9RBG5	FYLQPKTPQEAAERV	+	-	-
A9RBG5	IKEVKPLIEK	+	-	-
A9RBG5	KKAWPYVQNGLRSSASYLR	+	-	-
A9RBG5	NTIEASKPKADKKA	+	-	-
A9RBG5	LRSSASYLR	+	-	-
A9RBG5	IKLAPPPPPSGGLPGTENADQ	+	-	-
A9RBG5	TIEASKPKAD	+	-	-
A9RBG5	AARVKSLPKAEKAYAETVALLGEVMSQL	+	-	-
A9RBG5	TLDTLDYAAR	+	-	-
A9RBG5	IKLAPPPPPSGGLPG	-	-	+
A9RBG5	LNTIEASKPKAD	+	-	-
A9RBG5	IEKKAWPYVQNGLRSSASYLRYD	+	-	-
A9RBG5	TAKALDTLDTLDY	+	-	-
A9RBG5	GEVMSQL	+	-	-
A9RBG5	LQPKTPQEAAER	+	-	-
A9RBG5	YDLNTIE	+	-	-
A9RBG5	AIKLAPPPPPSGGLPGTENADQARDTDLPLK	-	+	+
A9RBG5	ARVKSLPKAEKAY	+	-	-
A9RBG5	IKLAPPPPPSGGLPGTENADQARDTDLPL	+	-	-
A9RBG5	LAPPPPPSGGLPGTENADQARD	+	-	-
A9RBG5	TAVEAIK	+	-	-
A9RBG5	KSLPKAEKAY	+	-	-
A9RBG5	TAKALDTLDTLD	+	-	-
A9RBG5	YLQPKTPQ	+	-	-
A9RBG5	IKEVKPL	+	-	-
A9RBG5	LAPPPPPSGGLPGTEN	-	-	+
A9RBG5	WPYVQNGLRSSASYL	+	-	-
A9RBG5	WPYVQNGLRSSASYLR	+	-	-
A9RBG5	IKLAPPPPPSGGLP	+	-	-
A9RBG5	IKLAPPPPPSGGLPGTENA	+	-	-
A9RBG5	LAPPPPPSGGLPGTENADQARDTDLPL	+	-	-
A9RBG5	LEAIKLAPPPPPSGGLPGTENADQARDTDLPLKSRFY	-	-	+
A9RBG5	VKSLPKAEKAYAETVALLGEVMSQL	+	-	-
A9RBG5	YLQPKTPQEAAER	+	-	-
A9RBG5	YLQPKTPQEAAERV	+	-	-
A9RBG5	YLQPKTPQEAAERVKTA	+	-	-
A9RBG5	AETVALL	+	-	-
A9RBG5	IKLAPPPPPSGGLPGTENADQARDTDLP	+	-	-
A9RBG5	FYLQPKTPQE	+	-	+
A9RBG5	FKALTAKALDTLDTLD	+	-	-
A9RBG5	KAWPYVQNGLRSSAS	+	-	-
A9RBG5	TDLPLKSRF	+	-	-
A9RBG5	KAWPYVQNGLRSS	+	-	-
A9RBG5	IKLAPPPPPSGGLPGTENADQAR	+	-	-
A9RBG5	DLNTIEASKPKADK	+	-	-
A9RBG5	KLAPPPPPSGGLPGTENADQAR	+	-	-
A9RBG5	DTLDYAAR	+	-	-
A9RBG5	AETVALLGE	+	-	-
A9RBG5	YDLNTIEASKPKAD	+	-	-
A9RBG5	GGLPGTENADQARDT	-	+	-
A9RBG5	NGLRSSASYL	+	-	-
A9RBG5	YLQPKTPQEAA	+	-	-
A9RBG5	FKALTAKAL	+	-	-
A9RBG5	VKSLPKAEKAYA	+	-	-
A9RBG5	DTDLPL	+	-	-
A9RBG5	LAPPPPPSGGLPGTENADQARDTDLPLKSR	+	-	-
A9RBG5	SSASYLRYD	+	-	-
A9RBG5	IKLAPPPPP	+	-	-
A9RBG5	IKLAPPPPPSGGLPGTENADQARDT	+	-	-
A9RBG5	AYAETVAL	+	-	-
A9RBG5	LEAIKLAPPPPPSGGLPGTEN	-	+	+
A9RBG5	KAWPYVQNGLRSSASYLRY	+	-	-
A9RBG5	LEAIKLAPPPPPSGGLPGTENADQARDTDLPLKSRF	-	-	+
A9RBG5	KAWPYVQNGLRSSASY	+	-	-
A9RBG5	AIKLAPPPPPSGGLPGTEN	-	-	+
A9RBG5	VKTAVEAI	+	-	-
A9RBG5	LAPPPPPSGGLPGTENADQARDTDLPLK	+	+	+
A9RBG5	LEAIKLAPPPPPSGGLPGTENADQARDTDLPLK	-	+	+
A9RBG5	KKAWPYVQNGLRSSASYL	+	-	-
A9RBG5	AETVALLG	+	-	-
A9RBG5	KKAWPYVQNGLRSSASYLRY	+	-	-
A9RBG5	TAKALDTLDTL	+	-	-
A9RBG5	APPPPPSGGLPGTENADQAR	+	-	-
A9RBG5	WPYVQNGLRSSAS	+	-	-
A9RBG5	IEKKAWPY	+	-	-
A9RBG5	LAPPPPPSGGLPGTENADQAR	+	-	-
A9RBG5	PGTENADQAR	+	-	-
A9RBG5	FYLQPKTPQEAA	+	-	-
A9RBG5	DTLDTLDYAAR	+	-	+
A9RBG5	PSGGLPGTENADQAR	+	-	-
A9RBG5	VKSLPKAEKA	+	-	-
A9RBG5	AYAETVALLGEVMSQL	+	-	-
A9RBG5	LAPPPPPSGGLPGTENADQ	+	-	-
A9RBG5	VQNGLRSSAS	+	-	-
A9RBG5	VQNGLRSSASYLR	+	-	-
A9RBG5	FYLQPKTPQEAAERVKTA	+	-	-
A9RBG5	VQNGLRSSASYLRYD	+	-	-
A9RBG5	YDLNTIEASKPKADK	+	-	-
A9RBG5	LGEVMSQL	+	-	-
A9RBG7	TALLNGFSV	-	+	-
A9RBH0	DAQENN	-	+	-
A9RBH9	KNELLNQL	-	-	+
A9RBH9	LSIAQVL	+	-	-
A9RBH9	FLPIDLRPKKTR	+	-	-
A9RBH9	GGAPNKLSKIK	+	-	-
A9RBH9	VLTVISQTQK	+	-	-
A9RBH9	TVISQTQKASLREA	+	-	-
A9RBH9	VAKVTGGAPNKLSK	+	-	-
A9RBH9	SIAQVLTVISQTQKASLREA	+	-	-
A9RBH9	LSIAQVLTVISQTQK	+	-	-
A9RBH9	TVISQTQKASLREAY	+	-	-
A9RBH9	VLTVISQTQKAS	+	-	-
A9RBH9	KVTGGAPNKLSKIK	+	-	-
A9RBH9	SKNELLNQLKEL	+	-	-
A9RBH9	EAYFPMRKF	+	-	-
A9RBH9	RAKSKNELLNQLKEL	+	-	-
A9RBH9	LSIAQVLTVISQTQKASLREAY	+	-	-
A9RBH9	VLTVISQTQKASLREAY	+	-	-
A9RBH9	LSIAQVLTVISQTQKASLREA	+	-	-
A9RBH9	VAKVTGGAPNKLSKIK	+	-	-
A9RBH9	SIAQVLTVISQTQKASLREAY	+	-	-
A9RBH9	YFPMRKF	+	-	-
A9RBH9	AKSKNELLNQLKEL	+	-	-
A9RBH9	VLTVISQTQKASLR	+	-	-
A9RBH9	VLTVISQTQKASLREA	+	-	-
A9RBH9	KVTGGAPNKLSK	+	-	-
A9RBH9	LLNQLKELK	+	-	-
A9RBI5	LRSRLLVILPQ	+	-	-
A9RBJ9	IYDSRGNPTVEAD	+	-	-
A9RBJ9	YPILSIEDPFDQDDWAHYSK	+	-	-
A9RBJ9	AIYDSRGNPTVE	+	-	-
A9RBJ9	IHLSDGSWYRAAVPSGASTGVYEA	+	-	-
A9RBJ9	LVGKDPTNQTAIDNF	+	-	-
A9RBJ9	LLKVNQIGSVTES	+	-	-
A9RBJ9	LVGKDPTNQTAIDN	+	-	-
A9RBJ9	AVDNVNKIIGPA	+	-	-
A9RBJ9	SIEDPFDQDDWAHYSK	+	-	-
A9RBJ9	IHLSDGSWYRA	+	-	-
A9RBJ9	LAGNKEIVMPVPAF	+	-	-
A9RBJ9	IHLSDGSWYR	+	-	-
A9RBJ9	IHLSDGSWYRAAVPSGASTGVYEAL	+	-	-
A9RBJ9	LAVGLSTGQIK	+	-	-
A9RBJ9	YRAAVPSGASTGVYEA	+	-	-
A9RBJ9	DEGGFAPNIQDNREGLE	-	+	-
A9RBJ9	MILPTGASSFKEAMK	+	-	-
A9RBJ9	AIYDSRGNPTVEAD	+	-	-
A9RBJ9	MKIGSEVYHNLK	+	-	-
A9RBJ9	FRKPAEPY	-	+	-
A9RBJ9	IIGPALVGKDPTNQTAIDNF	+	-	-
A9RBJ9	IHLSDGSW	+	-	-
A9RBJ9	IVMPVPAF	+	-	-
A9RBJ9	LGDKAVYAGLK	+	-	-
A9RBJ9	MILPTGASSFKEA	+	-	-
A9RBJ9	AIYDSRGNP	+	-	-
A9RBJ9	EFMILPTGASSFKEA	+	-	-
A9RBJ9	IEEELGDKAVYAGLK	+	-	-
A9RBJ9	FNVINGGSHAGNKLAMQ	+	-	-
A9RBJ9	SFIADLAVGLSTGQIK	+	-	-
A9RBJ9	NVNKIIGPALVG	-	+	-
A9RBK0	SIFDSRGNPTVEAD	+	-	-
A9RBK5	QELRGLVCNGAN	+	-	-
A9RBK5	AGLRVDSPLGPL	+	-	-
A9RBK8	PITGTGINPARSLG	-	+	-
A9RBK8	LVHLATIPITGTGINPARSLG	-	+	-
A9RBK8	ATIPITGTGINPARS	-	+	-
A9RBK8	DSHVPVLAPLPIGFAV	-	+	-
A9RBK8	ATIPITGTGINPARSLG	-	+	-
A9RBK8	TIPITGTGINPARSLG	-	+	-
A9RBK8	DSHVPVLAPLPIGFA	-	+	-
A9RBK8	LATIPITGTGINPARSLG	-	+	-
A9RBK8	DSHVPVLAPLPIGFAVF	-	+	-
A9RBL0	ILGLGDLGLNGMGIPIGKL	+	-	-
A9RBL0	ILGLGDLGLNGMGIPIGKLAL	+	-	-
A9RBL0	LVDSKGLVTKSR	+	-	-
A9RBL6	RVIWGKVAR	+	-	-
A9RBL6	SKSNQYPSTSLLQIE	+	-	-
A9RBL6	VRVFMYPSRI	+	-	-
A9RBL6	SKSNQYPSTSLLQIEGVNTSEEVNWYLGKRLA	+	-	-
A9RBL6	SKSNQYPSTSLLQIEGVNTSEEVNWYLGKRLAY	+	-	-
A9RBM7	IDHLESLVS	-	+	-
A9RBQ3	YLNGEFAGDYGWDTAGLSSDPETFARNREL	+	-	-
A9RBQ3	YLNGEFAGDYGWDTAGLSSDPETFARNRELE	+	-	-
A9RBQ3	KFLGPFSGETPSYLNGE	+	-	-
A9RBQ3	GPFSGETPSYLN	-	+	-
A9RBQ3	LGPFSGETPSYLNGE	+	-	-
A9RBQ3	LNGEFAGDYGWDTAGLSSDPETFAR	+	-	-
A9RBQ3	FLGPFSGETPSYLNGEFAGDYGWDTAGLSSDPETFARNREL	+	-	-
A9RBQ3	FLGPFSGETPSYLNGEFAGDYGWDTAGLSSDPETFARNR	+	-	-
A9RBQ3	ADRPKFLGPFSGETPSYLN	-	+	+
A9RBQ3	PKFLGPFSGETPSYLNGE	+	-	-
A9RBQ3	LNGEFAGDYGWDTAGLSSDPETFARNREL	+	-	-
A9RBQ3	YLNGEFAGDYGWDTAGLSSDPETFARNR	+	-	-
A9RBQ3	KFLGPFSGETPSYLNGEFAGDYGWDTAG	+	-	-
A9RBQ3	FLGPFSGETPSYLNGE	+	-	-
A9RBQ3	YLNGEFAGDYGWDTAGLSSDPETFARNRE	+	-	-
A9RBR8	LGAFPDALLIT	-	+	-
A9RBS4	LVGRLNVVPII	+	-	-
A9RBV1	YPLILRQP	-	-	+
A9RBW2	DGAVMMK	-	+	-
A9RBX1	QAGNAVSNAYQSVKEAVTPKQ	-	-	+
A9RBX1	QAGNAVSNAYQSVKEA	-	+	-
A9RBX1	AVSNAYQSVKEAVTPKQ	-	-	+
A9RBX3	VAGEKWEQSNQPGGVVQQ	+	-	-
A9RBX3	EKVGQVANDVSR	+	-	-
A9RBX7	LQQAGNLLGNAYENVK	+	-	-
A9RBX7	DVAGAAGDNAEQAKQGTGSY	+	-	-
A9RBX7	WEQTKQAASDAAGATR	+	-	-
A9RBX7	VAGAAGDNAEQAKQGTGSY	+	-	-
A9RBX7	DKANDVAGAAGDNAEQAKQGTGSY	+	-	-
A9RBX7	DVTPKTTPGKPVR	+	-	-
A9RBX7	QGVSNAAGTTQ	-	+	-
A9RBX7	YEEAKQGASDAAGNVQEK	+	-	-
A9RBX7	WEQTKQGTANAGGATQQK	+	-	-
A9RBY5	VRETGSALNANAARKDQAQ	+	-	-
A9RBY5	FVRETGSALNAN	+	-	-
A9RBY5	ETGSALNANAAR	+	-	-
A9RBY5	AVGDVSAEGTNYL	+	-	-
A9RBY5	AVGDVSAEGTNYLVAG	+	-	-
A9RBY5	IALVGSAFPIL	+	-	-
A9RBY5	VRETGSALNANAARKDQ	+	-	-
A9RBY5	VGSAFPILFSR	+	-	-
A9RBY5	FVRETGSALNANAA	+	-	-
A9RBY5	ETGSALNANAARKDQAQ	+	-	-
A9RBY5	FVRETGSALNANA	+	-	-
A9RBY6	RMPGRSDPYEDVSSAISRS	-	-	+
A9RBY6	RSDPYEDVSSAISRS	-	-	+
A9RBY6	LSRMPGRSDPYEDVS	-	-	+
A9RBY6	LSRMPGRSDPYEDVSSAISRS	-	-	+
A9RBY6	DLTLSRMPGRSDPYEDVSSAISRS	-	-	+
A9RBY6	LSRMPGRSDPYEDVSSAISR	-	-	+
A9RBZ4	IKVNGAVHKGMPHKF	+	-	-
A9RBZ4	VLDSSTLETVTPIPY	+	-	-
A9RBZ4	TVTPIPYDVVNDLK	-	-	+
A9RBZ4	TGIVWNVTKR	+	-	-
A9RBZ4	DVVNDLKGGY	+	-	-
A9RBZ4	TVTPIPYDVVNDLKGGY	-	+	+
A9RBZ4	LRTFKVGQYVD	+	-	-
A9RBZ4	FVLDSSTLETVT	+	-	-
A9RBZ4	DSSTLETVTPIPYDVVNDLKGGY	-	-	+
A9RBZ4	LKRQPAGPRAGF	+	-	-
A9RBZ4	TLETVTPIPYDVVNDLKGGY	+	-	-
A9RBZ4	SSTLETVTPIPYDVVNDLKGGY	-	+	+
A9RBZ4	AVGVVMNKQVGNR	+	-	-
A9RBZ4	VNGAVHKGMPHKF	+	-	-
A9RBZ4	VLDSSTLETVTPIPYDVVNDLKGGY	+	-	+
A9RBZ6	QAREGNGAPGEDSEASYLKSSE	-	+	+
A9RBZ7	LVTPPEGAAVGER	+	-	+
A9RBZ7	VQTIANGGIK	+	-	+
A9RBZ7	VTPPEGAAVGER	+	-	-
A9RBZ9	EMPTGGAAIMRSGPN	+	-	-
A9RBZ9	FKIQYQF	+	+	-
A9RBZ9	IFEMPTGGAAIMRSGPNLLK	+	-	-
A9RBZ9	KFKIQYQ	+	-	-
A9RBZ9	AKEAPKGFTPPTLNADTPAPIFGGSTGGL	+	-	-
A9RBZ9	GAAPDGVADQKPDAKEAPKGFTPPTLN	-	-	+
A9RBZ9	ADQKPDAKEAPKGFTPPTLNADTPAPIFGGSTGGLLR	-	-	+
A9RBZ9	IMRSGPNLLK	+	-	-
A9RBZ9	LRTKFKIQYQ	+	-	-
A9RBZ9	TPAPIFGGSTGGLLRK	+	-	-
A9RBZ9	YVITWESPKEQ	+	-	-
A9RBZ9	YVITWESPKEQIF	+	-	-
A9RBZ9	VNNRSIGKNANPAELKFAQK	-	-	+
A9RBZ9	PTGGAAIMRSGPNLLKL	+	-	-
A9RBZ9	VITWESPKEQIFEMPTGGAAIMRSGPNLL	+	-	-
A9RBZ9	YVITWESPKEQIFEMPTGGAAIMRSGPNLL	+	-	-
A9RBZ9	EMPTGGAAIMRSGPNL	+	-	-
A9RBZ9	FKIQYQFYR	+	-	-
A9RBZ9	GEVQYLHPKDGVYPE	+	-	-
A9RBZ9	PNGEVQYLHPKDGVYPEK	+	-	-
A9RBZ9	GFTPPTLNADTPAPIFGGSTGGLLR	+	-	-
A9RBZ9	SIGKNANPAELKFAQKQAY	+	-	-
A9RBZ9	NADTPAPIFGGSTGGLLR	+	-	-
A9RBZ9	EMPTGGAAIMRSGPNLL	+	-	-
A9RBZ9	NADTPAPIFGGSTGGLLRK	+	-	-
A9RBZ9	SIGKNANPAELK	+	-	-
A9RBZ9	VNAGRSPVGVNNRSIGKN	+	-	-
A9RBZ9	EAPKGFTPPTLNADTPAPIFGGSTGGLLR	+	-	-
A9RBZ9	GVADQKPDA	+	-	-
A9RBZ9	YVITWESPK	+	-	-
A9RBZ9	AQAGAAPDGVADQKPDAKEAPKGFTPPT	-	-	+
A9RBZ9	ANPAELKFAQKQ	-	+	-
A9RBZ9	SIGKNANPAEL	+	-	-
A9RBZ9	VITWESPKEQIFEMPTGGAAIMRSGPNLLK	+	-	-
A9RBZ9	FYVITWESPKEQIFEMPTGGAA	+	-	-
A9RBZ9	FYVITWESPKEQIFEMPTGGAAIMRSGPNL	+	-	-
A9RBZ9	ADTPAPIFGGSTGGLL	+	+	+
A9RBZ9	ITWESPKEQIF	+	-	-
A9RBZ9	EFYVITWESPKEQ	+	-	-
A9RBZ9	TKFKIQYQF	+	-	-
A9RBZ9	TPAPIFGGSTGGLLRKAQVEEF	+	-	-
A9RBZ9	VEEFYVITWESPKEQIFEMPTGGAAIMRSGPNL	+	-	-
A9RBZ9	IFEMPTGGAAIMRSGPNLL	+	-	-
A9RBZ9	ADTPAPIFGGSTGGL	+	-	-
A9RBZ9	FKIQYQ	+	-	-
A9RBZ9	ANPAELKFAQKQAYDL	-	+	+
A9RBZ9	EQIFEMPTGGAAIMR	+	-	-
A9RBZ9	SGPNLLKL	+	-	-
A9RBZ9	TGGAAIMRSGPNL	+	-	-
A9RBZ9	AQAGAAPDGVADQKPDAKEAPKGFTPPTLN	-	+	+
A9RBZ9	EFYVITWESPKEQIFEMPTGGAAIMRSGPNLLKL	+	-	-
A9RBZ9	KGFTPPTLNADTPAPIFGGSTGGLL	+	-	-
A9RBZ9	TPAPIFGGSTGGLL	+	-	-
A9RBZ9	VGVNNRSIGKNANPAELK	+	-	-
A9RBZ9	VNAGRSPVG	+	-	-
A9RBZ9	VNAGRSPVGVNNR	+	-	-
A9RBZ9	PTGGAAIMRSGPNL	+	-	-
A9RBZ9	YVITWESPKE	+	-	-
A9RBZ9	TKFKIQY	+	-	-
A9RBZ9	YRVFPNGEVQYL	+	-	-
A9RBZ9	TKFKIQYQ	+	-	-
A9RBZ9	EMPTGGAAIMR	+	-	-
A9RBZ9	ESPKEQIFEMPTGGAAIMRSGPNLLK	+	-	-
A9RBZ9	RSIGKNANPAELK	+	-	-
A9RBZ9	TKFKIQYQFYR	+	-	-
A9RBZ9	GFTPPTLNAD	+	-	-
A9RBZ9	VFPNGEVQYLHPKDGVYPEK	+	-	-
A9RBZ9	VITWESPKEQI	+	-	-
A9RBZ9	NADTPAPIFGGSTGGLLRKA	+	-	-
A9RBZ9	EFYVITWESPKEQIFEMPTGGAAIMR	+	-	-
A9RBZ9	KEAPKGFTPPTLNADTPAPIFGGSTGGLLR	+	-	-
A9RBZ9	FAQKQAYDL	+	+	+
A9RBZ9	YRVFPNGE	+	-	-
A9RBZ9	AGRSPVGVNNRSIGKNANPAELKFAQKQAYD	-	-	+
A9RBZ9	FAQKQAY	+	-	-
A9RBZ9	VNAGRSPVGV	+	-	-
A9RBZ9	AQAGAAPDGVA	+	-	-
A9RBZ9	AQAGAAPDGVADQKPD	+	-	-
A9RBZ9	ADQKPDAKEAPKGFTPPTLNADTPAPIFG	-	-	+
A9RBZ9	EFYVITWESPKEQIFEMPTGGAAIMRSGPNL	+	-	-
A9RBZ9	FYVITWESPKEQIFEMPTGGAAIMRSGPNLLKL	+	-	-
A9RBZ9	LRTKFKIQY	+	-	-
A9RBZ9	FYVITWESPKEQIFEMPTGGAAIMR	+	-	-
A9RBZ9	RSIGKNANPAELKFAQKQAYD	-	-	+
A9RBZ9	VITWESPKEQIFEMPTGGAAIM	+	-	-
A9RBZ9	VNAGRSPVGVNNRSIGKNANPAE	+	-	-
A9RBZ9	VNNRSIGKNANPAEL	-	+	+
A9RBZ9	YRVFPNGEVQY	+	+	-
A9RBZ9	YRVFPNGEVQYLHPKDGVYPEK	+	-	-
A9RBZ9	ADQKPDAKEAPKGFTPPTLNADTPAPIF	-	-	+
A9RBZ9	FAQKQAYD	+	-	-
A9RBZ9	FYRVFPNGEVQY	+	-	-
A9RBZ9	ADTPAPIFGGSTGGLLRKA	+	-	-
A9RBZ9	ESPKEQIFEMPTGGAAIMR	+	-	-
A9RBZ9	AGAAPDGVADQKPDAKEAPKGFTPPTLN	-	-	+
A9RBZ9	DTPAPIFGGSTGGLL	+	-	-
A9RBZ9	KNANPAELKFAQKQAYD	-	-	+
A9RBZ9	TPAPIFGGSTGGLLR	+	+	+
A9RBZ9	MPTGGAAIMRSGPNL	+	-	-
A9RBZ9	YRVFPNGEVQYLH	+	-	-
A9RBZ9	FKIQYQFYRVFPNGEVQYLHPKDGVYPEK	+	-	-
A9RBZ9	VNNRSIGKNANPAELKF	-	-	+
A9RBZ9	AQAGAAPDGVADQKPDAKEAPKGFTPPTL	-	-	+
A9RBZ9	VEEFYVITWESPKEQIFEMPTGGAAIMRSGPNLLK	+	-	-
A9RBZ9	VNAGRSPVGVNNRSIGKNANPAELK	+	-	-
A9RBZ9	NRSIGKNANPAELKFAQKQAYDL	-	-	+
A9RBZ9	FYVITWESPKEQIFEMPTGGAAIMRSGPNLL	+	-	-
A9RBZ9	IFEMPTGGAAIMRSGPNLLKL	+	-	-
A9RBZ9	YVITWESPKEQIFEM	+	-	-
A9RBZ9	AQAGAAPDGVADQKPDA	+	-	-
A9RBZ9	VYPEKVNAGRSPVG	-	+	+
A9RBZ9	EQIFEMPTGGAAIMRSGPNLLK	+	-	-
A9RBZ9	YVITWESPKEQIFEMPTGGAAIMRSGPNLLKL	+	-	-
A9RBZ9	YVITWESPKEQIFE	+	-	-
A9RBZ9	EMPTGGAAIMRSGPNLLK	+	-	-
A9RBZ9	VNAGRSPVGVNNRSIGKNANPAEL	+	-	-
A9RBZ9	AKEAPKGFTPPTLNADTPAPIFGGSTGGLLR	+	-	-
A9RBZ9	FKIQYQFYRVFPNGEVQY	+	-	-
A9RBZ9	FTPPTLNADTPAPIFGGSTGGL	+	-	-
A9RBZ9	EFYVITWESPKEQIF	+	-	-
A9RBZ9	GEVQYLHPKDGVYPEK	+	-	-
A9RBZ9	VNNRSIGKNANPAELKFAQKQAYD	-	+	+
A9RBZ9	GVNNRSIGKNANPAELKFAQKQAYDL	-	-	+
A9RBZ9	AQAGAAPDGVADQKPDAKEA	-	+	-
A9RBZ9	VFPNGEVQY	+	-	-
A9RBZ9	IMRSGPNLLKL	+	-	-
A9RBZ9	SGPNLLK	+	-	+
A9RBZ9	TPAPIFGGSTGGLLRKAQ	+	-	-
A9RBZ9	ADTPAPIFGGSTGGLLRKAQ	+	-	-
A9RBZ9	LRTKFKIQ	+	-	-
A9RBZ9	MPTGGAAIMRSGPNLL	+	-	-
A9RBZ9	PTGGAAIMRSGPNLLK	+	-	-
A9RBZ9	VNAGRSPVGVNNRSIGKNANPA	+	-	-
A9RBZ9	FEMPTGGAAIMR	+	-	-
A9RBZ9	VNAGRSPVGVNNRSIGKNANPAELKF	+	-	-
A9RBZ9	YVITWESPKEQIFEMPTGGAA	+	-	-
A9RBZ9	VEEFYVITWESPKEQIFEMPTGGAAIMRSGPNLLKL	+	-	-
A9RBZ9	VITWESPKEQIFEMPTGGAAIMRSGPNL	+	-	-
A9RBZ9	YVITWESPKEQI	+	-	-
A9RBZ9	FTPPTLNADTPAPIFGGSTGGLLR	+	-	-
A9RBZ9	FTPPTLNADTPAPIFGGSTGGLL	+	-	-
A9RBZ9	FEMPTGGAAIMRSGPNL	+	-	-
A9RBZ9	GFTPPTLNADTPAPIFGGSTGGLL	+	-	-
A9RBZ9	SIGKNANPAELKFAQKQAYDL	+	-	-
A9RBZ9	VNNRSIGKNANPAELKFAQKQA	-	-	+
A9RBZ9	VNAGRSPVGVNN	+	-	-
A9RBZ9	GFTPPTLNADTPAPIFGGSTGGLLRKAQ	+	-	-
A9RBZ9	VITWESPKEQIFEMPTGGAAIMR	+	-	-
A9RBZ9	EAPKGFTPPTLNADTPAPIFGGSTGGL	+	-	-
A9RBZ9	NADTPAPIFGGSTGGLL	+	-	-
A9RBZ9	VITWESPKEQ	+	-	-
A9RBZ9	YVITWESPKEQIFEMPTGGAAIMRSGPNLLK	+	-	-
A9RBZ9	AQAGAAPDGVADQKP	+	-	-
A9RBZ9	VNAGRSPVGVNNRSIGK	+	-	-
A9RBZ9	DTPAPIFGGSTGGLLR	+	-	+
A9RBZ9	DTPAPIFGGSTGGLLRK	+	-	-
A9RBZ9	FYVITWESPKEQ	+	-	-
A9RBZ9	VFPNGEVQYLHPKDGVYPE	+	-	-
A9RBZ9	VNNRSIGKNANPAELKFAQKQAYDL	-	+	+
A9RBZ9	AQAGAAPDGVADQKPDAK	+	-	-
A9RBZ9	FYVITWESPKEQIFEMPTGGAAIMRSGPNLLK	+	-	-
A9RBZ9	AGRSPVGVNNRSIGKNANPAELKFAQKQAY	-	-	+
A9RBZ9	EFYVITWESPKEQIFEMPTGGAAIMRSGPNLLK	+	-	-
A9RBZ9	FEMPTGGAAIMRSGPNLLK	+	-	-
A9RBZ9	GFTPPTLNADTPAPIFGGSTGGLLRK	+	-	-
A9RBZ9	EMPTGGAAIMRSGP	+	-	-
A9RBZ9	YLHPKDGVYPEK	+	-	-
A9RBZ9	GFTPPTLNADTPAPIFGGSTG	+	-	-
A9RBZ9	WESPKEQIFEMPTGGAAIMR	+	-	-
A9RBZ9	YVITWESPKEQIFEMPTGGAAIMR	+	-	-
A9RBZ9	GFTPPTLNADTPAPIFGGSTGGL	+	-	-
A9RBZ9	YVITWESPKEQIFEMPTGGAAIM	+	-	-
A9RBZ9	IFEMPTGGAAIMRSGPN	+	-	-
A9RBZ9	YLHPKDGVYPEKVNAGRSPVG	-	-	+
A9RBZ9	AGRSPVGVNNRSIGKNANPAELK	-	-	+
A9RBZ9	EAPKGFTPPTLNADTPAPIFGGSTGGLL	+	-	-
A9RBZ9	FYVITWESPKEQIF	+	-	-
A9RBZ9	LHPKDGVYPEK	+	-	-
A9RBZ9	TPAPIFGGSTGGLLRKAQVE	+	-	-
A9RBZ9	KGFTPPTLNADTPAPIFGGSTGGLLR	+	-	-
A9RBZ9	DTPAPIFGGSTGGLLRKAQ	+	-	-
A9RBZ9	GFTPPTLNADTPAPIFG	+	-	-
A9RBZ9	RSIGKNANPAELKFAQKQAYDL	-	-	+
A9RBZ9	FYRVFPNGEVQ	+	-	-
A9RBZ9	FYRVFPNGEVQYLHPKDGVYPEK	+	-	-
A9RBZ9	TLNADTPAPIFGGSTGGLLR	+	-	-
A9RBZ9	WESPKEQIFEMPTGGAAIMRSGPNLLK	+	-	-
A9RBZ9	YVITWESPKEQIFEMPTGGAAIMRSGPNLLKLARK	+	-	-
A9RBZ9	IFEMPTGGAAIMR	+	-	-
A9RBZ9	MPTGGAAIMR	-	+	-
A9RBZ9	SIGKNANPAE	+	-	-
A9RBZ9	AQAGAAPDGVADQKPDAKEAPKGFTPPTLNADTPAPIFGGSTGGLLR	-	-	+
A9RBZ9	FKIQYQFY	+	-	-
A9RBZ9	NANPAELKFAQKQAYDL	-	-	+
A9RBZ9	VEEFYVITWESPKEQ	+	-	-
A9RBZ9	VQYLHPKDGVYPEK	+	-	-
A9RBZ9	ADTPAPIFGGSTGGLLR	+	+	+
A9RBZ9	VNNRSIGKNANPAELKFAQKQ	-	+	+
A9RBZ9	KGFTPPTLNADTPAPIFGGSTGGL	+	-	-
A9RBZ9	WESPKEQIF	+	-	-
A9RBZ9	GFTPPTLNADTPAPIFGGSTGGLLRKA	+	-	-
A9RBZ9	VITWESPK	+	-	-
A9RBZ9	IFEMPTGGAAIMRSGPNL	+	-	-
A9RBZ9	KAQVEEFY	+	-	-
A9RBZ9	KNANPAELKFAQKQ	-	+	-
A9RBZ9	TPAPIFGGSTGGLLRKA	+	-	-
A9RBZ9	LRTKFKIQYQF	+	-	-
A9RBZ9	SIGKNANPAELKF	+	-	-
A9RBZ9	VNNRSIGKNANPAELKFAQKQAY	-	-	+
A9RBZ9	YRVFPNGEVQ	+	-	-
A9RBZ9	EMPTGGAAIMRSGPNLLKL	+	-	-
A9RBZ9	IFEMPTGGAAIMRSGP	+	-	-
A9RBZ9	VEEFYVITWESPKEQIF	+	-	-
A9RBZ9	GFTPPTLNADTPAPIFGGSTGG	+	-	-
A9RBZ9	MPTGGAAIMRSGPNLLK	+	-	-
A9RBZ9	VNNRSIGKNANPAELK	+	+	+
A9RBZ9	VNNRSIGKNANPAELKFA	-	-	+
A9RBZ9	AQAGAAPDGVADQKPDAKEAPK	+	-	-
A9RBZ9	KNANPAELKFAQKQAYDL	-	+	+
A9RBZ9	VITWESPKEQIFEMPTGGAAIMRSGPNLLKL	+	-	-
A9RBZ9	AGRSPVGVNNRSIGKNANPAELKFAQKQAYDL	-	-	+
A9RBZ9	PDGVADQKPDAKEAPKGFTPPTLNADTPAPIFGGSTGGLLRKAQVE	-	-	+
A9RBZ9	VITWESPKEQIF	+	-	-
A9RBZ9	LRTKFKIQYQFYR	+	-	-
A9RBZ9	TPAPIFGGSTGGL	+	-	-
A9RBZ9	YVITWESPKEQIFEMPTGGAAIMRSGPNL	+	-	-
A9RBZ9	AGRSPVGVNNRSIGKNANPAELKFAQKQ	-	-	+
A9RBZ9	YVITWESPKEQIFEMPTGGAAI	+	-	-
A9RC02	LLFTGAIPVT	+	-	-
A9RC02	SAASTSGSTPKTVLISCEPSFR	+	-	-
A9RC02	AFTTII	-	-	+
A9RC14	IKSSNLEENKGFKLDF	+	-	-
A9RC14	DLAGVANVQNVLNGNSSGF	+	-	-
A9RC14	QKVMKKKPK	+	-	-
A9RC14	IEWTSGKNLTQK	+	-	-
A9RC14	VEAPKGEAPEATPASEEGAETVKGVPEFWL	+	-	-
A9RC14	FEENPFFKN	+	-	-
A9RC14	VEAPKGEAPEATPASEEGAE	+	-	-
A9RC14	VLNGNSSGFVATLPAQVQAR	+	-	-
A9RC14	VEAPKGEAPEATPASEEGAETVKGVPEFW	+	-	-
A9RC22	KESRVFEIL	+	-	-
A9RC24	FRDPQIAR	+	-	-
A9RC28	SQAQHLSVE	-	-	+
A9RC35	LGAFTPGFPIQPVVI	+	-	-
A9RC35	ETRDTGM	-	+	-
A9RC38	QIQSSQEDTNPVLQDSPV	-	+	-
A9RC40	VELFGLS	+	-	-
A9RC42	YRQVDQPG	+	-	-
A9RC42	FISLHMPL	+	-	-
A9RC42	VVNAPTANTVAAAEHGIA	+	-	-
A9RC42	VISHDPYASADRAR	+	-	-
A9RC42	MHVISHDPYASADRARAIG	-	-	+
A9RC44	IRIED	+	-	-
A9RC65	QAIGPHIDPLGIRT	+	-	-
A9RC88	RSTISIF	+	-	-
A9RC88	VFKEADFIVT	+	-	-
A9RCB5	VQEAAGIPEH	+	-	-
A9RCB8	SKSNQYPSTSL	+	-	-
A9RCB8	SKSNQYPSTSLLQIEGVNTSDEVNWYLGKRLAY	+	-	-
A9RCB8	FRNNLPPSSLGARVR	+	-	-
A9RCB8	SKSNQYPSTSLLQIEGVNTSDEVNWYLGKRLA	+	-	-
A9RCB8	SKSNQYPSTSLLQIEGVNTSDEVNWYLGKRL	+	-	-
A9RCB8	GVNTSDEVNWYLGKR	+	-	-
A9RCB8	FRNNLPPSSLGAR	+	-	-
A9RCB8	GVNTSDEVNWYLGKRLAY	+	-	-
A9RCB8	SKSNQYPSTSLLQIE	+	-	-
A9RCB9	FSSRKARNTTTATRME	+	-	-
A9RCC8	QPYITATRMEIKVID	+	-	-
A9RCC8	TRVQILSGQVQ	+	-	-
A9RCD2	LSAIAINDFISSL	+	-	-
A9RCF4	ILGLGDLGLQGMGIPIGKLAL	+	-	-
A9RCF4	DLGLATKLPRPKDLL	+	-	-
A9RCF4	KQAYGEKVLVQ	-	+	-
A9RCF4	GIRPSATLPVTIDVG	-	+	-
A9RCF4	KDAPDVLDLDNSTLIGGGGVG	-	+	+
A9RCF4	MYSPVYRPFR	+	-	-
A9RCF4	AGVLAALPLTGGTLADHKFL	+	-	-
A9RCF4	IFPGMGLGCVISGAIR	+	-	-
A9RCF4	DLGLATKLPRPK	+	-	-
A9RCF4	AGVLAALPLTGGTLADHKF	+	-	-
A9RCF4	DLGLATKLPRPKDL	+	-	-
A9RCF4	YIFPGMGLGCVISGAIR	+	-	-
A9RCF4	ILGLGDLGLQGM	+	-	-
A9RCF4	ILGLGDLGLQGMGIPIGKL	+	-	-
A9RCF4	VLIGTTGKGGQFTQAVLEE	+	-	-
A9RCF4	IFPGMGLGCVISGAI	+	-	-
A9RCF4	LDNSTLIGGGGVG	-	+	-
A9RCF4	MFLAAAESLAQEIGEDHLEKRQLYPA	+	-	-
A9RCF4	YSPVYRPFR	+	-	-
A9RCF4	DAPDVLDLDNSTLIGGGGVG	-	+	-
A9RCH0	HPAWAQIHGLPTLL	-	-	+
A9RCH6	DETILSRESVP	-	+	-
A9RCH6	KESKVLE	+	-	-
A9RCJ2	SNEEFLGGDIRR	-	+	-
A9RCJ5	ETYLQELEV	-	+	-
A9RCJ5	LGNLSRLTLL	-	+	-
A9RCJ5	IIARACLHT	+	-	-
A9RCJ5	TYLQELEV	-	+	-
A9RCJ5	LGNLSRLT	+	-	-
A9RCJ5	KIAIGVAEALSYLHSEC	+	-	-
A9RCK2	FRVLMRFIAV	-	-	+
A9RCK3	ENEEEEEEE	-	+	+
A9RCK3	EATGAVLVS	-	+	-
A9RCK7	LDGDLSPKKEETSAE	-	+	-
A9RCK8	VAGSAVFGAKDYAEA	+	-	-
A9RCK8	FSKNDIIVSPSIL	+	-	-
A9RCK8	GRFVPNITIGPL	+	-	-
A9RCK8	IRPVTDLPLDVHL	+	-	-
A9RCK8	PVTDLPLDVHLM	+	-	-
A9RCK8	VAGSAVFGAKD	+	-	-
A9RCK8	ITIGPL	+	-	-
A9RCK8	AIRPVTDLPL	+	-	-
A9RCK8	IRPVTDLPLDVHLM	+	-	-
A9RCK8	LMIVEPEQRVPD	+	-	-
A9RCK8	IVEPEQRVPD	+	-	-
A9RCK8	IEVDGGVTPKNAY	+	-	-
A9RCK8	AIRPVTDLPLDVHLM	+	-	-
A9RCK8	VVDAIRPVTDLPLDVHLM	+	-	-
A9RCK8	AVENAGCDWIHVD	+	-	-
A9RCK8	VAGSAVFGAKDY	+	-	-
A9RCK8	AIRPVTDLPLDVHL	+	-	-
A9RCK8	AGVVLNPGTSLSQIEY	+	-	-
A9RCK8	VAGSAVFGAK	+	-	-
A9RCK8	VMDGRFVPNITIGPL	+	-	-
A9RCL0	KLEQRTTPS	+	-	-
A9RCL0	VLSPSNDDIPAS	-	+	-
A9RCL3	ALSPVCLGLD	+	-	-
A9RCL6	QTPRIPMWTLL	+	-	-
A9RCN5	ENYSITSGS	-	+	-
A9RCP9	FFEQYPQYSSNKF	+	-	-
A9RCP9	TQPARALHLFQSF	+	-	-
A9RCP9	YISGESYAGHYVPQLAVA	+	-	-
A9RCQ9	EIRIQL	+	-	-
A9RCQ9	KDATPG	-	-	+
A9RCQ9	FSLFTGTLINR	+	-	-
A9RCS3	QVVAQVTDVEAGLNQV	-	+	-
A9RCS3	LNISVALN	-	+	-
A9RCS9	AALGIFLHF	+	-	-
A9RCS9	LRSMLAQRLI	-	-	+
A9RCT6	ANNIVKLSNVT	+	-	-
A9RCU2	KSVEGIIMD	-	+	-
A9RCV2	RNGKIPLGV	+	-	-
A9RCV2	LGGGAGTRLYPLTKRRAKPAVPIGGGY	+	-	-
A9RCV2	QLNVATIPSLP	+	-	-
A9RCV2	SIILGGGAGTRL	+	-	-
A9RCV2	SIILGGGAGTRLYPL	+	-	-
A9RCV2	TVLSIILGGGAGTRL	+	-	-
A9RCV2	VLMEPRPLE	-	-	+
A9RCV9	IIANDQGNRTTPSYVAF	+	-	+
A9RCV9	TRDNNLLGKF	+	-	-
A9RCV9	DVTPLSLGLETA	-	-	+
A9RCV9	VEIIANDQGNRTTPS	+	-	-
A9RCV9	ATAGDTHLGGEDFDNR	+	-	-
A9RCV9	LIGDAAKNQVAMNPTNTVF	+	-	-
A9RCV9	MNPTNTVFDAKRLIG	-	+	+
A9RCV9	TDTERLIGDAA	-	+	-
A9RCV9	DAAKNQVAMNPTNTVFD	-	-	+
A9RCV9	ILSGEGNEKVQD	+	-	-
A9RCV9	MKLWPF	+	-	-
A9RCV9	IIANDQGNRTTPSY	+	-	+
A9RCV9	IINEPTAAAIAYGLDK	+	-	+
A9RCV9	IIANDQGNRTTPS	+	-	+
A9RCV9	TKDAGVIAGLNVL	+	-	-
A9RCV9	LQDFFNGKEL	+	-	-
A9RCV9	IINEPTAAAIAYGLDKK	+	-	-
A9RCV9	VEIIANDQGNRTTPSYVAF	+	-	-
A9RCV9	FNDSQRQA	+	-	-
A9RCV9	LIGDAAKNQVAMNPTNTVFD	+	-	-
A9RCV9	DAGVIAGLNVLR	+	-	-
A9RCV9	IINEPTAAAIAYGL	+	-	-
A9RCV9	FSDASVQSDMKLWPF	+	-	-
A9RCV9	DAAKNQVAMNPTNTVFDAKRLIG	-	-	+
A9RCV9	DNNLLGKF	+	-	-
A9RCV9	VGVWQHD	+	-	-
A9RCV9	GSDSPPSGAGPKIEEVD	-	-	+
A9RCV9	AAKNQVAMNPTNTVFDA	+	-	-
A9RCV9	FTDTERLIG	-	+	-
A9RCV9	DAAKNQVAMNPTNTVF	+	-	-
A9RCV9	VAMNPTNTVFDA	+	-	-
A9RCV9	GSDSPPSGAGPKIEE	+	-	+
A9RCV9	LIGDAAKNQVAMNPTNTVFDA	+	-	-
A9RCV9	FNDSQRQAT	+	-	-
A9RCV9	ILSGEGNEKVQDL	+	-	-
A9RCW2	SRGTGAGYDRHITIFSPEGRLY	-	-	+
A9RCW3	VNAVIDGDDIIYRDY	+	-	-
A9RCW3	LKDSQNTFAL	+	-	-
A9RCX9	RIAGIPHLRPTEY	+	-	-
A9RCX9	VVKTPGGKNVF	+	-	-
A9RCX9	AYGGTMAGSAVRER	+	-	-
A9RCX9	AYGGTMAGSAVR	+	-	-
A9RCX9	TVNRAYGGTMAGSAVRER	+	-	-
A9RCX9	AFLVEEQK	+	-	-
A9RCX9	IAGIPHLRPTEYK	+	-	-
A9RCX9	RIAGIPHLRPTEYK	+	-	-
A9RCY1	VLGQVMPLV	+	-	-
A9RCY1	MPLVGRDWT	+	-	-
A9RCY1	KIFII	+	-	-
A9RCY1	MSQKALLVAAKVGVDTA	-	+	+
A9RCY2	LAAVDETVGTRG	-	-	+
A9RCZ0	DFQTNKKIAEE	+	-	-
A9RCZ0	QAAPTTGGGFFKPQGGGYQGNRNRN	-	-	+
A9RCZ0	VAIIPSKRLR	+	-	-
A9RCZ0	AHLNMPQLPGVVQQAAPTTGGGFFKPQGGGYQGNRNRN	+	-	-
A9RCZ0	IQRGPVRGISLK	+	-	-
A9RCZ0	IAGFATHLMK	+	-	-
A9RCZ0	NKIAGFATHLMKR	+	-	-
A9RCZ0	IAGFATHLMKR	+	-	-
A9RCZ0	FVPEESAIKTD	+	-	-
A9RCZ0	AHLNMPQLPGVVQQ	+	-	-
A9RCZ0	MTLDFQTNKK	+	-	-
A9RCZ0	IQRGPVRGISL	+	-	-
A9RCZ0	VIEVDRETIELL	+	-	-
A9RCZ6	ADLQDAVT	+	-	-
A9RCZ6	AGSILIMFGGETPK	+	-	-
A9RCZ6	ILVEQY	-	+	-
A9RCZ7	DKLRDRE	-	+	-
A9RCZ7	DWALVT	+	-	-
A9RCZ8	TKGSSVKQR	+	-	-
A9RD04	SIVDQHAGAIV	-	+	-
A9RD04	IAEKVMGKSTRQ	+	-	-
A9RD08	AGTDGGVLVGLALCGVMMS	-	-	+
A9RD16	APTLLADVGLPSAGRVLS	-	-	+
A9RD31	IILGGGAGSRLY	-	+	-
A9RD31	GIILGGGAGSRLYPL	+	-	-
A9RD31	GIILGGGAGSRLYP	+	-	-
A9RD31	GIILGGGAGSR	+	-	-
A9RD31	IILGGGAGSRLYPL	-	+	-
A9RD31	IILGGGAGSRLYPLT	-	+	-
A9RD35	KQLMGETGMSHAI	+	-	-
A9RD35	TEQYFFVQDTT	+	-	-
A9RD36	EFTVREALDI	-	+	-
A9RD61	ISKMGPAIPDAGELVE	+	-	-
A9RD61	NAILPKALPHLFES	+	-	-
A9RD61	ALPHLFES	+	-	-
A9RD61	YDVVGEAGPPEHVKNITAL	+	-	-
A9RD61	YDVVGEAGPPEHVKN	+	-	-
A9RD61	YVNVTGVVSF	+	-	-
A9RD61	TLDASPDAIWSAVKQE	+	-	-
A9RD61	FVPVEENGVLDSKF	+	-	-
A9RD61	TVVEGDPRYVNVTGVVSF	+	-	-
A9RD61	VVAVWKALESAAKA	+	-	-
A9RD61	VEQVDVFDDAEKKVG	+	-	-
A9RD61	VLHFGPAIP	+	-	-
A9RD61	YTVLKGDPRFK	+	-	-
A9RD61	FGPAIPQAGAAKERLD	-	-	+
A9RD61	KMGPAIPDAGELVE	-	-	+
A9RD61	ISKMGPAIPDAGELV	+	-	-
A9RD61	ASPDAIWSAVKQENAILPKALPHLF	-	-	+
A9RD61	VLHFGPAIPQAGAAKER	+	-	-
A9RD61	VLHFGPAIPQAGAAKERLD	-	+	+
A9RD61	VVAVWKAL	+	-	-
A9RD61	ASPDAIWSAVKQENAILPKALPHLFE	-	-	+
A9RD61	NAILPKALPHL	+	-	-
A9RD61	PQAGAAKER	+	-	-
A9RD61	TFAKGNGEVGSIR	+	-	-
A9RD61	YDVVGEAGPPEH	+	-	-
A9RD61	YTVLKGDPR	+	-	-
A9RD61	FVPVEENGVLDSK	+	-	-
A9RD61	APGPTAGTTTATWNAT	+	-	-
A9RD61	EAGPPEHVKNITALMFK	-	-	+
A9RD61	FGPAIPQAGAAKERL	-	-	+
A9RD61	MFKTFEK	+	-	-
A9RD61	ILEGDGGPGTLRVL	+	-	-
A9RD61	TVVEGDPRYVN	+	-	-
A9RD61	VFDDAEKKVG	+	-	-
A9RD61	TVVEGDPR	+	-	-
A9RD61	TEILEGDGGPGTLR	+	+	+
A9RD61	HFGPAIPQAGAAKER	+	-	-
A9RD61	ILEGDGGPGTLR	+	-	-
A9RD61	ALPHLFESCTF	+	-	-
A9RD61	ASPDAIWSAVKQE	-	-	+
A9RD61	ASPDAIWSAVK	-	-	+
A9RD61	EILEGDGGPGTLR	-	+	-
A9RD61	ISKMGPAIPDAGEL	+	-	-
A9RD61	ISKMGPAIPDAGELVEQ	+	-	-
A9RD61	AHIISHTEILNVD	-	-	+
A9RD61	LDASPDAIWSAVKQE	+	-	-
A9RD61	NAILPKALPHLFE	+	-	-
A9RD61	FGPAIPQAGAAKER	-	-	+
A9RD61	SYTVVEGDPR	+	-	-
A9RD61	FVPVEENGVLDSKFVVAVWKAL	+	-	-
A9RD61	VFDDAEKKVGY	+	-	-
A9RD61	YTVLKGDPRFKY	+	-	-
A9RD61	FVVAVWKAL	+	-	-
A9RD61	FVVAVWKALESAAKA	+	-	-
A9RD61	NAILPKALPHLFESCTF	+	-	-
A9RD72	ASMVVADL	+	-	-
A9RD72	FRADRGAHGKGSSREGANGPDCVV	+	-	-
A9RD75	VTSRDLLAG	+	-	-
A9RD75	FQALEATVET	+	-	-
A9RD88	EIMSIPKLADGLREL	+	-	-
A9RD88	IMSIPKLADGLREL	+	-	-
A9RDA3	IPVGHVQNPAHPGY	-	+	-
A9RDA3	HVQNPAHPGY	-	+	-
A9RDB3	HEEIAPRPTPIHAN	-	-	+
A9RDB3	EEIAPRPTPIHAN	-	+	+
A9RDE5	MKISVKTLK	-	-	+
A9RDF6	KIVDLI	+	-	-
A9RDF6	QACQVELNGVRV	-	-	+
A9RDI2	KSWKAIANLSGG	-	-	+
A9RDI2	VIISLR	+	-	-
A9RDI2	KEGIDL	+	-	-
A9RDI2	KASVSVHFQE	+	-	-
A9RDI2	QEQALQQ	+	-	-
A9RDI7	EENSSLPSNGLFLGGAK	+	-	-
A9RDI7	YMVLQGDPGIVI	+	-	-
A9RDI7	EENSSLPSNGLFLGGAKY	+	-	-
A9RDI7	YMVLQGDPGIVIR	+	-	-
A9RDI7	LLDGFEENSSLPSNGLFLGGAK	+	-	-
A9RDI7	MVLQGDPGIVIR	+	-	-
A9RDJ0	SRPTLSGSIYGTYDVDQA	-	+	-
A9RDJ0	SRPTLSGSIYGT	-	+	-
A9RDJ0	SRPTLSGSIYGTY	-	+	-
A9RDK6	AVLNELVGK	+	-	-
A9RDK9	DKFGILEGL	+	-	-
A9RDK9	FVMGVNEEK	+	-	-
A9RDK9	DKFGILEGLMTT	+	-	-
A9RDK9	SEGHLTFGGNPVAVY	-	+	-
A9RDK9	IGINGFGRIGR	+	-	-
A9RDK9	IIPSATGAAKAVG	-	+	-
A9RDK9	YDNEWGYSNRVVD	+	-	-
A9RDK9	GHLTFGGNPVAVY	+	-	-
A9RDK9	FGILEGLMTTVH	+	-	-
A9RDK9	KIKIGINGFG	-	+	+
A9RDK9	YDNEWGYSNR	+	-	-
A9RDK9	KVLPELNGKLT	-	+	-
A9RDK9	AGIALSDTFVKLVAW	+	-	-
A9RDK9	KVLPELN	-	+	+
A9RDK9	VINDKFGILEGLMT	+	-	-
A9RDK9	GILEGLMTTVH	+	-	-
A9RDK9	GMAFRVPTTDVSVVDLT	-	+	-
A9RDK9	YMFKYDSTHGQ	+	-	-
A9RDK9	FVMGVNEEKYANED	+	-	-
A9RDK9	YDNEWGYSNRVVDL	+	-	-
A9RDK9	VINDKFGILEGLMTT	+	-	-
A9RDK9	IGINGFGRIG	-	-	+
A9RDK9	AKVINDKFGILEGLMTT	+	-	-
A9RDK9	ISAPSKDAPMFVM	-	-	+
A9RDK9	APSKDAPMFVM	-	+	-
A9RDK9	IGINGFGRIGRL	+	-	-
A9RDK9	VAINDPFITPEYMAYMFKYDSTHGQ	+	-	-
A9RDK9	KIKIGINGF	+	-	-
A9RDK9	KIKIGINGFGRIG	-	+	+
A9RDK9	AKVINDKFGILEGL	+	-	-
A9RDK9	INGFGRIGR	+	-	-
A9RDK9	AFRVPTTDVSVVDL	+	-	-
A9RDK9	IKIGINGF	+	-	-
A9RDK9	FVMGVNEEKY	+	-	-
A9RDK9	LILHMAKQGNTQ	+	-	-
A9RDP4	KVIPFGA	+	-	-
A9RDP4	KNVVQAEIA	+	-	-
A9RDQ0	DLLQNPL	-	+	-
A9RDQ7	LADYIAYRQN	-	-	+
A9RDR1	YTREGNFDMVGNNIPVF	+	-	-
A9RDR1	FRSFDPARQDRF	+	-	-
A9RDR1	DFLRAPGVQTPVIVRF	+	-	-
A9RDR1	FDDIGIPADYRHME	+	-	-
A9RDR1	GFGVHTFKL	+	-	-
A9RDR1	SLTVGPRGPV	-	+	-
A9RDR1	DEEVNYFPSR	+	-	-
A9RDR1	DFLRAPGVQTPVIVR	+	-	-
A9RDR1	EGNFDMVGNNIPVFFIR	+	-	-
A9RDR1	HSERVPVSQSRLLG	-	-	+
A9RDR1	FIRDGIKFPDMIH	+	-	-
A9RDR1	FYTREGNFDMVGNNIPVFFIR	+	-	-
A9RDR1	TREGNFDMVGNNIPVFFI	+	-	-
A9RDR1	YHLVEK	+	-	-
A9RDR1	FLRAPGVQTPVIVRF	+	-	-
A9RDR1	YTREGNFDMVGNNIPVFF	+	-	-
A9RDR1	DGIKFPDMIH	+	-	-
A9RDR1	TREGNFDMVGNNIPVF	+	-	-
A9RDR1	FLRAPGVQTPVI	+	-	-
A9RDR1	EGNFDMVGNNIPVF	+	-	-
A9RDR1	SLTVGPRGPVLLE	-	+	-
A9RDR1	TREGNFDMVGNNIPVFF	+	-	-
A9RDR1	VKFHWKPT	+	-	-
A9RDR1	FPDMIH	+	-	-
A9RDR1	YTREGNFDMVGNNIPVFFIR	+	-	-
A9RDR1	FDMVGNNIPVF	+	-	-
A9RDR1	DMFPLQPVGR	+	-	-
A9RDR1	FEVTHDISH	+	-	-
A9RDR1	LAQFDRER	+	-	-
A9RDR1	TLGQRIASHF	+	-	-
A9RDR1	FSTVIH	+	-	-
A9RDR1	FYTREGNFDMVGNNIPVF	+	-	-
A9RDR1	WRIMDF	+	-	-
A9RDR1	EGNFDMVGNNIPVFF	+	-	-
A9RDR1	IGIPADYRHME	+	-	-
A9RDR1	SLTVGPRGPVLL	-	+	-
A9RDR2	GFVKFL	+	-	-
A9RDR2	KVDAI	+	-	-
A9RDS5	GAEPSRQSETMSGEIIRG	-	+	-
A9RDT0	VVEAIGALKER	+	-	-
A9RDT0	TGSSQYAIAKYLEDK	+	-	-
A9RDT8	DEFQVI	+	-	-
A9RDT8	RTLLEPPDQGQD	-	-	+
A9RDT8	VLDDAQDNKT	-	-	+
A9RDU4	PHAPDQNLE	+	-	-
A9RDU4	IGSLEVKGSEDQATSAIEPA	+	-	-
A9RDU4	VKGSEDQATSAIEPA	-	+	-
A9RDU4	TLVSPINAAESELPRSSGVL	+	-	-
A9RDU9	TKYPYVTGTSVLG	-	+	+
A9RDU9	LASDTAASYGSTVR	+	-	-
A9RDV0	AKDPAEVIATLRQGVDAAQTSSIFFK	-	-	+
A9RDV0	QGVDAAQTSSIFFK	-	-	+
A9RDV5	KDRLDRE	-	+	-
A9RDV7	FNKFLRT	+	-	-
A9RDV7	KSSAFARI	-	+	-
A9RDX2	INNAIAQALLA	+	-	-
A9RDX2	SISAGLDYPGVGPEHSF	+	-	-
A9RDX6	MGADDGGLGFYPSNVTVAAGEAVTFVNNKAFPHNVVFD	+	-	-
A9RDX6	EDAVPAGVKVEELNHED	+	-	-
A9RDX6	GADDGGLGFYPSNVTVAAGEAVTFVNNKAFPHNVVF	+	-	-
A9RDX6	FDIVFK	+	-	-
A9RDX6	FDEDAVPAGVKVE	+	-	+
A9RDX6	MGADDGGLGFYPSNVTVAAGEAVTFVNNKAFPHNVVF	+	-	-
A9RDX6	VTVKMGADDGGLGFYPSNVTVAA	+	-	-
A9RDX6	VTVKMGADDGGLGFYPSNVTVAAGEAVT	+	-	-
A9RDX6	VTVKMGADDGGLGFYPSN	+	-	-
A9RDX6	YLNAPNEQF	+	-	-
A9RDX6	EDAVPAGVKVE	+	-	-
A9RDX6	FDIVFKTAGTYEY	+	-	-
A9RDX6	VTVKMGADDGGLGFYPSNVTVAAGEAVTFVNNKAFPHNVVF	+	-	+
A9RDX6	LNHEDYLNAPNEQFDIVFKTAGTYEYY	+	-	-
A9RDX6	FDEDAVPAGVKV	+	-	-
A9RDX6	DYLNAPNEQFD	+	-	-
A9RDX6	EDAVPAGVKVEELNHEDY	+	-	-
A9RDX6	AGEAVTFVNNKAFPHNVVF	+	-	-
A9RDX6	DGGLGFYPSNVTVA	+	-	-
A9RDX6	VEELNHEDYLNAPNEQFDIVFKTAGTYEY	+	-	-
A9RDX6	VTVKMGADDGGLGFYPSNVTVAAGE	+	-	-
A9RDX6	FDEDAVPAGVKVEE	+	-	-
A9RDX6	LNHEDYLNAPNEQF	+	-	-
A9RDX6	VTVKMGADDGGLGFYPSNVTVAAGEAVTF	+	-	-
A9RDX6	AGEAVTFVNNKAFPHNVVFD	+	-	-
A9RDX6	VTVKMGADDGGL	+	-	-
A9RDX6	VTVKMGADDGGLG	+	+	+
A9RDX6	VTVKMGAD	+	-	-
A9RDX6	DGGLGFYPSNVTVAAGEAVT	+	-	-
A9RDX6	FYPSNVTVAAGEAVTFVNNKAFPHNVVFD	+	-	-
A9RDX6	LNHEDYLNAPNEQFDIVFKTAGTYEY	+	-	-
A9RDX6	ELNHEDYLNAPNEQFD	+	-	-
A9RDX6	AVPAGVKVEELNHEDY	+	-	-
A9RDX6	DIVFKTAGTYEY	+	-	-
A9RDX6	DEDAVPAGVK	+	+	-
A9RDX6	DIVFKTAGTYEYY	+	-	-
A9RDX6	IVFKTAGTYEYY	+	-	-
A9RDX6	YLNAPNEQFDIVFKTAGTYE	+	-	-
A9RDX6	VNNKAFPHNVVFDED	+	-	-
A9RDX6	GADDGGLGFYPSNVTV	+	-	-
A9RDX6	YLNAPNEQFD	+	-	-
A9RDX6	FYPSNVTVAAGEAVTFVNNKAFPHNVVF	+	-	-
A9RDX6	VTVKMGADDGGLGFYPS	+	-	-
A9RDX6	VNNKAFPHNVV	+	-	-
A9RDX6	VTVKMGADDGGLGFYPSNVTV	+	-	-
A9RDX6	FDIVFKTAG	+	-	-
A9RDX6	NHEDYLNAPNEQ	+	-	-
A9RDX6	LNAPNEQFDIVF	+	-	-
A9RDX6	YLNAPNEQFDIVFK	+	-	-
A9RDX6	VTVKMGADDGGLGFYPSNVTVAAGEAVTFVNNKAFPHNVVFDED	+	-	-
A9RDX6	VFDEDAVPAGVKVEE	-	-	+
A9RDX6	AAGEAVTFVNNKAFPHNV	-	-	+
A9RDX6	NHEDYLNAPNEQFD	+	-	-
A9RDX6	VTVKMGADDGGLGFYPSNVTVA	+	-	+
A9RDX6	EDAVPAGVKV	+	-	-
A9RDX6	VTVKMGADDGGLGFYP	+	-	-
A9RDX6	VVFDEDAVPAGVKVE	+	-	+
A9RDX6	ELNHEDYLNAPNEQFDIVFKTAGTYEY	+	-	-
A9RDX6	VTVKMGADDGGLGFYPSNVT	+	-	+
A9RDX6	IVFKTAGTYEY	+	-	-
A9RDX6	YLNAPNEQ	+	-	-
A9RDX6	EDAVPAGVKVEE	+	-	-
A9RDX6	NHEDYLNAPNEQF	+	-	-
A9RDX6	ELNHEDYLNAPNEQF	+	-	-
A9RDX6	ELNHEDYLNAPNEQ	+	-	-
A9RDX6	VEELNHEDY	+	-	-
A9RDX6	LNAPNEQFDIVFKTAGTY	+	-	-
A9RDX6	NHEDYLNAPNEQFDIVFKTAGTYEYY	+	-	-
A9RDX6	APNEQFDIVFKTAGTYEY	+	-	-
A9RDX6	LNAPNEQFDIVFKTAGTYEY	+	-	-
A9RDX6	DGGLGFYPSNVTVAAGEAVTFVNNKAFPHNVVFD	+	-	-
A9RDX6	VFDEDAVPAGVKVE	-	-	+
A9RDX6	VEELNHEDYLNAPNEQF	+	-	-
A9RDX6	LNAPNEQFD	+	-	-
A9RDX6	LNHEDYLNAPNEQFD	+	-	-
A9RDX6	ELNHEDYLNAPNEQFDIVFKTAGTYEYY	+	-	-
A9RDX6	VNNKAFPHNVVFD	+	-	-
A9RDX6	YLNAPNEQFDIVFKTAGTYEY	+	-	-
A9RDX6	AVPAGVKVEELNHED	-	+	-
A9RDX6	GADDGGLGFYPSNVTVAAGEAVT	+	-	-
A9RDX6	DYLNAPNEQFDIVFKTAGTYEY	+	-	-
A9RDX6	DIVFKTAGTYE	+	-	-
A9RDX6	GADDGGLGFYPSNVTVAAGEAVTFVNNKAFPHNVVFD	+	-	-
A9RDX6	LNHEDYLNAPNEQ	+	-	-
A9RDX6	DEDAVPAGVKV	+	-	-
A9RDX6	AVPAGVKVE	+	-	-
A9RDX6	VTVKMGADDGGLGFYPSNVTVAAGEAVTFVNNKAFPHNVVFD	+	-	-
A9RDX6	DEDAVPAGVKVEELNHED	+	-	-
A9RDX6	DEDAVPAGVKVE	+	-	-
A9RDX6	LNAPNEQFDIVFKTAG	+	-	-
A9RDX6	VFDEDAVPAGVKVEELNHE	-	-	+
A9RDX6	DEDAVPAGVKVEE	+	-	-
A9RDX6	DGGLGFYPSNVTVAAGEAVTFVNNKAFPHNVVF	+	-	-
A9RDZ2	QKEEVLELLT	-	-	+
A9RE00	NFARI	+	-	-
A9RE03	VFEDEPYMKPGLGEL	+	-	-
A9RE03	AKLKGWPVWSSPNVEPF	+	-	-
A9RE03	GVIGQLTEDWGDTLFGALK	+	-	-
A9RE03	KLKGWPVWSSPNVEPF	+	-	-
A9RE03	WGDTLFGALK	+	-	-
A9RE03	AVLVNASRGPVVDETAL	+	-	-
A9RE03	VLVNASRGPVVDETAL	+	-	-
A9RE03	DFMRAGKYEGWLPT	+	-	-
A9RE03	VFEDEPYMKPGLGELSN	+	-	-
A9RE03	IASASKWTRE	+	-	-
A9RE03	LKGWPVWSSPNVEPF	+	-	-
A9RE03	LKGWPVWSSPNVEP	+	-	-
A9RE03	VFEDEPYMKPGLGELSNA	+	-	-
A9RE03	FRVGLD	+	-	-
A9RE03	ATLAAQNVAAKLKGWPVWSSPNVEPF	+	-	-
A9RE03	VLVNASRGPVVDE	+	-	-
A9RE03	AVLVNASRGPVVDE	+	-	-
A9RE03	IASASKWTREGM	+	-	-
A9RE03	ATLAAQNVAAK	+	-	-
A9RE05	LVGQYVSVD	-	+	-
A9RE09	AALLASIRN	-	+	-
A9RE26	NQEVEVTL	+	-	-
A9RE26	LADFNIAAI	+	-	-
A9RE31	VLVEDGKIVEGSKAELLL	+	-	-
A9RE31	LIQCLEGGRTICHV	-	+	-
A9RE34	GSIGRTASQALAQTMTSDEQIAAI	+	-	-
A9RE42	MSSGGAAEAAGRGIDET	-	+	-
A9RE42	MSSGGAAEAAGRGID	-	+	-
A9RE43	LSGTGSVGATIR	+	-	-
A9RE43	AIPYFSGGLK	-	+	-
A9RE43	FVTPSDSVAIIAANAVGAIP	+	-	-
A9RE43	AIQIIIK	+	-	-
A9RE43	VTKIGVTSF	+	-	-
A9RE43	FEVPTGWKF	+	-	-
A9RE43	FFEVPTGWKF	+	-	-
A9RE43	FVTPSDSVAIIAANAVGAIPY	+	-	-
A9RE44	ALEDPRKFLTPEIPDDEIY	-	+	+
A9RE45	PNIVASNFSHLPVE	-	+	+
A9RE46	LPLPPPPMN	-	+	-
A9RE48	GSTFLGLTSALT	+	-	-
A9RE56	FTILLAGT	-	-	+
A9RE56	SRLNFNNTGLIQ	-	+	-
A9RE63	TSALDMSLDDLIK	+	-	-
A9RE63	ADLESYHADAMQTN	-	-	+
A9RE63	FGEVGDLKR	+	-	-
A9RE63	YNNVQLDGKPMKIE	+	-	-
A9RE63	FLPAAPSSGRGVTGGIETGTKLY	+	-	-
A9RE63	IGTNLIAAPVPAAR	+	-	-
A9RE63	ISNLDYGVSNDDIKEL	+	-	-
A9RE63	YISNLDYGVSNDDIKEL	+	-	-
A9RE63	LIAAPVPAAR	+	-	-
A9RE63	YNNVQLDGKPMK	+	-	-
A9RE63	LDYGVSNDDIKEL	+	-	-
A9RE63	DYGVSNDDIKEL	+	-	-
A9RE63	LYISNLDYGVSNDDIKEL	+	-	-
A9RE63	IEMIGTNLIAAPVPAAR	+	-	-
A9RE67	VFATNRGICHIK	+	-	-
A9RE68	LGDFGARDPTAGELGSNFGEK	+	-	-
A9RE68	DFGARDPTAGELG	-	+	+
A9RE68	NGDMLGDFGARDPTAGELGSNFGEK	+	-	-
A9RE68	NGDMLGDFGARDPTAGELG	-	+	+
A9RE68	DFGARDPTAGELGSNFGEKTLG	-	-	+
A9RE68	GARDPTAGELGSNFGEKTLGNASTEHQI	+	-	-
A9RE68	MLGDFGARDPTAGELGSNFGEK	+	-	-
A9RE68	GARDPTAGELGSNFGEK	+	-	-
A9RE68	ARDPTAGELGSNFGEKTLG	-	-	+
A9RE68	NGDMLGDFGARDPTAGELGSNFGEKTLG	-	-	+
A9RE77	DPHTSLQDLLA	-	-	+
A9RE79	LTAAESPHLSSAGVSRYTL	+	-	-
A9RE79	PVVSQQSS	-	+	-
A9RE80	KASILGDAIFYLK	-	+	-
A9RE82	AQGGNMPNLIFSGPPGTGK	+	-	-
A9RE84	FNYNKILKDL	+	-	-
A9RE84	GVVVQDPELGQVIQLQGDQRK	+	-	-
A9RE84	IKIHGF	+	-	-
A9RE84	VEDSGVGSKGSGYVHVR	+	-	-
A9RE84	FNYNKILKD	+	-	-
A9RE86	TVRLAVLSL	+	-	-
A9RE89	NIPSGMGRKP	+	-	-
A9RE89	TSEGHSESSDDEDPF	+	-	-
A9RE90	QRISILP	+	-	-
A9RE91	VRVLGF	+	-	-
A9REA1	KDINVGGTRGWDYAPPSDA	-	-	+
A9REA1	FTAGDNLVFSYTPGAH	-	-	+
A9REA1	FTAGDNLVFSYTPGAHD	-	-	+
A9REA1	KDINVGGTRGWDYAPPSDAA	-	-	+
A9REA5	VRPTNQKA	+	-	-
A9REA5	ETSCLPSLSP	-	+	-
A9REE1	IIDENHAIVSSSVGPE	+	-	-
A9REE2	TDGSSPLADIHVLDT	-	-	+
A9REE3	LIYPGDKLK	-	+	-
A9REE3	DRNPNLRNPDLIYPGDKLK	-	+	-
A9REE3	NPDLIYPGDKLKL	-	+	-
A9REE3	LIYPGDKLKL	-	-	+
A9REE3	NPDLIYPGDKLK	-	+	-
A9REE3	YKVKVAEPGVDSLH	-	+	-
A9REE3	VAEPGVDSLHLE	-	+	-
A9REF1	KCPVVT	-	-	+
A9REF1	RPILAPLE	+	-	-
A9REF1	EISNSKR	-	+	-
A9REG1	LVADMKEAALP	-	-	+
A9REG3	SIGQNANPAELKFAHKQAYDL	-	-	+
A9REG3	SIGQNANPAELK	+	+	+
A9REG3	VNAGRTAVGVNNRSIGQN	+	-	-
A9REG3	AGAAPDATAEAPKGFTPPTLNADTPAPIFGGSTGGLLR	-	-	+
A9REG3	VNNRSIGQNANPAELKFAHKQAYDL	-	+	+
A9REG3	AAGAAPDATAEAPKGFTPPTLN	-	-	+
A9REG3	AGRTAVGVNNRSIGQNANPAELKFAHKQAYD	-	-	+
A9REG3	AGRTAVGVNNRSIGQNANPAELKFAHKQAYDL	-	-	+
A9REG3	KAAGAAPDATAEAPK	+	-	-
A9REG3	VNNRSIGQNANPAELKFAHKQ	-	-	+
A9REG3	TAVGVNNRSIGQNANPAEL	+	-	-
A9REG3	KAAGAAPDATAEAPKGFTPPTLNADTPAPIFG	-	-	+
A9REG3	VNNRSIGQNANPAELKF	-	-	+
A9REG3	VGVNNRSIGQNANPAE	+	-	-
A9REG3	VNAGRTAVGVNNRSIGQNANPAE	+	-	-
A9REG3	YLHPKDGVYPEKVNAGRTAVG	-	-	+
A9REG3	VNNRSIGQNANPAELKFA	-	+	+
A9REG3	VYPEKVNAGRTAVG	-	+	-
A9REG3	ATAEAPKGFTPPTLNADTPAPIFGGSTGGL	+	-	-
A9REG3	SIGQNANPAELKF	+	-	-
A9REG3	AGRTAVGVNNRSIGQNANPAELKFAHKQAY	-	-	+
A9REG3	QNANPAELKFAHKQAYD	-	-	+
A9REG3	NRSIGQNANPAELK	-	+	-
A9REG3	KAAGAAPDATAEAPKGFTPPTLNADTPAPIF	-	-	+
A9REG3	ATAEAPKGFTPPTLN	-	-	+
A9REG3	AAPDATAEAPKGFTPPTLN	-	+	+
A9REG3	KAAGAAPDATAEAPKGFTPPTLNADTPAPIFGGSTGGLLRKAQVEEFYVITWESPKEQI	-	-	+
A9REG3	TAVGVNNRSIGQNANPAELK	+	-	-
A9REG3	VNAGRTAVGVNNRSIGQNANPAELK	+	-	-
A9REG3	RSIGQNANPAELK	+	-	-
A9REG3	FAHKQAYDL	+	+	+
A9REG3	KAAGAAPDATAEAPKGFTPPTLNADTPAPIFGGSTGGLLR	+	+	+
A9REG3	VGVNNRSIGQNANPAEL	+	-	-
A9REG3	GAAPDATAEAPKGFTPPTLN	-	-	+
A9REG3	ANPAELKFAHKQAYD	-	-	+
A9REG3	KAAGAAPDATAEAPKGFTPPT	-	-	+
A9REG3	VNAGRTAVGVNNR	+	-	-
A9REG3	VNNRSIGQNANPAELKFAHKQAYD	-	+	+
A9REG3	AGRTAVGVNNRSIGQNANPAELK	+	+	+
A9REG3	AGAAPDATAEAPKGFTPPTLN	-	+	-
A9REG3	ATAEAPKGFTPPTL	+	-	-
A9REG3	TAVGVNNRSIGQNANPAELKF	+	-	-
A9REG3	VNAGRTAVGVNN	+	-	-
A9REG3	VGVNNRSIGQNANPAELKF	+	-	-
A9REG3	QNANPAELKFAHKQAYDL	-	-	+
A9REG3	NRSIGQNANPAELKFAHKQAYD	-	-	+
A9REG3	VNNRSIGQNANPAEL	-	+	+
A9REG3	KAAGAAPDATAEAPKGFTPPTLNADTPAPIFGGSTGGLL	-	-	+
A9REG3	VNNRSIGQNANPAELK	+	+	+
A9REG3	VNNRSIGQNANPAELKFAHKQA	-	-	+
A9REG3	VGVNNRSIGQNANPAELK	+	-	-
A9REG3	RSIGQNANPAELKFAHKQAYDL	-	-	+
A9REG3	KAAGAAPDATAEAPKGFTPPTL	-	-	+
A9REG3	TAVGVNNRSIGQN	+	-	-
A9REG3	AEAPKGFTPPTLN	-	+	+
A9REG3	SIGQNANPAEL	+	-	-
A9REG3	AAGAAPDATAEAPKGFTPPTLNADTPAPIFGGSTGGLLR	-	-	+
A9REG3	KAAGAAPDATAEAPKGFTPPTLN	-	+	+
A9REG3	ATAEAPKGFTPPTLNAD	+	-	-
A9REG3	RSIGQNANPAELKFAHKQAYD	-	-	+
A9REG3	ANPAELKFAHKQAYDL	-	-	+
A9REG3	TAVGVNNRSIGQNANPAE	+	-	-
A9REG3	SIGQNANPAE	+	-	-
A9REG3	VNAGRTAVGVNNRSIGQNANPAEL	+	-	-
A9REG3	VNNRSIGQNANPAELKFAHKQAY	-	-	+
A9REG3	SIGQNANPAELKFAHKQAY	+	-	-
A9REG5	LPLYFKSQP	-	-	+
A9REH7	FNKAIH	-	-	+
A9REI0	FLGFSLPQLT	+	-	-
A9REK2	LKEELDCVIEE	+	-	-
A9REL1	YVCWMLEAIPPEVPNNYELTQITLDYKRECKSD	-	+	-
A9REM1	GSPITSPPD	-	+	-
A9REN3	FQDTDGTISQRL	+	-	-
A9REN3	QERCSQLT	+	-	-
A9REN3	SMGVNVGVVL	+	-	-
A9REN3	LGLGPIRDS	-	+	-
A9REN8	VEQSSSSPSITKTVFMD	+	-	-
A9REN8	GQPVGKILIGLYGD	+	-	-
A9REN8	VEQSSSSPSITKTV	-	+	-
A9REN8	YIQNVGVR	+	-	-
A9REN8	IGLYGDTVPIGAQR	+	-	-
A9REN8	VRPPPNGTEFM	+	-	-
A9REN8	FQVAKLIGDSR	+	-	-
A9REN8	ITTGDAPELDQTNTVVGQ	+	-	-
A9REN8	SLTGGSEDAAKFTGGDTSDL	+	-	-
A9REN8	VEQSSSSPSITKTVFM	+	-	-
A9REN8	VAIEGQPVGKILIGLYGD	+	-	-
A9REN8	VVNENTSSPYFQVAKLIGDSR	+	-	-
A9REN8	AVVAEKGFNRPYEKVL	+	-	-
A9REN8	YIQNVGVRSF	+	-	-
A9REN8	VEQSSSSPSITKT	+	-	-
A9REP0	DYKDIVMNPNPP	+	-	-
A9REQ0	VLSTAEGGEGEILRGE	+	-	-
A9REQ0	FYVPVSIK	+	-	-
A9REQ0	LKSAGTPWVGTF	+	-	-
A9REQ0	VGAMPGKMVQ	-	+	-
A9REQ3	GFVTFSDEGAAER	+	-	-
A9REQ5	VDAAPKAAGSAVNQ	+	-	-
A9REQ5	VDAAPKAAGSAVNQL	+	-	-
A9REQ5	IKGASAETNK	-	-	+
A9REQ5	VDAAPKAAGSAVNQLLG	+	-	+
A9RER0	VDQIPSPDQ	-	+	-
A9RES3	LEEVGKDSNVSP	-	-	+
A9RES5	VPIIVTGNDFSTLYAPLIR	+	-	-
A9RES5	IPRVPIIVTGNDFSTLY	+	-	-
A9RES5	ARVYDDE	+	-	-
A9RES5	ILGIWGGKGQGKSFQ	+	-	-
A9RES5	SGNAGEPAKLIR	-	+	+
A9RES5	YTVNNQMVNAT	+	-	-
A9RES5	INDLDAGAGRMGGTTQY	+	-	-
A9RES5	LGINPIVMSAGELESGNAGEPAKL	+	-	-
A9RES5	VMSAGELESGNAGEPAKL	+	-	-
A9RES5	DGLYIAPAFMDK	+	-	-
A9RES5	ALGDANADAIKQGTF	+	-	-
A9RES5	VQLPGVYNKE	-	-	+
A9RES5	LYIAPAFMDKL	+	-	-
A9RES5	LDAGAGRMGGTTQ	+	-	-
A9RES5	VPIIVTGNDFSTLYAP	+	-	-
A9RES5	IPRVPIIVTGN	+	-	-
A9RES5	KDGPPTFQKPAMTIEKL	+	-	-
A9RES5	IPRVPI	+	-	-
A9RES5	LVQEQQNVKRVQL	+	-	-
A9RES5	DAGAGRMGGTTQY	+	-	-
A9RES5	PAMTIEK	+	-	-
A9RES5	IPRVPIIVTGNDFSTLYAPLI	+	-	-
A9RES5	LYIAPAFMDK	+	-	-
A9RES5	RVPIIVTGNDFS	+	-	-
A9RES5	ILGIWGGKGQGKS	+	-	-
A9RES5	DISDDQQDIQRG	+	-	-
A9RES5	RVPIIVTGNDFSTLYAP	+	-	-
A9RES5	LVDKFPGQSIDFFGALR	+	-	-
A9RES5	LVDKFPGQSIDFFGAL	+	-	-
A9RES5	IPRVPIIVTGNDFSTLYAPLIR	+	-	-
A9RES5	DLDAGAGRMGGTTQY	+	-	-
A9RES5	INDLDAGAGRMGGTTQ	+	-	-
A9RES5	IVTGNDFSTLYAPLIR	+	-	-
A9RES5	GTDISDDQQDIQRG	+	-	-
A9RES5	ALGDANADAIKQGTFYGGNAAQHMDL	+	-	-
A9RES5	KLGINPIVMSAGELESGNAGEPAK	+	-	-
A9RES5	YIAPAFMDKL	+	-	-
A9RES5	IPRVPIIVTGNDFSTL	+	-	-
A9RES5	IVMSAGELESGNAGEPAK	+	-	-
A9RES5	ISDDQQDIQRGKGLVD	+	-	-
A9RES5	FYWAPTREDRIG	+	-	-
A9RES5	IADNPTNVQLPGVYN	+	-	-
A9RES5	VPIIVTGNDF	+	-	-
A9RES5	IPRVPIIVTGND	+	-	-
A9RES5	AGELESGNAGEPAKL	+	-	-
A9RES5	GELESGNAGEPAKL	+	-	-
A9RES5	ILGIWGGKGQGKSF	+	-	-
A9RES5	SAGELESGNAGEPAKL	+	-	-
A9RES5	VMSAGELESGNAGEP	+	-	-
A9RES5	DGRMEKFYWAPTRED	+	-	-
A9RES5	SAGELESGNAGEPAK	+	-	-
A9RES5	ARVYDDEVRKW	+	-	-
A9RES5	LVDKFPGQSIDFF	+	-	-
[truncated: 26,129 more rows]

## Sheet: Table S3
Supplementary Table S3. List of precursor proteins of endogenous peptides identified in gametophores
Number of identified endogenous peptides and transcription level of the relevant gene are presented for each precursor protein identified as well as Viridiplantae homologue gene name and function
Accession - protein unique number in the UniProtKB database
Protein function - protein name according to UniProtKB database
Putative homologue gene name - possible homologue; the results of BLAST homology analysis against the protein database of green plants (Viridiplantae)
Putative homologue function - known function of putative homologue gene
Number of identified endogenous peptides - the number of identified unique peptides from a given protein
Expression, RPKM - the transcription level of the identified peptide precursor proteins (median RPKM)
Accession	Protein function	Putative homologue gene name	Putative homologue function	Number of identified endogenous peptides			Expression, RPKM
				Gametophore	Protonema	Protoplast	Gametophore	Protonema	Protoplast
A9U4I0	Predicted protein			144	55	61	1486.69	237.025	258.415
A9RXW5	Predicted protein			115	45	108	2480.7	3503.84	3784.11
A9RXR3	Predicted protein			111	17	2
A9SPD7	Predicted protein	PSAE	Photosystem I reaction center subunit IV, chloroplastic	52	47	122
A9U1R6	Predicted protein	OEP16	Outer envelope pore protein 16, chloroplastic	42	9	22	1743.9	449.26	338.478
A9SU24	Predicted protein	LEA3, LEA	Late embryogenesis abundant protein, group 3	41	4	0
A9TR54	Predicted protein			37	14	26
A9SVQ5	Predicted protein			34	19	64	138.506	114.338	108.37
A9RGA5	Elongation factor 1-alpha	TEFS1	Elongation factor 1-alpha	33	80	164	1.56376	18.6014	6.21441
A9RJU4	Predicted protein			32	9	13	683.067	58.0296	84.3947
A9SGT5	Predicted protein			32	0	5
A9TKV7	Plastocyanin, chloroplast	PETE	Plastocyanin, chloroplastic	29	20	111	679.752	1853.29	1804.87
A9T2Y3	Predicted protein	OEP162	Outer envelope pore protein 16-2, chloroplastic	27	12	40	2106.29	1058.54	1015.14
P34915	Ribulose bisphosphate carboxylase large chain (RuBisCO large subunit)	rbcL	Ribulose bisphosphate carboxylase large chain	27	111	644
A9SRQ6	Predicted protein			26	6	0
A9TMN8	Predicted protein	LEA3, LEA	Late embryogenesis abundant protein, group 3	26	9	4	1079.83	32.1529	85.0556
A9U1H4	Predicted protein	LOX1,4, POTLX-2	Probable linoleate 9S-lipoxygenase 4	26	40	178	0.0755731	0.0192968	0.0216867
A9SU25	Predicted protein		late embryogenesis abundant domain-containing protein / LEA domain-containing protein	24	6	0	1140.25	10.4055	2.47429
A9U2L3	Predicted protein	ERD10, LTI29, LTI45	Dehydrin ERD10	24	5	19	1007.91	36.5329	70.4676
A4ZFZ1	lipoxygenase	LOX1,4, POTLX-2	Probable linoleate 9S-lipoxygenase 4	23	39	124
A9RFL7	Predicted protein	LHCB5	Chlorophyll a-b binding protein CP26, chloroplastic	23	23	131
A9SLS5	Malate dehydrogenase	MMDHI	Malate dehydrogenase , mitochondrial	23	20	71
A9RAR8	Predicted protein		Chlorophyll a-b binding protein, chloroplastic	21	6	54
A9RPR5	Predicted protein			21	23	54	546.991	557.948	260.827
Q6YXL9	Cytochrome b559 subunit alpha	psbE	Cytochrome b559 subunit alpha	21	28	24
A9RNM7	Predicted protein	ARA12, ASP48	Subtilisin-like protease	20	6	14
A9SSU4	Predicted protein		late embryogenesis abundant domain-containing protein / LEA domain-containing protein	20	2	0	323.74	0.828383	4.71956
Q6YXQ2	Photosystem I iron-sulfur center	psaC	Photosystem I iron-sulfur center	20	15	25
A9RBZ9	Predicted protein	psaD2	Photosystem I reaction center subunit II-2, chloroplastic	19	41	190
A9RGA3	Predicted protein		Rubredoxin-like superfamily protein	19	0	0	440.806	0.39352	0.953947
A9S455	Predicted protein	OEP16	Outer envelope pore protein 16, chloroplastic	19	10	26
A4ZFY6	lipoxygenase	LOX3	lipoxygenase 3, chloroplastic	18	20	95
A9SQZ2	Predicted protein	FDH	Formate dehydrogenase 1, mitochondrial	18	1	13	690.283	100.693	30.7878
A9STC1	Predicted protein			17	20	40
A9SUU2	Predicted protein		Cucumisin	17	14	33
A9TI11	Predicted protein			17	2	0
A9TWQ2	Predicted protein	HSP18,1	18,1 kDa class I heat shock protein	16	1	0	1865.47	34.7432	85.1066
A9REG3	Predicted protein	psaD	Photosystem I reaction center subunit II, chloroplastic	15	39	29	507.438	868.723	719.67
A9RF28	Predicted protein	PSAK	Photosystem I reaction center subunit psaK, chloroplastic	15	9	52
A9S6Y7	Predicted protein			15	6	26	7160.23	939.261	665.597
A9SPV7	Predicted protein		AWPM-19-like family protein	15	0	0	701.073	44.7969	133.277
A9T2F8	Predicted protein	LHCB4,1	Chlorophyll a-b binding protein CP29,1, chloroplastic	15	19	91	15.3527	53.955	59.7616
A9T7V6	Predicted protein			15	2	0
Q6W3V1	Photosystem Q(B) protein (EC 1,10,3,9) (32 kDa thylakoid membrane protein)	psbA	Photosystem Q(B) protein	15	17	11
Q8MFA3	Photosystem I P700 chlorophyll a apoprotein A1 (EC 1,97,1,12) (PSI-A)	psaA	Photosystem I P700 chlorophyll a apoprotein A1	15	13	64
A9RGP3	Predicted protein			14	12	4
A9RSY3	Predicted protein			14	1	0
A9RX76	Fructose-bisphosphate aldolase		Fructose-bisphosphate aldolase, chloroplastic	14	48	106
A9TED6	Predicted protein	L1818	Chlorophyll a-b binding protein L1818, chloroplastic	14	11	19	1091.51	1060.72	979.104
A9TJ06	Predicted protein	LHCA2	Chlorophyll a-b binding protein, chloroplastic	14	15	27	247.89	691.659	593.19
A9RS28	Predicted protein	PSBO	Oxygen-evolving enhancer protein 1, chloroplastic	13	20	60	107.301	443.017	219.986
A9S6V7	Predicted protein		Late embryogenesis abundant (LEA) protein	13	2	0	232.495	3.44006	8.16424
A9T399	Predicted protein	LHCA1, CAB6	Chlorophyll a-b binding protein 6, chloroplastic	13	7	51
A9TQB2	Predicted protein			13	10	5	238.079	201.217	261.238
A9RGD1	Elongation factor 1-alpha	TEFS1	Elongation factor 1-alpha	12	25	111	120.381	121.766	119.785
A9RSI6	Predicted protein			12	1	0	263.425	0.382738	1.01272
A9S1E8	Predicted protein	PSBQ2, PSBQB	Oxygen-evolving enhancer protein 3-2, chloroplastic	12	20	158	487.46	718.682	453.93
A9SG80	Predicted protein		late embryogenesis abundant domain-containing protein / LEA domain-containing protein	12	0	4	457.006	18.6801	80.2772
A9T815	Predicted protein			12	10	20
A9U407	Predicted protein			12	6	6
P80658	ATP synthase subunit beta, chloroplastic	atpB	ATP synthase subunit beta, chloroplastic	12	25	82
A4ZFY7	lipoxygenase	LOX3	lipoxygenase 3, chloroplastic	11	2	8	117.601	95.3315	76.9398
A9RLG4	Predicted protein	PSAL	Photosystem I reaction center subunit XI, chloroplastic	11	9	6
A9RQA9	Predicted protein			11	2	0
A9SF34	Predicted protein			11	0	3
A9THL7	Predicted protein			11	0	0
A9RJS3	Predicted protein	LHCB2,LHCB2,1	Chlorophyll a-b binding protein, chloroplastic	10	4	23	2641.94	3250.99	2218.99
A9S8R3	Predicted protein	PGK	Phosphoglycerate kinase, chloroplastic	10	11	22	23.4553	37.9805	14.0118
A9SDP8	Predicted protein	OEP161, PTC16	Outer envelope pore protein 16-1, chloroplastic	10	9	5	211.631	275.817	182.393
A9SJT4	Predicted protein			10	0	0
A9SXD7	Aspartate aminotransferase		Aspartate aminotransferase, cytoplasmic	10	1	2
A9T3Z2	Predicted protein			10	2	16
A9TB65	Predicted protein	CAB8	Chlorophyll a-b binding protein 8, chloroplastic	10	7	35
A9TBG2	Predicted protein		Actin	10	8	34
A9TDY7	Predicted protein			10	0	1	236.174	1.01896	3.7194
A9TG05	Phosphoglycerate kinase	PGK	Phosphoglycerate kinase, chloroplastic	10	5	1
E1CA10	Predicted protein	AOC3	Allene oxide cyclase 3, chloroplastic	10	1	4
Q6YXM8	Photosystem II CP47 chlorophyll apoprotein (PSII 47 kDa protein)	psbB	Photosystem II CP47 chlorophyll apoprotein	10	10	33
Q8MFA2	Photosystem I P700 chlorophyll a apoprotein A2 (EC 1,97,1,12) (PSI-B)	psaB	Photosystem I P700 chlorophyll a apoprotein A2	10	3	34
A9RBK8	Predicted protein	PIP1-2, PIP1B, TMPA	Aquaporin PIP1-2	9	0	0	165.663	6.52839	1.26714
A9RIB5	Predicted protein	PSBP	Oxygen-evolving enhancer protein 2, chloroplastic	9	17	106
A9SK39	Predicted protein			9	0	0
A9SKS8	Fructose-bisphosphate aldolase		Fructose-bisphosphate aldolase, cytoplasmic isozyme	9	17	40	220.182	257.109	86.4611
A9SWM3	Predicted protein			9	4	8
A9TK82	Predicted protein	PSBX	photosystem II subunit X	9	6	9	362.09	1452.85	917.951
A9TK88	Peptidyl-prolyl cis-trans isomerase	CYP, ROT1	Peptidyl-prolyl cis-trans isomerase	9	31	97	3287.64	4726.35	2264.17
A9RDK9	Predicted protein	GAPC	Glyceraldehyde-3-phosphate dehydrogenase , cytosolic	8	5	25	211.553	339.026	276.614
A9S396	Predicted protein		Protein of unknown function (DUF 3339)	8	2	0	10386.7	1207.03	600.189
A9SX66	Predicted protein	ATRFNR1,RFNR1	root FNR 1	8	19	79	91.3868	104.74	127.865
A9T9Y6	Predicted protein		Uncharacterized protein At1g47420, mitochondrial	8	5	0
A9U3R4	Fructose-bisphosphate aldolase		Fructose-bisphosphate aldolase, chloroplastic	8	9	25
E1C9Q9	Predicted protein	PIP2-1, PIP2A	Aquaporin PIP2-1	8	0	0
Q6YXN1	Photosystem II reaction center protein H (PSII-H)	psbH	Photosystem II reaction center protein H	8	9	12	3.13119	5.65125	12.7321
Q6YXN9	Photosystem II CP43 chlorophyll apoprotein	psbC	Photosystem II CP43 chlorophyll apoprotein	8	15	107
A9RIU5	Predicted protein	GAPA, GPA1	Glyceraldehyde-3-phosphate dehydrogenase A, chloroplastic	7	16	59	99.0161	196.531	124.415
A9RXP4	Predicted protein	UBC28, UBC9A	Ubiquitin-conjugating enzyme E2 28	7	3	5	292	198.903	155.56
A9SA96	Predicted protein	PSBO	Oxygen-evolving enhancer protein 1, chloroplastic	7	10	26	207.1	197.914	95.146
A9SG93	Predicted protein	OE23,OEE2,PSBP-1,PSII-P	photosystem II subunit P-1	7	24	68	370.43	975.676	618.033
A9SNV6	Predicted protein	L1818	Chlorophyll a-b binding protein L1818, chloroplastic	7	6	39	190.33	266.115	130.947
A9SPQ2	Predicted protein	TIP1-3	Aquaporin TIP1-3	7	20	0	767.226	384.637	572.692
A9T876	Predicted protein	PSBQ1, PSBQ, PSBQA	Oxygen-evolving enhancer protein 3-1, chloroplastic	7	23	133	84.2202	519.936	369.858
A9TPZ0	Predicted protein			7	1	7
A9RBG5	Predicted protein	PSBQ1, PSBQ	Oxygen-evolving enhancer protein 3-1, chloroplastic	6	24	183
A9REE3	Predicted protein			6	1	0
A9RI80	Predicted protein	WVD2	Protein WAVE-DAMPENED 2	6	4	18
A9RJI9	Predicted protein	UBQ6	Ubiquitin-40S ribosomal protein S27a	6	4	42	408.068	659.994	576.295
A9RLG5	Predicted protein	PSBR	Photosystem II 10 kDa polypeptide, chloroplastic	6	11	37	785.148	697.534	561.46
A9RSU8	Predicted protein			6	10	2
A9RW10	Predicted protein	CAB7	Chlorophyll a-b binding protein 7, chloroplastic	6	4	30	5.92056	16.4446	27.2831
A9S7J4	Predicted protein			6	1	16
A9S7Z5	Predicted protein			6	1	0	1034.45	21.5312	11.7651
A9SY12	Predicted protein	PSBP	Oxygen-evolving enhancer protein 2, chloroplastic	6	3	17	428.546	364.899	218.355
A9T2E1	Predicted protein	CPN10	10 kDa chaperonin	6	11	25	46.3126	140.56	170.583
A9T3H9	Predicted protein		Aldolase-type TIM barrel family protein	6	2	11	49.5683	106.386	257.803
A9TBX2	Malate dehydrogenase	MMDHI	Malate dehydrogenase , mitochondrial	6	9	62
A9RB49	Predicted protein	PCR3	Protein PLANT CADMIUM RESISTANCE 3	5	4	0
A9RCF4	Malic enzyme	MODA	DP-dependent malic enzyme, chloroplastic	5	1	15
A9RJD7	Predicted protein			5	5	72
A9RJE6	Predicted protein	DHAR2, DHAR	Glutathione S-transferase DHAR2	5	5	18
A9RNQ2	Predicted protein	AGT1	Serine--glyoxylate aminotransferase	5	5	13	52.4783	203.466	143.431
A9RTI7	Predicted protein	HSP17,9	17,9 kDa class II heat shock protein	5	4	18	0.145392	0.35148	0.482649
A9RVV5	Predicted protein			5	0	0
A9RW02	Predicted protein	PRXIIF	Peroxiredoxin-2F, mitochondrial	5	7	27	225.041	198.764	173.043
A9S0R9	Predicted protein	GLN2	Glutamine synthetase, chloroplastic	5	23	95
A9S9W5	Predicted protein	PPD4	PsbP domain-containing protein 4, chloroplastic	5	2	2
A9SSV9	Predicted protein	EBM	Mannosylglycoprotein endo-beta-mannosidase	5	0	1
A9SVW7	Predicted protein		Uncharacterized protein At2g37660, chloroplastic	5	6	15
A9SYG5	Predicted protein			5	0	0
A9SYQ2	Predicted protein	LOS1	Elongation factor 2	5	4	22	14.2707	9.93841	9.255
A9T2I3	Predicted protein		Protein LURP-one-related 15	5	3	3	592.739	142.475	185.835
A9T663	Fructose-bisphosphate aldolase		Fructose-bisphosphate aldolase, chloroplastic	5	8	11
A9TAU8	Predicted protein	BXL5	Probable beta-D-xylosidase 5	5	2	1
A9TU39	Predicted protein			5	3	2	110.139	21.0165	17.6084
A9TWB2	Inner dynein arm I1 heavy chain 1-ALPHA	DHC10, IDA2	Dynein-1-beta heavy chain, flagellar inner arm I1 complex	5	1	6
A9TX47	Predicted protein	ATGSTZ1,GST18,GSTZ1	Glutathione S-transferase zeta class	5	2	0	212.483	136.132	190.789
A9U1K9	Predicted protein	PSBO	Oxygen-evolving enhancer protein 1, chloroplastic	5	11	30
A9U2N7	Predicted protein			5	0	0
A9U4A9	Predicted protein		Rubredoxin-like superfamily protein	5	0	0	194.775	0	0.0974725
A9U5B0	Predicted protein	LHCB5	Chlorophyll a-b binding protein CP26, chloroplastic	5	0	9
P06853	Cytochrome b559 subunit beta	psbF	Cytochrome b559 subunit beta	5	3	19
Q6YXN8	Photosystem II D2 protein (PSII D2 protein)	psbD	Photosystem II D2 protein	5	10	11
A9RGS6	Predicted protein	HSP17,4A	17,4 kDa class I heat shock protein	4	2	10	5.74564	5.22673	24.4758
A9RHN5	Predicted protein			4	0	8
A9RJ47	Predicted protein	SP1L1	Protein SPIRAL1-like 1	4	8	19	106.807	76.8628	49.5204
A9RMV8	Predicted protein			4	1	4
A9RP60	Predicted protein	FBP	Fructose-1,6-bisphosphatase, chloroplastic	4	6	13	55.4339	91.3551	100.79
A9RPW8	Predicted protein	ABA2	Zeaxanthin epoxidase, chloroplastic	4	5	16	105.327	123.987	69.6197
A9RW94	Predicted protein	FQR1	flavodoxin-like quinone reductase 1	4	1	8	817.111	206.648	501.216
A9SCW6	Predicted protein			4	0	0	278.068	20.2587	20.5751
A9SE00	Predicted protein			4	0	0
A9SE59	Predicted protein			4	0	1
A9SEQ5	Predicted protein	psbW	Photosystem II reaction center W protein, chloroplastic	4	5	0
A9SF03	Predicted protein		Transketolase, chloroplastic	4	8	47
A9SFB2	Predicted protein	GF14 NU,GRF7	14-3-3-like protein	4	2	0	91.0489	172.529	114.859
A9SJI9	Predicted protein			4	0	1
A9SL09	PsaH photosystem I reaction center subunit	PSAH	Photosystem I reaction center subunit VI, chloroplastic	4	6	92	578.2	681.001	517.193
A9SPX3	Predicted protein	PIP1,4, TMPC	Probable aquaporin PIP1-4	4	0	0	650.679	5.05458	1.08369
A9SR64	Predicted protein		Probable ribose-5-phosphate isomerase	4	4	62
A9SZY5	Predicted protein	PETF	Ferredoxin, chloroplastic	4	7	0	0	0.82411	1.98789
A9T3S4	Adenylyl cyclase-associated protein	ATCAP1,CAP 1,CAP1	cyclase associated protein 1	4	2	1	38.932	70.1552	39.9816
A9T845	Predicted protein	OEP162	Outer envelope pore protein 16-2, chloroplastic	4	7	17
A9TA99	Predicted protein			4	0	2
A9TC11	Predicted protein	PGK	Phosphoglycerate kinase, chloroplastic	4	15	43	13.5909	255.028	156.576
A9TC27	Predicted protein	PDIL2-2, PDIL4-2	Protein disulfide isomerase-like 2-2	4	3	3
A9THT9	Predicted protein	PRXQ	Peroxiredoxin Q, chloroplastic	4	0	24
A9TIZ0	Predicted protein			4	0	0	127.953	4.55994	0.773929
A9TJ18	Predicted protein	RACK1C	Guanine nucleotide-binding protein subunit beta-like protein C	4	0	1
A9TKW3	Predicted protein	SRP	Stress-related protein	4	1	7	531.119	162.022	224.827
A9TLH3	Predicted protein	HSC80	Heat shock cogte protein 80	4	1	4
A9TQR9	Predicted protein		SRE associated Golgi protein family	4	0	0	8.99873	11.8428	4.86995
A9U1S4	Predicted protein	APXT	L-ascorbate peroxidase T, chloroplastic	4	5	101	98.5754	445.012	1461.76
A9U338	Predicted protein		Hyaluron / mR binding family	4	7	54	67.6462	155.773	119.593
A9U5B1	Predicted protein	LHCB5	Chlorophyll a-b binding protein CP26, chloroplastic	4	0	84
E1C9N1	Predicted protein	AFRR	Monodehydroascorbate reductase	4	4	14
Q09QY6	ATPase alpha subunit			4	2	21
A9RB39	Predicted protein			3	0	2
A9RBJ9	Predicted protein	PGH1, PGH1B	Enolase	3	0	28	189.026	285.96	157.387
A9RCJ5	Predicted protein		Probable LRR receptor-like serine/threonine-protein kinase At2g16250	3	0	3
A9RCV9	Predicted protein	HSP70	Heat shock cogte 70 kDa protein	3	10	28	60.6085	297.064	205.988
A9RD31	Glucose-1-phosphate adenylyltransferase	AGPS1	Glucose-1-phosphate adenylyltransferase small subunit, chloroplastic	3	0	3	13.7977	41.6707	16.4003
A9RD61	Predicted protein	MALD1	Major allergen Mal d 1	3	12	43	0.312521	0.26479	1.29965
A9RDJ0	Predicted protein			3	0	0
A9RDR1	Catalase	CAT2, SU2	Catalase isozyme 2	3	1	32	162.969	145.231	95.5984
A9RDX6	Plastocyanin, chloroplast, isoform 2	PETE	Plastocyanin, chloroplastic	3	10	88	141.736	586.218	455.396
A9RF93	Predicted protein	XYL1, AXY3	Alpha-xylosidase 1	3	4	4
A9RFC9	Predicted protein	HSP70, ST70	Stromal 70 kDa heat shock-related protein, chloroplastic	3	6	19
A9RGH3	Predicted protein			3	1	2
A9RGU0	Predicted protein			3	1	1
A9RI67	Beta-galactosidase	BGAL9	Beta-galactosidase 9	3	0	0
A9RPJ4	Phosphoribulokinase		Phosphoribulokinase, chloroplastic	3	5	34
A9RQU5	Predicted protein			3	5	18
A9RRA8	Predicted protein	MED33A, MED24A, MED5_2, MED5A, RFR1	Mediator of R polymerase II transcription subunit 33A	3	1	2
A9RTH7	Predicted protein	HSL2	LRR receptor-like serine/threonine-protein kinase HSL2	3	0	0	20.8302	0	0
A9RVL6	Predicted protein			3	3	0
A9RVN3	Predicted protein			3	0	0
A9RWJ6	Predicted protein			3	0	0	99.9686	0.511649	1.09808
A9RWK3	Predicted protein	ATPER1,PER1	1-Cys peroxiredoxin A	3	6	25	482.832	322.158	190.51
A9RXF5	60S ribosomal protein L36	RPL36B	60S ribosomal protein L36-2	3	4	17	198.35	349.091	270.433
A9S1B2	Predicted protein			3	5	15
A9S254	Predicted protein	BIG, ASA1, CRM1, DOC1, GA6, LPR1, TIR3, UMB1	Auxin transport protein BIG	3	0	5
A9S2F9	Carbonic anhydrase	BETA CA2,CA18,CA2	Carbonic anhydrase, chloroplastic	3	20	161	437.12	1232.4	1417.2
A9S2N1	Predicted protein	AMC4, AMC7, MCP2D	Metacaspase-4	3	1	5
A9S3C8	Predicted protein		Putative quinone-oxidoreductase homolog, chloroplastic	3	0	2
A9S740	Predicted protein			3	1	5
A9S792	Predicted protein		Domain of unknown function (DUF543)	3	1	0	181.547	94.016	116.882
A9S9B1	Predicted protein	SCOA	Succinyl-CoA ligase [ADP-forming] subunit alpha-1, mitochondrial	3	0	0	14.5262	19.8114	9.59718
A9S9E2	Phospholipase D	PLD1	Phospholipase D alpha 1	3	2	1	143.636	283.036	328.137
A9SA16	Elongation factor 1-alpha	TEFS1	Elongation factor 1-alpha	3	0	0	119.66	40.5107	56.6823
A9SAK9	Predicted protein		Heme-binding-like protein At3g10130, chloroplastic	3	1	0
A9SCG8	Predicted protein	ATR, RAD3	Serine/threonine-protein kinase ATR	3	1	3
A9SDD1	Predicted protein	CALS9, GSL10	Callose synthase 9	3	0	0
A9SG19	Predicted protein	MPP	Mitochondrial-processing peptidase subunit alpha	3	8	3	47.7106	67.8786	43.5443
A9SGZ0	Predicted protein	FUM2	Fumarate hydratase 2, chloroplastic	3	2	0	14.375	18.3249	11.1496
A9SHP6	Predicted protein	PSAF	Photosystem I reaction center subunit III, chloroplastic	3	6	31
A9SI59	Predicted protein		Uncharacterized protein At4g13200, chloroplastic	3	2	2	151.018	53.2373	58.4644
A9SIC8	Predicted protein			3	0	1	238.181	66.7625	131.582
A9SIS2	Predicted protein	HSC80	Heat shock cogte protein 80	3	6	19	44.5229	216.554	212.076
A9SJE5	D-directed R polymerase	RPB2	D-directed R polymerase II subunit RPB2	3	0	1	16.9398	15.1403	23.3796
A9SL63	Predicted protein	CYP38	Peptidyl-prolyl cis-trans isomerase CYP38, chloroplastic	3	5	5
A9SLK1	Aminomethyltransferase	GDCST	Aminomethyltransferase, mitochondrial	3	4	19
A9SLM6	Predicted protein	HAK7	Potassium transporter 7	3	0	0	4.11092	13.8813	10.8594
A9SNH9	Dihydrolipoyl dehydrogenase	LPD1	Dihydrolipoyl dehydrogenase 1, mitochondrial	3	2	45	72.1531	122.844	112.221
A9SQ91	Predicted protein	GWD3, OK1, PWD	Phosphoglucan, water dikinase, chloroplastic	3	0	0
A9SS48	Predicted protein	ALDH5F1, SSADH1	Succite-semialdehyde dehydrogenase , mitochondrial	3	1	0	274.829	124.782	212.089
A9STI0	Predicted protein	DHC10, IDA2	Dynein-1-beta heavy chain, flagellar inner arm I1 complex	3	1	2
A9SU06	Predicted protein	PIP2-1, PIP2A	Aquaporin PIP2-1	3	0	0	0	0	0
A9SVB5	Predicted protein			3	0	3
A9SWJ8	Predicted protein			3	1	0
A9SX19	Predicted protein			3	0	2
A9SX65	Superoxide dismutase [Cu-Zn]	SODCP	Superoxide dismutase [Cu-Zn], chloroplastic	3	1	19
A9SYT0	Predicted protein	UPL1	E3 ubiquitin-protein ligase UPL1	3	0	3
A9T256	Predicted protein		F-box protein At1g78280	3	0	1
A9T573	Predicted protein	PFP-ALPHA	Pyrophosphate--fructose 6-phosphate 1-phosphotransferase subunit alpha	3	3	2	33.5589	70.1415	14.8194
A9T6N6	Superoxide dismutase	SODA	Superoxide dismutase [Mn], mitochondrial	3	1	1
A9TBW6	Predicted protein	MBD9	Methyl-CpG-binding domain-containing protein 9	3	1	4
A9TGS8	Predicted protein		Stellacyanin	3	4	0
A9TGT5	Predicted protein		Late embryogenesis abundant protein D-7	3	0	0	407.68	11.9969	9.75538
A9TGU1	Predicted protein	IIL1	3-isopropylmalate dehydratase	3	2	11	57.9537	179.43	182.969
A9TIT3	Predicted protein			3	0	0
A9TKU6	Predicted protein	CAB13, LHBC1	Chlorophyll a-b binding protein 13, chloroplastic	3	3	7
A9TLK4	Predicted protein		Photosystem II 5 kDa protein, chloroplastic	3	6	11
A9TNC8	Predicted protein		40S ribosomal protein S14	3	2	49	311.881	498.432	448.906
A9TPC4	SSADH	ALDH5F1, SSADH1	Succite-semialdehyde dehydrogenase , mitochondrial	3	1	1	134.912	101.779	180.196
A9TQC3	Predicted protein	DTC	Mitochondrial dicarboxylate/tricarboxylate transporter DTC	3	3	8	102.461	107.987	96.6172
A9TSK0	Predicted protein	PSBO	Oxygen-evolving enhancer protein 1, chloroplastic	3	9	35	268.837	601.51	470.097
A9TVS8	Predicted protein			3	3	0
A9TWH0	Predicted protein	AVP1, AVP, AVP-3, AVP3	Pyrophosphate-energized vacuolar membrane proton pump 1	3	0	0	5.55048	36.7112	9.47358
A9TWR9	Predicted protein	MED37E, ERD2, HSC70-1, HSP70-1, MED37_4	Probable mediator of R polymerase II transcription subunit 37e	3	7	4	87.1791	158.269	343.669
A9U380	Ribulose bisphosphate carboxylase small chain	RBCS	Ribulose bisphosphate carboxylase small chain, chloroplastic	3	10	43
A9U3P8	Predicted protein		Quinone reductase family protein	3	1	3	207.104	264.93	728.736
A9U4E2	Predicted protein	PUB6	U-box domain-containing protein 6	3	0	2
A9U4J3	Predicted protein			3	2	5
A9U5L9	Predicted protein	NEC3	Bifunctiol monodehydroascorbate reductase and carbonic anhydrase nectarin-3	3	0	0
A9U6E2	Predicted protein			3	1	2
C7BGM8	Formin 2A	FH3	Formin-like protein 3	3	3	1
E1C9S3	Predicted protein	GH3,5	Probable indole-3-acetic acid-amido synthetase GH3,5	3	5	1
E1CA00	Predicted protein		Chlorophyll a-b binding protein, chloroplastic	3	0	17
Q6YXK3	ATP synthase subunit alpha, chloroplastic	atpA	ATP synthase subunit alpha, chloroplastic	3	7	61
A2V813	Chloroplast unusual positioning 1A	CHUP1	Protein CHUP1, chloroplastic	2	1	0	8.32977	17.9342	5.69916
A4ZFY8	lipoxygenase	LOX1,4, SC514	Seed linoleate 9S-lipoxygenase	2	5	7
A4ZFZ2	lipoxygenase	LOX3,1, LOX-H3	Linoleate 13S-lipoxygenase 3-1, chloroplastic	2	0	3	0.99133	17.1072	34.8401
A9RBC1	Predicted protein			2	1	2
A9RBQ3	Predicted protein	LHCB2,LHCB2,1	Chlorophyll a-b binding protein, chloroplastic	2	1	13	31.3414	201.369	196.16
A9RBZ4	Predicted protein	RPL21E	60S ribosomal protein L21-2	2	5	11	405.552	520.624	508.498
A9RCK3	Predicted protein		Chloroplastic group IIA intron splicing facilitator CRS1, chloroplastic	2	1	0
A9RE68	Predicted protein		Transcriptiol coactivator/pterin dehydratase	2	5	5	123.242	138.159	168.52
A9RES5	Predicted protein	RCA, RCAA1, RCAA2	Ribulose bisphosphate carboxylase/oxygenase activase, chloroplastic	2	6	97	102.193	40.571	118.776
A9RG04	Ribulose bisphosphate carboxylase small chain	RBCS	Ribulose bisphosphate carboxylase small chain, chloroplastic	2	1	31	0	29.2791	18.2727
A9RGW4	Predicted protein	SEC	Probable UDP-N-acetylglucosamine--peptide N-acetylglucosaminyltransferase SEC	2	0	1
A9RHM7	Predicted protein	FTSH5, FTSH2, VAR1	ATP-dependent zinc metalloprotease FTSH 5, chloroplastic	2	1	15
A9RI21	Predicted protein			2	2	0
A9RI50	Predicted protein	RPL4A	60S ribosomal protein L4-1	2	6	47	194.57	276.145	291.518
A9RJM8	Predicted protein		DH dehydrogenase [ubiquinone] flavoprotein 1, mitochondrial	2	1	1
A9RJN6	Predicted protein	CALS9, GSL10	Callose synthase 9	2	0	2
A9RJZ7	Predicted protein		Uncharacterized zinc finger protein At4g06634	2	0	1
A9RKI7	Predicted protein	PSBQ1, PSBQ, PSBQA	Oxygen-evolving enhancer protein 3-1, chloroplastic	2	1	0
A9RKN3	SNF2 family D-dependent ATPase		Putative SWI/SNF-related matrix-associated actin-dependent regulator of chromatin subfamily A member 3-like 2	2	0	4
A9RMR9	40S ribosomal protein S27	RPS27B, ARS27A	40S ribosomal protein S27-2	2	2	8	526.768	873.478	777.179
A9RMS0	Predicted protein	RPS3AB, CYC07	40S ribosomal protein S3a-2	2	5	15	151.685	229.163	232.241
A9RMW1	Predicted protein			2	0	1
A9RNP2	Predicted protein	LHCB2,LHCB2,1	Chlorophyll a-b binding protein, chloroplastic	2	0	15	2309.93	1890.78	1445.94
A9RPL4	Predicted protein	RPS25B	40S ribosomal protein S25-2	2	9	56	1063.12	1281.86	1217.34
A9RQ31	Predicted protein	SHM1	Serine hydroxymethyltransferase, mitochondrial	2	3	116
A9RQ81	Histone-lysine N-methyltransferase	ATX2, SDG30, SET30	Histone-lysine N-methyltransferase ATX2	2	1	1
A9RR37	Predicted protein	CD4A	ATP-dependent Clp protease ATP-binding subunit clpA homolog CD4A, chloroplastic	2	0	11
A9RS38	HYDIN			2	1	1
A9RSC6	Predicted protein	CNX1	Calnexin homolog 1	2	10	4
A9RSD2	Predicted protein			2	1	2
A9RSP0	Predicted protein	ATGSTF7,ATGSTF9,GLUTTR,GSTF9	Glutathione S-transferase	2	9	32	420.903	1927.54	2054.82
A9RT82	Plastocyanin, chloroplast, isoform 1	PETE	Plastocyanin, chloroplastic	2	5	61	360.429	701.89	684.927
A9RTB7	MM-ALDH	ALDH6B2	Methylmalote-semialdehyde dehydrogenase [acylating], mitochondrial	2	1	1	48.666	49.1876	42.1628
A9RTT3	Predicted protein			2	0	1
A9RUN6	Predicted protein		Enoyl-[acyl-carrier-protein] reductase [DH] 1, chloroplastic	2	3	14
A9RUR8	Predicted protein	PPC2	Phosphoenolpyruvate carboxylase 2	2	1	1	19.3329	10.9642	2.83508
A9RVC0	Predicted protein	2-Cys Prx B,2CPB	2-Cys peroxiredoxin BAS1-like, chloroplastic	2	2	26	11.3009	57.1572	33.2009
A9RVG3	Predicted protein		BAH domain ;TFIIS helical bundle-like domain	2	0	2	10.2714	8.28657	5.40796
A9RVI0	Predicted protein	MED13, GCT, MAB2, MED13_1	Mediator of R polymerase II transcription subunit 13	2	0	1
A9RW59	Predicted protein			2	2	3
A9RWI5	Predicted protein	EPSIN2, EPSINR2	Clathrin interactor EPSIN 2	2	2	1
A9RXB3	Predicted protein	TCHQD	Glutathione S-transferase TCHQD	2	3	3	166.633	314.953	740.133
A9RXC8	Predicted protein	HSP70-17	Heat shock 70 kDa protein 17	2	1	0
A9RY57	Predicted protein	AESP,ESP,RSW4	homolog of separase	2	0	4	0.222446	2.61782	0.414351
A9RY66	Predicted protein	DCP5	Protein decapping 5	2	1	1
A9RYE4	Predicted protein	ESC	Putative D-binding protein ESCAROLA	2	1	1
A9RYI0	Predicted protein		L-idote 5-dehydrogenase	2	1	4	235.477	87.2664	42.6797
A9RYJ8	Predicted protein	ACBP,ACBP6	Acyl-CoA-binding protein	2	2	9	275.513	253.095	133.728
A9RZ38	Predicted protein	MPP	Mitochondrial-processing peptidase subunit alpha	2	3	2	45.8809	90.8851	55.9929
A9RZ71	Predicted protein			2	2	4	109.226	27.9876	22.1571
A9RZH1	Predicted protein			2	2	0	79.7879	27.475	31.9167
A9RZT5	Predicted protein			2	2	1
A9RZZ9	Malate dehydrogenase	PMDH1	Malate dehydrogenase , glyoxysomal	2	1	13	354.986	122.877	75.8864
A9S0W0	Predicted protein			2	0	1
A9S2H3	Predicted protein			2	0	3
A9S467	Predicted protein			2	0	1
A9S5I0	Predicted protein	CPL3	R polymerase II C-termil domain phosphatase-like 3	2	1	2
A9S696	Predicted protein	TOR	Serine/threonine-protein kinase TOR	2	0	1
A9S6Q0	Predicted protein			2	0	1
A9S6X6	Predicted protein	CPN60II, CPNB	Chaperonin CPN60-2, mitochondrial	2	0	8
A9S752	Phosphoribosylformylglycimidine cyclo-ligase	PUR5	Phosphoribosylformylglycimidine cyclo-ligase, chloroplastic/mitochondrial	2	0	2
A9S7H8	Predicted protein			2	0	1
A9S7L4	Predicted protein		Elongation factor 1-alpha	2	2	0
A9S7R2	Predicted protein			2	2	0	29.5337	62.3438	71.4957
A9S858	Predicted protein			2	1	1
A9S916	Predicted protein	AIR12	Auxin-induced in root cultures protein 12	2	0	1
A9S9F5	Predicted protein		glyoxal oxidase-related protein	2	1	3	32.5525	48.2914	57.817
A9S9S7	Predicted protein	LC1	Dynein light chain 1, axonemal	2	0	3
A9SA41	Predicted protein	HSC70-5,MTHSC70-2	Heat shock 70 kDa protein, mitochondrial	2	8	38	39.3949	23.2676	136.051
A9SA82	Predicted protein	MOS1	Protein MODIFIER OF SNC1 1	2	0	2
A9SAI1	Predicted protein			2	0	2
A9SAY8	Predicted protein		Thylakoid lumel 15 kDa protein 1, chloroplastic	2	1	11
A9SBK2	Predicted protein			2	5	14	7.47812	121.758	111.023
A9SBU3	Predicted protein	MP3	Probable steroid-binding protein 3	2	0	43	378.351	105.522	93.6039
A9SBW5	Predicted protein	SRF6	Protein STRUBBELIG-RECEPTOR FAMILY 6	2	1	1
A9SD10	Predicted protein	CHLD	Magnesium-chelatase subunit ChlD, chloroplastic	2	4	7	17.0976	37.8483	6.16096
A9SD48	Predicted protein	HIPP26, FP6	Heavy metal-associated isoprenylated plant protein 26	2	1	0
A9SDA7	Predicted protein	TFT7	14-3-3 protein 7	2	2	0	309.996	236.46	148.119
A9SDW7	Predicted protein	AAC2, ANT2	ADP,ATP carrier protein 2, mitochondrial	2	10	25
A9SEK2	Predicted protein			2	1	2
A9SFW4	Predicted protein	GRIMP, TH65	Geminivirus Rep-interacting motor protein	2	0	2
A9SG87	Predicted protein	HUA2, ART1	ENHANCER OF AG-4 protein 2	2	1	0
A9SGN6	Predicted protein			2	0	3
A9SGW6	Predicted protein		Serine/threonine-protein kinase ATR	2	1	2
A9SH39	Predicted protein			2	1	0
A9SHE3	Predicted protein	LIL3:1	Chlorophyll A-B binding family protein	2	0	2	94.6835	16.2701	11.9794
A9SJM7	Predicted protein		Thylakoid lumel protein At1g12250, chloroplastic	2	3	10
A9SKH3	Predicted protein		WEB family protein At5g55860	2	1	1
A9SKP2	Predicted protein			2	0	1
A9SKU4	Predicted protein			2	0	1
A9SL94	Predicted protein			2	1	3
A9SLI6	Predicted protein	DHC10, IDA2	Dynein-1-beta heavy chain, flagellar inner arm I1 complex	2	0	3
A9SM27	Predicted protein		Probable aldehyde oxidase 3	2	0	4
A9SME5	Predicted protein			2	1	1
A9SNN0	Predicted protein	GME-1	GDP-mannose 3,5-epimerase 1	2	10	14	19.1054	22.4743	15.3241
A9SNZ9	Predicted protein	EBM	Mannosylglycoprotein endo-beta-mannosidase	2	0	1
A9SP33	Predicted protein	COX5B-2	Cytochrome c oxidase subunit 5b-2, mitochondrial	2	1	16	147.452	129.755	80.6331
A9SPK3	Predicted protein	DDB1A	D damage-binding protein 1a	2	1	3
A9SPX0	Predicted protein			2	0	2
A9SR71	Predicted protein			2	0	1
A9SRC8	Predicted protein	psaD2	Photosystem I reaction center subunit II-2, chloroplastic	2	11	5
A9SRP7	Predicted protein			2	0	1
A9SSC4	Predicted protein			2	1	0
A9SSN9	Predicted protein			2	0	1
A9SSQ1	Predicted protein			2	1	2
A9STI9	Predicted protein			2	0	4
A9STW9	Predicted protein	SDD1	Subtilisin-like protease SDD1	2	0	1
A9SUJ9	Predicted protein		Transketolase, chloroplastic	2	13	51
A9SUL8	Predicted protein		Transketolase, chloroplastic	2	10	6
A9SUN7	Predicted protein			2	1	0
A9SV96	Predicted protein	ATXR3, SDG2, SET2	Probable histone-lysine N-methyltransferase ATXR3	2	2	3
A9SVI6	Predicted protein			2	0	4
A9SVT7	Predicted protein	AtHsp90-7,AtHsp90,7,HSP90,7,SHD	Endoplasmin homolog	2	11	3	96.338	167.832	89.8837
A9SVT9	Ribonuclease Z (Rse Z) (EC 3,1,26,11) (tR 3 endonuclease)			2	0	1
A9SWL4	Predicted protein	GLT1,PGLCT	Plastidic glucose transporter 4	2	1	0	186.43	219.106	150.15
A9SX31	Superoxide dismutase [Cu-Zn]	SODCP	Superoxide dismutase [Cu-Zn], chloroplastic	2	5	29
A9SX87	Predicted protein			2	0	2
A9SXI7	D polymerase	POL2A, ABO4, EMB142, EMB2284, EMB529, ESD7, TIL1	D polymerase epsilon catalytic subunit A	2	0	1
A9SY65	Predicted protein	TOC132	Translocase of chloroplast 132, chloroplastic	2	0	1
A9SY90	Predicted protein			2	0	4
A9SYW8	Predicted protein			2	0	1
A9SYY4	Predicted protein		alpha/beta-Hydrolases superfamily protein	2	0	1	39.252	28.2183	9.94795
A9SZ37	Predicted protein			2	0	1
A9SZT2	Predicted protein			2	0	2
A9SZW4	Predicted protein		membrane protein, putative	2	1	0	144.657	179.127	253.611
A9T2J9	Predicted protein		hydroxyproline-rich glycoprotein family protein	2	0	2	10.3502	14.4192	6.03597
A9T2K8	Predicted protein			2	1	0
A9T3W5	Ribulose bisphosphate carboxylase small chain	RBCS1	Ribulose bisphosphate carboxylase small chain, chloroplastic	2	8	57	0	1.13183	3.77076
A9T5T6	ATP-binding cassette transporter, subfamily G, member 19, group PDR protein PpABCG19	PDR1	Pleiotropic drug resistance protein 1	2	0	1
A9T6P1	Predicted protein			2	0	3
A9T890	CLL3 clavata1-like receptor S/T protein kinase protein	HSL1	Receptor-like protein kinase HSL1	2	2	1
A9T9U4	Predicted protein	GPT2	Glucose-6-phosphate/phosphate translocator 2, chloroplastic	2	1	0
A9TAB8	Predicted protein			2	1	3
A9TAV7	Predicted protein		Putative G-type lectin S-receptor-like serine/threonine-protein kinase At1g61610	2	0	1
A9TBI0	Predicted protein	CALS5, GSL2, LAP1	Callose synthase 5	2	0	1
A9TBN9	Predicted protein	RCA, RCAA1, RCAA2	Ribulose bisphosphate carboxylase/oxygenase activase, chloroplastic	2	3	70
A9TBP0	Predicted protein	RCA1	Ribulose bisphosphate carboxylase/oxygenase activase 1, chloroplastic	2	9	152	102.138	296.769	408.15
A9TC31	Predicted protein			2	0	2
A9TCH3	Sensory histidine protein kinase	AHK3, ORE12	Histidine kinase 3	2	0	1
A9TCL7	Ribulose bisphosphate carboxylase small chain	RBCS1	Ribulose bisphosphate carboxylase small chain, chloroplastic	2	3	88	7.68972	15.2844	15.6389
A9TEA4	Predicted protein	CLC-D, CBSCLC2	Chloride channel protein CLC-d	2	0	1
A9TEI8	Predicted protein	DHC10, IDA2	Dynein-1-beta heavy chain, flagellar inner arm I1 complex	2	1	3
A9TEM8	Predicted protein	CAB8	Chlorophyll a-b binding protein 8, chloroplastic	2	6	25
A9TET3	Predicted protein	FKFBP, F2KP	6-phosphofructo-2-kinase/fructose-2,6-bisphosphatase	2	1	2
A9TFG3	Delta-aminolevulinic acid dehydratase	HEMB, ALAD	Delta-aminolevulinic acid dehydratase, chloroplastic	2	3	31	51.9183	108.838	141.1
A9TFY4	Predicted protein		Probable leucine-rich repeat receptor-like protein kinase At5g49770	2	1	1
A9TG09	Aspartate aminotransferase	ASP1	Aspartate aminotransferase, mitochondrial	2	2	14	15.784	84.0253	34.6448
A9TGH0	Predicted protein			2	0	3
A9TGM7	Predicted protein	OEP16	Outer envelope pore protein 16, chloroplastic	2	0	5	11.2482	6.14936	4.33031
A9TGP1	Predicted protein			2	1	3
A9THU1	Predicted protein	DRIP2	E3 ubiquitin protein ligase DRIP2	2	0	1
A9TI25	Malate dehydrogenase	CMDH	Malate dehydrogenase , cytoplasmic	2	1	9	178.186	203.882	106.413
A9TKD5	Predicted protein			2	4	0
A9TKP2	ATP-binding cassette transporter, subfamily B, member 16, group MDR/PGP protein PpABCB16	ABCB19, MDR1, MDR11, PGP19	ABC transporter B family member 19	2	3	4	31.9103	118.862	264.974
A9TKT0	Predicted protein			2	0	5
A9TLP4	Predicted protein	NUDT3, NUDX3	Nudix hydrolase 3	2	0	2	45.6822	38.9023	27.3457
A9TLW1	Predicted protein			2	0	1
A9TMR8	Predicted protein			2	1	0
A9TMR9	Predicted protein			2	0	1
A9TPG6	ATP-binding cassette transporter, subfamily G, member 23, group PDR protein PpABCG23	ABCG31, PDR3	ABC transporter G family member 31	2	1	0
A9TPN5	Fructose-bisphosphate aldolase		Fructose-bisphosphate aldolase, chloroplastic	2	7	2
A9TQ97	Predicted protein	RAD23-1, RAD23	Putative D repair protein RAD23-1	2	0	9
A9TR88	Predicted protein			2	0	2
A9TRK2	Predicted protein	HSP70	Heat shock cogte 70 kDa protein	2	0	1	309.424	90.7087	356.795
A9TRS0	Predicted protein	CPN21, CHCPN10, CPN20	20 kDa chaperonin, chloroplastic	2	8	18
A9TT01	Putative polycomb group protein	EMF2	Polycomb group protein EMBRYONIC FLOWER 2	2	0	1
A9TTD4	Predicted protein			2	0	1
A9TV53	ATP-binding cassette transporter, subfamily B, member 10, group ATM protein PpABCB10	ABCB23, ATM1, STA2	ABC transporter B family member 23, mitochondrial	2	0	1
A9TV55	Predicted protein			2	0	4
A9TVM1	Predicted protein	XDH	Xanthine dehydrogenase	2	0	2
A9TX48	Predicted protein	GABA-TP1, GABA-T1	Gamma aminobutyrate transamise 1, mitochondrial	2	7	46
A9TY92	Predicted protein			2	0	10
A9TZ13	Predicted protein	MEX1, RCP1	Maltose excess protein 1, chloroplastic	2	0	1
A9TZ26	Predicted protein			2	0	1
A9U0H1	Predicted protein	TATB, HCF106	Sec-independent protein translocase protein TATB, chloroplastic	2	0	2	143.005	45.7089	23.3056
A9U0T9	Predicted protein		Quinone oxidoreductase-like protein At1g23740, chloroplastic	2	1	8
A9U1M5	Predicted protein	PDIL1-4, PDI2, PDIL2-2	Protein disulfide isomerase-like 1-4	2	5	6
A9U3M1	Predicted protein	LHCB4,2	Chlorophyll a-b binding protein CP29,2, chloroplastic	2	5	10	21.2195	35.9176	28.5769
A9U5A4	Predicted protein	GEP	Probable glutamyl endopeptidase, chloroplastic	2	4	3
A9U5R8	Predicted protein	AGD8	Probable ADP-ribosylation factor GTPase-activating protein AGD8	2	0	3
A9U7H6	Predicted protein	GLY1, SFD1	Glycerol-3-phosphate dehydrogenase [D(+)] 2, chloroplastic	2	1	0	0	0	0
E1C9T7	Predicted protein	MBP1, MCB1, RPN10	26S proteasome non-ATPase regulatory subunit 4	2	0	5
E1C9Y1	Predicted protein	AFRR	Monodehydroascorbate reductase	2	0	2
Q1XGA6	Cytochrome b	MT-CYB, COB, CYTB, MTCYB	Cytochrome b	2	1	0
Q6YXR5	Cytochrome b6-f complex subunit 4	petD	Cytochrome b6-f complex subunit 4	2	4	4
Q9AXN8	PSII subunit PsbW	psbW	Photosystem II reaction center W protein, chloroplastic	2	2	0
Q9TNL4	Photosystem I P700 apoprotein A2	psaB	Photosystem I P700 chlorophyll a apoprotein A2	2	3	6
A5PGV3	Putative +/H+ antiporter	ATNHD1,NHD1	sodium:hydrogen antiporter 1	1	0	2	26.9613	27.8775	16.8002
A5PH37	AKT2 inward rectifier channel	AKT1	Potassium channel AKT1	1	0	2	11.9229	19.4506	2.8386
A5PH41	HAK3 potassium transporter	HAK12	Putative potassium transporter 12	1	1	1
A9RAS2	Predicted protein	LHCB2,LHCB2,1	Chlorophyll a-b binding protein, chloroplastic	1	2	112	4.9264	63.4528	58.763
A9RAU2	ATP-binding cassette transporter, subfamily B, member 7, group TAP protein PpABCB7	OsABCB25	ABC transporter B family member 25	1	0	2
A9RAY9	Predicted protein			1	1	1
A9RBD6	Predicted protein	OPR11, OPR3	Putative 12-oxophytodienoate reductase 11	1	1	11	175.106	201.308	637.366
A9RBX1	Predicted protein		Late embryogenesis abundant (LEA) protein	1	2	0	0	0	0
A9RBX7	Predicted protein			1	0	8
A9RCY1	Predicted protein			1	1	3
A9RCZ6	Predicted protein	ACBP4	Acyl-CoA-binding domain-containing protein 4	1	0	2
A9RDB3	Proteasome subunit beta type	PBA1, PRCD	Proteasome subunit beta type-6	1	2	0
A9RDU4	Predicted protein			1	0	3
A9RDU9	Proteasome subunit beta type	PBG1, PRCH	Proteasome subunit beta type-4	1	1	1	147.222	181.315	142.79
A9RE43	Predicted protein		Phosphoglucomutase, cytoplasmic 1	1	0	7	190.657	138.29	71.0831
A9REF1	Predicted protein	MCSU3	Molybdenum cofactor sulfurase	1	1	1
A9REN3	ATP-binding cassette transporter, subfamily G, member 1, group WBC protein PpABCG1	ABCG28, WBC29	ABC transporter G family member 28	1	0	3
A9REN8	Predicted protein		Peptidyl-prolyl cis-trans isomerase, chloroplastic	1	0	14
A9REQ0	Lon protease homolog (EC 3,4,21,-)	LON2	Lon protease homolog, mitochondrial	1	0	3
A9REW5	NDPK2b nucleotide diphosphate kinase 2 protein	NDPK2	Nucleoside diphosphate kinase 2, chloroplastic	1	1	14
A9REZ6	Predicted protein	UBA2	Ubiquitin-activating enzyme E1 2	1	0	2	22.1238	37.0716	20.1605
A9RF92	Predicted protein			1	1	1
A9RFB9	Predicted protein			1	3	19
A9RFQ0	Predicted protein		ATP synthase subunit delta', mitochondrial	1	5	6	29.3284	106.328	60.731
A9RFV8	Predicted protein		ARM repeat superfamily protein	1	1	2	6.7663	9.26285	3.41081
A9RFX0	Predicted protein			1	2	0
A9RG83	Predicted protein			1	2	4
A9RGD7	Predicted protein	RPS29A	40S ribosomal protein S29	1	3	16	851.369	1002.01	1131.93
A9RHN6	Predicted protein	RAN-A1	GTP-binding nuclear protein Ran-A1	1	1	5
A9RHY0	Predicted protein	RPL4D, RPL1, RPL4	60S ribosomal protein L4-2	1	3	27	75.907	111.84	104.71
A9RHY7	Predicted protein	RPL19, PRPL19	50S ribosomal protein L19, chloroplastic	1	0	4
A9RI78	Predicted protein			1	0	2
A9RJ44	Predicted protein	GLO5, GOX3	Peroxisomal (S)-2-hydroxy-acid oxidase GLO5	1	2	18	127.242	214.302	201.475
A9RJ48	Predicted protein	CPN21, CHCPN10, CPN20	20 kDa chaperonin, chloroplastic	1	8	17	0.726742	3.81384	17.343
A9RJD8	Predicted protein	CPR5, HYS1	Protein CPR-5	1	0	2
A9RJF7	Predicted protein			1	0	2
A9RJN5	Predicted protein	FBX5	Protein ARABIDILLO 1	1	0	2
A9RJU8	Predicted protein	GAMMACA1	Gamma carbonic anhydrase 1, mitochondrial	1	5	3	49.7042	54.4682	43.4135
A9RJX8	Predicted protein			1	1	2
A9RJZ4	Predicted protein		F-box/LRR-repeat protein At4g29420	1	0	2
A9RK17	Predicted protein	RPL30	60S ribosomal protein L30	1	3	19	387.863	591.598	637.721
A9RK45	Predicted protein			1	0	3
A9RK67	Predicted protein	QCR7-1	Cytochrome b-c1 complex subunit 7-1	1	1	7	100.466	61.6388	45.2669
A9RK71	Glucose-6-phosphate isomerase (EC 5,3,1,9)	PGIC1	Glucose-6-phosphate isomerase, cytosolic 1	1	0	4
A9RKD8	Predicted protein	RPL12A	60S ribosomal protein L12-1	1	1	13	114.477	219.872	214.22
A9RKJ5	Predicted protein	CPN60B1, Cpn60-B(3), LEN1	Chaperonin 60 subunit beta 1, chloroplastic	1	9	19
A9RKW1	Predicted protein	RPS13	40S ribosomal protein S13	1	0	8	191.7	219.659	205.885
A9RKW7	Predicted protein	ROC6, GL2-6	Homeobox-leucine zipper protein ROC6	1	0	3
A9RL08	ATP-binding cassette transporter, subfamily G, member 17, group PDR protein PpABCG17	ABCG35, PDR7	ABC transporter G family member 35	1	0	2
A9RLF4	Predicted protein	FMT, CLU	Clustered mitochondria protein	1	1	9
A9RLI7	Predicted protein	SCY1, SECY	Preprotein translocase subunit SCY1, chloroplastic	1	1	5	17.9089	31.8348	17.5423
A9RML4	Predicted protein		R-binding (RRM/RBD/RNP motifs) family protein	1	2	8	26.6096	43.7931	15.9233
A9RMQ9	Methionine aminopeptidase	MAP2B	Methionine aminopeptidase 2B	1	1	2	23.1052	15.9545	12.5289
A9RN26	Superoxide dismutase [Cu-Zn]	SODCC1, SODCC,1	Superoxide dismutase [Cu-Zn] 1	1	3	42	398.064	382.803	249.482
A9RN80	Predicted protein			1	1	1
A9RPB4	Predicted protein	VLN2	Villin-2	1	0	2
A9RPN9	Predicted protein	RPL40B, EMB2167, ERD16, HAP4, UBQ1	Ubiquitin-60S ribosomal protein L40-2	1	0	3
A9RPS7	Predicted protein	TPX2	Protein TPX2	1	1	2
A9RPY0	4-hydroxyphenylpyruvate dioxygenase	HPD, PDS1	4-hydroxyphenylpyruvate dioxygenase	1	1	1	101.617	50.615	120.097
A9RQ02	Predicted protein	LIL3:1	Chlorophyll A-B binding family protein	1	2	4	22.7139	109.149	58.8541
A9RQD1	Predicted protein			1	0	3
A9RQV7	Predicted protein	TIG	Trigger factor-like protein TIG	1	0	2	3.40049	3.65505	7.07223
A9RQW5	Predicted protein			1	0	5
A9RQX5	Predicted protein		Kinesin-like calmodulin-binding protein homolog	1	1	2
A9RR03	Predicted protein	PPDK1, CPDK1, PPDKB	Pyruvate, phosphate dikinase 1, chloroplastic	1	0	3
A9RR25	Predicted protein	SPL8	Squamosa promoter-binding-like protein 8	1	0	2
A9RRM9	Predicted protein	PHB3, EER3	Prohibitin-3, mitochondrial	1	0	2	16.1409	22.542	16.9038
A9RRT3	Predicted protein	MGP1	Probable ATP synthase 24 kDa subunit, mitochondrial	1	2	15	82.587	168.116	159.214
A9RS76	Predicted protein			1	0	2
A9RSL3	Malate dehydrogenase		Malate dehydrogenase , chloroplastic	1	3	51
A9RSZ2	Predicted protein	RAPTOR1, RAPTOR1B	Regulatory-associated protein of TOR 1	1	1	4
A9RT62	Predicted protein	LHCB2,LHCB2,1	Chlorophyll a-b binding protein, chloroplastic	1	0	12	2618.57	3221.63	1873.64
A9RTT7	Predicted protein		Nucleolin 2	1	0	3
A9RTX3	Predicted protein	ATBTF3,BTF3	basic transcription factor 3	1	6	11	257.115	375.478	319.316
A9RUR6	Predicted protein	SPY	Probable UDP-N-acetylglucosamine--peptide N-acetylglucosaminyltransferase SPINDLY	1	1	2
A9RW65	Methylenetetrahydrofolate reductase	MTHFR2	Probable methylenetetrahydrofolate reductase	1	0	5	5.85317	37.9265	21.0639
A9RWH6	Acetolactate synthase	ALS SURB	Acetolactate synthase 2, chloroplastic	1	0	2
A9RWN7	Predicted protein		Putative nitric oxide synthase	1	1	1
A9RX49	Predicted protein			1	1	2
A9RXS5	SNF2 family D-dependent ATPase domain-containing protein	RAD54	D repair and recombition protein RAD54	1	0	2
A9RY14	Predicted protein	PMP22	Peroxisomal membrane protein PMP22	1	3	0	22.4994	38.4187	10.7817
A9RY19	Predicted protein	petC	Cytochrome b6-f complex iron-sulfur subunit, chloroplastic	1	5	71
A9RYJ3	Predicted protein	LC1	Dynein light chain 1, axonemal	1	1	1
A9RYT1	Predicted protein	RPS25E	40S ribosomal protein S25-4	1	2	19	523.597	871.986	799.487
A9RZ27	Citrate synthase	CS	Citrate synthase, mitochondrial	1	2	6	107.87	186.269	112.023
A9RZL4	Predicted protein			1	0	2
A9RZW6	Predicted protein		D-3-phosphoglycerate dehydrogenase , chloroplastic	1	4	14
A9S011	Predicted protein			1	1	1
A9S0A5	Predicted protein		E3 ubiquitin-protein ligase listerin	1	0	2
A9S0Q4	Malate dehydrogenase	PMDH1	Malate dehydrogenase , glyoxysomal	1	0	4	123.68	106.328	58.1392
A9S0U7	Predicted protein			1	1	2
A9S116	Predicted protein	GSO1	LRR receptor-like serine/threonine-protein kinase GSO1	1	0	2
A9S181	Predicted protein	RPL4A	60S ribosomal protein L4-1	1	1	5	219.937	326.716	321.262
A9S1J5	Predicted protein			1	1	5
A9S1S1	Coatomer subunit gamma		Coatomer subunit gamma-2	1	1	2	6.50195	23.5526	10.2638
A9S280	Predicted protein	GLU2	Ferredoxin-dependent glutamate synthase 2, chloroplastic	1	0	3
A9S286	Predicted protein		Peptidase M20/M25/M40 family protein	1	6	9	87.4309	119.739	74.6521
A9S2A9	Predicted protein	ACC2	Acetyl-CoA carboxylase 2	1	0	6
A9S2M5	Imidazole glycerol phosphate synthase subunit hisF	AT-HF,HISN4	Imidazole glycerol phosphate synthase hisHF, chloroplastic	1	0	4	18.958	51.5986	22.8388
A9S384	SNF2 family D-dependent ATPase	INO80	D helicase INO80	1	0	3
A9S3N5	Predicted protein			1	5	38
A9S3W8	Predicted protein	RPS3AB, CYC07	40S ribosomal protein S3a-2	1	1	5	52.4429	60.99	23.9333
A9S400	Predicted protein			1	0	3
A9S431	Predicted protein	FBL15	F-box/LRR-repeat protein 15	1	1	2
A9S5A0	Predicted protein		U2 small nuclear ribonucleoprotein A'	1	0	2
A9S5M6	Predicted protein			1	0	2
A9S647	Predicted protein			1	1	1
A9S6V9	Predicted protein			1	0	6
A9S7Z8	Predicted protein			1	0	2
A9S8F1	Predicted protein			1	0	3
A9S8F5	Predicted protein			1	0	2
A9S8X3	Predicted protein	GSTL2	Glutathione S-transferase L2, chloroplastic	1	1	1
A9S9D2	Predicted protein	GLT1	Glutamate synthase 1 [DH], chloroplastic	1	0	2
A9S9Q1	Predicted protein	BAM2	Leucine-rich repeat receptor-like serine/threonine-protein kinase BAM2	1	1	1
A9S9S4	Ferritin	ATFER4,FER4	Ferritin-3, chloroplastic	1	5	0	219.773	231.017	282.087
A9S9Y1	Phosphoglycerate kinase	PGK	Phosphoglycerate kinase, cytosolic	1	2	0	22.1432	62.8135	34.4617
A9SAI3	Predicted protein			1	1	1
A9SAR4	Predicted protein	FAAH	Fatty acid amide hydrolase	1	1	1
A9SBL7	Predicted protein	PSBP1, PSBP	Oxygen-evolving enhancer protein 2-1, chloroplastic	1	0	16	15.9548	116.272	61.8047
A9SC28	Predicted protein			1	0	2
A9SCC5	Predicted protein	TCHQD	Glutathione S-transferase TCHQD	1	0	5
A9SCU9	Predicted protein	MOR1	Protein MOR1	1	1	1
A9SCX0	Predicted protein	CYS6	Cysteine proteise inhibitor 6	1	2	0
A9SD39	Predicted protein	TPLATE, T22	Protein TPLATE	1	0	2
A9SDN2	Predicted protein			1	1	1
A9SEB6	Predicted protein	SEC8	Probable exocyst complex component 4	1	0	3
A9SEN8	Predicted protein			1	3	2
A9SEP8	Predicted protein			1	2	8
A9SEU2	Cysteine synthase	ACS1,ATCS-B,CPACS1,OASB	Cysteine synthase, chloroplastic/chromoplastic	1	3	3	14.2479	100.327	42.4327
A9SEV9	Predicted protein			1	1	1
A9SFV4	Predicted protein	PSAK	Photosystem I reaction center subunit psaK, chloroplastic	1	2	44
A9SFY4		RPL18A	60S ribosomal protein L18a	1	0	5	389.03	488.959	489.663
A9SG13	Elongation factor Ts	EFTS	Elongation factor Ts, mitochondrial	1	0	2
A9SG28	Predicted protein	CTR1	Serine/threonine-protein kinase CTR1	1	0	2
A9SGF3	Predicted protein		Seed lectin subunit I	1	0	9
A9SGR0	Predicted protein	psaD	Photosystem I reaction center subunit II, chloroplastic	1	7	6
A9SGZ1	Sulfurtransferase	STR1, MST1, RDH1, ST1	Thiosulfate/3-mercaptopyruvate sulfurtransferase 1, mitochondrial	1	3	9	45.695	163.335	114.752
A9SHE8	Predicted protein	BHLH92, EN22	Transcription factor bHLH92	1	1	1
A9SHM9	Predicted protein	AXR1	NEDD8-activating enzyme E1 regulatory subunit	1	1	1	7.76205	7.98928	2.11289
A9SI99	Predicted protein	KEA4	K(+) efflux antiporter 4	1	0	2
A9SIH8	Predicted protein			1	0	2
A9SIH9	Predicted protein			1	0	2
A9SIK6	Bromodomain protein with a AAA ATPase domain		ATPase family AAA domain-containing protein At1g05910	1	1	2
A9SIM3	Predicted protein			1	0	2
A9SIN3	Predicted protein		SWI/SNF complex component SNF12 homolog	1	3	9	61.5968	46.2203	29.9599
A9SIX8	D-directed R polymerase	NRPE1, DMS5, DRD3, NRPD1b, RMD1, RPE1	D-directed R polymerase E subunit 1	1	0	3
A9SJ85	Predicted protein	ISE2, EMB25, PDE317	DEAD-box ATP-dependent R helicase ISE2, chloroplastic	1	0	2
A9SJB4	Elongation factor 1-alpha	TEFS1	Elongation factor 1-alpha	1	2	3	106.157	73.0828	66.8363
A9SJQ3	Predicted protein			1	1	2
A9SK20	Predicted protein	RPS17	30S ribosomal protein S17, chloroplastic	1	3	4
A9SKC9	Predicted protein		Zinc finger CCCH domain-containing protein 44	1	3	30
A9SKF1	Predicted protein	RHM1	Probable rhamnose biosynthetic enzyme 1	1	4	13
A9SKW3	Predicted protein	ATR3	DPH-dependent diflavin oxidoreductase ATR3	1	0	2
A9SLL3	Predicted protein	HSC-2	Heat shock cogte 70 kDa protein 2	1	1	1	0	1.54011	2.41216
A9SLM4	Predicted protein			1	0	3
A9SLN9	R helicase	SDE3	Probable R helicase SDE3	1	1	1
A9SLW6	Inner dynein arm 1 heavy chain 1-ALPHa	DHC1, IDA1, PF9	Dynein-1-alpha heavy chain, flagellar inner arm I1 complex	1	0	3
A9SM93	Predicted protein	BHLH89, EN24	Transcription factor bHLH89	1	0	2
A9SMK5	Predicted protein	PRXQ	Peroxiredoxin Q, chloroplastic	1	1	20
A9SNF2	Predicted protein			1	1	6
A9SNT9	Predicted protein	NUDT14, ASPP, NUDX14	Nudix hydrolase 14, chloroplastic	1	0	8	14.6357	15.8238	8.98268
A9SNU3	Predicted protein			1	0	4
A9SNW6	Predicted protein	CDC48E	Cell division control protein 48 homolog E	1	0	2
A9SP48	Predicted protein			1	0	4
A9SPK5	Predicted protein	IDH1	Isocitrate dehydrogenase [D] regulatory subunit 1, mitochondrial	1	3	5
A9SQ88	Predicted protein			1	1	1
A9SQI1	Fructose-bisphosphate aldolase		Fructose-bisphosphate aldolase, cytoplasmic isozyme 1	1	10	7	99.7217	152.273	80.6785
A9SQM5	Predicted protein			1	0	5
A9SRI3	Predicted protein	VHA-a3	Vacuolar proton ATPase a3	1	1	1
A9SRK8	Predicted protein			1	0	2
A9SRP3	FtsZ1-3 plastid division protein	FTSZ1, ARC10, FTSZ1-1, PMI4	Cell division protein FtsZ homolog 1, chloroplastic	1	0	4
A9SRP8	Predicted protein			1	2	1
A9SRR1	Predicted protein			1	3	0	227.374	203.218	425.375
A9ST70	Predicted protein			1	0	3
A9STI7	Predicted protein	pgip	Polygalacturose inhibitor	1	0	2
A9STV3	Predicted protein	SEC5A	Exocyst complex component 2	1	0	2	13.6126	18.5668	8.878
A9SUK7	Predicted protein	STR4, TROL	Rhodanese-like domain-containing protein 4, chloroplastic	1	3	15	67.4451	122.553	59.7064
A9SV48	Predicted protein			1	2	21	13.7154	43.2067	35.3823
A9SV90	Predicted protein		Probable LRR receptor-like serine/threonine-protein kinase At4g36180	1	1	3	1.01796	4.62011	1.16539
A9SVB3	Predicted protein			1	1	4
A9SVY0	Predicted protein	CNX1	Molybdopterin biosynthesis protein CNX1	1	0	2
A9SW46	Predicted protein	GWD3, OK1, PWD	Phosphoglucan, water dikinase, chloroplastic	1	1	1
A9SWX5	Predicted protein		Uncharacterized protein At2g33490	1	0	2
A9SX78	Predicted protein	ACO3	Putative aconitate hydratase, cytoplasmic	1	0	17	43.4017	87.3924	72.8127
A9SX84	Predicted protein	BETAA-AD	Beta-adaptin-like protein A	1	1	2
A9SX89	Predicted protein		DH dehydrogenase [ubiquinone] 1 beta subcomplex subunit 10-B	1	2	5	42.016	53.8672	51.6634
A9SXF3	Phosphoribulokinase		Phosphoribulokinase, chloroplastic	1	6	20
A9SXK0	Predicted protein	PTR5	Peptide transporter PTR5	1	0	2	6.65032	5.00047	6.23148
A9SXS1	Predicted protein			1	1	3
A9SXU8	Predicted protein			1	0	2
A9SXX9	Predicted protein	GAPA, GPA1	Glyceraldehyde-3-phosphate dehydrogenase A, chloroplastic	1	7	16	12.3236	108.588	84.5572
A9SY06	Predicted protein	ATM	Serine/threonine-protein kinase ATM	1	0	4
A9SZV5	Predicted protein			1	0	2
A9SZV9	Predicted protein		ARM repeat superfamily protein	1	0	2	9.83843	28.4605	6.10055
A9SZY4	Peptidyl-prolyl cis-trans isomerase	FKBP16-3, FKBP17	Peptidyl-prolyl cis-trans isomerase FKBP16-3, chloroplastic	1	0	37
A9SZZ5	Predicted protein			1	0	2
A9T078	Predicted protein			1	0	2
A9T0M5	Tomosyn-like protein			1	3	2
A9T1G1	Predicted protein	MBD10	Methyl-CpG-binding domain-containing protein 10	1	3	2
A9T1Q3	Predicted protein	CPL3	R polymerase II C-termil domain phosphatase-like 3	1	1	1
A9T1T2	Predicted protein	APX1	L-ascorbate peroxidase 1, cytosolic	1	3	27
A9T251	Predicted protein	HSP70, ST70	Stromal 70 kDa heat shock-related protein, chloroplastic	1	9	16
A9T278	ATP synthase subunit beta	ATPB, ATP2-1	ATP synthase subunit beta, mitochondrial	1	3	42
A9T281	ATP synthase subunit beta	ATPB	ATP synthase subunit beta, mitochondrial	1	3	8	75.0914	127.448	129.31
A9T293	Predicted protein	DRIP1	E3 ubiquitin protein ligase DRIP1	1	0	4
A9T2C3	Predicted protein		Dihydrolipoyllysine-residue succinyltransferase component of 2-oxoglutarate dehydrogenase complex 2, mitochondrial	1	0	4	81.8812	96.2401	80.5216
A9T2W1	Predicted protein			1	0	3
A9T2Z9	Predicted protein	XYL1, AXY3	Alpha-xylosidase 1	1	2	0
A9T3P5	Predicted protein		Probable acetyl-CoA acetyltransferase, cytosolic 2	1	1	4	56.5775	143.924	128.501
A9T487	Predicted protein			1	1	2	6.05218	18.3584	9.63008
A9T4K3	Predicted protein			1	0	5
A9T4Q1	Predicted protein		Uncharacterized protein At5g02240	1	0	3	44.2982	71.8338	85.4342
A9T4Z7	Predicted protein		Zinc finger CCCH domain-containing protein 41	1	1	1
A9T5Q4	Predicted protein			1	0	4
A9T5V1	Predicted protein		Probable aldehyde oxidase 3	1	0	2
A9T5W2	Predicted protein	CP12-2	Calvin cycle protein CP12-2, chloroplastic	1	6	3	238.702	126.424	86.3075
A9T687	Predicted protein	BAG6, CAMBP1	BAG family molecular chaperone regulator 6	1	0	4	2.91088	6.54957	24.8793
A9T6N9	Predicted protein		Probable mitochondrial-processing peptidase subunit beta	1	2	1
A9T781	Predicted protein			1	1	2
A9T7S0	Predicted protein		Katanin p80 WD40 repeat-containing subunit B1 homolog	1	0	2
A9T8Q3	Predicted protein	RAN1, HMA7	Copper-transporting ATPase RAN1	1	1	2	25.0422	22.9281	42.5047
A9T8R5	Predicted protein	GRXC4, GLU1	Glutaredoxin-C4	1	7	25	168.491	202.115	131.171
A9T9F0	Predicted protein	CA1	Cation-transporting ATPase CA1	1	0	2
A9TB92	Condensin complex subunit 1			1	1	2
A9TBQ3	Predicted protein			1	0	2
A9TC03	Predicted protein			1	0	2
A9TC09	Predicted protein		B12D protein	1	1	10	230.437	155.217	72.474
A9TCG7	Predicted protein		stromal 70 kDa heat shock-related protein, chloroplastic	1	1	1
A9TCM2	Predicted protein			1	0	4
A9TDQ8	Predicted protein	ALA8	Putative phospholipid-transporting ATPase 8	1	0	3
A9TE41	Predicted protein			1	0	2
A9TE45	Predicted protein	GLU1, GLS1	Ferredoxin-dependent glutamate synthase 1, chloroplastic	1	1	18	20.1828	51.6787	45.4545
A9TEL2	Predicted protein			1	1	1
A9TEP3	Predicted protein		Ubiquinol-cytochrome c reductase complex 6,7 kDa protein	1	1	11	106.062	84.7261	70.6299
A9TET2	Predicted protein	QCR7-1	Cytochrome b-c1 complex subunit 7-1	1	0	11	280.055	389.142	257.007
A9TF97	Predicted protein		Probable ribose-5-phosphate isomerase	1	2	24	44.9369	104.669	76.8612
A9TFE1	Predicted protein	RPS3AB, CYC07	40S ribosomal protein S3a-2	1	3	3
A9TFL9	Predicted protein	HSP90-4, HSP81-4	Heat shock protein 90-4	1	5	2	13.2691	36.8947	35.4506
A9TFX3	Predicted protein	DHC10, IDA2	Dynein-1-beta heavy chain, flagellar inner arm I1 complex	1	1	4
A9TGD4	ATP-binding cassette transporter, subfamily C, member 2, group MRP protein PpABCC2	ABCC1, EST1, MRP1	ABC transporter C family member 1	1	1	2
A9TGG1	Predicted protein			1	0	2
A9TGR0	ATP-binding cassette transporter, subfamily C, member 11, group MRP protein PpABCC11	ABCC2, EST4, MRP2	ABC transporter C family member 2	1	0	3
A9TH37	Predicted protein	MBD9	Methyl-CpG-binding domain-containing protein 9	1	0	2
A9THW1	Predicted protein	CAC3	Acetyl-coenzyme A carboxylase carboxyl transferase subunit alpha, chloroplastic	1	3	0	19.7188	68.9359	37.9389
A9TIB7	Queuine tR-ribosyltransferase			1	1	1
A9TIY2	Predicted protein	GLN2	Glutamine synthetase, chloroplastic	1	6	15
A9TJ01	Predicted protein	PIN1	Peptidyl-prolyl cis-trans isomerase Pin1	1	5	2	316.02	189.486	121.729
A9TJW1	D-directed R polymerase	RPOT2-TOM	D-directed R polymerase 2B, chloroplastic/mitochondrial	1	0	2	6.04506	8.72471	3.80867
A9TJW2	Predicted protein	AtTudor1,TSN1,Tudor1	TUDOR-SN protein 1	1	0	5	23.9123	72.1652	41.334
A9TJX6	Predicted protein	LHCA1, CAB6	Chlorophyll a-b binding protein 6, chloroplastic	1	1	3
A9TK53	Predicted protein		Integral membrane Yip1 family protein	1	2	0	10.1211	11.2026	8.18906
A9TK89	D-directed R polymerase	RPB205, RPB1, RPII	D-directed R polymerase II subunit RPB1	1	1	1
A9TLK5	Predicted protein		Photosystem II 5 kD protein	1	7	1	349.051	912.461	768.484
A9TLM2	Predicted protein			1	3	31
A9TLT0	DPH--cytochrome P450 reductase		DPH--cytochrome P450 reductase	1	1	1
A9TMA6	Predicted protein			1	0	2
A9TMM2	Predicted protein	XBOS34	Probable E3 ubiquitin-protein ligase XBOS34	1	9	0	8.47139	23.3166	22.1774
A9TN60	Predicted protein	AATP1	ADP,ATP carrier protein 1, chloroplastic	1	5	5
A9TNI7	Predicted protein			1	2	0
A9TNK8	Predicted protein			1	1	1
A9TPT4	Predicted protein			1	0	2	14.9279	10.1348	2.62431
A9TPY8	Predicted protein	ACO2	Aconitate hydratase 2, mitochondrial	1	0	2
A9TQ45	Predicted protein	RD21A	Cysteine proteise RD21a	1	3	3	126.477	222.03	161.411
A9TQ60	Predicted protein		E3 UFM1-protein ligase 1 homolog	1	1	1
A9TQ74	Predicted protein	WEB1	Protein WEAK CHLOROPLAST MOVEMENT UNDER BLUE LIGHT 1	1	0	2	0.116109	0	0
A9TQB7	Predicted protein	CPN10	10 kDa chaperonin	1	2	0
A9TQN0	Predicted protein	ACA8	Calcium-transporting ATPase 8, plasma membrane-type	1	1	2	29.6681	12.2875	4.88685
A9TQT0	Predicted protein			1	1	2
A9TS39	Predicted protein			1	1	3
A9TS81	Sucrose synthase	SUS3	Sucrose synthase 3	1	0	2
A9TT26	Predicted protein	LD	Homeobox protein LUMINIDEPENDENS	1	1	2
A9TT85	Ribulose bisphosphate carboxylase small chain	RBCS1	Ribulose bisphosphate carboxylase small chain, chloroplastic	1	10	31	557.756	2745.05	3215.57
A9TU20	Predicted protein	PSAE	Photosystem I reaction center subunit IV, chloroplastic	1	5	23
A9TUC7	Predicted protein		Probable LRR receptor-like serine/threonine-protein kinase At4g20940	1	1	2
A9TUF8	Predicted protein			1	38	0
A9TV75	Predicted protein	HACL, HPCL, OCD	2-hydroxyacyl-CoA lyase	1	0	9	49.4696	45.9314	37.4761
A9TV83	Predicted protein			1	2	5
A9TVA9	Predicted protein	PSAE	Photosystem I reaction center subunit IV, chloroplastic	1	3	19
A9TVK0	Predicted protein	LIL3:1	Chlorophyll A-B binding family protein	1	3	4	24.5287	91.29	27.1336
A9TWA3	Predicted protein	SEC10	Exocyst complex component 5	1	1	1
A9TWD4	Predicted protein	PSAF	Photosystem I reaction center subunit III, chloroplastic	1	4	10
A9TWF9	Predicted protein	SPY	Probable UDP-N-acetylglucosamine--peptide N-acetylglucosaminyltransferase SPINDLY	1	0	2
A9TWI7	Predicted protein			1	1	3
A9TWL7	CHLH1 like Mg protoporphyrin IX chelatase subunit H protein	CHLH	Magnesium-chelatase subunit ChlH, chloroplastic	1	1	1
A9TWQ8	Predicted protein			1	0	3
A9TWU6	Predicted protein	EBF1, FBL6	EIN3-binding F-box protein 1	1	0	3
A9TWW4	ATP-binding cassette transporter, subfamily C, member 3, group MRP protein PpABCC3	ABCC2, EST4, MRP2	ABC transporter C family member 2	1	2	2
A9TXL2	SWI/SNF class chromatin remodeling complex protein	BRM	ATP-dependent helicase BRM	1	1	5
A9TY32	Predicted protein			1	0	3
A9TZ55	Predicted protein		Leucine aminopeptidase 2, chloroplastic	1	0	2
A9TZC7	Predicted protein			1	0	2
A9TZD1	Predicted protein			1	18	1
A9TZH0	Predicted protein		Probable phosphoribosylformylglycimidine synthase, chloroplastic/mitochondrial	1	0	2
A9TZU7	Predicted protein			1	1	3
A9U052	ATP-binding cassette transporter, subfamily B, member 11, group MDR/PGP protein PpABCB11		Putative multidrug resistance protein	1	0	2
A9U188	Predicted protein	HPR-A	Glycerate dehydrogenase	1	9	17	59.4524	69.1361	124.068
A9U1L9	Predicted protein	IQD1	Protein IQ-DOMAIN 1	1	0	2
A9U2T5	Predicted protein	TOR	Serine/threonine-protein kinase TOR	1	0	3
A9U3H0	SM/Sec1-family protein	KEU	SRE-interacting protein KEULE	1	0	2	23.5608	28.9208	29.9769
A9U465	Predicted protein	ALDH2B4, ALDH2	Aldehyde dehydrogenase family 2 member B4, mitochondrial	1	1	6
A9U4I7	Predicted protein			1	3	3
A9U4V4	Aspartate aminotransferase	ASP5, AAT1	Aspartate aminotransferase, chloroplastic	1	4	18
A9U4V5	Predicted protein		Heme-binding-like protein At3g10130, chloroplastic	1	1	27	148.166	221.11	282.605
A9U4Z1	Predicted protein	MBD10	Methyl-CpG-binding domain-containing protein 10	1	0	2
A9U680	Predicted protein		2-Cys peroxiredoxin BAS1-like, chloroplastic	1	1	2
A9U6M1	Predicted protein			1	1	2
A9U7B3	Predicted protein			1	2	0
B2DFV1	KINID1a	TKRP125	125 kDa kinesin-related protein	1	1	1
D2XNF5	Protein GrpE			1	3	0
E1C9S5	Predicted protein	CYP74A, CYP74	Allene oxide synthase, chloroplastic	1	1	4
E1C9T4	Predicted protein	PDIL1-4, PDI2, PDIL2-2	Protein disulfide isomerase-like 1-4	1	3	6
P60290	D-directed R polymerase subunit beta	rpoC2	D-directed R polymerase subunit beta''	1	0	2
P61243	Protein ycf2	ycf2	Protein ycf2	1	1	1
Q1XGA4	ATP synthase subunit alpha	ATPA	ATP synthase subunit alpha, mitochondrial	1	5	24
Q6WQW2	ATP synthase subunit c, chloroplastic	atpH	ATP synthase subunit c, chloroplastic	1	5	2
Q6YXP5	Putative membrane protein ycf1	ycf1	Putative membrane protein ycf1	1	0	5

## Sheet: Table S4
Additional file 5. List of precursor proteins of endogenous peptides identified in protonema
Number of identified endogenous peptides and transcription level of the relevant gene are presented for each precursor protein identified as well as Viridiplantae homologue gene name and function
Accession - protein unique number in the UniProtKB database
Protein function - protein name according to UniProtKB database
Putative homologue gene name - possible homologue; the results of BLAST homology analysis against the protein database of green plants (Viridiplantae)
Putative homologue function - known function of putative homologue gene
Number of identified endogenous peptides - the number of identified unique peptides from a given protein
Expression, RPKM - the transcription level of the identified peptide precursor proteins (median RPKM)
Accession	Protein function	Putative homologue gene name	Putative homologue function	Number of identified endogenous peptides			Expression RPKM
				Gametophore	Protonema	Protoplast	Gametophore	Protonema	Protoplast
P34915	Ribulose bisphosphate carboxylase large chain (RuBisCO large subunit)	rbcL	Ribulose bisphosphate carboxylase large chain	27	111	644
A9RGA5	Elongation factor 1-alpha	TEFS1	Elongation factor 1-alpha	33	80	164	1.56376	18.6014	6.21441
A9U4I0	Predicted protein			144	55	61	1486.69	237.025	258.415
A9SA04	Elongation factor 1-alpha	TEFS1	Elongation factor 1-alpha	0	54	11	220.466	383.921	714.806
A9RX76	Fructose-bisphosphate aldolase		Fructose-bisphosphate aldolase, chloroplastic	14	48	106
A9SPD7	Predicted protein	PSAE	Photosystem I reaction center subunit IV, chloroplastic	52	47	122
A9RXW5	Predicted protein			115	45	108	2480.7	3503.84	3784.11
A9RBZ9	Predicted protein	psaD2	Photosystem I reaction center subunit II-2, chloroplastic	19	41	190
A9U1H4	Predicted protein	LOX1.4, POTLX-2	Probable linoleate 9S-lipoxygenase 4	26	40	178	0.0755731	0.0192968	0.0216867
A4ZFZ1	Lipoxygenase	LOX1.4, POTLX-2	Probable linoleate 9S-lipoxygenase 4	23	39	124
A9REG3	Predicted protein	psaD	Photosystem I reaction center subunit II, chloroplastic	15	39	29	507.438	868.723	719.67
A9TUF8	Predicted protein			1	38	0
A9TK88	Peptidyl-prolyl cis-trans isomerase	CYP, ROT1	Peptidyl-prolyl cis-trans isomerase	9	31	97	3287.64	4726.35	2264.17
A9SCV0	Predicted protein	GSTF9, GLUTTR, GSTF7	Glutathione S-transferase F9	0	28	82	3.51017	2972.74	3733.24
Q6YXL9	Cytochrome b559 subunit alpha	psbE	Cytochrome b559 subunit alpha	21	28	24
A9RGD1	Elongation factor 1-alpha	TEFS1	Elongation factor 1-alpha	12	25	111	120.381	121.766	119.785
P80658	ATP synthase subunit beta, chloroplastic	atpB	ATP synthase subunit beta, chloroplastic	12	25	82
A9RBG5	Predicted protein	PSBQ1, PSBQ	Oxygen-evolving enhancer protein 3-1, chloroplastic	6	24	183
A9SG93	Predicted protein	OE23,OEE2,PSBP-1,PSII-P	photosystem II subunit P-1	7	24	68	370.43	975.676	618.033
A9RFL7	Predicted protein	LHCB5	Chlorophyll a-b binding protein CP26, chloroplastic	23	23	131
A9RPR5	Predicted protein			21	23	54	546.991	557.948	260.827
A9S0R9	Predicted protein	GLN2	Glutamine synthetase, chloroplastic	5	23	95
A9SPT3	Predicted protein			0	23	0
A9T876	Predicted protein	PSBQ1, PSBQ, PSBQA	Oxygen-evolving enhancer protein 3-1, chloroplastic	7	23	133	84.2202	519.936	369.858
A9SP58	Predicted protein	ATNRP1,NRP1	nodulin-related protein 1	0	22	151	4.2031	99.1854	73.5458
A9TMW1	Predicted protein			0	21	41
Q9M630	Non-symbiotic hemoglobin 0	GLB0	Non-symbiotic hemoglobin 0	0	21	98	112.686	1292.13	1007.78
A4ZFY6	Lipoxygenase	LOX3	Lipoxygenase 3, chloroplastic	18	20	95
A9RS28	Predicted protein	PSBO	Oxygen-evolving enhancer protein 1, chloroplastic	13	20	60	107.301	443.017	219.986
A9S1E8	Predicted protein	PSBQ2, PSBQB	Oxygen-evolving enhancer protein 3-2, chloroplastic	12	20	158	487.46	718.682	453.93
A9S2F9	Carbonic anhydrase	BETA CA2,CA18,CA2	Carbonic anhydrase, chloroplastic	3	20	161	437.12	1232.4	1417.2
A9SLS5	Malate dehydrogenase	MMDHI	Malate dehydrogenase, mitochondrial	23	20	71
A9SPQ2	Predicted protein	TIP1-3	Aquaporin TIP1-3	7	20	0	767.226	384.637	572.692
A9STC1	Predicted protein			17	20	40
A9TKV7	Plastocyanin, chloroplast	PETE	Plastocyanin, chloroplastic	29	20	111	679.752	1853.29	1804.87
A9SVQ5	Predicted protein			34	19	64	138.506	114.338	108.37
A9SX66	Predicted protein	ATRFNR1,RFNR1	root FNR 1	8	19	79	91.3868	104.74	127.865
A9T2F8	Predicted protein	LHCB4.1	Chlorophyll a-b binding protein CP29.1, chloroplastic	15	19	91	15.3527	53.955	59.7616
A9RP25	Predicted protein	SAHH, SHH	Adenosylhomocysteinase	0	18	21	5.57343	17.0398	20.2149
A9TZD1	Predicted protein			1	18	1
A9RIB5	Predicted protein	PSBP	Oxygen-evolving enhancer protein 2, chloroplastic	9	17	106
A9RT52	Predicted protein	METE	5-methyltetrahydropteroyltriglutamate--homocysteine methyltransferase	0	17	71	22.4062	256.567	122.346
A9RXR3	Predicted protein			111	17	2
A9SKS8	Fructose-bisphosphate aldolase		Fructose-bisphosphate aldolase, cytoplasmic isozyme	9	17	40	220.182	257.109	86.4611
Q6W3V1	Photosystem Q(B) protein (EC 1.10.3.9) (32 kDa thylakoid membrane protein)	psbA	Photosystem Q(B) protein	15	17	11
A9RIU5	Predicted protein	GAPA, GPA1	Glyceraldehyde-3-phosphate dehydrogenase A, chloroplastic	7	16	59	99.0161	196.531	124.415
A9RX79	Predicted protein	SP1L1	Protein SPIRAL1-like 1	0	16	11	12.5012	12.3753	8.11989
A9TC11	Predicted protein	PGK	Phosphoglycerate kinase, chloroplastic	4	15	43	13.5909	255.028	156.576
A9TJ06	Predicted protein	LHCA2	Chlorophyll a-b binding protein, chloroplastic	14	15	27	247.89	691.659	593.19
Q6YXN9	Photosystem II CP43 chlorophyll apoprotein (PSII 43 kDa protein)	psbC	Photosystem II CP43 chlorophyll apoprotein	8	15	107
Q6YXQ2	Photosystem I iron-sulfur center	psaC	Photosystem I iron-sulfur center	20	15	25
A9RPH2	Predicted protein	SAHH, SHH	Adenosylhomocysteinase	0	14	8	77.6491	140.732	85.2832
A9SUU2	Predicted protein		Cucumisin	17	14	33
A9TR54	Predicted protein			37	14	26
A9SUJ9	Predicted protein		Transketolase, chloroplastic	2	13	51
Q8MFA3	Photosystem I P700 chlorophyll a apoprotein A1 (EC 1.97.1.12) (PSI-A)	psaA	Photosystem I P700 chlorophyll a apoprotein A1	15	13	64
A9RD61	Predicted protein	MALD1	Major allergen Mal d 1	3	12	43	0.312521	0.26479	1.29965
A9RGP3	Predicted protein			14	12	4
A9T2Y3	Predicted protein	OEP162	Outer envelope pore protein 16-2, chloroplastic	27	12	40	2106.29	1058.54	1015.14
A9RLG5	Predicted protein	PSBR	Photosystem II 10 kDa polypeptide, chloroplastic	6	11	37	785.148	697.534	561.46
A9S4T0	Predicted protein	XSP1	Xylem serine proteinase 1	0	11	1
A9S8R3	Predicted protein	PGK	Phosphoglycerate kinase, chloroplastic	10	11	22	23.4553	37.9805	14.0118
A9SRC8	Predicted protein	psaD2	Photosystem I reaction center subunit II-2, chloroplastic	2	11	5
A9SVT7	Predicted protein	AtHsp90-7,AtHsp90.7,HSP90.7,SHD	Endoplasmin homolog	2	11	3	96.338	167.832	89.8837
A9T2E1	Predicted protein	CPN10	10 kDa chaperonin	6	11	25	46.3126	140.56	170.583
A9TED6	Predicted protein	L1818	Chlorophyll a-b binding protein L1818, chloroplastic	14	11	19	1091.51	1060.72	979.104
A9U1K9	Predicted protein	PSBO	Oxygen-evolving enhancer protein 1, chloroplastic	5	11	30
A9RCV9	Predicted protein	HSP70	Heat shock cognate 70 kDa protein	3	10	28	60.6085	297.064	205.988
A9RDX6	Plastocyanin, chloroplast, isoform 2	PETE	Plastocyanin, chloroplastic	3	10	88	141.736	586.218	455.396
A9RSC6	Predicted protein	CNX1	Calnexin homolog 1	2	10	4
A9RSU8	Predicted protein			6	10	2
A9S455	Predicted protein	OEP16	Outer envelope pore protein 16, chloroplastic	19	10	26
A9SA96	Predicted protein	PSBO	Oxygen-evolving enhancer protein 1, chloroplastic	7	10	26	207.1	197.914	95.146
A9SDW7	Predicted protein	AAC2, ANT2	ADP,ATP carrier protein 2, mitochondrial	2	10	25
A9SNN0	Predicted protein	GME-1	GDP-mannose 3,5-epimerase 1	2	10	14	19.1054	22.4743	15.3241
A9SQI1	Fructose-bisphosphate aldolase		Fructose-bisphosphate aldolase, cytoplasmic isozyme 1	1	10	7	99.7217	152.273	80.6785
A9SUL8	Predicted protein		Transketolase, chloroplastic	2	10	6
A9T815	Predicted protein			12	10	20
A9TQB2	Predicted protein			13	10	5	238.079	201.217	261.238
A9TT85	Ribulose bisphosphate carboxylase small chain	RBCS1	Ribulose bisphosphate carboxylase small chain, chloroplastic	1	10	31	557.756	2745.05	3215.57
A9U380	Ribulose bisphosphate carboxylase small chain (EC 4.1.1.39)	RBCS	Ribulose bisphosphate carboxylase small chain, chloroplastic	3	10	43
E1C9P7	Predicted protein	MALD1	Major allergen Mal d 1	0	10	49
Q6YXM8	Photosystem II CP47 chlorophyll apoprotein (PSII 47 kDa protein)	psbB	Photosystem II CP47 chlorophyll apoprotein	10	10	33
Q6YXN8	Photosystem II D2 protein (PSII D2 protein) (EC 1.10.3.9) (Photosystem Q	psbD	Photosystem II D2 protein	5	10	11
A9RF28	Predicted protein	PSAK	Photosystem I reaction center subunit psaK, chloroplastic	15	9	52
A9RJU4	Predicted protein			32	9	13	683.067	58.0296	84.3947
A9RKJ5	Predicted protein	CPN60B1, Cpn60-B(3), LEN1	Chaperonin 60 subunit beta 1, chloroplastic	1	9	19
A9RLG4	Predicted protein	PSAL	Photosystem I reaction center subunit XI, chloroplastic	11	9	6
A9RPL4	Predicted protein	RPS25B	40S ribosomal protein S25-2	2	9	56	1063.12	1281.86	1217.34
A9RQ90	Predicted protein	RPS19A	40S ribosomal protein S19-1	0	9	34	854.672	984.707	958.126
A9RSP0	Predicted protein	ATGSTF7,ATGSTF9,GLUTTR,GSTF9	Glutathione S-transferase	2	9	32	420.903	1927.54	2054.82
A9SDP8	Predicted protein	OEP161, PTC16	Outer envelope pore protein 16-1, chloroplastic	10	9	5	211.631	275.817	182.393
A9T251	Predicted protein	HSP70, ST70	Stromal 70 kDa heat shock-related protein, chloroplastic	1	9	16
A9TBP0	Predicted protein	RCA1	Ribulose bisphosphate carboxylase/oxygenase activase 1, chloroplastic	2	9	152	102.138	296.769	408.15
A9TBX2	Malate dehydrogenase	MMDHI	Malate dehydrogenase, mitochondrial	6	9	62
A9TIA5	Pectinesterase	PME53, ARATH53	Probable pectinesterase 53	0	9	2
A9TIB8	Predicted protein	GME-2	GDP-mannose 3,5-epimerase 2	0	9	0	111.886	938.889	1259.36
A9TMM2	Predicted protein	XBOS34	Probable E3 ubiquitin-protein ligase XBOS34	1	9	0	8.47139	23.3166	22.1774
A9TMN8	Predicted protein	LEA3, LEA	Late embryogenesis abundant protein, group 3	26	9	4	1079.83	32.1529	85.0556
A9TSK0	Predicted protein	PSBO	Oxygen-evolving enhancer protein 1, chloroplastic	3	9	35	268.837	601.51	470.097
A9U188	Predicted protein	HPR-A	Glycerate dehydrogenase	1	9	17	59.4524	69.1361	124.068
A9U1R6	Predicted protein	OEP16	Outer envelope pore protein 16, chloroplastic	42	9	22	1743.9	449.26	338.478
A9U3R4	Fructose-bisphosphate aldolase		Fructose-bisphosphate aldolase, chloroplastic	8	9	25
Q6YXN1	Photosystem II reaction center protein H (PSII-H)	psbH	Photosystem II reaction center protein H	8	9	12	3.13119	5.65125	12.7321
A9RJ47	Predicted protein	SP1L1	Protein SPIRAL1-like 1	4	8	19	106.807	76.8628	49.5204
A9RJ48	Predicted protein	CPN21, CHCPN10, CPN20	20 kDa chaperonin, chloroplastic	1	8	17	0.726742	3.81384	17.343
A9S9J7	Predicted protein			0	8	22	73.9121	305.551	394.76
A9SA41	Predicted protein	HSC70-5,MTHSC70-2	Heat shock 70 kDa protein, mitochondrial	2	8	38	39.3949	23.2676	136.051
A9SF03	Predicted protein		Transketolase, chloroplastic	4	8	47
A9SG19	Predicted protein	MPP	Mitochondrial-processing peptidase subunit alpha	3	8	3	47.7106	67.8786	43.5443
A9SGT8	Predicted protein			0	8	29
A9SST2	Predicted protein		Uroporphyrinogen decarboxylase 2, chloroplastic	0	8	12
A9T3W5	Ribulose bisphosphate carboxylase small chain	RBCS1	Ribulose bisphosphate carboxylase small chain, chloroplastic	2	8	57	0	1.13183	3.77076
A9T663	Fructose-bisphosphate aldolase		Fructose-bisphosphate aldolase, chloroplastic	5	8	11
A9TBG2	Predicted protein		Actin	10	8	34
A9TJG9	S-adenosylmethionine synthase	SAM1	S-adenosylmethionine synthase 1	0	8	58	1.51395	18.5082	4.38694
A9TRS0	Predicted protein	CPN21, CHCPN10, CPN20	20 kDa chaperonin, chloroplastic	2	8	18
A9RW02	Predicted protein	PRXIIF	Peroxiredoxin-2F, mitochondrial	5	7	27	225.041	198.764	173.043
A9SGR0	Predicted protein	psaD	Photosystem I reaction center subunit II, chloroplastic	1	7	6
A9SRU7	Predicted protein	SP1L1	Protein SPIRAL1-like 1	0	7	6	21.7148	36.7105	17.0325
A9SXX9	Predicted protein	GAPA, GPA1	Glyceraldehyde-3-phosphate dehydrogenase A, chloroplastic	1	7	16	12.3236	108.588	84.5572
A9SZY5	Predicted protein	PETF	Ferredoxin, chloroplastic	4	7	0	0	0.82411	1.98789
A9T399	Predicted protein	LHCA1, CAB6	Chlorophyll a-b binding protein 6, chloroplastic	13	7	51
A9T845	Predicted protein	OEP162	Outer envelope pore protein 16-2, chloroplastic	4	7	17
A9T8R5	Predicted protein	GRXC4, GLU1	Glutaredoxin-C4	1	7	25	168.491	202.115	131.171
A9TB65	Predicted protein	CAB8	Chlorophyll a-b binding protein 8, chloroplastic	10	7	35
A9TLK5	Predicted protein		Photosystem II 5 kD protein	1	7	1	349.051	912.461	768.484
A9TPN5	Fructose-bisphosphate aldolase		Fructose-bisphosphate aldolase, chloroplastic	2	7	2
A9TWR9	Predicted protein	MED37E, ERD2, HSC70-1, HSP70-1, MED37_4	Probable mediator of RNA polymerase II transcription subunit 37e	3	7	4	87.1791	158.269	343.669
A9TX48	Predicted protein	GABA-TP1, GABA-T1	Gamma aminobutyrate transaminase 1, mitochondrial	2	7	46
A9U338	Predicted protein		Hyaluronan / mRNA binding family	4	7	54	67.6462	155.773	119.593
A9U4J2	Predicted protein			0	7	3
Q6YXK3	ATP synthase subunit alpha, chloroplastic	atpA	ATP synthase subunit alpha, chloroplastic	3	7	61
A9RAR8	Predicted protein		Chlorophyll a-b binding protein, chloroplastic	21	6	54
A9RBY6	Predicted protein			0	6	0
A9RES5	Predicted protein	RCA, RCAA1, RCAA2	Ribulose bisphosphate carboxylase/oxygenase activase, chloroplastic	2	6	97	102.193	40.571	118.776
A9RFC9	Predicted protein	HSP70, ST70	Stromal 70 kDa heat shock-related protein, chloroplastic	3	6	19
A9RFU9	Predicted protein	SPDS1	Spermidine synthase	0	6	17	45.255	76.8562	26.3583
A9RGG9	Predicted protein	AKR2, AFT	Ankyrin repeat domain-containing protein 2	0	6	14	137.519	114.363	120.909
A9RI50	Predicted protein	RPL4A	60S ribosomal protein L4-1	2	6	47	194.57	276.145	291.518
A9RNM7	Predicted protein	ARA12, ASP48	Subtilisin-like protease	20	6	14
A9RP60	Predicted protein	FBP	Fructose-1,6-bisphosphatase, chloroplastic	4	6	13	55.4339	91.3551	100.79
A9RPK9	Predicted protein	SAHH, SHH	Adenosylhomocysteinase	0	6	0	1.71112	3.15035	3.59167
A9RTX3	Predicted protein	ATBTF3,BTF3	basic transcription factor 3	1	6	11	257.115	375.478	319.316
A9RWK3	Predicted protein	ATPER1,PER1	1-Cys peroxiredoxin A	3	6	25	482.832	322.158	190.51
A9S286	Predicted protein		Peptidase M20/M25/M40 family protein	1	6	9	87.4309	119.739	74.6521
A9S6Y7	Predicted protein			15	6	26	7160.23	939.261	665.597
A9S819	Predicted protein		Quinone reductase family protein	0	6	3	114.592	479.987	418.897
A9SHP6	Predicted protein	PSAF	Photosystem I reaction center subunit III, chloroplastic	3	6	31
A9SIS2	Predicted protein	HSC80	Heat shock cognate protein 80	3	6	19	44.5229	216.554	212.076
A9SL09	PsaH photosystem I reaction center subunit	PSAH	Photosystem I reaction center subunit VI, chloroplastic	4	6	92	578.2	681.001	517.193
A9SNV6	Predicted protein	L1818	Chlorophyll a-b binding protein L1818, chloroplastic	7	6	39	190.33	266.115	130.947
A9SRQ6	Predicted protein			26	6	0
A9SU25	Predicted protein		late embryogenesis abundant domain-containing protein / LEA domain-containing protein	24	6	0	1140.25	10.4055	2.47429
A9SVW7	Predicted protein		Uncharacterized protein At2g37660, chloroplastic	5	6	15
A9SXF3	Phosphoribulokinase		Phosphoribulokinase, chloroplastic	1	6	20
A9T0G3	Predicted protein		Elongation factor 1-beta 1	0	6	41	263.535	373.055	229.273
A9T4W6	Predicted protein	AMC4, AMC7, MCP2D	Metacaspase-4	0	6	3
A9T5W2	Predicted protein	CP12-2	Calvin cycle protein CP12-2, chloroplastic	1	6	3	238.702	126.424	86.3075
A9T619	Predicted protein	GME-2	GDP-mannose 3,5-epimerase 2	0	6	3	14.7453	36.0866	24.4494
A9T8E6	Predicted protein			0	6	0
A9TEM8	Predicted protein	CAB8	Chlorophyll a-b binding protein 8, chloroplastic	2	6	25
A9TIY2	Predicted protein	GLN2	Glutamine synthetase, chloroplastic	1	6	15
A9TK82	Predicted protein	PSBX	photosystem II subunit X	9	6	9	362.09	1452.85	917.951
A9TLK4	Predicted protein		Photosystem II 5 kDa protein, chloroplastic	3	6	11
A9TMY2	Predicted protein	AAC2, ANT2	ADP,ATP carrier protein 2, mitochondrial	0	6	1
A9U407	Predicted protein			12	6	6
A4ZFY8	Lipoxygenase	LOX1.4, SC514	Seed linoleate 9S-lipoxygenase	2	5	7
A9RBZ4	Predicted protein	RPL21E	60S ribosomal protein L21-2	2	5	11	405.552	520.624	508.498
A9RDK9	Predicted protein	GAPC	Glyceraldehyde-3-phosphate dehydrogenase, cytosolic	8	5	25	211.553	339.026	276.614
A9RE68	Predicted protein		Transcriptional coactivator/pterin dehydratase	2	5	5	123.242	138.159	168.52
A9RFQ0	Predicted protein		ATP synthase subunit delta', mitochondrial	1	5	6	29.3284	106.328	60.731
A9RGV7	Thioredoxin reductase	NTR2, NTRA	Thioredoxin reductase 2	0	5	4
A9RJD7	Predicted protein			5	5	72
A9RJE6	Predicted protein	DHAR2, DHAR	Glutathione S-transferase DHAR2	5	5	18
A9RJU8	Predicted protein	GAMMACA1	Gamma carbonic anhydrase 1, mitochondrial	1	5	3	49.7042	54.4682	43.4135
A9RMS0	Predicted protein	RPS3AB, CYC07	40S ribosomal protein S3a-2	2	5	15	151.685	229.163	232.241
A9RNQ2	Predicted protein	AGT1	Serine--glyoxylate aminotransferase	5	5	13	52.4783	203.466	143.431
A9RPJ4	Phosphoribulokinase		Phosphoribulokinase, chloroplastic	3	5	34
A9RPW8	Predicted protein	ABA2	Zeaxanthin epoxidase, chloroplastic	4	5	16	105.327	123.987	69.6197
A9RQU5	Predicted protein			3	5	18
A9RT82	Plastocyanin, chloroplast, isoform 1	PETE	Plastocyanin, chloroplastic	2	5	61	360.429	701.89	684.927
A9RY19	Predicted protein	petC	Cytochrome b6-f complex iron-sulfur subunit, chloroplastic	1	5	71
A9RYI3	Predicted protein	CKS2	Cyclin-dependent kinases regulatory subunit 2	0	5	10	46.3907	120.049	57.391
A9S0X9	Predicted protein	ATPER1,PER1	1-Cys peroxiredoxin A	0	5	11	187.965	265.332	98.3711
A9S1B2	Predicted protein			3	5	15
A9S3N5	Predicted protein			1	5	38
A9S567	Predicted protein			0	5	23	3.4811	260.017	137.414
A9S9S4	Ferritin	ATFER4,FER4	Ferritin-3, chloroplastic	1	5	0	219.773	231.017	282.087
A9SBK2	Predicted protein			2	5	14	7.47812	121.758	111.023
A9SEQ5	Predicted protein	psbW	Photosystem II reaction center W protein, chloroplastic	4	5	0
A9SL63	Predicted protein	CYP38	Peptidyl-prolyl cis-trans isomerase CYP38, chloroplastic	3	5	5
A9SNK0	Predicted protein	RPS19A	40S ribosomal protein S19-1	0	5	7	311.017	528.596	429.269
A9SW25	Predicted protein			0	5	10
A9SX31	Superoxide dismutase [Cu-Zn]	SODCP	Superoxide dismutase [Cu-Zn], chloroplastic	2	5	29
A9T9Y6	Predicted protein		Uncharacterized protein At1g47420, mitochondrial	8	5	0
A9TFL9	Predicted protein	HSP90-4, HSP81-4	Heat shock protein 90-4	1	5	2	13.2691	36.8947	35.4506
A9TG05	Phosphoglycerate kinase	PGK	Phosphoglycerate kinase, chloroplastic	10	5	1
A9TJ01	Predicted protein	PIN1	Peptidyl-prolyl cis-trans isomerase Pin1	1	5	2	316.02	189.486	121.729
A9TMD3	Predicted protein	GAPA, GPA1	Glyceraldehyde-3-phosphate dehydrogenase A, chloroplastic	0	5	2	23.021	82.0367	93.0777
A9TN60	Predicted protein	AATP1	ADP,ATP carrier protein 1, chloroplastic	1	5	5
A9TU20	Predicted protein	PSAE	Photosystem I reaction center subunit IV, chloroplastic	1	5	23
A9U1M5	Predicted protein	PDIL1-4, PDI2, PDIL2-2	Protein disulfide isomerase-like 1-4	2	5	6
A9U1S4	Predicted protein	APXT	L-ascorbate peroxidase T, chloroplastic	4	5	101	98.5754	445.012	1461.76
A9U2B4	Predicted protein	AAC2, ANT2	ADP,ATP carrier protein 2, mitochondrial	0	5	1
A9U2L3	Predicted protein	ERD10, LTI29, LTI45	Dehydrin ERD10	24	5	19	1007.91	36.5329	70.4676
A9U3M1	Predicted protein	LHCB4.2	Chlorophyll a-b binding protein CP29.2, chloroplastic	2	5	10	21.2195	35.9176	28.5769
E1C9S3	Predicted protein	GH3.5	Probable indole-3-acetic acid-amido synthetase GH3.5	3	5	1
Q1XGA4	ATP synthase subunit alpha	ATPA	ATP synthase subunit alpha, mitochondrial	1	5	24
Q5KSC4	Germin-like protein	GL22	Germin-like protein 9-3	0	5	3	0.487424	850.316	915.508
Q6WQW2	ATP synthase subunit c, chloroplastic	atpH	ATP synthase subunit c, chloroplastic	1	5	2
A9RB49	Predicted protein	PCR3	Protein PLANT CADMIUM RESISTANCE 3	5	4	0
A9REA1	Predicted protein		Mavicyanin	0	4	0
A9RF93	Predicted protein	XYL1, AXY3	Alpha-xylosidase 1	3	4	4
A9RHM6	Predicted protein	RPS2D	40S ribosomal protein S2-4	0	4	0	159.99	254.166	318.032
A9RHV4	Predicted protein		Nascent polypeptide-associated complex subunit alpha-like protein 1	0	4	40
A9RI80	Predicted protein	WVD2	Protein WAVE-DAMPENED 2	6	4	18
A9RJI9	Predicted protein	UBQ6	Ubiquitin-40S ribosomal protein S27a	6	4	42	408.068	659.994	576.295
A9RJS3	Predicted protein	LHCB2,LHCB2.1	Chlorophyll a-b binding protein, chloroplastic	10	4	23	2641.94	3250.99	2218.99
A9RL02	NDPK3a nucleotide diphosphate kinase 3 protein	NDK4, NDPKIII	Nucleoside diphosphate kinase 4, chloroplastic	0	4	16
A9RL92	Predicted protein	GSA	Glutamate-1-semialdehyde 2,1-aminomutase, chloroplastic	0	4	28
A9RLL8	Predicted protein	GDCSP	Glycine dehydrogenase [decarboxylating], mitochondrial	0	4	43	0.65833	1.11347	1.0908
A9RMD3	Cysteine synthase		Cysteine synthase, chloroplastic/chromoplastic	0	4	28
A9RN28	Predicted protein	NTF2	Nuclear transport factor 2	0	4	10
A9RQJ3	Adenylate kinase (AK) (EC 2.7.4.3)	ADK-B	Adenylate kinase B	0	4	36	16.258	54.2294	68.026
A9RTI7	Predicted protein	HSP17.9	17.9 kDa class II heat shock protein	5	4	18	0.145392	0.35148	0.482649
A9RW10	Predicted protein	CAB7	Chlorophyll a-b binding protein 7, chloroplastic	6	4	30	5.92056	16.4446	27.2831
A9RWS2	Predicted protein	METE	5-methyltetrahydropteroyltriglutamate--homocysteine methyltransferase	0	4	21	86.6388	297.267	201.567
A9RWY6	Predicted protein		Elongation factor 1-gamma 2	0	4	7	7.48579	30.1842	17.1878
A9RXE2	Predicted protein	RPS19A	40S ribosomal protein S19-1	0	4	23	186.67	427.401	411.423
A9RXF5	60S ribosomal protein L36	RPL36B	60S ribosomal protein L36-2	3	4	17	198.35	349.091	270.433
A9RZW6	Predicted protein		D-3-phosphoglycerate dehydrogenase, chloroplastic	1	4	14
A9S1E1	Predicted protein	PSAL	Photosystem I reaction center subunit XI, chloroplastic	0	4	0
A9S7M9	Predicted protein	PSBR	Photosystem II 10 kDa polypeptide, chloroplastic	0	4	10	620.74	477.766	458.216
A9SBK7	Predicted protein	AAT	Aspartate aminotransferase	0	4	6	46.482	122.578	121.633
A9SD10	Predicted protein	CHLD	Magnesium-chelatase subunit ChlD, chloroplastic	2	4	7	17.0976	37.8483	6.16096
A9SKF1	Predicted protein	RHM1	Probable rhamnose biosynthetic enzyme 1	1	4	13
A9SLK1	Aminomethyltransferase	GDCST	Aminomethyltransferase, mitochondrial	3	4	19
A9SR64	Predicted protein		Probable ribose-5-phosphate isomerase	4	4	62
A9SSQ2	Predicted protein	MEE59	maternal effect embryo arrest 59	0	4	0	79.1304	100.863	32.3661
A9STF4	Histone H2B		Histone H2B.1	0	4	5	1.93581	2.38291	1.17923
A9SU24	Predicted protein	LEA3, LEA	Late embryogenesis abundant protein, group 3	41	4	0
A9SV00	Predicted protein		Nascent polypeptide-associated complex subunit alpha-like protein 1	0	4	26
A9SVZ6	Predicted protein	TSJT1	Stem-specific protein TSJT1	0	4	0	91.2015	122.581	62.3211
A9SWM3	Predicted protein			9	4	8
A9SYQ2	Predicted protein	LOS1	Elongation factor 2	5	4	22	14.2707	9.93841	9.255
A9T7E0	Predicted protein	LEA14-A	Late embryogenesis abundant protein Lea14-A	0	4	2	152.83	138.052	94.7548
A9TBC1	Predicted protein		proline-rich family protein	0	4	0	50.3576	86.6274	57.5525
A9TGS8	Predicted protein		Stellacyanin	3	4	0
A9TGX1	Predicted protein	AHRI	Ketol-acid reductoisomerase, chloroplastic	0	4	12
A9TKD5	Predicted protein			2	4	0
A9TMU5	Predicted protein	UBICEP52-7, RPL40	Ubiquitin-60S ribosomal protein L40	0	4	8
A9TWD4	Predicted protein	PSAF	Photosystem I reaction center subunit III, chloroplastic	1	4	10
A9TYA1	Predicted protein	ATECP63,ECP63	embryonic cell protein 63	0	4	32	22.5912	13.3039	25.9609
A9TZZ1	Predicted protein	AT0ZI1,ATOZI1	Protein of unknown function (DUF1138)	0	4	15	166.979	146.917	126.425
A9U4V4	Aspartate aminotransferase	ASP5, AAT1	Aspartate aminotransferase, chloroplastic	1	4	18
A9U5A4	Predicted protein	GEP	Probable glutamyl endopeptidase, chloroplastic	2	4	3
E1C9N1	Predicted protein	AFRR	Monodehydroascorbate reductase	4	4	14
Q6YXR5	Cytochrome b6-f complex subunit 4	petD	Cytochrome b6-f complex subunit 4	2	4	4
A9RFB9	Predicted protein			1	3	19
A9RGA7	Predicted protein	CKS2	Cyclin-dependent kinases regulatory subunit 2	0	3	3	11.7645	59.0272	36.932
A9RGD7	Predicted protein	RPS29A	40S ribosomal protein S29	1	3	16	851.369	1002.01	1131.93
A9RHN7	Predicted protein	RAN-A1	GTP-binding nuclear protein Ran-A1	0	3	3
A9RHY0	Predicted protein	RPL4D, RPL1, RPL4	60S ribosomal protein L4-2	1	3	27	75.907	111.84	104.71
A9RK17	Predicted protein	RPL30	60S ribosomal protein L30	1	3	19	387.863	591.598	637.721
A9RN26	Superoxide dismutase [Cu-Zn]	SODCC1, SODCC.1	Superoxide dismutase [Cu-Zn] 1	1	3	42	398.064	382.803	249.482
A9RQ31	Predicted protein	SHM1	Serine hydroxymethyltransferase, mitochondrial	2	3	116
A9RSL3	Malate dehydrogenase		Malate dehydrogenase, chloroplastic	1	3	51
A9RTM1	Predicted protein		Ribosome associated membrane protein RAMP4	0	3	0	360.468	449.594	515.754
A9RTV8	Chorismate synthase	CS1	Chorismate synthase 1, chloroplastic	0	3	17	40.7595	188.738	184.179
A9RU32	Predicted protein	CAP10A	Chlorophyll a-b binding protein CP24 10A, chloroplastic	0	3	45
A9RUN6	Predicted protein		Enoyl-[acyl-carrier-protein] reductase [NADH] 1, chloroplastic	2	3	14
A9RUW5	60S ribosomal protein L6	RPL6	60S ribosomal protein L6	0	3	29	216.807	293.212	268.776
A9RVL6	Predicted protein			3	3	0
A9RXB3	Predicted protein	TCHQD	Glutathione S-transferase TCHQD	2	3	3	166.633	314.953	740.133
A9RXP4	Predicted protein	UBC28, UBC9A	Ubiquitin-conjugating enzyme E2 28	7	3	5	292	198.903	155.56
A9RY14	Predicted protein	PMP22	Peroxisomal membrane protein PMP22	1	3	0	22.4994	38.4187	10.7817
A9RZ38	Predicted protein	MPP	Mitochondrial-processing peptidase subunit alpha	2	3	2	45.8809	90.8851	55.9929
A9S1D9	Predicted protein	PSBR	Photosystem II 10 kDa polypeptide, chloroplastic	0	3	11	294.623	1268.36	1037.89
A9S1G3	Glucose-6-phosphate isomerase	PGIC	Glucose-6-phosphate isomerase, cytosolic	0	3	2	37.6293	59.7086	44.9622
A9S3Z6	Predicted protein	RPL38A, RPL38	60S ribosomal protein L38	0	3	5	154.253	401.896	252.231
A9S4V0	Predicted protein	179B	40S ribosomal protein SA	0	3	2	79.5699	77.5041	105.603
A9S7U7	Predicted protein		Probable lactoylglutathione lyase, chloroplast	0	3	6
A9S9R0	Predicted protein			0	3	3
A9SA91	Predicted protein			0	3	1
A9SB18	Adenylate kinase (AK) (EC 2.7.4.3)	ADK-B	Adenylate kinase B	0	3	29	41.5567	40.0761	25.183
A9SBY0	Predicted protein			0	3	4
A9SEN8	Predicted protein			1	3	2
A9SEU2	Cysteine synthase	ACS1,ATCS-B,CPACS1,OASB	Cysteine synthase, chloroplastic/chromoplastic	1	3	3	14.2479	100.327	42.4327
A9SGZ1	Sulfurtransferase	STR1, MST1, RDH1, ST1	Thiosulfate/3-mercaptopyruvate sulfurtransferase 1, mitochondrial	1	3	9	45.695	163.335	114.752
A9SHF4	Malate dehydrogenase		Malate dehydrogenase, chloroplastic	0	3	2
A9SIB2	Predicted protein			0	3	0
A9SIN3	Predicted protein		SWI/SNF complex component SNF12 homolog	1	3	9	61.5968	46.2203	29.9599
A9SJ10	Predicted protein	PSAG	Photosystem I reaction center subunit V, chloroplastic	0	3	46
A9SJM7	Predicted protein		Thylakoid lumenal protein At1g12250, chloroplastic	2	3	10
A9SK20	Predicted protein	RPS17	30S ribosomal protein S17, chloroplastic	1	3	4
A9SKC1	Predicted protein	PTI1	Pto-interacting protein 1	0	3	1	36.7656	45.3426	46.5643
A9SKC9	Predicted protein		Zinc finger CCCH domain-containing protein 44	1	3	30
A9SND7	Predicted protein		Hyaluronan / mRNA binding family	0	3	25	41.5637	51.4085	22.7758
A9SNF1	Predicted protein	MED37E, ERD2, HSC70-1, HSP70-1, MED37_4	Probable mediator of RNA polymerase II transcription subunit 37e	0	3	8	33.7953	228.248	234.048
A9SPG7	60S ribosomal protein L27	RPL27	60S ribosomal protein L27	0	3	8	405.131	1371.89	1127.94
A9SPK5	Predicted protein	IDH1	Isocitrate dehydrogenase [NAD] regulatory subunit 1, mitochondrial	1	3	5
A9SRR1	Predicted protein			1	3	0	227.374	203.218	425.375
A9SRR7	Predicted protein	MSAMS3	S-adenosylmethionine synthase 3	0	3	7
A9SRU3	Predicted protein	GLO5	Peroxisomal (S)-2-hydroxy-acid oxidase GLO5	0	3	18	276.431	235.302	208.48
A9STA0	Predicted protein	GRC2, RGRC2	Glutathione reductase, cytosolic	0	3	8	60.7392	104.95	148.912
A9SUK7	Predicted protein	STR4, TROL	Rhodanese-like domain-containing protein 4, chloroplastic	1	3	15	67.4451	122.553	59.7064
A9SY12	Predicted protein	PSBP	Oxygen-evolving enhancer protein 2, chloroplastic	6	3	17	428.546	364.899	218.355
A9SZL3	Predicted protein			0	3	0
A9T051	Predicted protein			0	3	0	175.13	102.213	25.9313
A9T0M5	Tomosyn-like protein			1	3	2
A9T1G1	Predicted protein	MBD10	Methyl-CpG-binding domain-containing protein 10	1	3	2
A9T1T2	Predicted protein	APX1	L-ascorbate peroxidase 1, cytosolic	1	3	27
A9T278	ATP synthase subunit beta	ATPB, ATP2-1	ATP synthase subunit beta, mitochondrial	1	3	42
A9T281	ATP synthase subunit beta	ATPB	ATP synthase subunit beta, mitochondrial	1	3	8	75.0914	127.448	129.31
A9T2I3	Predicted protein		Protein LURP-one-related 15	5	3	3	592.739	142.475	185.835
A9T4E0	Predicted protein	PFP-BETA2, MEE51	Pyrophosphate--fructose 6-phosphate 1-phosphotransferase subunit beta 2	0	3	3	3.29286	134.44	39.4051
A9T573	Predicted protein	PFP-ALPHA	Pyrophosphate--fructose 6-phosphate 1-phosphotransferase subunit alpha	3	3	2	33.5589	70.1415	14.8194
A9TBN9	Predicted protein	RCA, RCAA1, RCAA2	Ribulose bisphosphate carboxylase/oxygenase activase, chloroplastic	2	3	70
A9TC27	Predicted protein	PDIL2-2, PDIL4-2	Protein disulfide isomerase-like 2-2	4	3	3
A9TCL7	Ribulose bisphosphate carboxylase small chain	RBCS1	Ribulose bisphosphate carboxylase small chain, chloroplastic	2	3	88	7.68972	15.2844	15.6389
A9TCU9	Predicted protein	PSAH2	Photosystem I reaction center subunit VI-2, chloroplastic	0	3	37
A9TF05	Predicted protein	RANBP1B	Ran-binding protein 1 homolog b	0	3	17	78.1962	203.918	90.4368
A9TFE1	Predicted protein	RPS3AB, CYC07	40S ribosomal protein S3a-2	1	3	3
A9TFG3	Delta-aminolevulinic acid dehydratase	HEMB, ALAD	Delta-aminolevulinic acid dehydratase, chloroplastic	2	3	31	51.9183	108.838	141.1
A9THW1	Predicted protein	CAC3	Acetyl-coenzyme A carboxylase carboxyl transferase subunit alpha, chloroplastic	1	3	0	19.7188	68.9359	37.9389
A9TKP2	ATP-binding cassette transporter, subfamily B, member 16, group MDR/PGP protein PpABCB16	ABCB19, MDR1, MDR11, PGP19	ABC transporter B family member 19	2	3	4	31.9103	118.862	264.974
A9TKU6	Predicted protein	CAB13, LHBC1	Chlorophyll a-b binding protein 13, chloroplastic	3	3	7
A9TLF5	Predicted protein	RPS13	30S ribosomal protein S13, chloroplastic	0	3	13
A9TLG8	Predicted protein	RCA	Ribulose bisphosphate carboxylase/oxygenase activase, chloroplastic	0	3	23
A9TLM2	Predicted protein			1	3	31
A9TPV2	Predicted protein	UGPA	UTP--glucose-1-phosphate uridylyltransferase	0	3	12
A9TQ45	Predicted protein	RD21A	Cysteine proteinase RD21a	1	3	3	126.477	222.03	161.411
A9TQC3	Predicted protein	DTC	Mitochondrial dicarboxylate/tricarboxylate transporter DTC	3	3	8	102.461	107.987	96.6172
A9TT70	2-C-methyl-D-erythritol 2,4-cyclodiphosphate synthase (EC 4.6.1.12)	ISPF, MECS	2-C-methyl-D-erythritol 2,4-cyclodiphosphate synthase, chloroplastic	0	3	3
A9TU39	Predicted protein			5	3	2	110.139	21.0165	17.6084
A9TVA9	Predicted protein	PSAE	Photosystem I reaction center subunit IV, chloroplastic	1	3	19
A9TVK0	Predicted protein	LIL3:1	Chlorophyll A-B binding family protein	1	3	4	24.5287	91.29	27.1336
A9TVS8	Predicted protein			3	3	0
A9TYG3	Predicted protein	ACT7	Actin	0	3	0	41.9279	44.0874	52.3706
A9TYN7	Ribulose bisphosphate carboxylase small chain	RBCS1A	ribulose bisphosphate carboxylase small chain 1A	0	3	52	0	0	0
A9U0A5	Predicted protein	METE	5-methyltetrahydropteroyltriglutamate--homocysteine methyltransferase	0	3	6	35.0685	139.633	140.277
A9U1X9	Predicted protein	ATGHBDH,GHBDH,GLYR1,GR1	Probable 3-hydroxyisobutyrate dehydrogenase, mitochondrial	0	3	0	32.0051	13.3765	13.2437
A9U245	Predicted protein	LOS1	Elongation factor 2	0	3	7	23.2473	24.9978	46.9556
A9U4I7	Predicted protein			1	3	3
C7BGM8	Formin 2A	FH3	Formin-like protein 3	3	3	1
D2XNF5	Protein GrpE			1	3	0
E1C9T4	Predicted protein	PDIL1-4, PDI2, PDIL2-2	Protein disulfide isomerase-like 1-4	1	3	6
G8G003	Photosystem II protein D1	psbA	Photosystem Q(B) protein	0	3	7
P06853	Cytochrome b559 subunit beta	psbF	Cytochrome b559 subunit beta	5	3	19
Q6YXR2	ATP synthase epsilon chain, chloroplastic (ATP synthase F1 sector epsilon subunit)	atpE	ATP synthase epsilon chain, chloroplastic	0	3	30
Q8MFA2	Photosystem I P700 chlorophyll a apoprotein A2 (EC 1.97.1.12) (PSI-B)	psaB	Photosystem I P700 chlorophyll a apoprotein A2	10	3	34
Q9SXW9	Plastocyanin, chloroplastic	PETE	Plastocyanin, chloroplastic	0	3	0
Q9TNL4	Photosystem I P700 apoprotein A2	psaB	Photosystem I P700 chlorophyll a apoprotein A2	2	3	6
A4ZFY7	Lipoxygenase	LOX3	Lipoxygenase 3, chloroplastic	11	2	8	117.601	95.3315	76.9398
A9RAS2	Predicted protein	LHCB2,LHCB2.1	Chlorophyll a-b binding protein, chloroplastic	1	2	112	4.9264	63.4528	58.763
A9RBX1	Predicted protein		Late embryogenesis abundant (LEA) protein	1	2	0	0	0	0
A9RBZ7	Predicted protein		Probable methionine--tRNA ligase	0	2	3
A9RDB3	Proteasome subunit beta type	PBA1, PRCD	Proteasome subunit beta type-6	1	2	0
A9RDT8	Predicted protein	MSH6, AGAA.3, MSH6-1	DNA mismatch repair protein MSH6	0	2	1
A9REQ5	Predicted protein	CHLG, G4	Chlorophyll synthase, chloroplastic	0	2	3
A9RFX0	Predicted protein			1	2	0
A9RG83	Predicted protein			1	2	4
A9RGA2	Predicted protein	RPL28A	60S ribosomal protein L28-1	0	2	54
A9RGS6	Predicted protein	HSP17.4A	17.4 kDa class I heat shock protein	4	2	10	5.74564	5.22673	24.4758
A9RI21	Predicted protein			2	2	0
A9RJ44	Predicted protein	GLO5, GOX3	Peroxisomal (S)-2-hydroxy-acid oxidase GLO5	1	2	18	127.242	214.302	201.475
A9RJF4	Predicted protein		GEM-like protein 5	0	2	8
A9RL16	Predicted protein	RPL23A	60S ribosomal protein L23	0	2	23	193.199	390.339	262.898
A9RLD0	Predicted protein	PDX1	Probable pyridoxal biosynthesis protein PDX1	0	2	5	42.1325	85.1081	41.0658
A9RLL2	Predicted protein	CPN60B1, Cpn60-B(3), LEN1	Chaperonin 60 subunit beta 1, chloroplastic	0	2	5	15.8987	74.1367	96.084
A9RML4	Predicted protein		RNA-binding (RRM/RBD/RNP motifs) family protein	1	2	8	26.6096	43.7931	15.9233
A9RMR9	40S ribosomal protein S27	RPS27B, ARS27A	40S ribosomal protein S27-2	2	2	8	526.768	873.478	777.179
A9RNE2	Predicted protein	CALS9, GSL10	Callose synthase 9	0	2	3
A9RPD5	Predicted protein	LSF1, PTPKIS2	Phosphoglucan phosphatase LSF1, chloroplastic	0	2	32
A9RPZ4	Predicted protein			0	2	7
A9RQ02	Predicted protein	LIL3:1	Chlorophyll A-B binding family protein	1	2	4	22.7139	109.149	58.8541
A9RQ25	Peptidyl-prolyl cis-trans isomerase	FKBP12	Peptidyl-prolyl cis-trans isomerase FKBP12	0	2	1	409.371	461.281	200.131
A9RQA9	Predicted protein			11	2	0
A9RQX9	Predicted protein	DHAPS-1	Phospho-2-dehydro-3-deoxyheptonate aldolase 1, chloroplastic	0	2	1	55.0343	134.596	95.3791
A9RRT3	Predicted protein	MGP1	Probable ATP synthase 24 kDa subunit, mitochondrial	1	2	15	82.587	168.116	159.214
A9RSM1	Predicted protein		Probable trans-2-enoyl-CoA reductase, mitochondrial	0	2	13	73.3113	102.073	63.0725
A9RSW5	Predicted protein	RPS25E	40S ribosomal protein S25-4	0	2	18	473.199	561.498	563.827
A9RV73	Predicted protein	CHLI	Magnesium-chelatase subunit ChlI, chloroplastic	0	2	13
A9RVC0	Predicted protein	2-Cys Prx B,2CPB	2-Cys peroxiredoxin BAS1-like, chloroplastic	2	2	26	11.3009	57.1572	33.2009
A9RVG6	Predicted protein	GAMMACA1	Gamma carbonic anhydrase 1, mitochondrial	0	2	5	53.6681	113.04	64.8399
A9RW59	Predicted protein			2	2	3
A9RWI5	Predicted protein	EPSIN2, EPSINR2	Clathrin interactor EPSIN 2	2	2	1
A9RWX6	Predicted protein	bkr3	3-oxoacyl-[acyl-carrier-protein] reductase 3, chloroplastic	0	2	9
A9RXH0	Predicted protein		Eukaryotic translation initiation factor isoform 4G-2	0	2	2
A9RXL7	Histone H2B	H2B-3	Histone H2B.3	0	2	34	27.9912	16.6807	10.8814
A9RYJ8	Predicted protein	ACBP,ACBP6	Acyl-CoA-binding protein	2	2	9	275.513	253.095	133.728
A9RYT1	Predicted protein	RPS25E	40S ribosomal protein S25-4	1	2	19	523.597	871.986	799.487
A9RZ27	Citrate synthase	CS	Citrate synthase, mitochondrial	1	2	6	107.87	186.269	112.023
A9RZ64	Predicted protein	AGD2	Probable LL-diaminopimelate aminotransferase, chloroplastic	0	2	5
A9RZ71	Predicted protein			2	2	4	109.226	27.9876	22.1571
A9RZH1	Predicted protein			2	2	0	79.7879	27.475	31.9167
A9RZT5	Predicted protein			2	2	1
A9RZU5	Predicted protein		60S acidic ribosomal protein P0	0	2	6	1588.55	3353.6	3769.84
A9RZW7	Predicted protein			0	2	4
A9S087	Predicted protein	UGPA	UTP--glucose-1-phosphate uridylyltransferase	0	2	10	36.7358	214.115	122.431
A9S396	Predicted protein		Protein of unknown function (DUF 3339)	8	2	0	10386.7	1207.03	600.189
A9S3T3	Predicted protein	RPL11	50S ribosomal protein L11, chloroplastic	0	2	17
A9S5E8	ATP-dependent Clp protease proteolytic subunit (EC 3.4.21.92)	CLPP5, NCLPP1, NCLPP5	ATP-dependent Clp protease proteolytic subunit 5, chloroplastic	0	2	7	58.3365	49.1949	42.8635
A9S5N9	Fructose-bisphosphate aldolase	ALDC	Fructose-bisphosphate aldolase, cytoplasmic isozyme	0	2	6
A9S6V7	Predicted protein		Late embryogenesis abundant (LEA) protein	13	2	0	232.495	3.44006	8.16424
A9S7L4	Predicted protein		Elongation factor 1-alpha	2	2	0
A9S7M8	Predicted protein	PSBR	Photosystem II 10 kDa polypeptide, chloroplastic	0	2	8	384.023	460.865	335.747
A9S7R2	Predicted protein			2	2	0	29.5337	62.3438	71.4957
A9S9E2	Phospholipase D	PLD1	Phospholipase D alpha 1	3	2	1	143.636	283.036	328.137
A9S9Q5	Predicted protein		Uncharacterized protein At2g27730, mitochondrial	0	2	26	373.275	501.316	441.127
A9S9W5	Predicted protein	PPD4	PsbP domain-containing protein 4, chloroplastic	5	2	2
A9S9Y1	Phosphoglycerate kinase	PGK	Phosphoglycerate kinase, cytosolic	1	2	0	22.1432	62.8135	34.4617
A9SAR7	Predicted protein	FOLT1	Folate transporter 1, chloroplastic	0	2	1	2.73931	7.51861	1.69714
A9SBV0	Predicted protein			0	2	7
A9SCX0	Predicted protein	CYS6	Cysteine proteinase inhibitor 6	1	2	0
A9SDA7	Predicted protein	TFT7	14-3-3 protein 7	2	2	0	309.996	236.46	148.119
A9SDD3	Predicted protein	HSP70-14, HSP91	Heat shock 70 kDa protein 14	0	2	3	18.8202	53.276	115.722
A9SEP8	Predicted protein			1	2	8
A9SEQ2	Predicted protein			0	2	4
A9SFB2	Predicted protein	GF14 NU,GRF7	14-3-3-like protein	4	2	0	91.0489	172.529	114.859
A9SFV4	Predicted protein	PSAK	Photosystem I reaction center subunit psaK, chloroplastic	1	2	44
A9SGA8	Predicted protein			0	2	7
A9SGZ0	Predicted protein	FUM2	Fumarate hydratase 2, chloroplastic	3	2	0	14.375	18.3249	11.1496
A9SH18	Predicted protein		Dihydrolipoyllysine-residue acetyltransferase component 2 of pyruvate dehydrogenase complex, mitochondrial	0	2	9
A9SI59	Predicted protein		Uncharacterized protein At4g13200, chloroplastic	3	2	2	151.018	53.2373	58.4644
A9SIT7	60S ribosomal protein L27	RPL27	60S ribosomal protein L27	0	2	28	188.03	490.344	511.683
A9SJB4	Elongation factor 1-alpha	TEFS1	Elongation factor 1-alpha	1	2	3	106.157	73.0828	66.8363
A9SNH9	Dihydrolipoyl dehydrogenase	LPD1	Dihydrolipoyl dehydrogenase 1, mitochondrial	3	2	45	72.1531	122.844	112.221
A9SPH7	PsbY photosystem II polypeptide	PSBY	Photosystem II core complex proteins psbY, chloroplastic	0	2	13	174.899	711.227	396.433
A9SQE0	Predicted protein			0	2	4
A9SRM6	Predicted protein	PORA	Protochlorophyllide reductase, chloroplastic	0	2	33	123.514	239.927	66.0545
A9SRP8	Predicted protein			1	2	1
A9SSR9	Predicted protein		RuBisCO large subunit-binding protein subunit alpha, chloroplastic	0	2	12
A9SSU4	Predicted protein		late embryogenesis abundant domain-containing protein / LEA domain-containing protein	20	2	0	323.74	0.828383	4.71956
A9STZ2	Predicted protein	FTSH2	ATP-dependent zinc metalloprotease FTSH 2, chloroplastic	0	2	10
A9SV48	Predicted protein			1	2	21	13.7154	43.2067	35.3823
A9SV96	Predicted protein	ATXR3, SDG2, SET2	Probable histone-lysine N-methyltransferase ATXR3	2	2	3
A9SX32	Predicted protein	CBP1	Serine carboxypeptidase 1	0	2	33
A9SX82	Predicted protein		Thylakoid lumenal protein At1g03610, chloroplastic	0	2	50
A9SX89	Predicted protein		NADH dehydrogenase [ubiquinone] 1 beta subcomplex subunit 10-B	1	2	5	42.016	53.8672	51.6634
A9SY71	Predicted protein			0	2	2	14.4714	29.3951	19.5614
A9SZY8	Predicted protein		L-ascorbate oxidase	0	2	1
A9T230	Predicted protein	HCEF1	Fructose-1,6-bisphosphatase, chloroplastic	0	2	4	24.4962	68.559	54.2263
A9T2Z9	Predicted protein	XYL1, AXY3	Alpha-xylosidase 1	1	2	0
A9T3H9	Predicted protein		Aldolase-type TIM barrel family protein	6	2	11	49.5683	106.386	257.803
A9T3S4	Adenylyl cyclase-associated protein	ATCAP1,CAP 1,CAP1	cyclase associated protein 1	4	2	1	38.932	70.1552	39.9816
A9T3Z2	Predicted protein			10	2	16
A9T477	Predicted protein			0	2	1
A9T4W8	Predicted protein	TRP6, TRFL4	Telomere repeat-binding protein 6	0	2	1
A9T6N9	Predicted protein		Probable mitochondrial-processing peptidase subunit beta	1	2	1
A9T782	Predicted protein	AGD2	ADP-ribosylation factor GTPase-activating protein AGD2	0	2	2
A9T7V6	Predicted protein			15	2	0
A9T7Z2	Predicted protein			0	2	2
A9T890	CLL3 clavata1-like receptor S/T protein kinase protein	HSL1	Receptor-like protein kinase HSL1	2	2	1
A9T8E8	Predicted protein		Heat shock 70 kDa protein, mitochondrial	0	2	6
A9T954	Predicted protein		eukaryotic translation initiation factor-related	0	2	42	18.8863	22.4611	23.301
A9TAH6	40S ribosomal protein S12	RPS12	40S ribosomal protein S12	0	2	20
A9TAU8	Predicted protein	BXL5	Probable beta-D-xylosidase 5	5	2	1
A9TF66	Predicted protein	PPA1, PPA	Soluble inorganic pyrophosphatase 1, chloroplastic	0	2	10
A9TF97	Predicted protein		Probable ribose-5-phosphate isomerase	1	2	24	44.9369	104.669	76.8612
A9TG09	Aspartate aminotransferase	ASP1	Aspartate aminotransferase, mitochondrial	2	2	14	15.784	84.0253	34.6448
A9TG18	Predicted protein	LTA3	Dihydrolipoyllysine-residue acetyltransferase component 1 of pyruvate dehydrogenase complex, mitochondrial	0	2	8
A9TGU1	Predicted protein	IIL1	3-isopropylmalate dehydratase	3	2	11	57.9537	179.43	182.969
A9TI11	Predicted protein			17	2	0
A9TK53	Predicted protein		Integral membrane Yip1 family protein	1	2	0	10.1211	11.2026	8.18906
A9TL71	Predicted protein		B12D protein	0	2	12	69.1823	361.673	328.916
A9TNC8	Predicted protein		40S ribosomal protein S14	3	2	49	311.881	498.432	448.906
A9TNF2	Predicted protein	GDCSH, GCDH, GCSH	Glycine cleavage system H protein, mitochondrial	0	2	45	141.881	331.474	225.382
A9TNI7	Predicted protein			1	2	0
A9TNR1	Predicted protein	REV1	DNA repair protein REV1	0	2	3
A9TQB7	Predicted protein	CPN10	10 kDa chaperonin	1	2	0
A9TQF6	Predicted protein	RPL38A, RPL38	60S ribosomal protein L38	0	2	2	189.939	282.315	270.017
A9TR52	Predicted protein			0	2	2
A9TSW4	Predicted protein	GAPC	Glyceraldehyde-3-phosphate dehydrogenase, cytosolic	0	2	52
A9TU81	Predicted protein	RPS20	30S ribosomal protein S20, chloroplastic	0	2	10
A9TUL6	Predicted protein	OPR11, OPR3	Putative 12-oxophytodienoate reductase 11	0	2	11
A9TV83	Predicted protein			1	2	5
A9TW32	Predicted protein	GGAT2, AOAT2, GGT2	Glutamate--glyoxylate aminotransferase 2	0	2	2	38.3166	46.6592	29.5624
A9TWS3	Predicted protein	LTA3	Dihydrolipoyllysine-residue acetyltransferase component 1 of pyruvate dehydrogenase complex, mitochondrial	0	2	5
A9TWW4	ATP-binding cassette transporter, subfamily C, member 3, group MRP protein PpABCC3	ABCC2, EST4, MRP2	ABC transporter C family member 2	1	2	2
A9TX47	Predicted protein	ATGSTZ1,GST18,GSTZ1	Glutathione S-transferase zeta class	5	2	0	212.483	136.132	190.789
A9U091	Predicted protein		ATP synthase subunit epsilon, mitochondrial	0	2	18	109.098	252.553	144.911
A9U2X5	Delta-aminolevulinic acid dehydratase	HEMB, ALAD	Delta-aminolevulinic acid dehydratase, chloroplastic	0	2	10	8.30257	45.258	79.007
A9U4J3	Predicted protein			3	2	5
A9U4P2	Predicted protein		DEAD-box ATP-dependent RNA helicase 52A	0	2	2
A9U4Y4	Predicted protein			0	2	11
A9U501	Predicted protein	CPN21, CHCPN10	20 kDa chaperonin, chloroplastic	0	2	4	31.2335	41.5755	37.262
A9U536	Predicted protein		GDSL esterase/lipase At4g01130	0	2	15
A9U7B3	Predicted protein			1	2	0
G8G0D7	ATP synthase CF1 beta subunit			0	2	2
Q09QY6	ATPase alpha subunit			4	2	21
Q6YXM6	30S ribosomal protein S12, chloroplastic	rps12	30S ribosomal protein S12, chloroplastic	0	2	30
Q6YXQ4	50S ribosomal protein L32, chloroplastic	rpl32	50S ribosomal protein L32, chloroplastic	0	2	10
Q765P6	Light-harvesting chlorophyll a/b-binding protein 1	LHCB2,LHCB2.1	Chlorophyll a-b binding protein, chloroplastic	0	2	4	157.454	2715.32	1430.2
Q9AXN8	PSII subunit PsbW	psbW	Photosystem II reaction center W protein, chloroplastic	2	2	0
A2V813	Chloroplast unusual positioning 1A	CHUP1	Protein CHUP1, chloroplastic	2	1	0	8.32977	17.9342	5.69916
A5PH41	HAK3 potassium transporter	HAK12	Putative potassium transporter 12	1	1	1
A9RAY9	Predicted protein			1	1	1
A9RB04	Triosephosphate isomerase	PDTPI,TIM	Triosephosphate isomerase, chloroplastic	0	1	13	76.7178	151.482	76.4608
A9RBC1	Predicted protein			2	1	2
A9RBD6	Predicted protein	OPR11, OPR3	Putative 12-oxophytodienoate reductase 11	1	1	11	175.106	201.308	637.366
A9RBF7	Predicted protein	GRXS15	Monothiol glutaredoxin-S15, mitochondrial	0	1	2
A9RBH9	Predicted protein	RPL35	60S ribosomal protein L35	0	1	25
A9RBQ3	Predicted protein	LHCB2,LHCB2.1	Chlorophyll a-b binding protein, chloroplastic	2	1	13	31.3414	201.369	196.16
A9RC02	ATP-binding cassette transporter, subfamily B, member 15, group MDR/PGP protein PpABCB15	ABCB2, MDR2, PGP2	ABC transporter B family member 2	0	1	2
A9RC42	Predicted protein		D-3-phosphoglycerate dehydrogenase, chloroplastic	0	1	4
A9RCF4	Malic enzyme	MODA	NADP-dependent malic enzyme, chloroplastic	5	1	15
A9RCK3	Predicted protein		Chloroplastic group IIA intron splicing facilitator CRS1, chloroplastic	2	1	0
A9RCQ9	Predicted protein			0	1	2
A9RCV2	Glucose-1-phosphate adenylyltransferase	APL2	Glucose-1-phosphate adenylyltransferase large subunit 2, chloroplastic	0	1	6
A9RCY1	Predicted protein			1	1	3
A9RCZ0	Predicted protein	RPS17, GI1	40S ribosomal protein S17	0	1	12	518.373	688.644	919.39
A9RDI2	Structural maintenance of chromosomes protein	SMC4, CAP-C	Structural maintenance of chromosomes protein 4	0	1	4
A9RDR1	Catalase	CAT2, SU2	Catalase isozyme 2	3	1	32	162.969	145.231	95.5984
A9RDU9	Proteasome subunit beta type	PBG1, PRCH	Proteasome subunit beta type-4	1	1	1	147.222	181.315	142.79
A9RE63	Predicted protein		29 kDa ribonucleoprotein B, chloroplastic	0	1	13
A9REE3	Predicted protein			6	1	0
A9REF1	Predicted protein	MCSU3	Molybdenum cofactor sulfurase	1	1	1
A9RES7	Predicted protein			0	1	2
A9REV1	60S ribosomal protein L18a	RPL18A	60S ribosomal protein L18a	0	1	8	37.8976	63.2931	56.3797
A9REW5	NDPK2b nucleotide diphosphate kinase 2 protein	NDPK2	Nucleoside diphosphate kinase 2, chloroplastic	1	1	14
A9REY5	Predicted protein		ATP synthase subunit delta', mitochondrial	0	1	5
A9REZ4	Predicted protein	TUBA, TUA1	Tubulin alpha chain	0	1	6	0	0.0726167	0
A9RF83	Predicted protein			0	1	2
A9RF92	Predicted protein			1	1	1
A9RF95	Predicted protein		Uncharacterized protein At5g02240	0	1	3	36.5461	16.6023	19.6721
A9RFQ7	Predicted protein			0	1	3
A9RFV8	Predicted protein		ARM repeat superfamily protein	1	1	2	6.7663	9.26285	3.41081
A9RG04	Ribulose bisphosphate carboxylase small chain	RBCS	Ribulose bisphosphate carboxylase small chain, chloroplastic	2	1	31	0	29.2791	18.2727
A9RG73	Predicted protein	ACBP,ACBP6	Acyl-CoA-binding protein	0	1	24	224.122	780.265	496.245
A9RGH3	Predicted protein			3	1	2
A9RGK0	Predicted protein	R1	Alpha-glucan water dikinase, chloroplastic	0	1	2
A9RGP9	Predicted protein		Biotin carboxylase 1, chloroplastic	0	1	5
A9RGQ0	Predicted protein		Biotin carboxylase 1, chloroplastic	0	1	5
A9RGU0	Predicted protein			3	1	1
A9RHM7	Predicted protein	FTSH5, FTSH2, VAR1	ATP-dependent zinc metalloprotease FTSH 5, chloroplastic	2	1	15
A9RHN6	Predicted protein	RAN-A1	GTP-binding nuclear protein Ran-A1	1	1	5
A9RHW6	Thiamine thiazole synthase 3, chloroplastic	THI1-3	Thiamine thiazole synthase 3, chloroplastic	0	1	18
A9RIC9	Predicted protein	ESC	Putative DNA-binding protein ESCAROLA	0	1	3
A9RII4	Predicted protein			0	1	3
A9RJM8	Predicted protein		NADH dehydrogenase [ubiquinone] flavoprotein 1, mitochondrial	2	1	1
A9RJN3	Predicted protein	EMB2360	Glutathione reductase, chloroplastic	0	1	2
A9RJX8	Predicted protein			1	1	2
A9RK67	Predicted protein	QCR7-1	Cytochrome b-c1 complex subunit 7-1	1	1	7	100.466	61.6388	45.2669
A9RK84	Predicted protein		Uncharacterized aarF domain-containing protein kinase At1g79600, chloroplastic	0	1	3
A9RKD8	Predicted protein	RPL12A	60S ribosomal protein L12-1	1	1	13	114.477	219.872	214.22
A9RKI7	Predicted protein	PSBQ1, PSBQ, PSBQA	Oxygen-evolving enhancer protein 3-1, chloroplastic	2	1	0
A9RKJ0	Predicted protein	RPP2A, RPP2	60S acidic ribosomal protein P2A	0	1	19	578.192	359.704	280.209
A9RKU2	Predicted protein	GEP	Probable glutamyl endopeptidase, chloroplastic	0	1	2
A9RLF4	Predicted protein	FMT, CLU	Clustered mitochondria protein	1	1	9
A9RLH9	Predicted protein			0	1	6
A9RLI7	Predicted protein	SCY1, SECY	Preprotein translocase subunit SCY1, chloroplastic	1	1	5	17.9089	31.8348	17.5423
A9RLK5	Predicted protein	HDH	Histidinol dehydrogenase, chloroplastic	0	1	2
A9RMQ9	Methionine aminopeptidase	MAP2B	Methionine aminopeptidase 2B	1	1	2	23.1052	15.9545	12.5289
A9RMV8	Predicted protein			4	1	4
A9RN00	Predicted protein	4CLL10, AMPBP3	4-coumarate--CoA ligase-like 10	0	1	15
A9RN38	Predicted protein	RPL4A	60S ribosomal protein L4-1	0	1	16	87.1247	131.318	101.233
A9RN80	Predicted protein			1	1	1
A9RNA9	Predicted protein	RPS10	40S ribosomal protein S10	0	1	37	178.729	189.822	223.829
A9RPE9	Predicted protein	HSP83A	Heat shock protein 83	0	1	3	7.01192	21.388	37.6488
A9RPP7	Predicted protein			0	1	10
A9RPS7	Predicted protein	TPX2	Protein TPX2	1	1	2
A9RPY0	4-hydroxyphenylpyruvate dioxygenase	HPD, PDS1	4-hydroxyphenylpyruvate dioxygenase	1	1	1	101.617	50.615	120.097
A9RQ30	Predicted protein	RPS11	40S ribosomal protein S11	0	1	27	1639.11	1938.57	1775.78
A9RQ81	Histone-lysine N-methyltransferase	ATX2, SDG30, SET30	Histone-lysine N-methyltransferase ATX2	2	1	1
A9RQG7	Predicted protein	RPL22B	60S ribosomal protein L22-2	0	1	26
A9RQX5	Predicted protein		Kinesin-like calmodulin-binding protein homolog	1	1	2
A9RRA8	Predicted protein	MED33A, MED24A, MED5_2, MED5A, RFR1	Mediator of RNA polymerase II transcription subunit 33A	3	1	2
A9RRM4	Predicted protein			0	1	3
A9RRW8	Predicted protein	HCF136	Photosystem II stability/assembly factor HCF136, chloroplastic	0	1	13	14.942	35.6818	20.8139
A9RS38	HYDIN			2	1	1
A9RSB9	SWI/SNF class chromatin remodeling complex protein	BRM	ATP-dependent helicase BRM	0	1	5
A9RSD2	Predicted protein			2	1	2
A9RSI6	Predicted protein			12	1	0	263.425	0.382738	1.01272
A9RSY3	Predicted protein			14	1	0
A9RSZ2	Predicted protein	RAPTOR1, RAPTOR1B	Regulatory-associated protein of TOR 1	1	1	4
A9RTB7	MM-ALDH	ALDH6B2	Methylmalonate-semialdehyde dehydrogenase [acylating], mitochondrial	2	1	1	48.666	49.1876	42.1628
A9RTF7	Predicted protein	psbB	Photosystem II CP47 chlorophyll apoprotein	0	1	20
A9RTU1	Predicted protein	RPP1A	60S acidic ribosomal protein P1	0	1	6	441.114	665.152	480.308
A9RU55	Predicted protein	ASHH2, EFS, SDG8, SET8	Histone-lysine N-methyltransferase ASHH2	0	1	3
A9RUB3	Predicted protein		Pantothenate kinase 2	0	1	2
A9RUR6	Predicted protein	SPY	Probable UDP-N-acetylglucosamine--peptide N-acetylglucosaminyltransferase SPINDLY	1	1	2
A9RUR8	Predicted protein	PPC2	Phosphoenolpyruvate carboxylase 2	2	1	1	19.3329	10.9642	2.83508
A9RV69	Predicted protein	CLEB3J9	Thylakoid lumenal 29 kDa protein, chloroplastic	0	1	12
A9RVW0	Predicted protein	ALA4	Putative phospholipid-transporting ATPase 4	0	1	2
A9RW94	Predicted protein	FQR1	flavodoxin-like quinone reductase 1	4	1	8	817.111	206.648	501.216
A9RWN7	Predicted protein		Putative nitric oxide synthase	1	1	1
A9RWP8	Predicted protein	S6PDH	NADP-dependent D-sorbitol-6-phosphate dehydrogenase	0	1	2	38.9352	58.0491	24.2162
A9RWV3	Predicted protein		Leucine aminopeptidase 3, chloroplastic	0	1	7
A9RX49	Predicted protein			1	1	2
A9RXC8	Predicted protein	HSP70-17	Heat shock 70 kDa protein 17	2	1	0
A9RXH3	Predicted protein			0	1	3
A9RXZ5	Predicted protein			0	1	3
A9RY66	Predicted protein	DCP5	Protein decapping 5	2	1	1
A9RY84	Predicted protein	ATPC1	ATP synthase gamma chain 1, chloroplastic	0	1	9
A9RYE4	Predicted protein	ESC	Putative DNA-binding protein ESCAROLA	2	1	1
A9RYG5	Predicted protein	ACLB-2	ATP-citrate synthase beta chain protein 2	0	1	2	11.3565	190.632	296.93
A9RYI0	Predicted protein		L-idonate 5-dehydrogenase	2	1	4	235.477	87.2664	42.6797
A9RYJ3	Predicted protein	LC1	Dynein light chain 1, axonemal	1	1	1
A9RYS0	Predicted protein			0	1	2	69.4741	82.2859	54.3199
A9RZI8	Predicted protein	RPL7A	60S ribosomal protein L7a	0	1	7	13.6717	28.3236	26.6518
A9RZK8	Predicted protein	LCA1	Calcium-transporting ATPase, endoplasmic reticulum-type	0	1	2
A9RZZ9	Malate dehydrogenase	PMDH1	Malate dehydrogenase, glyoxysomal	2	1	13	354.986	122.877	75.8864
A9S011	Predicted protein			1	1	1
A9S0I2	Predicted protein	RPS17, GI1	40S ribosomal protein S17	0	1	5
A9S0I3		RPS17, GI1	40S ribosomal protein S17	0	1	3	113.105	121.562	170.661
A9S0U7	Predicted protein			1	1	2
A9S113	Predicted protein	HSP70-14, HSP91	Heat shock 70 kDa protein 14	0	1	3	16.5301	58.2161	131.642
A9S181	Predicted protein	RPL4A	60S ribosomal protein L4-1	1	1	5	219.937	326.716	321.262
A9S1F2	Predicted protein	KIN12A, PAKRP1	Kinesin-like protein KIN12A	0	1	3
A9S1J5	Predicted protein			1	1	5
A9S1S1	Coatomer subunit gamma		Coatomer subunit gamma-2	1	1	2	6.50195	23.5526	10.2638
A9S2B5	Predicted protein	RPS10	40S ribosomal protein S10	0	1	9	574.238	881.933	780.286
A9S2E0	Predicted protein	TL29, APX4	Thylakoid lumenal 29 kDa protein, chloroplastic	0	1	9
A9S2L6	Predicted protein		mitochondrial ribosomal protein L51/S25/CI-B8 family protein	0	1	4	99.8778	75.93	51.2672
A9S2N1	Predicted protein	AMC4, AMC7, MCP2D	Metacaspase-4	3	1	5
A9S3T5	Predicted protein	RPL23A	60S ribosomal protein L23A	0	1	4	284.199	463.101	550.731
A9S3W8	Predicted protein	RPS3AB, CYC07	40S ribosomal protein S3a-2	1	1	5	52.4429	60.99	23.9333
A9S431	Predicted protein	FBL15	F-box/LRR-repeat protein 15	1	1	2
A9S5F7	Predicted protein			0	1	10
A9S5I0	Predicted protein	CPL3	RNA polymerase II C-terminal domain phosphatase-like 3	2	1	2
A9S5J4	UDP-glucose 6-dehydrogenase		UDP-glucose 6-dehydrogenase	0	1	7	24.3594	60.4878	48.9858
A9S5R8	Predicted protein			0	1	2
A9S647	Predicted protein			1	1	1
A9S705	Predicted protein			0	1	3
A9S740	Predicted protein			3	1	5
A9S792	Predicted protein		Domain of unknown function (DUF543)	3	1	0	181.547	94.016	116.882
A9S7J4	Predicted protein			6	1	16
A9S7Q3	Predicted protein	RPS19A	40S ribosomal protein S19-1	0	1	2	210.478	467.372	443.592
A9S7T5	DNA polymerase	POLD1	DNA polymerase delta catalytic subunit	0	1	2
A9S7Z5	Predicted protein			6	1	0	1034.45	21.5312	11.7651
A9S858	Predicted protein			2	1	1
A9S8X3	Predicted protein	GSTL2	Glutathione S-transferase L2, chloroplastic	1	1	1
A9S944	Predicted protein		29 kDa ribonucleoprotein B, chloroplastic	0	1	21
A9S9E7	Predicted protein	RAD23-1, RAD23	Putative DNA repair protein RAD23-1	0	1	4
A9S9F5	Predicted protein		glyoxal oxidase-related protein	2	1	3	32.5525	48.2914	57.817
A9S9Q1	Predicted protein	BAM2	Leucine-rich repeat receptor-like serine/threonine-protein kinase BAM2	1	1	1
A9SAI3	Predicted protein			1	1	1
A9SAK9	Predicted protein		Heme-binding-like protein At3g10130, chloroplastic	3	1	0
A9SAR4	Predicted protein	FAAH	Fatty acid amide hydrolase	1	1	1
A9SAY8	Predicted protein		Thylakoid lumenal 15 kDa protein 1, chloroplastic	2	1	11
A9SB38	Predicted protein		Probable pre-mRNA-splicing factor ATP-dependent RNA helicase	0	1	2
A9SBW5	Predicted protein	SRF6	Protein STRUBBELIG-RECEPTOR FAMILY 6	2	1	1
A9SC02	Predicted protein	PXM16	Zinc-metallopeptidase, peroxisomal	0	1	3
A9SC63	Predicted protein	GGAT2, AOAT2, GGT2	Glutamate--glyoxylate aminotransferase 2	0	1	9	56.0919	66.4164	34.6845
A9SCG8	Predicted protein	ATR, RAD3	Serine/threonine-protein kinase ATR	3	1	3
A9SCK2	Proteasome subunit alpha type (EC 3.4.25.1)	PAE1	Proteasome subunit alpha type-5	0	1	4
A9SCN6	Predicted protein		Cytochrome c oxidase subunit 5C-2	0	1	2	335.302	342.763	278.778
A9SCU9	Predicted protein	MOR1	Protein MOR1	1	1	1
A9SD48	Predicted protein	HIPP26, FP6	Heavy metal-associated isoprenylated plant protein 26	2	1	0
A9SDC6	Predicted protein			0	1	3
A9SDD7	MscS-Like mechanosensitive ion channel MSCL2	MSL1	Mechanosensitive ion channel protein 1, mitochondrial	0	1	2
A9SDN2	Predicted protein			1	1	1
A9SEK1	Predicted protein		Translation initiation factor SUI1 family protein	0	1	4	27.0289	23.6838	16.0505
A9SEK2	Predicted protein			2	1	2
A9SEV6	Predicted protein			0	1	4
A9SEV9	Predicted protein			1	1	1
A9SF83	Predicted protein		Histone H1	0	1	6	2.17619	0.829755	0.850944
A9SG87	Predicted protein	HUA2, ART1	ENHANCER OF AG-4 protein 2	2	1	0
A9SGH3	Predicted protein	ENO1	Enolase 1, chloroplastic	0	1	7
A9SGW6	Predicted protein		Serine/threonine-protein kinase ATR	2	1	2
A9SH39	Predicted protein			2	1	0
A9SH61	Predicted protein			0	1	2
A9SH79	Predicted protein	PSAG	Photosystem I reaction center subunit V, chloroplastic	0	1	26	196.31	159.929	143.272
A9SH82	Predicted protein		Phosphoserine aminotransferase, chloroplastic	0	1	2
A9SH90	Predicted protein	TOR	Serine/threonine-protein kinase TOR	0	1	3
A9SHC4	Predicted protein			0	1	17
A9SHE8	Predicted protein	BHLH92, EN22	Transcription factor bHLH92	1	1	1
A9SHI9	Predicted protein	SCOA	Succinyl-CoA ligase [ADP-forming] subunit alpha-1, mitochondrial	0	1	6	27.4603	45.3086	20.3543
A9SHM9	Predicted protein	AXR1	NEDD8-activating enzyme E1 regulatory subunit	1	1	1	7.76205	7.98928	2.11289
A9SHN8	Predicted protein	SF3	Pollen-specific protein SF3	0	1	5	49.3589	126.886	114.329
A9SHS2	Predicted protein	ATK1, KATA	Kinesin-1	0	1	2
A9SIK6	Bromodomain protein with a AAA ATPase domain		ATPase family AAA domain-containing protein At1g05910	1	1	2
A9SIV6	Predicted protein		Rhodanese-like domain-containing protein 14, chloroplastic	0	1	16
A9SJK9	Predicted protein	ATHS1,HS1	Probable protein Pop3	0	1	10	51.2969	207.582	163.244
A9SJQ3	Predicted protein			1	1	2
A9SK06	Predicted protein	GAPA, GPA1	Glyceraldehyde-3-phosphate dehydrogenase A, chloroplastic	0	1	13
A9SKH3	Predicted protein		WEB family protein At5g55860	2	1	1
A9SKP8	Predicted protein	SLT3	Probable sodium/sulfate cotransporter 3	0	1	2
A9SL50	Predicted protein	RPL7A	60S ribosomal protein L7a	0	1	4	81.3957	200.321	201.359
A9SL94	Predicted protein			2	1	3
A9SLL3	Predicted protein	HSC-2	Heat shock cognate 70 kDa protein 2	1	1	1	0	1.54011	2.41216
A9SLN9	RNA helicase	SDE3	Probable RNA helicase SDE3	1	1	1
A9SLV9	Predicted protein		40S ribosomal protein S3a-1	0	1	7	104.038	94.823	90.3969
A9SLW4	Predicted protein	PSL4	calmodulin-binding protein	0	1	2	28.0416	36.5628	16.7682
A9SME5	Predicted protein			2	1	1
A9SMK5	Predicted protein	PRXQ	Peroxiredoxin Q, chloroplastic	1	1	20
A9SML9	Predicted protein	PMSR	Peptide methionine sulfoxide reductase	0	1	29	164.049	538.297	825.348
A9SN54	Predicted protein	RPL18	50S ribosomal protein L18, chloroplastic	0	1	9
A9SNF2	Predicted protein			1	1	6
A9SNU8	Predicted protein	MOD1, ENR-A, ENR1	Enoyl-[acyl-carrier-protein] reductase [NADH], chloroplastic	0	1	3
A9SP33	Predicted protein	COX5B-2	Cytochrome c oxidase subunit 5b-2, mitochondrial	2	1	16	147.452	129.755	80.6331
A9SPD5	Predicted protein			0	1	12	14.7271	27.1902	9.4238
A9SPK3	Predicted protein	DDB1A	DNA damage-binding protein 1a	2	1	3
A9SQ88	Predicted protein			1	1	1
A9SQZ2	Predicted protein	FDH	Formate dehydrogenase 1, mitochondrial	18	1	13	690.283	100.693	30.7878
A9SR07	Predicted protein	HIPP26, FP6	Heavy metal-associated isoprenylated plant protein 26	0	1	4	559.006	425.591	490.156
A9SRI3	Predicted protein	VHA-a3	Vacuolar proton ATPase a3	1	1	1
A9SRQ5	Predicted protein			0	1	3	32.8031	31.1349	22.6782
A9SS48	Predicted protein	ALDH5F1, SSADH1	Succinate-semialdehyde dehydrogenase, mitochondrial	3	1	0	274.829	124.782	212.089
A9SSC4	Predicted protein			2	1	0
A9SSD6	Predicted protein			0	1	18
A9SSQ1	Predicted protein			2	1	2
A9SSZ7	Predicted protein	RANBP1B	Ran-binding protein 1 homolog b	0	1	6
A9ST97	Predicted protein	HEMC	Porphobilinogen deaminase, chloroplastic	0	1	3
A9STI0	Predicted protein	DHC10, IDA2	Dynein-1-beta heavy chain, flagellar inner arm I1 complex	3	1	2
A9SUH7	Predicted protein	RPL26B	60S ribosomal protein L26-2	0	1	8
A9SUN7	Predicted protein			2	1	0
A9SV90	Predicted protein		Probable LRR receptor-like serine/threonine-protein kinase At4g36180	1	1	3	1.01796	4.62011	1.16539
A9SVA5	Predicted protein			0	1	8
A9SVB3	Predicted protein			1	1	4
A9SVM6	Predicted protein			0	1	2
A9SW46	Predicted protein	GWD3, OK1, PWD	Phosphoglucan, water dikinase, chloroplastic	1	1	1
A9SW77	Predicted protein		Probable fructokinase-4	0	1	5	56.1451	88.9476	55.1945
A9SWJ8	Predicted protein			3	1	0
A9SWL4	Predicted protein	GLT1,PGLCT	Plastidic glucose transporter 4	2	1	0	186.43	219.106	150.15
A9SX65	Superoxide dismutase [Cu-Zn]	SODCP	Superoxide dismutase [Cu-Zn], chloroplastic	3	1	19
A9SX84	Predicted protein	BETAA-AD	Beta-adaptin-like protein A	1	1	2
A9SXD7	Aspartate aminotransferase		Aspartate aminotransferase, cytoplasmic	10	1	2
A9SXF9	Predicted protein		Elongation factor 1-gamma 3	0	1	17	94.6767	248.207	231.143
A9SXS1	Predicted protein			1	1	3
A9SY07	Predicted protein			0	1	3	119.87	93.313	62.3577
A9SYW3	Predicted protein		Glutamate--tRNA ligase, chloroplastic/mitochondrial	0	1	2
A9SZJ2	Predicted protein	PPA	Soluble inorganic pyrophosphatase	0	1	13	77.665	116.379	128.976
A9SZQ7	Predicted protein		Probable LRR receptor-like serine/threonine-protein kinase At1g12460	0	1	2
A9SZS9	Predicted protein			0	1	2
A9SZW4	Predicted protein		membrane protein, putative	2	1	0	144.657	179.127	253.611
A9T027	Predicted protein	RPL3A	50S ribosomal protein L3-1, chloroplastic	0	1	5
A9T0S0	Elongation factor Tu	TUFA, RAB8D, RABE1B	Elongation factor Tu, chloroplastic	0	1	37
A9T138	Predicted protein	RPL7A	60S ribosomal protein L7a	0	1	2	184.025	300.56	248.294
A9T1Q3	Predicted protein	CPL3	RNA polymerase II C-terminal domain phosphatase-like 3	1	1	1
A9T2K8	Predicted protein			2	1	0
A9T357	SWI/SNF class chromatin remodeling complex protein	BRM	ATP-dependent helicase BRM	0	1	3
A9T384	Predicted protein			0	1	2
A9T3D3	Predicted protein	EIF-5A2	Eukaryotic translation initiation factor 5A-2	0	1	19
A9T3P5	Predicted protein		Probable acetyl-CoA acetyltransferase, cytosolic 2	1	1	4	56.5775	143.924	128.501
A9T3X6	Predicted protein	LHCA1, CAB6	Chlorophyll a-b binding protein 6, chloroplastic	0	1	8
A9T487	Predicted protein			1	1	2	6.05218	18.3584	9.63008
A9T4K7	Predicted protein	ALATS, ALARS	Alanine--tRNA ligase	0	1	2
A9T4T4	Nucleoside diphosphate kinase	NDPK1	Nucleoside diphosphate kinase 1	0	1	15	18.1567	36.938	42.8488
A9T4Z7	Predicted protein		Zinc finger CCCH domain-containing protein 41	1	1	1
A9T572	Predicted protein	RPP3A	60S acidic ribosomal protein P3-1	0	1	4	208.735	317.005	314.467
A9T6J0	Predicted protein		glyoxal oxidase-related protein	0	1	3	1.56514	322.584	210.353
A9T6N6	Superoxide dismutase	SODA	Superoxide dismutase [Mn], mitochondrial	3	1	1
A9T6R4	Predicted protein			0	1	4
A9T736	Predicted protein	SHM1	Serine hydroxymethyltransferase, mitochondrial	0	1	2
A9T781	Predicted protein			1	1	2
A9T7N1	Predicted protein	RPS3AB, CYC07	40S ribosomal protein S3a-2	0	1	6	387.678	573.984	562.265
A9T7Y9	Predicted protein	BIP,BIP2	Luminal-binding protein	0	1	13	27.1125	77.0954	82.7155
A9T8C5	Alternative oxidase	AOX1A, AOX1, HSR3	Ubiquinol oxidase 1a, mitochondrial	0	1	2
A9T8C6	Predicted protein	RPL40B, EMB2167, ERD16, HAP4, UBQ1	Ubiquitin-60S ribosomal protein L40-2	0	1	2
A9T8H7	Predicted protein	RPL24	50S ribosomal protein L24, chloroplastic	0	1	7	16.0277	26.5724	14.0409
A9T8Q3	Predicted protein	RAN1, HMA7	Copper-transporting ATPase RAN1	1	1	2	25.0422	22.9281	42.5047
A9T939	Predicted protein	LACS9	Long chain acyl-CoA synthetase 9, chloroplastic	0	1	2
A9T9L8	Predicted protein	CNGC4, HLM1	Cyclic nucleotide-gated ion channel 4	0	1	2
A9T9U4	Predicted protein	GPT2	Glucose-6-phosphate/phosphate translocator 2, chloroplastic	2	1	0
A9TAB8	Predicted protein			2	1	3
A9TAP8	Phosphorylase	PHS1	Alpha-glucan phosphorylase 1	0	1	2	10.4427	71.6368	10.3894
A9TB92	Condensin complex subunit 1			1	1	2
A9TBU0	Predicted protein	RPL10	50S ribosomal protein L10, chloroplastic	0	1	13	113.762	253.079	110.715
A9TBW6	Predicted protein	MBD9	Methyl-CpG-binding domain-containing protein 9	3	1	4
A9TC09	Predicted protein		B12D protein	1	1	10	230.437	155.217	72.474
A9TCG7	Predicted protein			1	1	1
A9TE25	ATP-dependent Clp protease proteolytic subunit (EC 3.4.21.92)	CLPP5, NCLPP1, NCLPP5	ATP-dependent Clp protease proteolytic subunit 5, chloroplastic	0	1	5
A9TE29	Predicted protein	MED12, CCT, CRP, MED12_1	Mediator of RNA polymerase II transcription subunit 12	0	1	2
A9TE45	Predicted protein	GLU1, GLS1	Ferredoxin-dependent glutamate synthase 1, chloroplastic	1	1	18	20.1828	51.6787	45.4545
A9TEI8	Predicted protein	DHC10, IDA2	Dynein-1-beta heavy chain, flagellar inner arm I1 complex	2	1	3
A9TEL2	Predicted protein			1	1	1
A9TEP3	Predicted protein		Ubiquinol-cytochrome c reductase complex 6.7 kDa protein	1	1	11	106.062	84.7261	70.6299
A9TET3	Predicted protein	FKFBP, F2KP	6-phosphofructo-2-kinase/fructose-2,6-bisphosphatase	2	1	2
A9TF41	Predicted protein	PARV12.8	Peptidyl-prolyl cis-trans isomerase Pin1	0	1	3	104.624	67.7423	32.5836
A9TFR9	Predicted protein	ACBP1, ACBP	Acyl-CoA-binding domain-containing protein 1	0	1	4
A9TFX3	Predicted protein	DHC10, IDA2	Dynein-1-beta heavy chain, flagellar inner arm I1 complex	1	1	4
A9TFY4	Predicted protein		Probable leucine-rich repeat receptor-like protein kinase At5g49770	2	1	1
A9TG53	Predicted protein			0	1	3
A9TG75	Predicted protein	THFS	Formate--tetrahydrofolate ligase	0	1	6	26.942	63.0915	36.298
A9TGD4	ATP-binding cassette transporter, subfamily C, member 2, group MRP protein PpABCC2	ABCC1, EST1, MRP1	ABC transporter C family member 1	1	1	2
A9TGP1	Predicted protein			2	1	3
A9TGW1	Predicted protein	RPL38A, RPL38	60S ribosomal protein L38	0	1	4	610.237	777.543	753.173
A9THM6	Predicted protein	RPL18	50S ribosomal protein L18, chloroplastic	0	1	3
A9TI25	Malate dehydrogenase	CMDH	Malate dehydrogenase, cytoplasmic	2	1	9	178.186	203.882	106.413
A9TIB7	Queuine tRNA-ribosyltransferase			1	1	1
A9TJX6	Predicted protein	LHCA1, CAB6	Chlorophyll a-b binding protein 6, chloroplastic	1	1	3
A9TK89	DNA-directed RNA polymerase	RPB205, RPB1, RPII	DNA-directed RNA polymerase II subunit RPB1	1	1	1
A9TKA7	Predicted protein	RPL32A	60S ribosomal protein L32-1	0	1	14	744.709	1807.58	1451.14
A9TKW3	Predicted protein	SRP	Stress-related protein	4	1	7	531.119	162.022	224.827
A9TL15	Predicted protein	CAS, STR3	Calcium sensing receptor, chloroplastic	0	1	4
A9TLB0	Predicted protein	BAS1	2-Cys peroxiredoxin BAS1, chloroplastic	0	1	17
A9TLH3	Predicted protein	HSC80	Heat shock cognate protein 80	4	1	4
A9TLI9	Predicted protein	RPS31, PSRP4	30S ribosomal protein S31, chloroplastic	0	1	3	74.5834	147.226	118.972
A9TLT0	NADPH--cytochrome P450 reductase		NADPH--cytochrome P450 reductase	1	1	1
A9TMC2	Carbonic anhydrase (EC 4.2.1.1)		Carbonic anhydrase, chloroplastic	0	1	36
A9TMJ3	Predicted protein			0	1	3	43.4781	77.4417	44.5887
A9TMR8	Predicted protein			2	1	0
A9TNK8	Predicted protein			1	1	1
A9TNZ2	Predicted protein	CPN60B1, Cpn60-B(3), LEN1	Chaperonin 60 subunit beta 1, chloroplastic	0	1	5	34.0285	57.8358	35.0526
A9TNZ8	Predicted protein	GDCSP	Glycine dehydrogenase [decarboxylating], mitochondrial	0	1	4
A9TPC4	SSADH	ALDH5F1, SSADH1	Succinate-semialdehyde dehydrogenase, mitochondrial	3	1	1	134.912	101.779	180.196
A9TPF2	Predicted protein	MSRB2	Peptide methionine sulfoxide reductase B2, chloroplastic	0	1	20
A9TPG6	ATP-binding cassette transporter, subfamily G, member 23, group PDR protein PpABCG23	ABCG31, PDR3	ABC transporter G family member 31	2	1	0
A9TPY0	Predicted protein	AIM1	Peroxisomal fatty acid beta-oxidation multifunctional protein AIM1	0	1	3	21.4205	17.1149	7.34922
A9TPZ0	Predicted protein			7	1	7
A9TQ07	Predicted protein	PDIL2-3, PDIL5-1	Protein disulfide isomerase-like 2-3	0	1	3
A9TQ10	Predicted protein			0	1	2
A9TQ60	Predicted protein		E3 UFM1-protein ligase 1 homolog	1	1	1
A9TQN0	Predicted protein	ACA8	Calcium-transporting ATPase 8, plasma membrane-type	1	1	2	29.6681	12.2875	4.88685
A9TQQ1	Predicted protein	AHRI	Ketol-acid reductoisomerase, chloroplastic	0	1	4	67.9955	182.679	161.851
A9TQR3	Predicted protein		Auxin-repressed 12.5 kDa protein	0	1	3
A9TQT0	Predicted protein			1	1	2
A9TQZ2	Predicted protein			0	1	4
A9TRV2	Predicted protein	EDA27,NOP10	H/ACA ribonucleoprotein complex subunit 3-like protein	0	1	9	108.198	203.406	112.719
A9TS39	Predicted protein			1	1	3
A9TSL2	Predicted protein	RHM1	Probable rhamnose biosynthetic enzyme 1	0	1	7	14.5977	73.7782	38.1414
A9TSX3	Predicted protein	GAPC	Glyceraldehyde-3-phosphate dehydrogenase, cytosolic	0	1	6
A9TT26	Predicted protein	LD	Homeobox protein LUMINIDEPENDENS	1	1	2
A9TTN2	Predicted protein		40S ribosomal protein S14	0	1	27	899.465	1781.89	1822.44
A9TUC7	Predicted protein		Probable LRR receptor-like serine/threonine-protein kinase At4g20940	1	1	2
A9TV50	Malic enzyme	NAD-ME1	NAD-dependent malic enzyme 1, mitochondrial	0	1	7	21.6904	91.9233	97.3501
A9TVK2	Predicted protein			0	1	7
A9TVT2	Predicted protein		copper ion binding	0	1	12	109.541	99.5423	64.7288
A9TVV6	Predicted protein	GSTF8, GST6, GSTF5	Glutathione S-transferase F8, chloroplastic	0	1	19	329.582	930.005	1717.35
A9TW60	Predicted protein			0	1	3
A9TWA3	Predicted protein	SEC10	Exocyst complex component 5	1	1	1
A9TWB2	Inner dynein arm I1 heavy chain 1-ALPHA	DHC10, IDA2	Dynein-1-beta heavy chain, flagellar inner arm I1 complex	5	1	6
A9TWI7	Predicted protein			1	1	3
A9TWL7	CHLH1 like Mg protoporphyrin IX chelatase subunit H protein	CHLH	Magnesium-chelatase subunit ChlH, chloroplastic	1	1	1
A9TWQ2	Predicted protein	HSP18.1	18.1 kDa class I heat shock protein	16	1	0	1865.47	34.7432	85.1066
A9TXL2	SWI/SNF class chromatin remodeling complex protein	BRM	ATP-dependent helicase BRM	1	1	5
A9TXQ4	Predicted protein		Endosomal targeting BRO1-like domain-containing protein	0	1	2	11.0432	11.1831	23.1817
A9TYF5	Predicted protein			0	1	7
A9TYU0	Predicted protein	GC6	Golgin candidate 6	0	1	2
A9TZA0	Predicted protein	NTMC2T6.1	C2 domain-containing protein At1g53590	0	1	2
A9TZG9	Predicted protein	ARA1, ISA1	L-arabinokinase	0	1	3
A9TZU7	Predicted protein			1	1	3
A9TZZ0	Predicted protein			0	1	7	40.5275	42.9592	21.3522
A9U0T9	Predicted protein		Quinone oxidoreductase-like protein At1g23740, chloroplastic	2	1	8
A9U335	Predicted protein		Cox19-like CHCH family protein	0	1	2	95.5778	129.953	192.562
A9U3P8	Predicted protein		Quinone reductase family protein	3	1	3	207.104	264.93	728.736
A9U3U3	Predicted protein	ATBTF3,BTF3	basic transcription factor 3	0	1	6	240.271	237.902	173.482
A9U465	Predicted protein	ALDH2B4, ALDH2	Aldehyde dehydrogenase family 2 member B4, mitochondrial	1	1	6
A9U4U1	Predicted protein		Nascent polypeptide-associated complex subunit alpha-like protein 1	0	1	15
A9U4V5	Predicted protein		Heme-binding-like protein At3g10130, chloroplastic	1	1	27	148.166	221.11	282.605
A9U680	Predicted protein		2-Cys peroxiredoxin BAS1-like, chloroplastic	1	1	2
A9U6E2	Predicted protein			3	1	2
A9U6M1	Predicted protein			1	1	2
A9U7F2	Predicted protein			0	1	3	0	0	0
A9U7H6	Predicted protein	GLY1, SFD1	Glycerol-3-phosphate dehydrogenase [NAD(+)] 2, chloroplastic	2	1	0	0	0	0
B2DFV1	KINID1a	TKRP125	125 kDa kinesin-related protein	1	1	1
E1C9S5	Predicted protein	CYP74A, CYP74	Allene oxide synthase, chloroplastic	1	1	4
E1C9Z7	Predicted protein	APX1	L-ascorbate peroxidase 1, cytosolic	0	1	9
E1CA10	Predicted protein	AOC3	Allene oxide cyclase 3, chloroplastic	10	1	4
P61243	Protein ycf2	ycf2	Protein ycf2	1	1	1
Q1XGA6	Cytochrome b	MT-CYB, COB, CYTB, MTCYB	Cytochrome b	2	1	0
Q6YXL3	Apocytochrome f	petA	Apocytochrome f	0	1	59

## Sheet: Table S5
Supplementary Table S5. List of precursor proteins of endogenous peptides identified in protoplasts
Number of identified endogenous peptides and transcription level of the relevant gene are presented for each precursor protein identified as well as Viridiplantae homologue gene name and function
Accession - protein unique number in the UniProtKB database
Protein function - protein name according to UniProtKB database
Putative homologue gene name - possible homologue; the results of BLAST homology analysis against the protein database of green plants (Viridiplantae)
Putative homologue function - known function of putative homologue gene
Number of identified endogenous peptides - the number of identified unique peptides from a given protein
Expression, RPKM - the transcription level of the identified peptide precursor proteins (median RPKM)
Accession	Protein function	Putative homologue gene name	Putative homologue function	Number of identified endogenous peptides			Expression RPKM
				Gametophore	Protonema	Protoplast	Gametophore	Protonema	Protoplast
P34915	Ribulose bisphosphate carboxylase large chain (RuBisCO large subunit)	rbcL	Ribulose bisphosphate carboxylase large chain	27	111	644
A9RBZ9	Predicted protein	psaD2	Photosystem I reaction center subunit II-2, chloroplastic	19	41	190
A9RBG5	Predicted protein	PSBQ1, PSBQ	Oxygen-evolving enhancer protein 3-1, chloroplastic	6	24	183
A9U1H4	Predicted protein	LOX1.4, POTLX-2	Probable linoleate 9S-lipoxygenase 4	26	40	178	0.0755731	0.0192968	0.0216867
A9RGA5	Elongation factor 1-alpha	TEFS1	Elongation factor 1-alpha	33	80	164	1.56376	18.6014	6.21441
A9S2F9	Carbonic anhydrase	BETA CA2,CA18,CA2	Carbonic anhydrase, chloroplastic	3	20	161	437.12	1232.4	1417.2
A9S1E8	Predicted protein	PSBQ2, PSBQB	Oxygen-evolving enhancer protein 3-2, chloroplastic	12	20	158	487.46	718.682	453.93
A9TBP0	Predicted protein	RCA1	Ribulose bisphosphate carboxylase/oxygenase activase 1, chloroplastic	2	9	152	102.138	296.769	408.15
A9SP58	Predicted protein	ATNRP1,NRP1	nodulin-related protein 1	0	22	151	4.2031	99.1854	73.5458
A9T876	Predicted protein	PSBQ1, PSBQ, PSBQA	Oxygen-evolving enhancer protein 3-1, chloroplastic	7	23	133	84.2202	519.936	369.858
A9RFL7	Predicted protein	LHCB5	Chlorophyll a-b binding protein CP26, chloroplastic	23	23	131
A4ZFZ1	Lipoxygenase	LOX1.4, POTLX-2	Probable linoleate 9S-lipoxygenase 4	23	39	124
A9SPD7	Predicted protein	PSAE	Photosystem I reaction center subunit IV, chloroplastic	52	47	122
A9RQ31	Predicted protein	SHM1	Serine hydroxymethyltransferase, mitochondrial	2	3	116
A9RAS2	Predicted protein	LHCB2,LHCB2.1	Chlorophyll a-b binding protein, chloroplastic	1	2	112	4.9264	63.4528	58.763
A9RGD1	Elongation factor 1-alpha	TEFS1	Elongation factor 1-alpha	12	25	111	120.381	121.766	119.785
A9TKV7	Plastocyanin, chloroplast	PETE	Plastocyanin, chloroplastic	29	20	111	679.752	1853.29	1804.87
A9RXW5	Predicted protein			115	45	108	2480.7	3503.84	3784.11
Q6YXN9	Photosystem II CP43 chlorophyll apoprotein (PSII 43 kDa protein)	psbC	Photosystem II CP43 chlorophyll apoprotein	8	15	107
A9RIB5	Predicted protein	PSBP	Oxygen-evolving enhancer protein 2, chloroplastic	9	17	106
A9RX76	Fructose-bisphosphate aldolase		Fructose-bisphosphate aldolase, chloroplastic	14	48	106
A9U1S4	Predicted protein	APXT	L-ascorbate peroxidase T, chloroplastic	4	5	101	98.5754	445.012	1461.76
Q9M630	Non-symbiotic hemoglobin 0	GLB0	Non-symbiotic hemoglobin 0	0	21	98	112.686	1292.13	1007.78
A9RES5	Predicted protein	RCA, RCAA1, RCAA2	Ribulose bisphosphate carboxylase/oxygenase activase, chloroplastic	2	6	97	102.193	40.571	118.776
A9TK88	Peptidyl-prolyl cis-trans isomerase	CYP, ROT1	Peptidyl-prolyl cis-trans isomerase	9	31	97	3287.64	4726.35	2264.17
A4ZFY6	Lipoxygenase	LOX3	Lipoxygenase 3, chloroplastic	18	20	95
A9S0R9	Predicted protein	GLN2	Glutamine synthetase, chloroplastic	5	23	95
A9SL09	PsaH photosystem I reaction center subunit	PSAH	Photosystem I reaction center subunit VI, chloroplastic	4	6	92	578.2	681.001	517.193
A9T2F8	Predicted protein	LHCB4.1	Chlorophyll a-b binding protein CP29.1, chloroplastic	15	19	91	15.3527	53.955	59.7616
A9RDX6	Plastocyanin, chloroplast, isoform 2	PETE	Plastocyanin, chloroplastic	3	10	88	141.736	586.218	455.396
A9TCL7	Ribulose bisphosphate carboxylase small chain	RBCS1	Ribulose bisphosphate carboxylase small chain, chloroplastic	2	3	88	7.68972	15.2844	15.6389
A9U5B1	Predicted protein	LHCB5	Chlorophyll a-b binding protein CP26, chloroplastic	4	0	84
A9SCV0	Predicted protein	GSTF9, GLUTTR, GSTF7	Glutathione S-transferase F9	0	28	82	3.51017	2972.74	3733.24
P80658	ATP synthase subunit beta, chloroplastic	atpB	ATP synthase subunit beta, chloroplastic	12	25	82
A9SX66	Predicted protein	ATRFNR1,RFNR1	root FNR 1	8	19	79	91.3868	104.74	127.865
A9RJD7	Predicted protein			5	5	72
A9RT52	Predicted protein	METE	5-methyltetrahydropteroyltriglutamate--homocysteine methyltransferase	0	17	71	22.4062	256.567	122.346
A9RY19	Predicted protein	petC	Cytochrome b6-f complex iron-sulfur subunit, chloroplastic	1	5	71
A9SLS5	Malate dehydrogenase	MMDHI	Malate dehydrogenase, mitochondrial	23	20	71
A9TBN9	Predicted protein	RCA, RCAA1, RCAA2	Ribulose bisphosphate carboxylase/oxygenase activase, chloroplastic	2	3	70
A9SG93	Predicted protein	OE23,OEE2,PSBP-1,PSII-P	photosystem II subunit P-1	7	24	68	370.43	975.676	618.033
A9T1X0	Predicted protein	ATPQ	ATP synthase subunit d, mitochondrial	0	0	68	0.100405	0.370873	0.169425
A9SVQ5	Predicted protein			34	19	64	138.506	114.338	108.37
Q8MFA3	Photosystem I P700 chlorophyll a apoprotein A1 (EC 1.97.1.12) (PSI-A)	psaA	Photosystem I P700 chlorophyll a apoprotein A1	15	13	64
A9SR64	Predicted protein		Probable ribose-5-phosphate isomerase	4	4	62
A9TBX2	Malate dehydrogenase	MMDHI	Malate dehydrogenase, mitochondrial	6	9	62
A9RT82	Plastocyanin, chloroplast, isoform 1	PETE	Plastocyanin, chloroplastic	2	5	61	360.429	701.89	684.927
A9U4I0	Predicted protein			144	55	61	1486.69	237.025	258.415
Q6YXK3	ATP synthase subunit alpha, chloroplastic	atpA	ATP synthase subunit alpha, chloroplastic	3	7	61
A9RS28	Predicted protein	PSBO	Oxygen-evolving enhancer protein 1, chloroplastic	13	20	60	107.301	443.017	219.986
A9RIU5	Predicted protein	GAPA, GPA1	Glyceraldehyde-3-phosphate dehydrogenase A, chloroplastic	7	16	59	99.0161	196.531	124.415
Q6YXL3	Apocytochrome f	petA	Apocytochrome f	0	1	59
A9TJG9	S-adenosylmethionine synthase	SAM1	S-adenosylmethionine synthase 1	0	8	58	1.51395	18.5082	4.38694
A9T3W5	Ribulose bisphosphate carboxylase small chain	RBCS1	Ribulose bisphosphate carboxylase small chain, chloroplastic	2	8	57	0	1.13183	3.77076
A9RPL4	Predicted protein	RPS25B	40S ribosomal protein S25-2	2	9	56	1063.12	1281.86	1217.34
Q75WT7	Ribulose bisphosphate carboxylase small chain	RBCS1	Ribulose bisphosphate carboxylase small chain, chloroplastic	0	0	55	38.4269	242.229	252.599
A9RAR8	Predicted protein		Chlorophyll a-b binding protein, chloroplastic	21	6	54
A9RGA2	Predicted protein	RPL28A	60S ribosomal protein L28-1	0	2	54
A9RPR5	Predicted protein			21	23	54	546.991	557.948	260.827
A9U338	Predicted protein		Hyaluronan / mRNA binding family	4	7	54	67.6462	155.773	119.593
A9RF28	Predicted protein	PSAK	Photosystem I reaction center subunit psaK, chloroplastic	15	9	52
A9TSW4	Predicted protein	GAPC	Glyceraldehyde-3-phosphate dehydrogenase, cytosolic	0	2	52
A9TYN7	Ribulose bisphosphate carboxylase small chain	RBCS1A	ribulose bisphosphate carboxylase small chain 1A	0	3	52	0	0	0
A9RSL3	Malate dehydrogenase		Malate dehydrogenase, chloroplastic	1	3	51
A9SUJ9	Predicted protein		Transketolase, chloroplastic	2	13	51
A9T399	Predicted protein	LHCA1, CAB6	Chlorophyll a-b binding protein 6, chloroplastic	13	7	51
A9SX82	Predicted protein		Thylakoid lumenal protein At1g03610, chloroplastic	0	2	50
A9TNC8	Predicted protein		40S ribosomal protein S14	3	2	49	311.881	498.432	448.906
E1C9P7	Predicted protein	MALD1	Major allergen Mal d 1	0	10	49
A9RI50	Predicted protein	RPL4A	60S ribosomal protein L4-1	2	6	47	194.57	276.145	291.518
A9SF03	Predicted protein		Transketolase, chloroplastic	4	8	47
A9SJ10	Predicted protein	PSAG	Photosystem I reaction center subunit V, chloroplastic	0	3	46
A9TX48	Predicted protein	GABA-TP1, GABA-T1	Gamma aminobutyrate transaminase 1, mitochondrial	2	7	46
A9RU32	Predicted protein	CAP10A	Chlorophyll a-b binding protein CP24 10A, chloroplastic	0	3	45
A9SNH9	Dihydrolipoyl dehydrogenase	LPD1	Dihydrolipoyl dehydrogenase 1, mitochondrial	3	2	45	72.1531	122.844	112.221
A9TNF2	Predicted protein	GDCSH, GCDH, GCSH	Glycine cleavage system H protein, mitochondrial	0	2	45	141.881	331.474	225.382
A9RPU7	60S ribosomal protein L13		60S ribosomal protein L13-1	0	0	44
A9SFV4	Predicted protein	PSAK	Photosystem I reaction center subunit psaK, chloroplastic	1	2	44
A9RD61	Predicted protein	MALD1	Major allergen Mal d 1	3	12	43	0.312521	0.26479	1.29965
A9RLL8	Predicted protein	GDCSP	Glycine dehydrogenase [decarboxylating], mitochondrial	0	4	43	0.65833	1.11347	1.0908
A9SBU3	Predicted protein	MP3	Probable steroid-binding protein 3	2	0	43	378.351	105.522	93.6039
A9TC11	Predicted protein	PGK	Phosphoglycerate kinase, chloroplastic	4	15	43	13.5909	255.028	156.576
A9U380	Ribulose bisphosphate carboxylase small chain (EC 4.1.1.39)	RBCS	Ribulose bisphosphate carboxylase small chain, chloroplastic	3	10	43
A9RJI9	Predicted protein	UBQ6	Ubiquitin-40S ribosomal protein S27a	6	4	42	408.068	659.994	576.295
A9RN26	Superoxide dismutase [Cu-Zn]	SODCC1, SODCC.1	Superoxide dismutase [Cu-Zn] 1	1	3	42	398.064	382.803	249.482
A9RU25	Predicted protein	PPOX1	Protoporphyrinogen oxidase, chloroplastic	0	0	42
A9T278	ATP synthase subunit beta	ATPB, ATP2-1	ATP synthase subunit beta, mitochondrial	1	3	42
A9T954	Predicted protein		eukaryotic translation initiation factor-related	0	2	42	18.8863	22.4611	23.301
A9SY68	Predicted protein	RAB15	Glycine-rich RNA-binding, abscisic acid-inducible protein	0	0	41
A9T0G3	Predicted protein		Elongation factor 1-beta 1	0	6	41	263.535	373.055	229.273
A9TMW1	Predicted protein			0	21	41
A9RHV4	Predicted protein		Nascent polypeptide-associated complex subunit alpha-like protein 1	0	4	40
A9SKS8	Fructose-bisphosphate aldolase		Fructose-bisphosphate aldolase, cytoplasmic isozyme	9	17	40	220.182	257.109	86.4611
A9STC1	Predicted protein			17	20	40
A9T2Y3	Predicted protein	OEP162	Outer envelope pore protein 16-2, chloroplastic	27	12	40	2106.29	1058.54	1015.14
A9SNV6	Predicted protein	L1818	Chlorophyll a-b binding protein L1818, chloroplastic	7	6	39	190.33	266.115	130.947
A9S3N5	Predicted protein			1	5	38
A9SA41	Predicted protein	HSC70-5,MTHSC70-2	Heat shock 70 kDa protein, mitochondrial	2	8	38	39.3949	23.2676	136.051
A9RLG5	Predicted protein	PSBR	Photosystem II 10 kDa polypeptide, chloroplastic	6	11	37	785.148	697.534	561.46
A9RNA9	Predicted protein	RPS10	40S ribosomal protein S10	0	1	37	178.729	189.822	223.829
A9RNK7	Predicted protein	PSAF	Photosystem I reaction center subunit III, chloroplastic	0	0	37
A9SZY4	Peptidyl-prolyl cis-trans isomerase	FKBP16-3, FKBP17	Peptidyl-prolyl cis-trans isomerase FKBP16-3, chloroplastic	1	0	37
A9T0S0	Elongation factor Tu	TUFA, RAB8D, RABE1B	Elongation factor Tu, chloroplastic	0	1	37
A9TCU9	Predicted protein	PSAH2	Photosystem I reaction center subunit VI-2, chloroplastic	0	3	37
A9RQJ3	Adenylate kinase (AK) (EC 2.7.4.3)	ADK-B	Adenylate kinase B	0	4	36	16.258	54.2294	68.026
A9SNS5	Predicted protein	RPL28A	60S ribosomal protein L28-1	0	0	36
A9TMC2	Carbonic anhydrase (EC 4.2.1.1)		Carbonic anhydrase, chloroplastic	0	1	36
A9TB65	Predicted protein	CAB8	Chlorophyll a-b binding protein 8, chloroplastic	10	7	35
A9TSK0	Predicted protein	PSBO	Oxygen-evolving enhancer protein 1, chloroplastic	3	9	35	268.837	601.51	470.097
A9RPJ4	Phosphoribulokinase		Phosphoribulokinase, chloroplastic	3	5	34
A9RQ90	Predicted protein	RPS19A	40S ribosomal protein S19-1	0	9	34	854.672	984.707	958.126
A9RXL7	Histone H2B	H2B-3	Histone H2B.3	0	2	34	27.9912	16.6807	10.8814
A9TBG2	Predicted protein		Actin	10	8	34
Q8MFA2	Photosystem I P700 chlorophyll a apoprotein A2 (EC 1.97.1.12) (PSI-B)	psaB	Photosystem I P700 chlorophyll a apoprotein A2	10	3	34
A9SRM6	Predicted protein	PORA	Protochlorophyllide reductase, chloroplastic	0	2	33	123.514	239.927	66.0545
A9SSB6	Predicted protein	petC	Cytochrome b6-f complex iron-sulfur subunit, chloroplastic	0	0	33
A9SUU2	Predicted protein		Cucumisin	17	14	33
A9SX32	Predicted protein	CBP1	Serine carboxypeptidase 1	0	2	33
Q6YXM8	Photosystem II CP47 chlorophyll apoprotein (PSII 47 kDa protein)	psbB	Photosystem II CP47 chlorophyll apoprotein	10	10	33
A9RDR1	Catalase	CAT2, SU2	Catalase isozyme 2	3	1	32	162.969	145.231	95.5984
A9RPD5	Predicted protein	LSF1, PTPKIS2	Phosphoglucan phosphatase LSF1, chloroplastic	0	2	32
A9RSP0	Predicted protein	ATGSTF7,ATGSTF9,GLUTTR,GSTF9	Glutathione S-transferase	2	9	32	420.903	1927.54	2054.82
A9TYA1	Predicted protein	ATECP63,ECP63	embryonic cell protein 63	0	4	32	22.5912	13.3039	25.9609
A9RG04	Ribulose bisphosphate carboxylase small chain	RBCS	Ribulose bisphosphate carboxylase small chain, chloroplastic	2	1	31	0	29.2791	18.2727
A9SHP6	Predicted protein	PSAF	Photosystem I reaction center subunit III, chloroplastic	3	6	31
A9TAX1	Peptidyl-prolyl cis-trans isomerase (EC 5.2.1.8)	CYP20-2	Peptidyl-prolyl cis-trans isomerase CYP20-2, chloroplastic	0	0	31
A9TFG3	Delta-aminolevulinic acid dehydratase	HEMB, ALAD	Delta-aminolevulinic acid dehydratase, chloroplastic	2	3	31	51.9183	108.838	141.1
A9TLM2	Predicted protein			1	3	31
A9TT85	Ribulose bisphosphate carboxylase small chain	RBCS1	Ribulose bisphosphate carboxylase small chain, chloroplastic	1	10	31	557.756	2745.05	3215.57
A9RJM3	Predicted protein	CBR2	NADH-cytochrome b5 reductase-like protein	0	0	30
A9RW10	Predicted protein	CAB7	Chlorophyll a-b binding protein 7, chloroplastic	6	4	30	5.92056	16.4446	27.2831
A9SKC9	Predicted protein		Zinc finger CCCH domain-containing protein 44	1	3	30
A9SN74	Predicted protein	GL22	Germin-like protein 9-3	0	0	30	5.32016	1105.96	1038.88
A9U1K9	Predicted protein	PSBO	Oxygen-evolving enhancer protein 1, chloroplastic	5	11	30
Q6YXM6	30S ribosomal protein S12, chloroplastic	rps12	30S ribosomal protein S12, chloroplastic	0	2	30
Q6YXR2	ATP synthase epsilon chain, chloroplastic (ATP synthase F1 sector epsilon subunit)	atpE	ATP synthase epsilon chain, chloroplastic	0	3	30
A9REG3	Predicted protein	psaD	Photosystem I reaction center subunit II, chloroplastic	15	39	29	507.438	868.723	719.67
A9RUW5	60S ribosomal protein L6	RPL6	60S ribosomal protein L6	0	3	29	216.807	293.212	268.776
A9SB18	Adenylate kinase (AK) (EC 2.7.4.3)	ADK-B	Adenylate kinase B	0	3	29	41.5567	40.0761	25.183
A9SGT8	Predicted protein			0	8	29
A9SML9	Predicted protein	PMSR	Peptide methionine sulfoxide reductase	0	1	29	164.049	538.297	825.348
A9SX31	Superoxide dismutase [Cu-Zn]	SODCP	Superoxide dismutase [Cu-Zn], chloroplastic	2	5	29
A9T8D9	Predicted protein			0	0	29	24.3021	1071.21	747.7
A9RBJ9	Predicted protein	PGH1, PGH1B	Enolase	3	0	28	189.026	285.96	157.387
A9RCV9	Predicted protein	HSP70	Heat shock cognate 70 kDa protein	3	10	28	60.6085	297.064	205.988
A9RL92	Predicted protein	GSA	Glutamate-1-semialdehyde 2,1-aminomutase, chloroplastic	0	4	28
A9RMD3	Cysteine synthase		Cysteine synthase, chloroplastic/chromoplastic	0	4	28
A9SIT7	60S ribosomal protein L27	RPL27	60S ribosomal protein L27	0	2	28	188.03	490.344	511.683
A9RHY0	Predicted protein	RPL4D, RPL1, RPL4	60S ribosomal protein L4-2	1	3	27	75.907	111.84	104.71
A9RQ30	Predicted protein	RPS11	40S ribosomal protein S11	0	1	27	1639.11	1938.57	1775.78
A9RW02	Predicted protein	PRXIIF	Peroxiredoxin-2F, mitochondrial	5	7	27	225.041	198.764	173.043
A9S9Y8	60S ribosomal protein L6	RPL6	60S ribosomal protein L6	0	0	27	146.401	476.625	348.26
A9SNM3	Histone H2B	H2B-3	Histone H2B.3	0	0	27	12.8753	1.26891	2.12426
A9T1T2	Predicted protein	APX1	L-ascorbate peroxidase 1, cytosolic	1	3	27
A9TJ06	Predicted protein	LHCA2	Chlorophyll a-b binding protein, chloroplastic	14	15	27	247.89	691.659	593.19
A9TTN2	Predicted protein		40S ribosomal protein S14	0	1	27	899.465	1781.89	1822.44
A9U4V5	Predicted protein		Heme-binding-like protein At3g10130, chloroplastic	1	1	27	148.166	221.11	282.605
A9RQG7	Predicted protein	RPL22B	60S ribosomal protein L22-2	0	1	26
A9RVC0	Predicted protein	2-Cys Prx B,2CPB	2-Cys peroxiredoxin BAS1-like, chloroplastic	2	2	26	11.3009	57.1572	33.2009
A9S455	Predicted protein	OEP16	Outer envelope pore protein 16, chloroplastic	19	10	26
A9S6F4	Predicted protein	LHCB2,LHCB2.1	Chlorophyll a-b binding protein, chloroplastic	0	0	26	0	0.995777	2.23216
A9S6Y7	Predicted protein			15	6	26	7160.23	939.261	665.597
A9S9Q5	Predicted protein		Uncharacterized protein At2g27730, mitochondrial	0	2	26	373.275	501.316	441.127
A9SA96	Predicted protein	PSBO	Oxygen-evolving enhancer protein 1, chloroplastic	7	10	26	207.1	197.914	95.146
A9SH79	Predicted protein	PSAG	Photosystem I reaction center subunit V, chloroplastic	0	1	26	196.31	159.929	143.272
A9SV00	Predicted protein		Nascent polypeptide-associated complex subunit alpha-like protein 1	0	4	26
A9TR54	Predicted protein			37	14	26
A9RBH9	Predicted protein	RPL35	60S ribosomal protein L35	0	1	25
A9RDK9	Predicted protein	GAPC	Glyceraldehyde-3-phosphate dehydrogenase, cytosolic	8	5	25	211.553	339.026	276.614
A9RPK3	Predicted protein	CHLP	Geranylgeranyl diphosphate reductase, chloroplastic	0	0	25	24.3323	51.0658	24.9078
A9RWK3	Predicted protein	ATPER1,PER1	1-Cys peroxiredoxin A	3	6	25	482.832	322.158	190.51
A9SDW7	Predicted protein	AAC2, ANT2	ADP,ATP carrier protein 2, mitochondrial	2	10	25
A9SHH9	Predicted protein			0	0	25
A9SND7	Predicted protein		Hyaluronan / mRNA binding family	0	3	25	41.5637	51.4085	22.7758
A9T2E1	Predicted protein	CPN10	10 kDa chaperonin	6	11	25	46.3126	140.56	170.583
A9T8R5	Predicted protein	GRXC4, GLU1	Glutaredoxin-C4	1	7	25	168.491	202.115	131.171
A9TEM8	Predicted protein	CAB8	Chlorophyll a-b binding protein 8, chloroplastic	2	6	25
A9U3R4	Fructose-bisphosphate aldolase		Fructose-bisphosphate aldolase, chloroplastic	8	9	25
Q6YXQ2	Photosystem I iron-sulfur center	psaC	Photosystem I iron-sulfur center	20	15	25
A2NY77	Calmodulin		Calmodulin	0	0	24
A9RG73	Predicted protein	ACBP,ACBP6	Acyl-CoA-binding protein	0	1	24	224.122	780.265	496.245
A9SV56	Predicted protein			0	0	24
A9TF97	Predicted protein		Probable ribose-5-phosphate isomerase	1	2	24	44.9369	104.669	76.8612
A9THT9	Predicted protein	PRXQ	Peroxiredoxin Q, chloroplastic	4	0	24
A9U1M6	Catalase	CAT2, SU2	Catalase isozyme 2	0	0	24	188.711	260.183	319.124
Q1XGA4	ATP synthase subunit alpha	ATPA	ATP synthase subunit alpha, mitochondrial	1	5	24
Q6YXL9	Cytochrome b559 subunit alpha	psbE	Cytochrome b559 subunit alpha	21	28	24
A9RJS3	Predicted protein	LHCB2,LHCB2.1	Chlorophyll a-b binding protein, chloroplastic	10	4	23	2641.94	3250.99	2218.99
A9RL16	Predicted protein	RPL23A	60S ribosomal protein L23	0	2	23	193.199	390.339	262.898
A9RXE2	Predicted protein	RPS19A	40S ribosomal protein S19-1	0	4	23	186.67	427.401	411.423
A9S1L9	Predicted protein	CSP1, CSDP1	Cold shock protein 1	0	0	23	2.35539	16.2341	8.81897
A9S567	Predicted protein			0	5	23	3.4811	260.017	137.414
A9TLG8	Predicted protein	RCA	Ribulose bisphosphate carboxylase/oxygenase activase, chloroplastic	0	3	23
A9TU20	Predicted protein	PSAE	Photosystem I reaction center subunit IV, chloroplastic	1	5	23
Q6YXP6	30S ribosomal protein S15, chloroplastic	rps15	30S ribosomal protein S15, chloroplastic	0	0	23
A9S8R3	Predicted protein	PGK	Phosphoglycerate kinase, chloroplastic	10	11	22	23.4553	37.9805	14.0118
A9S9J7	Predicted protein			0	8	22	73.9121	305.551	394.76
A9STJ6	Predicted protein	RPL3A	50S ribosomal protein L3-1, chloroplastic	0	0	22
A9SVG4	Predicted protein			0	0	22
A9SYQ2	Predicted protein	LOS1	Elongation factor 2	5	4	22	14.2707	9.93841	9.255
A9T090	Histone H2A	HTA13	Histone H2AX	0	0	22	7.78105	0.848592	2.07973
A9U1R6	Predicted protein	OEP16	Outer envelope pore protein 16, chloroplastic	42	9	22	1743.9	449.26	338.478
A9RP25	Predicted protein	SAHH, SHH	Adenosylhomocysteinase	0	18	21	5.57343	17.0398	20.2149
A9RT00	40S ribosomal protein S12	RPS12	40S ribosomal protein S12	0	0	21
A9RWS2	Predicted protein	METE	5-methyltetrahydropteroyltriglutamate--homocysteine methyltransferase	0	4	21	86.6388	297.267	201.567
A9S826	Histone H2A	G-H2AX,GAMMA-H2AX,H2AXA,HTA5	Histone H2AX	0	0	21	39.2898	111.169	64.9708
A9S944	Predicted protein		29 kDa ribonucleoprotein B, chloroplastic	0	1	21
A9SF19	Histone H2A	H2A-II	Histone H2A	0	0	21
A9SV48	Predicted protein			1	2	21	13.7154	43.2067	35.3823
A9TES7	Predicted protein	rpl12	50S ribosomal protein L12, chloroplastic	0	0	21
Q09QY6	ATPase alpha subunit			4	2	21
A9RCK8	Ribulose-phosphate 3-epimerase	RPE	Ribulose-phosphate 3-epimerase, chloroplastic	0	0	20	83.8142	61.0949	70.8337
A9RTF7	Predicted protein	psbB	Photosystem II CP47 chlorophyll apoprotein	0	1	20
A9SMK5	Predicted protein	PRXQ	Peroxiredoxin Q, chloroplastic	1	1	20
A9SWM1	Predicted protein		Putative H/ACA ribonucleoprotein complex subunit 1-like protein 1	0	0	20
A9SXF3	Phosphoribulokinase		Phosphoribulokinase, chloroplastic	1	6	20
A9T815	Predicted protein			12	10	20
A9TAH6	40S ribosomal protein S12	RPS12	40S ribosomal protein S12	0	2	20
A9TPF2	Predicted protein	MSRB2	Peptide methionine sulfoxide reductase B2, chloroplastic	0	1	20
A9RE03	Predicted protein	HPR-A	Glycerate dehydrogenase	0	0	19	71.639	66.3034	43.3347
A9RFB9	Predicted protein			1	3	19
A9RFC9	Predicted protein	HSP70, ST70	Stromal 70 kDa heat shock-related protein, chloroplastic	3	6	19
A9RJ47	Predicted protein	SP1L1	Protein SPIRAL1-like 1	4	8	19	106.807	76.8628	49.5204
A9RK17	Predicted protein	RPL30	60S ribosomal protein L30	1	3	19	387.863	591.598	637.721
A9RKJ0	Predicted protein	RPP2A, RPP2	60S acidic ribosomal protein P2A	0	1	19	578.192	359.704	280.209
A9RKJ5	Predicted protein	CPN60B1, Cpn60-B(3), LEN1	Chaperonin 60 subunit beta 1, chloroplastic	1	9	19
A9RWJ4	Predicted protein	ACAM-2,CAM5	Calmodulin	0	0	19	281.275	407.709	375.058
A9RYT1	Predicted protein	RPS25E	40S ribosomal protein S25-4	1	2	19	523.597	871.986	799.487
A9SIS2	Predicted protein	HSC80	Heat shock cognate protein 80	3	6	19	44.5229	216.554	212.076
A9SLK1	Aminomethyltransferase	GDCST	Aminomethyltransferase, mitochondrial	3	4	19
A9SX65	Superoxide dismutase [Cu-Zn]	SODCP	Superoxide dismutase [Cu-Zn], chloroplastic	3	1	19
A9T3D3	Predicted protein	EIF-5A2	Eukaryotic translation initiation factor 5A-2	0	1	19
A9TED6	Predicted protein	L1818	Chlorophyll a-b binding protein L1818, chloroplastic	14	11	19	1091.51	1060.72	979.104
A9TGW8	Predicted protein		Thylakoid lumenal 19 kDa protein, chloroplastic	0	0	19
A9TVA9	Predicted protein	PSAE	Photosystem I reaction center subunit IV, chloroplastic	1	3	19
A9TVV6	Predicted protein	GSTF8, GST6, GSTF5	Glutathione S-transferase F8, chloroplastic	0	1	19	329.582	930.005	1717.35
A9U2L3	Predicted protein	ERD10, LTI29, LTI45	Dehydrin ERD10	24	5	19	1007.91	36.5329	70.4676
E1C9Y4	Predicted protein	RAB15	Glycine-rich RNA-binding, abscisic acid-inducible protein	0	0	19
P06853	Cytochrome b559 subunit beta	psbF	Cytochrome b559 subunit beta	5	3	19
A9RHW6	Thiamine thiazole synthase 3, chloroplastic	THI1-3	Thiamine thiazole synthase 3, chloroplastic	0	1	18
A9RI80	Predicted protein	WVD2	Protein WAVE-DAMPENED 2	6	4	18
A9RJ44	Predicted protein	GLO5, GOX3	Peroxisomal (S)-2-hydroxy-acid oxidase GLO5	1	2	18	127.242	214.302	201.475
A9RJE6	Predicted protein	DHAR2, DHAR	Glutathione S-transferase DHAR2	5	5	18
A9RQU5	Predicted protein			3	5	18
A9RQZ8	Predicted protein			0	0	18
A9RSB6	Predicted protein	RANBP1B	Ran-binding protein 1 homolog b	0	0	18
A9RSW5	Predicted protein	RPS25E	40S ribosomal protein S25-4	0	2	18	473.199	561.498	563.827
A9RTI7	Predicted protein	HSP17.9	17.9 kDa class II heat shock protein	5	4	18	0.145392	0.35148	0.482649
A9SRQ9	Predicted protein	CC-1	Cytochrome c	0	0	18	21.8197	84.6653	34.6885
A9SRU3	Predicted protein	GLO5	Peroxisomal (S)-2-hydroxy-acid oxidase GLO5	0	3	18	276.431	235.302	208.48
A9SSD6	Predicted protein			0	1	18
A9SVY4	60S ribosomal protein L6	RPL6	60S ribosomal protein L6	0	0	18
A9TE45	Predicted protein	GLU1, GLS1	Ferredoxin-dependent glutamate synthase 1, chloroplastic	1	1	18	20.1828	51.6787	45.4545
A9TRS0	Predicted protein	CPN21, CHCPN10, CPN20	20 kDa chaperonin, chloroplastic	2	8	18
A9U091	Predicted protein		ATP synthase subunit epsilon, mitochondrial	0	2	18	109.098	252.553	144.911
A9U4V4	Aspartate aminotransferase	ASP5, AAT1	Aspartate aminotransferase, chloroplastic	1	4	18
A9RFU9	Predicted protein	SPDS1	Spermidine synthase	0	6	17	45.255	76.8562	26.3583
A9RJ48	Predicted protein	CPN21, CHCPN10, CPN20	20 kDa chaperonin, chloroplastic	1	8	17	0.726742	3.81384	17.343
A9RTV8	Chorismate synthase	CS1	Chorismate synthase 1, chloroplastic	0	3	17	40.7595	188.738	184.179
A9RXF5	60S ribosomal protein L36	RPL36B	60S ribosomal protein L36-2	3	4	17	198.35	349.091	270.433
A9S3T3	Predicted protein	RPL11	50S ribosomal protein L11, chloroplastic	0	2	17
A9SB19	Predicted protein	RPS23	40S ribosomal protein S23	0	0	17	291.014	411.69	340.774
A9SHC4	Predicted protein			0	1	17
A9SX78	Predicted protein	ACO3	Putative aconitate hydratase, cytoplasmic	1	0	17	43.4017	87.3924	72.8127
A9SXF9	Predicted protein		Elongation factor 1-gamma 3	0	1	17	94.6767	248.207	231.143
A9SY12	Predicted protein	PSBP	Oxygen-evolving enhancer protein 2, chloroplastic	6	3	17	428.546	364.899	218.355
A9T845	Predicted protein	OEP162	Outer envelope pore protein 16-2, chloroplastic	4	7	17
A9TF05	Predicted protein	RANBP1B	Ran-binding protein 1 homolog b	0	3	17	78.1962	203.918	90.4368
A9TLB0	Predicted protein	BAS1	2-Cys peroxiredoxin BAS1, chloroplastic	0	1	17
A9U188	Predicted protein	HPR-A	Glycerate dehydrogenase	1	9	17	59.4524	69.1361	124.068
E1CA00	Predicted protein		Chlorophyll a-b binding protein, chloroplastic	3	0	17
A9RGD7	Predicted protein	RPS29A	40S ribosomal protein S29	1	3	16	851.369	1002.01	1131.93
A9RK35	Aminomethyltransferase	GDCST	Aminomethyltransferase, mitochondrial	0	0	16
A9RL02	NDPK3a nucleotide diphosphate kinase 3 protein	NDK4, NDPKIII	Nucleoside diphosphate kinase 4, chloroplastic	0	4	16
A9RL91	Predicted protein	MED36A, FIB2, FLP, MED36_1	Mediator of RNA polymerase II transcription subunit 36a	0	0	16
A9RN38	Predicted protein	RPL4A	60S ribosomal protein L4-1	0	1	16	87.1247	131.318	101.233
A9RPW8	Predicted protein	ABA2	Zeaxanthin epoxidase, chloroplastic	4	5	16	105.327	123.987	69.6197
A9S7J4	Predicted protein			6	1	16
A9SBL7	Predicted protein	PSBP1, PSBP	Oxygen-evolving enhancer protein 2-1, chloroplastic	1	0	16	15.9548	116.272	61.8047
A9SFC5	Predicted protein	RPS21C	40S ribosomal protein S21-2	0	0	16
A9SIV6	Predicted protein		Rhodanese-like domain-containing protein 14, chloroplastic	0	1	16
A9SP33	Predicted protein	COX5B-2	Cytochrome c oxidase subunit 5b-2, mitochondrial	2	1	16	147.452	129.755	80.6331
A9SXX9	Predicted protein	GAPA, GPA1	Glyceraldehyde-3-phosphate dehydrogenase A, chloroplastic	1	7	16	12.3236	108.588	84.5572
A9SZA5	Predicted protein	RPL11	50S ribosomal protein L11, chloroplastic	0	0	16
A9T251	Predicted protein	HSP70, ST70	Stromal 70 kDa heat shock-related protein, chloroplastic	1	9	16
A9T3Z2	Predicted protein			10	2	16
A9TIX8	Predicted protein			0	0	16
A9TXK1	Predicted protein			0	0	16
P60407	50S ribosomal protein L2, chloroplastic	rpl2	50S ribosomal protein L2, chloroplastic	0	0	16
A9RCF4	Malic enzyme	MODA	NADP-dependent malic enzyme, chloroplastic	5	1	15
A9RHM7	Predicted protein	FTSH5, FTSH2, VAR1	ATP-dependent zinc metalloprotease FTSH 5, chloroplastic	2	1	15
A9RMS0	Predicted protein	RPS3AB, CYC07	40S ribosomal protein S3a-2	2	5	15	151.685	229.163	232.241
A9RN00	Predicted protein	4CLL10, AMPBP3	4-coumarate--CoA ligase-like 10	0	1	15
A9RNP2	Predicted protein	LHCB2,LHCB2.1	Chlorophyll a-b binding protein, chloroplastic	2	0	15	2309.93	1890.78	1445.94
A9RRT3	Predicted protein	MGP1	Probable ATP synthase 24 kDa subunit, mitochondrial	1	2	15	82.587	168.116	159.214
A9RWX7	Predicted protein	GLO5, GOX3	Peroxisomal (S)-2-hydroxy-acid oxidase GLO5	0	0	15	11.8112	14.9933	13.2103
A9S1B2	Predicted protein			3	5	15
A9SF28	Predicted protein	UBQ4	Polyubiquitin 4	0	0	15	0.643364	0.327528	2.10796
A9SF60	Predicted protein	rpl12	50S ribosomal protein L12, chloroplastic	0	0	15
A9SHS3	Predicted protein		Zinc finger CCCH domain-containing protein 44	0	0	15
A9SK24	Predicted protein	EMB1374	SufE-like protein, chloroplastic	0	0	15	53.1412	58.1914	37.5483
A9SUK7	Predicted protein	STR4, TROL	Rhodanese-like domain-containing protein 4, chloroplastic	1	3	15	67.4451	122.553	59.7064
A9SVW7	Predicted protein		Uncharacterized protein At2g37660, chloroplastic	5	6	15
A9T4T4	Nucleoside diphosphate kinase	NDPK1	Nucleoside diphosphate kinase 1	0	1	15	18.1567	36.938	42.8488
A9TIY2	Predicted protein	GLN2	Glutamine synthetase, chloroplastic	1	6	15
A9TZZ1	Predicted protein	AT0ZI1,ATOZI1	Protein of unknown function (DUF1138)	0	4	15	166.979	146.917	126.425
A9U4U1	Predicted protein		Nascent polypeptide-associated complex subunit alpha-like protein 1	0	1	15
A9U536	Predicted protein		GDSL esterase/lipase At4g01130	0	2	15
Q6YXK5	50S ribosomal protein L23, chloroplastic	rpl23	50S ribosomal protein L23, chloroplastic	0	0	15
A9REN8	Predicted protein		Peptidyl-prolyl cis-trans isomerase, chloroplastic	1	0	14
A9REW5	NDPK2b nucleotide diphosphate kinase 2 protein	NDPK2	Nucleoside diphosphate kinase 2, chloroplastic	1	1	14
A9RGG9	Predicted protein	AKR2, AFT	Ankyrin repeat domain-containing protein 2	0	6	14	137.519	114.363	120.909
A9RNM7	Predicted protein	ARA12, ASP48	Subtilisin-like protease	20	6	14
A9RQ87	Predicted protein	RPS28	40S ribosomal protein S28	0	0	14
A9RUN6	Predicted protein		Enoyl-[acyl-carrier-protein] reductase [NADH] 1, chloroplastic	2	3	14
A9RY25	Predicted protein	LPD1	Dihydrolipoyl dehydrogenase 1, mitochondrial	0	0	14
A9RZW6	Predicted protein		D-3-phosphoglycerate dehydrogenase, chloroplastic	1	4	14
A9SBK2	Predicted protein			2	5	14	7.47812	121.758	111.023
A9SH94	Predicted protein			0	0	14
A9SNN0	Predicted protein	GME-1	GDP-mannose 3,5-epimerase 1	2	10	14	19.1054	22.4743	15.3241
A9TG09	Aspartate aminotransferase	ASP1	Aspartate aminotransferase, mitochondrial	2	2	14	15.784	84.0253	34.6448
A9TKA7	Predicted protein	RPL32A	60S ribosomal protein L32-1	0	1	14	744.709	1807.58	1451.14
A9TT51	Predicted protein	PSB28	Photosystem II reaction center PSB28 protein, chloroplastic	0	0	14
A9TX31	Predicted protein		Argininosuccinate synthase, chloroplastic	0	0	14
A9U0Z9	Predicted protein	RPP2B	60S acidic ribosomal protein P2B	0	0	14	119.525	261.623	134.888
E1C9N1	Predicted protein	AFRR	Monodehydroascorbate reductase	4	4	14
A9RB04	Triosephosphate isomerase	PDTPI,TIM	Triosephosphate isomerase, chloroplastic	0	1	13	76.7178	151.482	76.4608
A9RBQ3	Predicted protein	LHCB2,LHCB2.1	Chlorophyll a-b binding protein, chloroplastic	2	1	13	31.3414	201.369	196.16
A9RE63	Predicted protein		29 kDa ribonucleoprotein B, chloroplastic	0	1	13
A9RJP0	Predicted protein	RPL26A	60S ribosomal protein L26-1	0	0	13	162.871	273.38	158.834
A9RJU4	Predicted protein			32	9	13	683.067	58.0296	84.3947
A9RKD8	Predicted protein	RPL12A	60S ribosomal protein L12-1	1	1	13	114.477	219.872	214.22
A9RN42	Ribosomal protein	RPL10AA	60S ribosomal protein L10a-1	0	0	13	669.561	1202.96	1236.52
A9RNQ2	Predicted protein	AGT1	Serine--glyoxylate aminotransferase	5	5	13	52.4783	203.466	143.431
A9RP60	Predicted protein	FBP	Fructose-1,6-bisphosphatase, chloroplastic	4	6	13	55.4339	91.3551	100.79
A9RRW8	Predicted protein	HCF136	Photosystem II stability/assembly factor HCF136, chloroplastic	0	1	13	14.942	35.6818	20.8139
A9RSM1	Predicted protein		Probable trans-2-enoyl-CoA reductase, mitochondrial	0	2	13	73.3113	102.073	63.0725
A9RV73	Predicted protein	CHLI	Magnesium-chelatase subunit ChlI, chloroplastic	0	2	13
A9RWN4	Predicted protein	LSM4, GRP2	Probable U6 snRNA-associated Sm-like protein LSm4	0	0	13	0	0	0
A9RZZ9	Malate dehydrogenase	PMDH1	Malate dehydrogenase, glyoxysomal	2	1	13	354.986	122.877	75.8864
A9S3B2	Predicted protein	BCCP2	Biotin carboxyl carrier protein of acetyl-CoA carboxylase 2, chloroplastic	0	0	13	37.4025	73.6108	33.0393
A9SCN2	Ribulose bisphosphate carboxylase small chain	RBCS	Ribulose bisphosphate carboxylase small chain, chloroplastic	0	0	13	0	1.09582	4.80867
A9SD11	Predicted protein		H/ACA ribonucleoprotein complex subunit 2-like protein	0	0	13	53.9997	31.4	27.9502
A9SEW4	Predicted protein	CSP41B, CRB, HIP1.3	Chloroplast stem-loop binding protein of 41 kDa b, chloroplastic	0	0	13	78.8959	147.337	169.216
A9SK06	Predicted protein	GAPA, GPA1	Glyceraldehyde-3-phosphate dehydrogenase A, chloroplastic	0	1	13
A9SKF1	Predicted protein	RHM1	Probable rhamnose biosynthetic enzyme 1	1	4	13
A9SPH7	PsbY photosystem II polypeptide	PSBY	Photosystem II core complex proteins psbY, chloroplastic	0	2	13	174.899	711.227	396.433
A9SQZ2	Predicted protein	FDH	Formate dehydrogenase 1, mitochondrial	18	1	13	690.283	100.693	30.7878
A9SRV8	Predicted protein	TIC40, PDE120	Protein TIC 40, chloroplastic	0	0	13
A9SZJ2	Predicted protein	PPA	Soluble inorganic pyrophosphatase	0	1	13	77.665	116.379	128.976
A9T7Y9	Predicted protein	BIP,BIP2	Luminal-binding protein	0	1	13	27.1125	77.0954	82.7155
A9T8Y3	Predicted protein			0	0	13	65.917	56.3865	26.525
A9TBU0	Predicted protein	RPL10	50S ribosomal protein L10, chloroplastic	0	1	13	113.762	253.079	110.715
A9TBZ8	Predicted protein		Translation initiation factor eIF3 subunit	0	0	13	77.8075	74.8119	52.1095
A9TFA6	Predicted protein	THT4	Tyramine N-feruloyltransferase 4/11	0	0	13
A9TFR5	60S ribosomal protein L27	RPL27	60S ribosomal protein L27	0	0	13	313.958	429.839	398.361
A9TLF5	Predicted protein	RPS13	30S ribosomal protein S13, chloroplastic	0	3	13
A9TM73	Predicted protein	MED36A, FIB2, FLP, MED36_1	Mediator of RNA polymerase II transcription subunit 36a	0	0	13	24.2026	49.8918	22.9036
A9TVZ4	Nucleosome assembly protein family	NAP1;2,NFA02,NFA2	nucleosome assembly protein 1;2	0	0	13	69.55	78.8703	50.3209
A9U376	60S ribosomal protein L13	ATBBC1,BBC1,RSU2	60S ribosomal protein L13-2	0	0	13	440.075	526.554	452.894
A9Q9K8	High mobility group protein B1	HMGB1, HMGA, HMGALPHA, NFD01, NFD1, ORF13	High mobility group B protein 1	0	0	12	27.4106	51.63	38.2607
A9RCZ0	Predicted protein	RPS17, GI1	40S ribosomal protein S17	0	1	12	518.373	688.644	919.39
A9RRP0	Predicted protein	VATG, VMA10	V-type proton ATPase subunit G	0	0	12	131.396	137.762	86.4072
A9RT62	Predicted protein	LHCB2,LHCB2.1	Chlorophyll a-b binding protein, chloroplastic	1	0	12	2618.57	3221.63	1873.64
A9RV69	Predicted protein	CLEB3J9	Thylakoid lumenal 29 kDa protein, chloroplastic	0	1	12
A9S1D8	Predicted protein		NADH dehydrogenase [ubiquinone] 1 alpha subcomplex subunit 13-B	0	0	12	27.6785	40.6848	26.4193
A9S6S7	Predicted protein	LHCB2,LHCB2.1	Chlorophyll a-b binding protein, chloroplastic	0	0	12	1516.28	4382.85	4593.81
A9S841	Predicted protein	CSP41A	Chloroplast stem-loop binding protein of 41 kDa a, chloroplastic	0	0	12	20.5808	135.106	125.04
A9SF88	Predicted protein		Probable lactoylglutathione lyase, chloroplast	0	0	12
A9SPD5	Predicted protein			0	1	12	14.7271	27.1902	9.4238
A9SSR9	Predicted protein		RuBisCO large subunit-binding protein subunit alpha, chloroplastic	0	2	12
A9SST2	Predicted protein		Uroporphyrinogen decarboxylase 2, chloroplastic	0	8	12
A9TGX1	Predicted protein	AHRI	Ketol-acid reductoisomerase, chloroplastic	0	4	12
A9TH99	Predicted protein	NDH-O	NAD(P)H:plastoquinone dehydrogenase complex subunit O	0	0	12	35.356	52.4931	37.2264
A9TL71	Predicted protein		B12D protein	0	2	12	69.1823	361.673	328.916
A9TPV2	Predicted protein	UGPA	UTP--glucose-1-phosphate uridylyltransferase	0	3	12
A9TVT2	Predicted protein		copper ion binding	0	1	12	109.541	99.5423	64.7288
A9U1A6	Predicted protein	PHB3, EER3	Prohibitin-3, mitochondrial	0	0	12	24.4851	46.4183	36.3328
Q6YXK6	30S ribosomal protein S19, chloroplastic	rps19	30S ribosomal protein S19, chloroplastic	0	0	12
Q6YXN1	Photosystem II reaction center protein H (PSII-H)	psbH	Photosystem II reaction center protein H	8	9	12	3.13119	5.65125	12.7321
A9RBD6	Predicted protein	OPR11, OPR3	Putative 12-oxophytodienoate reductase 11	1	1	11	175.106	201.308	637.366
A9RBY5	Predicted protein			0	0	11
A9RBZ4	Predicted protein	RPL21E	60S ribosomal protein L21-2	2	5	11	405.552	520.624	508.498
A9RNC0	Predicted protein	CAM	Calmodulin	0	0	11
A9RR37	Predicted protein	CD4A	ATP-dependent Clp protease ATP-binding subunit clpA homolog CD4A, chloroplastic	2	0	11
A9RTP6	Predicted protein		H/ACA ribonucleoprotein complex subunit 2-like protein	0	0	11	179.724	122.508	60.9402
A9RTX3	Predicted protein	ATBTF3,BTF3	basic transcription factor 3	1	6	11	257.115	375.478	319.316
A9RX79	Predicted protein	SP1L1	Protein SPIRAL1-like 1	0	16	11	12.5012	12.3753	8.11989
A9S0X9	Predicted protein	ATPER1,PER1	1-Cys peroxiredoxin A	0	5	11	187.965	265.332	98.3711
A9S1D9	Predicted protein	PSBR	Photosystem II 10 kDa polypeptide, chloroplastic	0	3	11	294.623	1268.36	1037.89
A9S3L0	Predicted protein		Probable methionine--tRNA ligase	0	0	11	22.8157	40.0705	17.0831
A9SA04	Elongation factor 1-alpha	TEFS1	Elongation factor 1-alpha	0	54	11	220.466	383.921	714.806
A9SAY8	Predicted protein		Thylakoid lumenal 15 kDa protein 1, chloroplastic	2	1	11
A9SU16	Predicted protein	HSP83A	Heat shock protein 83	0	0	11
A9T1C2	Predicted protein	CPN60	Chaperonin CPN60, mitochondrial	0	0	11	24.7472	102.019	69.7705
A9T3H9	Predicted protein		Aldolase-type TIM barrel family protein	6	2	11	49.5683	106.386	257.803
A9T663	Fructose-bisphosphate aldolase		Fructose-bisphosphate aldolase, chloroplastic	5	8	11
A9T9I6	Predicted protein	HCF136	Photosystem II stability/assembly factor HCF136, chloroplastic	0	0	11
A9TED2	Predicted protein			0	0	11
A9TEP3	Predicted protein		Ubiquinol-cytochrome c reductase complex 6.7 kDa protein	1	1	11	106.062	84.7261	70.6299
A9TET2	Predicted protein	QCR7-1	Cytochrome b-c1 complex subunit 7-1	1	0	11	280.055	389.142	257.007
A9TGU1	Predicted protein	IIL1	3-isopropylmalate dehydratase	3	2	11	57.9537	179.43	182.969
A9TLK4	Predicted protein		Photosystem II 5 kDa protein, chloroplastic	3	6	11
A9TPV1	Predicted protein	RPL22B	60S ribosomal protein L22-2	0	0	11
A9TUL6	Predicted protein	OPR11, OPR3	Putative 12-oxophytodienoate reductase 11	0	2	11
A9TWJ3	Peptidyl-prolyl cis-trans isomerase	FKBP13, FKBP22-1, FKBPK	Peptidyl-prolyl cis-trans isomerase FKBP13, chloroplastic	0	0	11
A9U4Y4	Predicted protein			0	2	11
Q6W3V1	Photosystem Q(B) protein (EC 1.10.3.9) (32 kDa thylakoid membrane protein)	psbA	Photosystem Q(B) protein	15	17	11
Q6YXN8	Photosystem II D2 protein (PSII D2 protein) (EC 1.10.3.9) (Photosystem Q	psbD	Photosystem II D2 protein	5	10	11
A9RGS6	Predicted protein	HSP17.4A	17.4 kDa class I heat shock protein	4	2	10	5.74564	5.22673	24.4758
A9RJI0	Predicted protein	FTRC	Ferredoxin-thioredoxin reductase catalytic chain, chloroplastic	0	0	10	79.3454	83.8319	65.6953
A9RN28	Predicted protein	NTF2	Nuclear transport factor 2	0	4	10
A9RPP7	Predicted protein			0	1	10
A9RV72	Predicted protein	RPP2B	60S acidic ribosomal protein P2B	0	0	10	261.737	456.723	347.439
A9RVN0	40S ribosomal protein S6	rps6	40S ribosomal protein S6	0	0	10	135.343	511.183	442.416
A9RXG0	Predicted protein	TOM7-1	Mitochondrial import receptor subunit TOM7-1	0	0	10	107.921	158.954	78.5619
A9RYI3	Predicted protein	CKS2	Cyclin-dependent kinases regulatory subunit 2	0	5	10	46.3907	120.049	57.391
A9S087	Predicted protein	UGPA	UTP--glucose-1-phosphate uridylyltransferase	0	2	10	36.7358	214.115	122.431
A9S3P5	Predicted protein	GRP2	Glycine-rich RNA-binding protein 2, mitochondrial	0	0	10	127.771	112.233	49.4732
A9S5F7	Predicted protein			0	1	10
A9S7M9	Predicted protein	PSBR	Photosystem II 10 kDa polypeptide, chloroplastic	0	4	10	620.74	477.766	458.216
A9S7P9	Predicted protein	COS1	6,7-dimethyl-8-ribityllumazine synthase, chloroplastic	0	0	10	26.9634	57.9994	23.6959
A9S9C6	Predicted protein	RPL31, SB42	60S ribosomal protein L31	0	0	10	317.781	452.644	366.469
A9SG03	Predicted protein	PSRP6	50S ribosomal protein 6, chloroplastic	0	0	10
A9SJK9	Predicted protein	ATHS1,HS1	Probable protein Pop3	0	1	10	51.2969	207.582	163.244
A9SJM7	Predicted protein		Thylakoid lumenal protein At1g12250, chloroplastic	2	3	10
A9SK98	Predicted protein	U2B''	U2 small nuclear ribonucleoprotein B''	0	0	10
A9SRE7	Predicted protein		Tautomerase/MIF superfamily protein	0	0	10	152.091	108.96	71.1034
A9STV8	Predicted protein	GRP2	Glycine-rich RNA-binding protein 2, mitochondrial	0	0	10
A9STZ2	Predicted protein	FTSH2	ATP-dependent zinc metalloprotease FTSH 2, chloroplastic	0	2	10
A9SW25	Predicted protein			0	5	10
A9T5Q1	Predicted protein			0	0	10
A9TC09	Predicted protein		B12D protein	1	1	10	230.437	155.217	72.474
A9TF66	Predicted protein	PPA1, PPA	Soluble inorganic pyrophosphatase 1, chloroplastic	0	2	10
A9TU81	Predicted protein	RPS20	30S ribosomal protein S20, chloroplastic	0	2	10
A9TWD4	Predicted protein	PSAF	Photosystem I reaction center subunit III, chloroplastic	1	4	10
A9TY92	Predicted protein			2	0	10
A9U2X5	Delta-aminolevulinic acid dehydratase	HEMB, ALAD	Delta-aminolevulinic acid dehydratase, chloroplastic	0	2	10	8.30257	45.258	79.007
A9U3M1	Predicted protein	LHCB4.2	Chlorophyll a-b binding protein CP29.2, chloroplastic	2	5	10	21.2195	35.9176	28.5769
Q6YXQ4	50S ribosomal protein L32, chloroplastic	rpl32	50S ribosomal protein L32, chloroplastic	0	2	10
A9RC14	Nucleosome assembly protein family			0	0	9
A9RCB8	Predicted protein	RPL35AB	60S ribosomal protein L35a-2	0	0	9	260.577	500.632	502.61
A9RLF4	Predicted protein	FMT, CLU	Clustered mitochondria protein	1	1	9
A9RLG2	Predicted protein			0	0	9
A9RVE1	Predicted protein		Eukaryotic initiation factor 4A-9	0	0	9
A9RWX6	Predicted protein	bkr3	3-oxoacyl-[acyl-carrier-protein] reductase 3, chloroplastic	0	2	9
A9RY84	Predicted protein	ATPC1	ATP synthase gamma chain 1, chloroplastic	0	1	9
A9RYJ8	Predicted protein	ACBP,ACBP6	Acyl-CoA-binding protein	2	2	9	275.513	253.095	133.728
A9RZ63	40S ribosomal protein S24	RPS24B	40S ribosomal protein S24-2	0	0	9	507.675	693.807	602.813
A9S035	Predicted protein	RPL17B	60S ribosomal protein L17-2	0	0	9
A9S286	Predicted protein		Peptidase M20/M25/M40 family protein	1	6	9	87.4309	119.739	74.6521
A9S2B5	Predicted protein	RPS10	40S ribosomal protein S10	0	1	9	574.238	881.933	780.286
A9S2E0	Predicted protein	TL29, APX4	Thylakoid lumenal 29 kDa protein, chloroplastic	0	1	9
A9S9V3	Predicted protein	RPL26B	60S ribosomal protein L26-2	0	0	9
A9SC63	Predicted protein	GGAT2, AOAT2, GGT2	Glutamate--glyoxylate aminotransferase 2	0	1	9	56.0919	66.4164	34.6845
A9SFH1	Predicted protein		Thylakoid lumenal 16.5 kDa protein, chloroplastic	0	0	9
A9SGF3	Predicted protein		Seed lectin subunit I	1	0	9
A9SGZ1	Sulfurtransferase	STR1, MST1, RDH1, ST1	Thiosulfate/3-mercaptopyruvate sulfurtransferase 1, mitochondrial	1	3	9	45.695	163.335	114.752
A9SH18	Predicted protein		Dihydrolipoyllysine-residue acetyltransferase component 2 of pyruvate dehydrogenase complex, mitochondrial	0	2	9
A9SIN3	Predicted protein		SWI/SNF complex component SNF12 homolog	1	3	9	61.5968	46.2203	29.9599
A9SK72	Predicted protein		Clathrin light chain 2	0	0	9
A9SN54	Predicted protein	RPL18	50S ribosomal protein L18, chloroplastic	0	1	9
A9SR27	Predicted protein	ATHM2	Thioredoxin M2, chloroplastic	0	0	9	122.224	72.9304	65.0713
A9SU69	Predicted protein	NTF2	Nuclear transport factor 2	0	0	9	360.656	354.711	292.546
A9SUA2	Predicted protein		ATP synthase subunit epsilon, mitochondrial	0	0	9	106.922	196.655	55.6281
A9SXM6	Peptidyl-prolyl cis-trans isomerase	CYP20-2	Peptidyl-prolyl cis-trans isomerase CYP20-2, chloroplastic	0	0	9
A9TBR3	Predicted protein		Mannose/glucose-specific lectin	0	0	9	385.788	553.833	539.112
A9THV8	Predicted protein		Probable ribose-5-phosphate isomerase	0	0	9
A9TI25	Malate dehydrogenase	CMDH	Malate dehydrogenase, cytoplasmic	2	1	9	178.186	203.882	106.413
A9TJ53	Predicted protein		30S ribosomal protein 3-1, chloroplastic	0	0	9
A9TK82	Predicted protein	PSBX	photosystem II subunit X	9	6	9	362.09	1452.85	917.951
A9TM50	Predicted protein			0	0	9
A9TQ97	Predicted protein	RAD23-1, RAD23	Putative DNA repair protein RAD23-1	2	0	9
A9TQE5	Predicted protein	ATPC1	ATP synthase gamma chain 1, chloroplastic	0	0	9
A9TRV2	Predicted protein	EDA27,NOP10	H/ACA ribonucleoprotein complex subunit 3-like protein	0	1	9	108.198	203.406	112.719
A9TV75	Predicted protein	HACL, HPCL, OCD	2-hydroxyacyl-CoA lyase	1	0	9	49.4696	45.9314	37.4761
A9TWH1	Predicted protein	ATAVP3,AtVHP1;1,AVP-3,AVP1	Pyrophosphate-energized vacuolar membrane proton pump	0	0	9	27.7576	53.258	29.5669
A9U5B0	Predicted protein	LHCB5	Chlorophyll a-b binding protein CP26, chloroplastic	5	0	9
E1C9Z7	Predicted protein	APX1	L-ascorbate peroxidase 1, cytosolic	0	1	9
Q6YXM4	30S ribosomal protein S18, chloroplastic	rps18	30S ribosomal protein S18, chloroplastic	0	0	9
A4ZFY7	Lipoxygenase	LOX3	Lipoxygenase 3, chloroplastic	11	2	8	117.601	95.3315	76.9398
A9RBX7	Predicted protein			1	0	8
A9RCX9	Predicted protein	RPL34	60S ribosomal protein L34	0	0	8	79.1411	105.504	105.364
A9REV1	60S ribosomal protein L18a	RPL18A	60S ribosomal protein L18a	0	1	8	37.8976	63.2931	56.3797
A9RFF1	Predicted protein	RPL12	50S ribosomal protein L12, chloroplastic	0	0	8
A9RHN5	Predicted protein			4	0	8
A9RI12	40S ribosomal protein S21	RPS21C	40S ribosomal protein S21-2	0	0	8	1048.41	744.298	516.213
A9RIL1	Predicted protein	rps16	30S ribosomal protein S16, chloroplastic	0	0	8
A9RIS6	Predicted protein		D-3-phosphoglycerate dehydrogenase, chloroplastic	0	0	8
A9RIZ0	Predicted protein		Clp protease-related protein At4g12060, chloroplastic	0	0	8
A9RJF4	Predicted protein		GEM-like protein 5	0	2	8
A9RKW1	Predicted protein	RPS13	40S ribosomal protein S13	1	0	8	191.7	219.659	205.885
A9RML4	Predicted protein		RNA-binding (RRM/RBD/RNP motifs) family protein	1	2	8	26.6096	43.7931	15.9233
A9RMR9	40S ribosomal protein S27	RPS27B, ARS27A	40S ribosomal protein S27-2	2	2	8	526.768	873.478	777.179
A9RP59	Predicted protein			0	0	8	55.9823	178.977	108.9
A9RPH2	Predicted protein	SAHH, SHH	Adenosylhomocysteinase	0	14	8	77.6491	140.732	85.2832
A9RPP3	Predicted protein	RPL28A	60S ribosomal protein L28-1	0	0	8
A9RPY2	Predicted protein	RPP2A, RPP2	60S acidic ribosomal protein P2A	0	0	8	447.031	727.156	658.438
A9RQS1	Predicted protein	TUBB5, OSTB-50, R2242, TUB5	Tubulin beta-5 chain	0	0	8	0.322093	1.01562	1.42321
A9RTV9	Predicted protein	TIM10	Mitochondrial import inner membrane translocase subunit TIM10	0	0	8	222.073	397.002	199.357
A9RU26	Predicted protein	RPL31	60S ribosomal protein L31	0	0	8	212.419	410.599	241.678
A9RVX0	Predicted protein		Cytochrome b-c1 complex subunit 9	0	0	8	133.216	151.303	106.221
A9RW94	Predicted protein	FQR1	flavodoxin-like quinone reductase 1	4	1	8	817.111	206.648	501.216
A9S0X7		CAM	Calmodulin	0	0	8	295.397	346.14	141.484
A9S4I9	Histone H2A	HTA13	Histone H2AX	0	0	8	5.59011	2.18643	1.58416
A9S6Q2	Predicted protein	RPL35AB	60S ribosomal protein L35a-2	0	0	8	513.175	533.972	573.334
A9S6X6	Predicted protein	CPN60II, CPNB	Chaperonin CPN60-2, mitochondrial	2	0	8
A9S7M8	Predicted protein	PSBR	Photosystem II 10 kDa polypeptide, chloroplastic	0	2	8	384.023	460.865	335.747
A9S8B1	Predicted protein	PED1, KAT2	3-ketoacyl-CoA thiolase 2, peroxisomal	0	0	8
A9S8F4	Predicted protein	UBQ6	Ubiquitin-40S ribosomal protein S27a	0	0	8	272.156	480.083	353.207
A9S9K9	Predicted protein	SQD1	UDP-sulfoquinovose synthase, chloroplastic	0	0	8
A9SEP8	Predicted protein			1	2	8
A9SNF1	Predicted protein	MED37E, ERD2, HSC70-1, HSP70-1, MED37_4	Probable mediator of RNA polymerase II transcription subunit 37e	0	3	8	33.7953	228.248	234.048
A9SNT9	Predicted protein	NUDT14, ASPP, NUDX14	Nudix hydrolase 14, chloroplastic	1	0	8	14.6357	15.8238	8.98268
A9SPG7	60S ribosomal protein L27	RPL27	60S ribosomal protein L27	0	3	8	405.131	1371.89	1127.94
A9SQ74	Predicted protein	CSP1, CSDP1	Cold shock protein 1	0	0	8
A9SRC4	Predicted protein	RPL21E	60S ribosomal protein L21-2	0	0	8	394.457	723.639	899.105
A9SSY0	Peptidyl-prolyl cis-trans isomerase	CYP19-4, CYP5	Peptidyl-prolyl cis-trans isomerase CYP19-4	0	0	8	108.591	83.0706	52.7561
A9STA0	Predicted protein	GRC2, RGRC2	Glutathione reductase, cytosolic	0	3	8	60.7392	104.95	148.912
A9SUH7	Predicted protein	RPL26B	60S ribosomal protein L26-2	0	1	8
A9SVA5	Predicted protein			0	1	8
A9SWM3	Predicted protein			9	4	8
A9T0D3	Predicted protein			0	0	8
A9T281	ATP synthase subunit beta	ATPB	ATP synthase subunit beta, mitochondrial	1	3	8	75.0914	127.448	129.31
A9T3X6	Predicted protein	LHCA1, CAB6	Chlorophyll a-b binding protein 6, chloroplastic	0	1	8
A9TAY6	Predicted protein			0	0	8
A9TBA8	Predicted protein		Ribosome biogenesis regulatory protein homolog	0	0	8	29.3974	26.1233	18.084
A9TBV4	Predicted protein			0	0	8
A9TG18	Predicted protein	LTA3	Dihydrolipoyllysine-residue acetyltransferase component 1 of pyruvate dehydrogenase complex, mitochondrial	0	2	8
A9TI76	Predicted protein		Probable NADH dehydrogenase [ubiquinone] 1 alpha subcomplex subunit 5, mitochondrial	0	0	8	42.7474	99.311	60.8453
A9TKS3	Predicted protein	ACO2	Aconitate hydratase 2, mitochondrial	0	0	8
A9TMU5	Predicted protein	UBICEP52-7, RPL40	Ubiquitin-60S ribosomal protein L40	0	4	8
A9TPR1	Predicted protein	TIC22, IAP25	Protein TIC 22, chloroplastic	0	0	8	32.6244	48.3242	38.8971
A9TQC3	Predicted protein	DTC	Mitochondrial dicarboxylate/tricarboxylate transporter DTC	3	3	8	102.461	107.987	96.6172
A9TX41	Predicted protein			0	0	8
A9TYC8	Predicted protein			0	0	8	40.0601	41.7177	21.395
A9U0Q4	Predicted protein	PAP15, AT1	Purple acid phosphatase 15	0	0	8
A9U0T9	Predicted protein		Quinone oxidoreductase-like protein At1g23740, chloroplastic	2	1	8
A9U377	Ribulose bisphosphate carboxylase small chain	RBCS	Ribulose bisphosphate carboxylase small chain, chloroplastic	0	0	8	184.481	93.942	78.91
O49923	Adenosine kinase (AK) (EC 2.7.1.20)	ADK	Adenosine kinase	0	0	8	59.9944	273.256	130.476
A4ZFY8	Lipoxygenase	LOX1.4, SC514	Seed linoleate 9S-lipoxygenase	2	5	7
A9RE43	Predicted protein		Phosphoglucomutase, cytoplasmic 1	1	0	7	190.657	138.29	71.0831
A9RK67	Predicted protein	QCR7-1	Cytochrome b-c1 complex subunit 7-1	1	1	7	100.466	61.6388	45.2669
A9RL45	Predicted protein	GBLP	Guanine nucleotide-binding protein subunit beta-like protein	0	0	7	337.58	609.26	717.076
A9RPZ4	Predicted protein			0	2	7
A9RR66	Predicted protein	CBSX3	CBS domain-containing protein CBSX3, mitochondrial	0	0	7	210.531	110.466	85.1167
A9RRL5	Predicted protein	RPL24	50S ribosomal protein L24, chloroplastic	0	0	7
A9RTA3	Histone H1 linker		Histone H1	0	0	7
A9RUA5	Predicted protein			0	0	7
A9RV67	Predicted protein	PRXQ	Peroxiredoxin Q, chloroplastic	0	0	7
A9RWN6	Predicted protein			0	0	7
A9RWV3	Predicted protein		Leucine aminopeptidase 3, chloroplastic	0	1	7
A9RWY6	Predicted protein		Elongation factor 1-gamma 2	0	4	7	7.48579	30.1842	17.1878
A9RY76	Predicted protein	MBF1B	Multiprotein-bridging factor 1b	0	0	7	85.2782	52.9168	28.9671
A9RZI8	Predicted protein	RPL7A	60S ribosomal protein L7a	0	1	7	13.6717	28.3236	26.6518
A9S1S8	Predicted protein		Sedoheptulose-1,7-bisphosphatase, chloroplastic	0	0	7
A9S5E8	ATP-dependent Clp protease proteolytic subunit (EC 3.4.21.92)	CLPP5, NCLPP1, NCLPP5	ATP-dependent Clp protease proteolytic subunit 5, chloroplastic	0	2	7	58.3365	49.1949	42.8635
A9S5J4	UDP-glucose 6-dehydrogenase		UDP-glucose 6-dehydrogenase	0	1	7	24.3594	60.4878	48.9858
A9S6K4	3-oxoacyl-[acyl-carrier-protein] synthase	KAS1	3-oxoacyl-[acyl-carrier-protein] synthase I, chloroplastic	0	0	7
A9SBV0	Predicted protein			0	2	7
A9SD10	Predicted protein	CHLD	Magnesium-chelatase subunit ChlD, chloroplastic	2	4	7	17.0976	37.8483	6.16096
A9SE51	Predicted protein	RPL26A	60S ribosomal protein L26-1	0	0	7
A9SGA8	Predicted protein			0	2	7
A9SGH3	Predicted protein	ENO1	Enolase 1, chloroplastic	0	1	7
A9SHH7	Predicted protein	ACAM-2,CAM5	Calmodulin	0	0	7	262.169	213.45	116.375
A9SJB5	Predicted protein		Pirin-like protein	0	0	7
A9SLL2	Predicted protein		Uncharacterized protein At4g14100	0	0	7	58.177	56.1238	24.8731
A9SLV9	Predicted protein		40S ribosomal protein S3a-1	0	1	7	104.038	94.823	90.3969
A9SNK0	Predicted protein	RPS19A	40S ribosomal protein S19-1	0	5	7	311.017	528.596	429.269
A9SPK6	Predicted protein	SCE1, AHUS5, EMB1637	SUMO-conjugating enzyme SCE1	0	0	7	237.707	288.685	778.9
A9SQI1	Fructose-bisphosphate aldolase		Fructose-bisphosphate aldolase, cytoplasmic isozyme 1	1	10	7	99.7217	152.273	80.6785
A9SRR7	Predicted protein	MSAMS3	S-adenosylmethionine synthase 3	0	3	7
A9SXF8	Predicted protein	THF1	Protein THYLAKOID FORMATION 1, chloroplastic	0	0	7
A9T8H7	Predicted protein	RPL24	50S ribosomal protein L24, chloroplastic	0	1	7	16.0277	26.5724	14.0409
A9TC10	Histone H2B	H2B-3	Histone H2B.3	0	0	7	0.637437	2.56525	0.810959
A9TEA0	Predicted protein	ARGF	Ornithine carbamoyltransferase, chloroplastic	0	0	7
A9TG34	40S ribosomal protein S8	RPS8B	40S ribosomal protein S8-2	0	0	7	270.74	529.913	405.338
A9TH32	Predicted protein		Putative H/ACA ribonucleoprotein complex subunit 1-like protein 1	0	0	7
A9TJ51	Predicted protein		NADH dehydrogenase [ubiquinone] 1 alpha subcomplex subunit 13-B	0	0	7	53.9165	70.9818	53.6403
A9TKU6	Predicted protein	CAB13, LHBC1	Chlorophyll a-b binding protein 13, chloroplastic	3	3	7
A9TKW3	Predicted protein	SRP	Stress-related protein	4	1	7	531.119	162.022	224.827
A9TLH0	Predicted protein		DNA-binding enhancer protein-related	0	0	7	36.5242	54.3914	29.7378
A9TPZ0	Predicted protein			7	1	7
A9TQS1	Predicted protein	SHM1	Serine hydroxymethyltransferase, mitochondrial	0	0	7	75.3031	246.187	176.304
A9TQV8	40S ribosomal protein S8	RPS8	40S ribosomal protein S8	0	0	7	263.602	477.192	436.899
A9TSL2	Predicted protein	RHM1	Probable rhamnose biosynthetic enzyme 1	0	1	7	14.5977	73.7782	38.1414
A9TTH3	Predicted protein			0	0	7
A9TV50	Malic enzyme	NAD-ME1	NAD-dependent malic enzyme 1, mitochondrial	0	1	7	21.6904	91.9233	97.3501
A9TVK2	Predicted protein			0	1	7
A9TWI9	Predicted protein		Probable methionine--tRNA ligase	0	0	7
A9TWK8	Predicted protein	PAP13	Probable plastid-lipid-associated protein 13, chloroplastic	0	0	7
A9TXI7	Predicted protein	RPS6	30S ribosomal protein S6 alpha, chloroplastic	0	0	7
A9TYF5	Predicted protein			0	1	7
A9TYP2	Predicted protein	RPS26A	40S ribosomal protein S26-1	0	0	7	509.272	385.693	383.199
A9TZZ0	Predicted protein			0	1	7	40.5275	42.9592	21.3522
A9U245	Predicted protein	LOS1	Elongation factor 2	0	3	7	23.2473	24.9978	46.9556
A9U2X2	Predicted protein	APE2,TPT	Triose phosphate/phosphate translocator, chloroplastic	0	0	7	39.6881	175.459	191.782
G8G003	Photosystem II protein D1	psbA	Photosystem Q(B) protein	0	3	7
Q8LPB1		RAB15	Glycine-rich RNA-binding, abscisic acid-inducible protein	0	0	7	454.8	466.397	180.489
A9RCV2	Glucose-1-phosphate adenylyltransferase	APL2	Glucose-1-phosphate adenylyltransferase large subunit 2, chloroplastic	0	1	6
A9RDI7	Profilin	PFN2,PRF2,PRO2	Profilin-2	0	0	6	424.283	324.98	243.696
A9REZ4	Predicted protein	TUBA, TUA1	Tubulin alpha chain	0	1	6	0	0.0726167	0
A9RFQ0	Predicted protein		ATP synthase subunit delta', mitochondrial	1	5	6	29.3284	106.328	60.731
A9RGD5	Elongation factor 1-alpha	TEFS1	Elongation factor 1-alpha	0	0	6	180.99	41.0168	84.9519
A9RGG8	Predicted protein	AKR2, AFT	Ankyrin repeat domain-containing protein 2	0	0	6	0	0	0
A9RGS2	Predicted protein			0	0	6
A9RI94	Predicted protein			0	0	6
A9RIM7	Predicted protein	PP2AA1, EER1, RCN1, REGA	Serine/threonine-protein phosphatase 2A 65 kDa regulatory subunit A alpha isoform	0	0	6	22.0428	26.118	25.4831
A9RJ57	Ribulose bisphosphate carboxylase small chain	RBCS	Ribulose bisphosphate carboxylase small chain, chloroplastic	0	0	6
A9RJU6	40S ribosomal protein S24	RPS24B	40S ribosomal protein S24-2	0	0	6
A9RLF9	Predicted protein		alpha/beta-Hydrolases superfamily protein	0	0	6	177.893	89.3731	115.43
A9RLG4	Predicted protein	PSAL	Photosystem I reaction center subunit XI, chloroplastic	11	9	6
A9RLH9	Predicted protein			0	1	6
A9RRL8	Predicted protein			0	0	6
A9RRN1	Predicted protein		Unknown protein DS12 from 2D-PAGE of leaf, chloroplastic	0	0	6
A9RTU1	Predicted protein	RPP1A	60S acidic ribosomal protein P1	0	1	6	441.114	665.152	480.308
A9RV74	Predicted protein	ABA2	Zeaxanthin epoxidase, chloroplastic	0	0	6	15.2449	36.4395	25.9457
A9RXC6	Predicted protein		B3 domain-containing protein Os06g0194400	0	0	6
A9RXD9	Predicted protein	RPS28	40S ribosomal protein S28	0	0	6	250.685	633.742	495.812
A9RY61	Predicted protein	DCP5	Protein decapping 5	0	0	6
A9RZ27	Citrate synthase	CS	Citrate synthase, mitochondrial	1	2	6	107.87	186.269	112.023
A9RZG8	Predicted protein			0	0	6
A9RZU5	Predicted protein		60S acidic ribosomal protein P0	0	2	6	1588.55	3353.6	3769.84
A9S083	Predicted protein	RPL22B	60S ribosomal protein L22-2	0	0	6
A9S086	Predicted protein	RPL22B	60S ribosomal protein L22-2	0	0	6
A9S0M0	Predicted protein	RPL34	60S ribosomal protein L34	0	0	6	91.3895	108.409	59.9072
A9S203	Predicted protein	DHC10, IDA2	Dynein-1-beta heavy chain, flagellar inner arm I1 complex	0	0	6
A9S2A9	Predicted protein	ACC2	Acetyl-CoA carboxylase 2	1	0	6
A9S5N9	Fructose-bisphosphate aldolase	ALDC	Fructose-bisphosphate aldolase, cytoplasmic isozyme	0	2	6
A9S6G2	Predicted protein	CHLI	Magnesium-chelatase subunit ChlI, chloroplastic	0	0	6
A9S6G5	Predicted protein	RPP2A, RPP2	60S acidic ribosomal protein P2A	0	0	6	474.935	676.027	726.361
A9S6V9	Predicted protein			1	0	6
A9S7B3	Predicted protein	SDH1	Succinate dehydrogenase [ubiquinone] flavoprotein subunit, mitochondrial	0	0	6
A9S7U7	Predicted protein		Probable lactoylglutathione lyase, chloroplast	0	3	6
A9S8J4	Predicted protein	SKIP	chromatin protein family	0	0	6	21.0643	19.8254	46.5796
A9SBK7	Predicted protein	AAT	Aspartate aminotransferase	0	4	6	46.482	122.578	121.633
A9SDB0	Predicted protein			0	0	6
A9SEQ0	Predicted protein			0	0	6
A9SF83	Predicted protein		Histone H1	0	1	6	2.17619	0.829755	0.850944
A9SGK7	Predicted protein		Uncharacterised BCR, YbaB family COG0718	0	0	6	36.7027	47.9444	32.4119
A9SGM1	Predicted protein	LHCB2,LHCB2.1	Chlorophyll a-b binding protein, chloroplastic	0	0	6	233.742	1899.18	1997.98
A9SGR0	Predicted protein	psaD	Photosystem I reaction center subunit II, chloroplastic	1	7	6
A9SH05	Predicted protein	FIP1	GEM-like protein 1	0	0	6
A9SHI9	Predicted protein	SCOA	Succinyl-CoA ligase [ADP-forming] subunit alpha-1, mitochondrial	0	1	6	27.4603	45.3086	20.3543
A9SKL6	Predicted protein	UBQ4	Polyubiquitin 4	0	0	6
A9SN82	Predicted protein	RPL17B	60S ribosomal protein L17-2	0	0	6
A9SNF2	Predicted protein			1	1	6
A9SRC9	Predicted protein		Probable methionine--tRNA ligase	0	0	6	22.4727	38.1157	25.1941
A9SRU7	Predicted protein	SP1L1	Protein SPIRAL1-like 1	0	7	6	21.7148	36.7105	17.0325
A9SSZ7	Predicted protein	RANBP1B	Ran-binding protein 1 homolog b	0	1	6
A9ST89	Predicted protein	LTD, GDC1	Protein LHCP TRANSLOCATION DEFECT	0	0	6
A9SUK3	Predicted protein	ALAAT2, AOAT3	Alanine aminotransferase 2, mitochondrial	0	0	6
A9SUL8	Predicted protein		Transketolase, chloroplastic	2	10	6
A9SUY5	Malate dehydrogenase	MMDHI	Malate dehydrogenase, mitochondrial	0	0	6
A9SVY6	60S ribosomal protein L6	RPL6	60S ribosomal protein L6	0	0	6
A9SWS6	Predicted protein		Probable protein phosphatase 2C 45	0	0	6	9.87983	32.0938	20.8551
A9T0V1	Predicted protein	TAF15b	TBP-associated factor 15B	0	0	6	10.0551	9.81954	6.37679
A9T5F8	Predicted protein	TIM13	Mitochondrial import inner membrane translocase subunit Tim13	0	0	6	114.366	132.377	97.5422
A9T7N1	Predicted protein	RPS3AB, CYC07	40S ribosomal protein S3a-2	0	1	6	387.678	573.984	562.265
A9T8E8	Predicted protein		Heat shock 70 kDa protein, mitochondrial	0	2	6
A9TFB4	Predicted protein		Peroxidase 5	0	0	6
A9TG75	Predicted protein	THFS	Formate--tetrahydrofolate ligase	0	1	6	26.942	63.0915	36.298
A9THL6	Predicted protein			0	0	6	29.2596	31.1897	25.1685
A9TI81	Predicted protein			0	0	6
A9TJ85	Predicted protein	rpl12	50S ribosomal protein L12, chloroplastic	0	0	6
A9TJH4	Predicted protein	SAM1	S-adenosylmethionine synthase 1	0	0	6	4.17599	7.04213	2.92002
A9TMC9	Predicted protein	GAPA, GPA1	Glyceraldehyde-3-phosphate dehydrogenase A, chloroplastic	0	0	6
A9TQS8	Predicted protein		Aldolase superfamily protein	0	0	6	61.8782	160.839	69.9168
A9TSX3	Predicted protein	GAPC	Glyceraldehyde-3-phosphate dehydrogenase, cytosolic	0	1	6
A9TWB2	Inner dynein arm I1 heavy chain 1-ALPHA	DHC10, IDA2	Dynein-1-beta heavy chain, flagellar inner arm I1 complex	5	1	6
A9TZG8	Predicted protein	EIF2 BETA,EMB1401	Eukaryotic translation initiation factor 2 subunit beta	0	0	6	87.2667	114.343	102.819
A9U005	Predicted protein			0	0	6	68.2148	110.9	76.7507
A9U0A5	Predicted protein	METE	5-methyltetrahydropteroyltriglutamate--homocysteine methyltransferase	0	3	6	35.0685	139.633	140.277
A9U1M5	Predicted protein	PDIL1-4, PDI2, PDIL2-2	Protein disulfide isomerase-like 1-4	2	5	6
A9U3U3	Predicted protein	ATBTF3,BTF3	basic transcription factor 3	0	1	6	240.271	237.902	173.482
A9U407	Predicted protein			12	6	6
A9U465	Predicted protein	ALDH2B4, ALDH2	Aldehyde dehydrogenase family 2 member B4, mitochondrial	1	1	6
A9U4X7	Ribulose bisphosphate carboxylase small chain	RBCS1	Ribulose bisphosphate carboxylase small chain, chloroplastic	0	0	6
A9U5F4	Predicted protein	GLB0	Non-symbiotic hemoglobin 0	0	0	6	1.21721	29.2482	18.205
E1C9T4	Predicted protein	PDIL1-4, PDI2, PDIL2-2	Protein disulfide isomerase-like 1-4	1	3	6
Q5KSC2			Germin-like protein 9-3	0	0	6
Q6YXK9	50S ribosomal protein L16, chloroplastic	rpl16	50S ribosomal protein L16, chloroplastic	0	0	6
Q70EX8		LOX3	Lipoxygenase 3, chloroplastic	0	0	6
Q75WT5	Predicted protein	PORA	Protochlorophyllide reductase, chloroplastic	0	0	6	41.7913	160.095	91.0726
Q9TNL4	Photosystem I P700 apoprotein A2	psaB	Photosystem I P700 chlorophyll a apoprotein A2	2	3	6
A9RBL6	Predicted protein	RPL35AC	60S ribosomal protein L35a-3	0	0	5	407.136	508.208	445.981
A9RE68	Predicted protein		Transcriptional coactivator/pterin dehydratase	2	5	5	123.242	138.159	168.52
A9RE84	Predicted protein	GOS2	Protein translation factor SUI1 homolog	0	0	5
A9REY5	Predicted protein		ATP synthase subunit delta', mitochondrial	0	1	5
A9RGP9	Predicted protein		Biotin carboxylase 1, chloroplastic	0	1	5
A9RGQ0	Predicted protein		Biotin carboxylase 1, chloroplastic	0	1	5
A9RHN6	Predicted protein	RAN-A1	GTP-binding nuclear protein Ran-A1	1	1	5
A9RIQ1	Predicted protein	CLC2	Clathrin light chain 2	0	0	5
A9RIQ2	Predicted protein	CLC2	Clathrin light chain 2	0	0	5	0.136973	0.0133896	0.150468
A9RJD1	Predicted protein	CPX	Coproporphyrinogen-III oxidase, chloroplastic	0	0	5	20.4253	41.9347	16.6985
A9RLD0	Predicted protein	PDX1	Probable pyridoxal biosynthesis protein PDX1	0	2	5	42.1325	85.1081	41.0658
A9RLI7	Predicted protein	SCY1, SECY	Preprotein translocase subunit SCY1, chloroplastic	1	1	5	17.9089	31.8348	17.5423
A9RLL2	Predicted protein	CPN60B1, Cpn60-B(3), LEN1	Chaperonin 60 subunit beta 1, chloroplastic	0	2	5	15.8987	74.1367	96.084
A9RMZ2	Predicted protein		Alba DNA/RNA-binding protein	0	0	5	66.9178	65.6497	113.049
A9RNX5	Predicted protein			0	0	5
A9RQW5	Predicted protein			1	0	5
A9RRL7	Predicted protein	RPS6	30S ribosomal protein S6 alpha, chloroplastic	0	0	5
A9RS79	Branched-chain-amino-acid aminotransferase	BCAT5	Branched-chain-amino-acid aminotransferase 5, chloroplastic	0	0	5	31.3669	42.6593	27.3846
A9RSB9	SWI/SNF class chromatin remodeling complex protein	BRM	ATP-dependent helicase BRM	0	1	5
A9RV92	Predicted protein	RPL26A	60S ribosomal protein L26-1	0	0	5
A9RVG6	Predicted protein	GAMMACA1	Gamma carbonic anhydrase 1, mitochondrial	0	2	5	53.6681	113.04	64.8399
A9RW65	Methylenetetrahydrofolate reductase	MTHFR2	Probable methylenetetrahydrofolate reductase	1	0	5	5.85317	37.9265	21.0639
A9RW79	Predicted protein	SEC10	Exocyst complex component 5	0	0	5
A9RWB7	Predicted protein	AGT2	Alanine--glyoxylate aminotransferase 2 homolog 1, mitochondrial	0	0	5	30.9113	42.299	27.7639
A9RWB9	Predicted protein			0	0	5
A9RXP4	Predicted protein	UBC28, UBC9A	Ubiquitin-conjugating enzyme E2 28	7	3	5	292	198.903	155.56
A9RZ64	Predicted protein	AGD2	Probable LL-diaminopimelate aminotransferase, chloroplastic	0	2	5
A9S0I2	Predicted protein	RPS17, GI1	40S ribosomal protein S17	0	1	5
A9S0K9	Predicted protein	RPL34	60S ribosomal protein L34	0	0	5	148.388	284.377	247.189
A9S181	Predicted protein	RPL4A	60S ribosomal protein L4-1	1	1	5	219.937	326.716	321.262
A9S1J5	Predicted protein			1	1	5
A9S254	Predicted protein	BIG, ASA1, CRM1, DOC1, GA6, LPR1, TIR3, UMB1	Auxin transport protein BIG	3	0	5
A9S2N1	Predicted protein	AMC4, AMC7, MCP2D	Metacaspase-4	3	1	5
A9S3W8	Predicted protein	RPS3AB, CYC07	40S ribosomal protein S3a-2	1	1	5	52.4429	60.99	23.9333
A9S3Y5	40S ribosomal protein S8	RPS8	40S ribosomal protein S8	0	0	5	52.8686	35.3226	18.3632
A9S3Z6	Predicted protein	RPL38A, RPL38	60S ribosomal protein L38	0	3	5	154.253	401.896	252.231
A9S4K9	Predicted protein	IPMSA	2-isopropylmalate synthase A	0	0	5
A9S740	Predicted protein			3	1	5
A9SAF3	Predicted protein	RPL12A	50S ribosomal protein L12-1, chloroplastic	0	0	5
A9SBU8	Predicted protein	GRP-2	Glycine-rich protein 2	0	0	5	47.9589	86.6362	100.882
A9SCC5	Predicted protein	TCHQD	Glutathione S-transferase TCHQD	1	0	5
A9SD50	Predicted protein	PED1, KAT2	3-ketoacyl-CoA thiolase 2, peroxisomal	0	0	5	98.5619	57.0275	26.024
A9SDE8	Predicted protein	RPS10	40S ribosomal protein S10	0	0	5	52.3822	45.4458	18.4899
A9SDP8	Predicted protein	OEP161, PTC16	Outer envelope pore protein 16-1, chloroplastic	10	9	5	211.631	275.817	182.393
A9SFY4		RPL18A	60S ribosomal protein L18a	1	0	5	389.03	488.959	489.663
A9SGT5	Predicted protein			32	0	5
A9SGU2	Predicted protein		29 kDa ribonucleoprotein B, chloroplastic	0	0	5
A9SHN8	Predicted protein	SF3	Pollen-specific protein SF3	0	1	5	49.3589	126.886	114.329
A9SK00	Predicted protein		Ribosomal protein L23/L15e family protein	0	0	5	72.0131	75.4701	42.449
A9SK89	Predicted protein	ELF3, PYK20	Protein EARLY FLOWERING 3	0	0	5
A9SKQ1	Predicted protein	RAPTOR1, RAPTOR1B	Regulatory-associated protein of TOR 1	0	0	5
A9SKT2	Predicted protein		SAP domain-containing protein	0	0	5	11.2175	12.773	9.38597
A9SL63	Predicted protein	CYP38	Peptidyl-prolyl cis-trans isomerase CYP38, chloroplastic	3	5	5
A9SL78	Pyruvate kinase		Pyruvate kinase, cytosolic isozyme	0	0	5
A9SMF6	Predicted protein			0	0	5
A9SMN2	Predicted protein	RPS10	40S ribosomal protein S10	0	0	5	20.3685	37.6597	21.2234
A9SNM0	Histone H2B	HIS2B	Histone H2B	0	0	5
A9SPK5	Predicted protein	IDH1	Isocitrate dehydrogenase [NAD] regulatory subunit 1, mitochondrial	1	3	5
A9SQM5	Predicted protein			1	0	5
A9SR16	Predicted protein			0	0	5
A9SRC8	Predicted protein	psaD2	Photosystem I reaction center subunit II-2, chloroplastic	2	11	5
A9STF4	Histone H2B		Histone H2B.1	0	4	5	1.93581	2.38291	1.17923
A9STS9	Predicted protein		Nucleolin 2	0	0	5
A9SUB5	Predicted protein	XYL1, AXY3	Alpha-xylosidase 1	0	0	5
A9SVT2	Predicted protein		Glutathione S-transferase family protein	0	0	5	67.6834	301.057	794.925
A9SVU5	60S ribosomal protein L13	ATBBC1,BBC1,RSU2	60S ribosomal protein L13-1	0	0	5	132.718	194.375	115.373
A9SW77	Predicted protein		Probable fructokinase-4	0	1	5	56.1451	88.9476	55.1945
A9SX89	Predicted protein		NADH dehydrogenase [ubiquinone] 1 beta subcomplex subunit 10-B	1	2	5	42.016	53.8672	51.6634
A9T027	Predicted protein	RPL3A	50S ribosomal protein L3-1, chloroplastic	0	1	5
A9T364	Predicted protein	RANBP1C, RANBP1	Ran-binding protein 1 homolog c	0	0	5
A9T4K3	Predicted protein			1	0	5
A9TC15	Predicted protein	KAS1	3-oxoacyl-[acyl-carrier-protein] synthase I, chloroplastic	0	0	5	16.0881	87.5426	78.7158
A9TE25	ATP-dependent Clp protease proteolytic subunit (EC 3.4.21.92)	CLPP5, NCLPP1, NCLPP5	ATP-dependent Clp protease proteolytic subunit 5, chloroplastic	0	1	5
A9TEQ0	Pectinesterase (EC 3.1.1.11)	PME53, ARATH53	Probable pectinesterase 53	0	0	5
A9TGM7	Predicted protein	OEP16	Outer envelope pore protein 16, chloroplastic	2	0	5	11.2482	6.14936	4.33031
A9TIZ7	Predicted protein	TCX5	Protein tesmin/TSO1-like CXC 5	0	0	5
A9TJW2	Predicted protein	AtTudor1,TSN1,Tudor1	TUDOR-SN protein 1	1	0	5	23.9123	72.1652	41.334
A9TKT0	Predicted protein			2	0	5
A9TLE4	Predicted protein	RPS20A	40S ribosomal protein S20-1	0	0	5
A9TN60	Predicted protein	AATP1	ADP,ATP carrier protein 1, chloroplastic	1	5	5
A9TNZ2	Predicted protein	CPN60B1, Cpn60-B(3), LEN1	Chaperonin 60 subunit beta 1, chloroplastic	0	1	5	34.0285	57.8358	35.0526
A9TQB2	Predicted protein			13	10	5	238.079	201.217	261.238
A9TQX1	Predicted protein			0	0	5	108.482	76.5326	65.0281
A9TV83	Predicted protein			1	2	5
A9TVK1	Predicted protein		Probable U6 snRNA-associated Sm-like protein LSm4	0	0	5	143.884	81.766	53.9816
A9TW89	Predicted protein			0	0	5
A9TWE0	50S ribosomal protein L35	RPL35	50S ribosomal protein L35, chloroplastic	0	0	5
A9TWS3	Predicted protein	LTA3	Dihydrolipoyllysine-residue acetyltransferase component 1 of pyruvate dehydrogenase complex, mitochondrial	0	2	5
A9TXJ4	Cysteine synthase		Cysteine synthase	0	0	5	49.6593	55.5705	40.1409
A9TXL2	SWI/SNF class chromatin remodeling complex protein	BRM	ATP-dependent helicase BRM	1	1	5
A9U0N9	Predicted protein	AHA11	ATPase 11, plasma membrane-type	0	0	5	0.929033	1.13749	1.25523
A9U4J3	Predicted protein			3	2	5
E1C9T7	Predicted protein	MBP1, MCB1, RPN10	26S proteasome non-ATPase regulatory subunit 4	2	0	5
E1C9Y2	Predicted protein		Monodehydroascorbate reductase	0	0	5
Q4A3V0	Germin-like protein		Germin-like protein 9-3	0	0	5
Q6YXK2	ATP synthase subunit b, chloroplastic (ATP synthase F(0) sector subunit b)	atpF	ATP synthase subunit b, chloroplastic	0	0	5
Q6YXN5	Light-independent protochlorophyllide reductase subunit B (DPOR subunit B) (LI-POR subunit B)	chlB	Light-independent protochlorophyllide reductase subunit B	0	0	5
Q6YXP5	Putative membrane protein ycf1	ycf1	Putative membrane protein ycf1	1	0	5
A9RAS0	Predicted protein	CHS2	Chalcone synthase 2	0	0	4	0.379629	3.83002	3.77955
A9RB07	Predicted protein	rps16	30S ribosomal protein S16, chloroplastic	0	0	4
A9RB09	Predicted protein	rps16	30S ribosomal protein S16, chloroplastic	0	0	4
A9RC42	Predicted protein		D-3-phosphoglycerate dehydrogenase, chloroplastic	0	1	4
A9RDI2	Structural maintenance of chromosomes protein	SMC4, CAP-C	Structural maintenance of chromosomes protein 4	0	1	4
A9RF19	Predicted protein	RPL24	60S ribosomal protein L24	0	0	4	86.1566	119.782	94.6456
A9RF93	Predicted protein	XYL1, AXY3	Alpha-xylosidase 1	3	4	4
A9RG83	Predicted protein			1	2	4
A9RGA1	HD2 type histone deacetylase	HDT1, HD2A	Histone deacetylase HDT1	0	0	4
A9RGP3	Predicted protein			14	12	4
A9RGV7	Thioredoxin reductase	NTR2, NTRA	Thioredoxin reductase 2	0	5	4
A9RHR6	Predicted protein		Pyruvate dehydrogenase E1 component subunit alpha, mitochondrial	0	0	4
A9RHY7	Predicted protein	RPL19, PRPL19	50S ribosomal protein L19, chloroplastic	1	0	4
A9RI02	Predicted protein	MSH6, AGAA.3, MSH6-1	DNA mismatch repair protein MSH6	0	0	4
A9RIV6	Predicted protein	NHX7, SOS1	Sodium/hydrogen exchanger 7	0	0	4
A9RIX9	Predicted protein	TIM8	Mitochondrial import inner membrane translocase subunit TIM8	0	0	4	24.3763	55.1561	42.6091
A9RJ09	Predicted protein	CYTC1	Cytochrome c	0	0	4	23.6026	27.159	22.638
A9RK71	Glucose-6-phosphate isomerase (EC 5.3.1.9)	PGIC1	Glucose-6-phosphate isomerase, cytosolic 1	1	0	4
A9RKN3	SNF2 family DNA-dependent ATPase		Putative SWI/SNF-related matrix-associated actin-dependent regulator of chromatin subfamily A member 3-like 2	2	0	4
A9RMV8	Predicted protein			4	1	4
A9RMZ3	Predicted protein		Biotin carboxylase 1, chloroplastic	0	0	4
A9RND6	Predicted protein	HSP70-14, HSP91	Heat shock 70 kDa protein 14	0	0	4
A9RP79	Predicted protein	AT-GDI1,ATGDI1,GDI1	guanosine nucleotide diphosphate dissociation inhibitor 1	0	0	4	44.1833	57.0133	38.4893
A9RPK9		SAHH, SHH	Adenosylhomocysteinase	0	0	4	1.71112	3.15035	3.59167
A9RQ02	Predicted protein	LIL3:1	Chlorophyll A-B binding family protein	1	2	4	22.7139	109.149	58.8541
A9RQD4	Predicted protein	RPS30A	40S ribosomal protein S30	0	0	4	290.304	373.716	310.323
A9RSC6	Predicted protein	CNX1	Calnexin homolog 1	2	10	4
A9RSZ2	Predicted protein	RAPTOR1, RAPTOR1B	Regulatory-associated protein of TOR 1	1	1	4
A9RT76	Predicted protein	RBP31, RNPT	31 kDa ribonucleoprotein, chloroplastic	0	0	4
A9RU38	Predicted protein		NADH dehydrogenase [ubiquinone] iron-sulfur protein 1, mitochondrial	0	0	4
A9RUW2	Predicted protein	PPL1	PsbP-like protein 1, chloroplastic	0	0	4
A9RVH7	Predicted protein	BIG, ASA1, CRM1, DOC1, GA6, LPR1, TIR3, UMB1	Auxin transport protein BIG	0	0	4
A9RY57	Predicted protein	AESP,ESP,RSW4	homolog of separase	2	0	4	0.222446	2.61782	0.414351
A9RYI0	Predicted protein		L-idonate 5-dehydrogenase	2	1	4	235.477	87.2664	42.6797
A9RZ71	Predicted protein			2	2	4	109.226	27.9876	22.1571
A9RZW7	Predicted protein			0	2	4
A9S0Q2	Ribulose-phosphate 3-epimerase	RPE	Ribulose-phosphate 3-epimerase, chloroplastic	0	0	4	146.019	191.333	151.859
A9S0Q4	Malate dehydrogenase	PMDH1	Malate dehydrogenase, glyoxysomal	1	0	4	123.68	106.328	58.1392
A9S180	Predicted protein			0	0	4
A9S1I9	Predicted protein	PXM16	Zinc-metallopeptidase, peroxisomal	0	0	4
A9S1W6	Predicted protein			0	0	4
A9S2L6	Predicted protein		mitochondrial ribosomal protein L51/S25/CI-B8 family protein	0	1	4	99.8778	75.93	51.2672
A9S2M5	Imidazole glycerol phosphate synthase subunit hisF	AT-HF,HISN4	Imidazole glycerol phosphate synthase hisHF, chloroplastic	1	0	4	18.958	51.5986	22.8388
A9S3S3	Predicted protein	IPP	Soluble inorganic pyrophosphatase	0	0	4
A9S3T5	Predicted protein	RPL23A	60S ribosomal protein L23A	0	1	4	284.199	463.101	550.731
A9S4K3	Predicted protein		Uncharacterized membrane protein At3g27390	0	0	4
A9S4M5	Predicted protein		Remorin	0	0	4
A9S5K3	Predicted protein		60S acidic ribosomal protein P1	0	0	4
A9S761	Predicted protein	DRG2	Developmentally regulated G-protein 2	0	0	4
A9S7G3	Predicted protein	PDX1	Probable pyridoxal biosynthesis protein PDX1	0	0	4	7.56875	205.656	53.5428
A9S995	60S ribosomal protein L13	ATBBC1,BBC1,RSU2	60S ribosomal protein L13-1	0	0	4	116.525	309.705	220.49
A9S9E7	Predicted protein	RAD23-1, RAD23	Putative DNA repair protein RAD23-1	0	1	4
A9SAD0	Predicted protein	UEV1D, MMZ4	Ubiquitin-conjugating enzyme E2 variant 1D	0	0	4	216.905	95.6963	82.6526
A9SB12	Predicted protein	TIG	Trigger factor-like protein TIG	0	0	4
A9SBU5	Predicted protein			0	0	4
A9SBY0	Predicted protein			0	3	4
A9SCK2	Proteasome subunit alpha type (EC 3.4.25.1)	PAE1	Proteasome subunit alpha type-5	0	1	4
A9SCV7	6-phosphogluconate dehydrogenase, decarboxylating		6-phosphogluconate dehydrogenase family protein	0	0	4	23.2288	49.6604	17.4566
A9SD69	Predicted protein			0	0	4
A9SEK1	Predicted protein		Translation initiation factor SUI1 family protein	0	1	4	27.0289	23.6838	16.0505
A9SEQ2	Predicted protein			0	2	4
A9SEV6	Predicted protein			0	1	4
A9SG80	Predicted protein		late embryogenesis abundant domain-containing protein / LEA domain-containing protein	12	0	4	457.006	18.6801	80.2772
A9SGB7	Predicted protein	CCR2	Cinnamoyl-CoA reductase 2	0	0	4	18.5282	55.1247	60.4035
A9SJ82	Predicted protein	VALRS	Valine--tRNA ligase	0	0	4
A9SJK8	Predicted protein	VHA-B3	V-type proton ATPase subunit B3	0	0	4	37.3301	39.0314	21.6158
A9SJR1	Predicted protein	TUBB	Tubulin beta chain	0	0	4
A9SK20	Predicted protein	RPS17	30S ribosomal protein S17, chloroplastic	1	3	4
A9SKQ2	Predicted protein			0	0	4
A9SL50	Predicted protein	RPL7A	60S ribosomal protein L7a	0	1	4	81.3957	200.321	201.359
A9SL88	Predicted protein		zinc finger (C2H2 type) family protein	0	0	4	23.0803	17.6961	6.77544
A9SLD1	Predicted protein		UBA and UBX domain-containing protein At4g15410	0	0	4
A9SLE1	Predicted protein	CCX5, CAX11	Cation/calcium exchanger 5	0	0	4
A9SLE5	Arginine biosynthesis bifunctional protein ArgJ, chloroplastic [Cleaved into: Arginine biosynthesis bifunctional protein ArgJ alpha chain		Arginine biosynthesis bifunctional protein ArgJ, chloroplastic	0	0	4	32.8208	32.8922	19.5931
A9SM27	Predicted protein		Probable aldehyde oxidase 3	2	0	4
A9SNU3	Predicted protein			1	0	4
A9SP48	Predicted protein			1	0	4
A9SP49	Predicted protein	CHLP	Geranylgeranyl diphosphate reductase, chloroplastic	0	0	4	51.376	68.5086	24.194
A9SP71	Predicted protein			0	0	4
A9SPM8	Predicted protein		Probable N-acetyl-gamma-glutamyl-phosphate reductase, chloroplastic	0	0	4
A9SPY5	Predicted protein	RPL35AC	60S ribosomal protein L35a-3	0	0	4	209.287	241.929	161.709
A9SQE0	Predicted protein			0	2	4
A9SR06	Predicted protein			0	0	4
A9SR07	Predicted protein	HIPP26, FP6	Heavy metal-associated isoprenylated plant protein 26	0	1	4	559.006	425.591	490.156
A9SRF6	Predicted protein		Uncharacterized protein Os08g0359500	0	0	4
A9SRP3	FtsZ1-3 plastid division protein	FTSZ1, ARC10, FTSZ1-1, PMI4	Cell division protein FtsZ homolog 1, chloroplastic	1	0	4
A9STI9	Predicted protein			2	0	4
A9STP4	Predicted protein		Uncharacterized aarF domain-containing protein kinase At1g79600, chloroplastic	0	0	4
A9STT0	Predicted protein			0	0	4
A9SUB4	Predicted protein	MAP2B	Methionine aminopeptidase 2B	0	0	4	29.3214	30.826	20.0285
A9SV98	Predicted protein	RH56	DEAD-box ATP-dependent RNA helicase 56	0	0	4	158.541	109.544	91.8376
A9SVA9	Predicted protein			0	0	4	25.0623	23.0983	25.1347
A9SVB3	Predicted protein			1	1	4
A9SVI6	Predicted protein			2	0	4
A9SVT6	Predicted protein	UBC23	Probable ubiquitin-conjugating enzyme E2 23	0	0	4
A9SXC7	Predicted protein	ATP5	ATP synthase subunit O, mitochondrial	0	0	4	130.13	98.1839	80.5297
A9SY06	Predicted protein	ATM	Serine/threonine-protein kinase ATM	1	0	4
A9SY90	Predicted protein			2	0	4
A9SYE4	Predicted protein		Probable 3-hydroxyisobutyrate dehydrogenase, mitochondrial	0	0	4
A9T0K9	Predicted protein		NADH dehydrogenase [ubiquinone] 1 alpha subcomplex subunit 6	0	0	4
A9T230	Predicted protein	HCEF1	Fructose-1,6-bisphosphatase, chloroplastic	0	2	4	24.4962	68.559	54.2263
A9T293	Predicted protein	DRIP1	E3 ubiquitin protein ligase DRIP1	1	0	4
A9T2C3	Predicted protein		Dihydrolipoyllysine-residue succinyltransferase component of 2-oxoglutarate dehydrogenase complex 2, mitochondrial	1	0	4	81.8812	96.2401	80.5216
A9T3P5	Predicted protein		Probable acetyl-CoA acetyltransferase, cytosolic 2	1	1	4	56.5775	143.924	128.501
A9T469	40S ribosomal protein S8	RPS8	40S ribosomal protein S8	0	0	4	230.472	451.2	380.332
A9T4X9	Predicted protein			0	0	4
A9T572	Predicted protein	RPP3A	60S acidic ribosomal protein P3-1	0	1	4	208.735	317.005	314.467
A9T5J5	Predicted protein	RPS26A	40S ribosomal protein S26-1	0	0	4
A9T5Q4	Predicted protein			1	0	4
A9T687	Predicted protein	BAG6, CAMBP1	BAG family molecular chaperone regulator 6	1	0	4	2.91088	6.54957	24.8793
A9T6R4	Predicted protein			0	1	4
A9T8E7	Predicted protein		clathrin adaptor complexes medium subunit family protein	0	0	4	6.33114	10.7649	3.86283
A9T8X6	Predicted protein		transducin family protein / WD-40 repeat family protein	0	0	4	0.886913	0.936504	0.108669
A9T9D5	Ribulose bisphosphate carboxylase small chain	RBCS	Ribulose bisphosphate carboxylase small chain, chloroplastic	0	0	4	215.469	200.305	273.086
A9TA20	Predicted protein	AIR12	Auxin-induced in root cultures protein 12	0	0	4	2.39363	186.285	83.2199
A9TAF7	Predicted protein			0	0	4
A9TBS1	Predicted protein	RPL34	60S ribosomal protein L34	0	0	4	210.893	307.058	185.744
A9TBU8	Predicted protein	SCPL24, BRS1	Serine carboxypeptidase 24	0	0	4
A9TBW6	Predicted protein	MBD9	Methyl-CpG-binding domain-containing protein 9	3	1	4
A9TCM2	Predicted protein			1	0	4
A9TFH5	Predicted protein	RBP47	Polyadenylate-binding protein RBP47	0	0	4
A9TFR9	Predicted protein	ACBP1, ACBP	Acyl-CoA-binding domain-containing protein 1	0	1	4
A9TFX3	Predicted protein	DHC10, IDA2	Dynein-1-beta heavy chain, flagellar inner arm I1 complex	1	1	4
A9TGW1	Predicted protein	RPL38A, RPL38	60S ribosomal protein L38	0	1	4	610.237	777.543	753.173
A9TJH4		SAM1	S-adenosylmethionine synthase 1	0	0	4	4.17599	7.04213	2.92002
A9TJI7	Predicted protein			0	0	4
A9TKH0	Predicted protein	CBF5, NAP57	H/ACA ribonucleoprotein complex subunit 4	0	0	4
A9TKP2	ATP-binding cassette transporter, subfamily B, member 16, group MDR/PGP protein PpABCB16	ABCB19, MDR1, MDR11, PGP19	ABC transporter B family member 19	2	3	4	31.9103	118.862	264.974
A9TL15	Predicted protein	CAS, STR3	Calcium sensing receptor, chloroplastic	0	1	4
A9TLC5	Predicted protein	PAB2	Polyadenylate-binding protein 2	0	0	4	43.9247	50.6992	24.0405
A9TLH3	Predicted protein	HSC80	Heat shock cognate protein 80	4	1	4
A9TMB2	Predicted protein		phytanoyl-CoA dioxygenase (PhyH) family protein	0	0	4	118.185	77.8502	86.2228
A9TMN8	Predicted protein	LEA3, LEA	Late embryogenesis abundant protein, group 3	26	9	4	1079.83	32.1529	85.0556
A9TMP2	Predicted protein	SHD, HSP90-7	Endoplasmin homolog	0	0	4
A9TNZ8	Predicted protein	GDCSP	Glycine dehydrogenase [decarboxylating], mitochondrial	0	1	4
A9TPX5	Predicted protein			0	0	4	414.407	124.686	1121.5
A9TQG3	Predicted protein	BIP4	Luminal-binding protein 4	0	0	4	0.659794	0.154692	0.359527
A9TQQ1	Predicted protein	AHRI	Ketol-acid reductoisomerase, chloroplastic	0	1	4	67.9955	182.679	161.851
A9TQZ2	Predicted protein			0	1	4
A9TU19	Predicted protein	PHB3, EER3	Prohibitin-3, mitochondrial	0	0	4	31.9608	48.4335	24.6093
A9TU93	Peptidyl-prolyl cis-trans isomerase	CYP19-4, CYP5	Peptidyl-prolyl cis-trans isomerase CYP19-4	0	0	4
A9TUK3	Predicted protein	MAA3	Probable helicase MAGATAMA 3	0	0	4
A9TV33	Predicted protein	APS1	ATP sulfurylase 1, chloroplastic	0	0	4
A9TV55	Predicted protein			2	0	4
A9TVK0	Predicted protein	LIL3:1	Chlorophyll A-B binding family protein	1	3	4	24.5287	91.29	27.1336
A9TWR9	Predicted protein	MED37E, ERD2, HSC70-1, HSP70-1, MED37_4	Probable mediator of RNA polymerase II transcription subunit 37e	3	7	4	87.1791	158.269	343.669
A9TZ58			Actin	0	0	4
A9TZJ0	Predicted protein			0	0	4
A9U0H3	ATP-binding cassette transporter, subfamily C, member 10, group MRP protein PpABCC10	ABCC11, MRP11, MRP12	ABC transporter C family member 11	0	0	4
A9U2Q2	Predicted protein	AVP1, AVP, AVP-3, AVP3	Pyrophosphate-energized vacuolar membrane proton pump 1	0	0	4	17.527	26.4145	25.9339
A9U4S7	Methylenetetrahydrofolate reductase	MTHFR2	Probable methylenetetrahydrofolate reductase	0	0	4	33.8765	139.112	70.9186
A9U4V1	ATP-binding cassette transporter, subfamily C, member 12, group MRP protein PpABCC12	ABCC10, MRP10, MRP14	ABC transporter C family member 10	0	0	4
A9U501	Predicted protein	CPN21, CHCPN10	20 kDa chaperonin, chloroplastic	0	2	4	31.2335	41.5755	37.262
D2XNF3	Chaperone protein DnaK (HSP70) (Heat shock 70 kDa protein)	HSP70, ST70	Stromal 70 kDa heat shock-related protein, chloroplastic	0	0	4
E1C9S5	Predicted protein	CYP74A, CYP74	Allene oxide synthase, chloroplastic	1	1	4
E1CA10	Predicted protein	AOC3	Allene oxide cyclase 3, chloroplastic	10	1	4
F5CAB4	ATP synthase F1 subunit alpha			0	0	4
Q6YXK7	50S ribosomal protein L22, chloroplastic	rpl22	50S ribosomal protein L22, chloroplastic	0	0	4
Q6YXL0	50S ribosomal protein L14, chloroplastic	rpl14	50S ribosomal protein L14, chloroplastic	0	0	4
Q6YXR5	Cytochrome b6-f complex subunit 4	petD	Cytochrome b6-f complex subunit 4	2	4	4
Q75WT6	Protochlorophyllide reductase chloroplast	PORA	Protochlorophyllide reductase, chloroplastic	0	0	4
Q765P6	Light-harvesting chlorophyll a/b-binding protein 1	LHCB2,LHCB2.1	Chlorophyll a-b binding protein, chloroplastic	0	2	4	157.454	2715.32	1430.2
A4ZFZ2	Lipoxygenase	LOX3.1, LOX-H3	Linoleate 13S-lipoxygenase 3-1, chloroplastic	2	0	3	0.99133	17.1072	34.8401
A5A0Q9	Aminoimidazole ribonucleotide carboxylase	PURKE	Phosphoribosylaminoimidazole carboxylase, chloroplastic	0	0	3
A5X6F3	Glutathione peroxidase	GPX6, GPX1	Probable phospholipid hydroperoxide glutathione peroxidase 6, mitochondrial	0	0	3
A9RBL0	Malic enzyme		NADP-dependent malic enzyme	0	0	3
A9RBZ7	Predicted protein		Probable methionine--tRNA ligase	0	2	3
A9RCJ5	Predicted protein		Probable LRR receptor-like serine/threonine-protein kinase At2g16250	3	0	3
A9RCP9	Predicted protein	SCPL24, BRS1	Serine carboxypeptidase 24	0	0	3
A9RCY1	Predicted protein			1	1	3
A9RD31	Glucose-1-phosphate adenylyltransferase	AGPS1	Glucose-1-phosphate adenylyltransferase small subunit, chloroplastic	3	0	3	13.7977	41.6707	16.4003
A9RDU4	Predicted protein			1	0	3
A9REN3	ATP-binding cassette transporter, subfamily G, member 1, group WBC protein PpABCG1	ABCG28, WBC29	ABC transporter G family member 28	1	0	3
A9REQ0	Lon protease homolog (EC 3.4.21.-)	LON2	Lon protease homolog, mitochondrial	1	0	3
A9REQ5	Predicted protein	CHLG, G4	Chlorophyll synthase, chloroplastic	0	2	3
A9RF95	Predicted protein		Uncharacterized protein At5g02240	0	1	3	36.5461	16.6023	19.6721
A9RFJ4	Predicted protein			0	0	3
A9RFM9	MscS-Like mechanosensitive ion channel MSCL16	MSL8	Mechanosensitive ion channel protein 8	0	0	3
A9RFQ7	Predicted protein			0	1	3
A9RGA7	Predicted protein	CKS2	Cyclin-dependent kinases regulatory subunit 2	0	3	3	11.7645	59.0272	36.932
A9RGH4	Predicted protein	RPL27AC	60S ribosomal protein L27a-3	0	0	3	465.445	807.18	795.657
A9RGM4	Predicted protein	FFC, CPSRP54	Signal recognition particle 54 kDa protein, chloroplastic	0	0	3	10.9089	26.4172	19.2543
A9RGT5	Predicted protein	HSP17.4A	17.4 kDa class I heat shock protein	0	0	3	9.46868	12.0554	50.9879
A9RGW5	Predicted protein	CVA69.24	V-type proton ATPase catalytic subunit A	0	0	3	27.0381	28.5356	15.9848
A9RHN7	Predicted protein	RAN-A1	GTP-binding nuclear protein Ran-A1	0	3	3
A9RHR8	Predicted protein	RPL15	50S ribosomal protein L15, chloroplastic	0	0	3
A9RI47	Predicted protein			0	0	3
A9RI72	Predicted protein		Alba DNA/RNA-binding protein	0	0	3	31.3302	25.0057	15.671
A9RIC9	Predicted protein	ESC	Putative DNA-binding protein ESCAROLA	0	1	3
A9RII4	Predicted protein			0	1	3
A9RJA2	Predicted protein			0	0	3	43.265	84.4397	57.9108
A9RJP2	Predicted protein	TSA1, TRP3, TSA2	Tryptophan synthase alpha chain, chloroplastic	0	0	3
A9RJQ8	Predicted protein	ACC1, EMB22, GK, PAS3	Acetyl-CoA carboxylase 1	0	0	3
A9RJU8	Predicted protein	GAMMACA1	Gamma carbonic anhydrase 1, mitochondrial	1	5	3	49.7042	54.4682	43.4135
A9RK32	Predicted protein	CALS12, GSL5, PMR4	Callose synthase 12	0	0	3
A9RK45	Predicted protein			1	0	3
A9RK46	Predicted protein	RH32	DEAD-box ATP-dependent RNA helicase 32	0	0	3
A9RK84	Predicted protein		Uncharacterized aarF domain-containing protein kinase At1g79600, chloroplastic	0	1	3
A9RKC7	Predicted protein		30S ribosomal protein 3-1, chloroplastic	0	0	3
A9RKW7	Predicted protein	ROC6, GL2-6	Homeobox-leucine zipper protein ROC6	1	0	3
A9RLG1	Predicted protein	COS1	6,7-dimethyl-8-ribityllumazine synthase, chloroplastic	0	0	3	42.4328	22.5327	17.2852
A9RLI9	Predicted protein	NOP5-2, NOP58-2	Probable nucleolar protein 5-2	0	0	3	37.9216	71.3223	34.9103
A9RME0	Sensory histidine protein kinase	AHK2	Histidine kinase 2	0	0	3
A9RMG3	Predicted protein			0	0	3
A9RNE2	Predicted protein	CALS9, GSL10	Callose synthase 9	0	2	3
A9RNU0	Predicted protein			0	0	3
A9RP92	Predicted protein	SYT2, SYTB	Synaptotagmin-2	0	0	3
A9RPA1	Predicted protein	ISPG, CLB4, CSB3, HDS	4-hydroxy-3-methylbut-2-en-1-yl diphosphate synthase, chloroplastic	0	0	3
A9RPE9	Predicted protein	HSP83A	Heat shock protein 83	0	1	3	7.01192	21.388	37.6488
A9RPI7	Predicted protein	CDT1A	CDT1-like protein a, chloroplastic	0	0	3
A9RPN9	Predicted protein	RPL40B, EMB2167, ERD16, HAP4, UBQ1	Ubiquitin-60S ribosomal protein L40-2	1	0	3
A9RQD1	Predicted protein			1	0	3
A9RQJ1	Predicted protein		Armadillo repeat-containing kinesin-like protein 2	0	0	3
A9RQP1	Predicted protein	AKR2, AFT	Ankyrin repeat domain-containing protein 2	0	0	3
A9RQR0	Predicted protein			0	0	3
A9RR03	Predicted protein	PPDK1, CPDK1, PPDKB	Pyruvate, phosphate dikinase 1, chloroplastic	1	0	3
A9RRM4	Predicted protein			0	1	3
A9RS98	Predicted protein			0	0	3
A9RSJ5	Predicted protein			0	0	3
A9RSL2	Predicted protein	TIC110	Protein TIC110, chloroplastic	0	0	3
A9RSP3	Predicted protein		Small nuclear ribonucleoprotein family protein	0	0	3	3.7157	3.67929	8.09378
A9RSW2	Peptidyl-prolyl cis-trans isomerase	FKBP16-4, FKBP24-2	Peptidyl-prolyl cis-trans isomerase FKBP16-4, chloroplastic	0	0	3
A9RTT7	Predicted protein		Nucleolin 2	1	0	3
A9RTW1	Predicted protein	ISE2, EMB25, PDE317	DEAD-box ATP-dependent RNA helicase ISE2, chloroplastic	0	0	3	11.8357	23.5145	15.4316
A9RU55	Predicted protein	ASHH2, EFS, SDG8, SET8	Histone-lysine N-methyltransferase ASHH2	0	1	3
A9RUK3	Predicted protein			0	0	3
A9RUV9	Predicted protein		F-box/kelch-repeat protein At1g55270	0	0	3
A9RV28	Predicted protein			0	0	3
A9RVX6	Predicted protein			0	0	3
A9RW05	Predicted protein	NTMC2T6.1	C2 domain-containing protein At1g53590	0	0	3
A9RW59	Predicted protein			2	2	3
A9RW60	Predicted protein			0	0	3
A9RX32	Predicted protein			0	0	3
A9RX35	Predicted protein		Clp protease-related protein At4g12060, chloroplastic	0	0	3
A9RXB3	Predicted protein	TCHQD	Glutathione S-transferase TCHQD	2	3	3	166.633	314.953	740.133
A9RXH3	Predicted protein			0	1	3
A9RXX5	Predicted protein			0	0	3
A9RXZ5	Predicted protein			0	1	3
A9RZ34	Predicted protein	CDSP32	Thioredoxin-like protein CDSP32, chloroplastic	0	0	3
A9RZ40	6-phosphogluconate dehydrogenase, decarboxylating		6-phosphogluconate dehydrogenase family protein	0	0	3	63.9638	136.53	207.447
A9S0A7	Predicted protein	NAP1, GRL, NAP, NAPP	Protein NAP1	0	0	3
A9S0I3		RPS17, GI1	40S ribosomal protein S17	0	1	3	113.105	121.562	170.661
A9S0Q6	Predicted protein			0	0	3
A9S113	Predicted protein	HSP70-14, HSP91	Heat shock 70 kDa protein 14	0	1	3	16.5301	58.2161	131.642
A9S1F2	Predicted protein	KIN12A, PAKRP1	Kinesin-like protein KIN12A	0	1	3
A9S1S2	Predicted protein			0	0	3
A9S280	Predicted protein	GLU2	Ferredoxin-dependent glutamate synthase 2, chloroplastic	1	0	3
A9S2H3	Predicted protein			2	0	3
A9S384	SNF2 family DNA-dependent ATPase	INO80	DNA helicase INO80	1	0	3
A9S3E7	Predicted protein		Cofactor-independent phosphoglycerate mutase	0	0	3	33.5251	73.3376	74.2387
A9S400	Predicted protein			1	0	3
A9S458	Predicted protein	GSTL2	Glutathione S-transferase L2, chloroplastic	0	0	3
A9S4J7	Predicted protein			0	0	3
A9S4N9	60S ribosomal protein L13		60S ribosomal protein L13-1	0	0	3
A9S5H7	Predicted protein			0	0	3
A9S636	Predicted protein	PSD	Exportin-T	0	0	3	10.0815	13.8146	22.4761
A9S664	Predicted protein	PAB2	Polyadenylate-binding protein 2	0	0	3
A9S6Q3	Predicted protein			0	0	3
A9S705	Predicted protein			0	1	3
A9S7K5	Predicted protein			0	0	3
A9S7Z6	Predicted protein		Late embryogenesis abundant protein 76	0	0	3
A9S819	Predicted protein		Quinone reductase family protein	0	6	3	114.592	479.987	418.897
A9S8F0	Glutamate receptor	GLR3.3	Glutamate receptor 3.3	0	0	3
A9S8F1	Predicted protein			1	0	3
A9S8R9	3-oxoacyl-[acyl-carrier-protein] synthase	KAS1	3-oxoacyl-[acyl-carrier-protein] synthase I, chloroplastic	0	0	3
A9S9F5	Predicted protein		glyoxal oxidase-related protein	2	1	3	32.5525	48.2914	57.817
A9S9N7	Predicted protein			0	0	3
A9S9P8	Predicted protein			0	0	3
A9S9R0	Predicted protein			0	3	3
A9S9S7	Predicted protein	LC1	Dynein light chain 1, axonemal	2	0	3
A9SA45	Predicted protein			0	0	3
A9SC02	Predicted protein	PXM16	Zinc-metallopeptidase, peroxisomal	0	1	3
A9SC57	Predicted protein			0	0	3
A9SCG8	Predicted protein	ATR, RAD3	Serine/threonine-protein kinase ATR	3	1	3
A9SCU2	Predicted protein	RGP2	UDP-arabinopyranose mutase 2	0	0	3	11.2304	20.1168	18.1371
A9SDC6	Predicted protein			0	1	3
A9SDD3	Predicted protein	HSP70-14, HSP91	Heat shock 70 kDa protein 14	0	2	3	18.8202	53.276	115.722
A9SE91	Pyruvate kinase		Pyruvate kinase isozyme A, chloroplastic	0	0	3
A9SE96	Predicted protein	RTNLB21	Reticulon-like protein B21	0	0	3
A9SEB6	Predicted protein	SEC8	Probable exocyst complex component 4	1	0	3
A9SEI4	Predicted protein	TUBA	Tubulin alpha chain	0	0	3	227.464	788.939	261.094
A9SEU2	Cysteine synthase	ACS1,ATCS-B,CPACS1,OASB	Cysteine synthase, chloroplastic/chromoplastic	1	3	3	14.2479	100.327	42.4327
A9SEY6	Predicted protein			0	0	3
A9SF34	Predicted protein			11	0	3
A9SFN3	Predicted protein			0	0	3
A9SFW0	Predicted protein	RPL24	60S ribosomal protein L24	0	0	3	102.881	167.883	129.565
A9SG19	Predicted protein	MPP	Mitochondrial-processing peptidase subunit alpha	3	8	3	47.7106	67.8786	43.5443
A9SG56	Predicted protein		Probable membrane-associated 30 kDa protein, chloroplastic	0	0	3
A9SGF2	Predicted protein	RPL34	60S ribosomal protein L34	0	0	3	282.393	613.659	448.949
A9SGF2		RPL34	60S ribosomal protein L34	0	0	3	282.393	613.659	448.949
A9SGH2	Predicted protein		DEAD-box ATP-dependent RNA helicase 21	0	0	3
A9SGM3	Predicted protein	RPL10	50S ribosomal protein L10, chloroplastic	0	0	3	10.8977	40.4849	20.0683
A9SGN6	Predicted protein			2	0	3
A9SH90	Predicted protein	TOR	Serine/threonine-protein kinase TOR	0	1	3
A9SI17	Predicted protein	GLT1	Glutamate synthase 1 [NADH], chloroplastic	0	0	3
A9SIC6	Predicted protein			0	0	3
A9SIR5	Predicted protein	HMA5	Putative copper-transporting ATPase HMA5	0	0	3
A9SIT9	Predicted protein	VATG, VMA10	V-type proton ATPase subunit G	0	0	3	126.185	165.424	199.53
A9SIX8	DNA-directed RNA polymerase	NRPE1, DMS5, DRD3, NRPD1b, RMD1, RPE1	DNA-directed RNA polymerase E subunit 1	1	0	3
A9SJ75	Predicted protein			0	0	3
A9SJB4	Elongation factor 1-alpha	TEFS1	Elongation factor 1-alpha	1	2	3	106.157	73.0828	66.8363
A9SJG6	Predicted protein		Zinc finger CCCH domain-containing protein 40	0	0	3	22.4411	41.3708	167.654
A9SJM1	CKI3b AtCKI1/2-like cytokinin receptor	AHK3, ORE12	Histidine kinase 3	0	0	3
A9SK99	Predicted protein		KH domain-containing protein At3g08620	0	0	3
A9SKI5	Predicted protein			0	0	3
A9SKP1	Predicted protein	PPD1	PsbP domain-containing protein 1, chloroplastic	0	0	3
A9SL94	Predicted protein			2	1	3
A9SLI6	Predicted protein	DHC10, IDA2	Dynein-1-beta heavy chain, flagellar inner arm I1 complex	2	0	3
A9SLM4	Predicted protein			1	0	3
A9SLW6	Inner dynein arm 1 heavy chain 1-ALPHa	DHC1, IDA1, PF9	Dynein-1-alpha heavy chain, flagellar inner arm I1 complex	1	0	3
A9SLY5	Predicted protein			0	0	3
A9SM14	Predicted protein			0	0	3
A9SM91	Predicted protein		UPF0202 protein At1g10490	0	0	3
A9SMC8	Thiamine thiazole synthase 4, chloroplastic	THI1-4	Thiamine thiazole synthase 4, chloroplastic	0	0	3
A9SMW7	Predicted protein	MBF1B	Multiprotein-bridging factor 1b	0	0	3	113.489	141.782	94.8329
A9SMY6	Predicted protein			0	0	3
A9SNN4	Glutathione peroxidase	GPX6, GPX1	Probable phospholipid hydroperoxide glutathione peroxidase 6, mitochondrial	0	0	3	171.789	135.026	293.259
A9SNU8	Predicted protein	MOD1, ENR-A, ENR1	Enoyl-[acyl-carrier-protein] reductase [NADH], chloroplastic	0	1	3
A9SPB7	Predicted protein			0	0	3
A9SPH2	Predicted protein			0	0	3
A9SPK3	Predicted protein	DDB1A	DNA damage-binding protein 1a	2	1	3
A9SQG7	Predicted protein			0	0	3
A9SRQ5	Predicted protein			0	1	3	32.8031	31.1349	22.6782
A9SRS0	Ribulose bisphosphate carboxylase small chain	RBCS	Ribulose bisphosphate carboxylase small chain, chloroplastic	0	0	3	718.987	458.727	601.452
A9SRS8	Predicted protein	TOR1, SPR2	Microtubule-associated protein TORTIFOLIA1	0	0	3
A9SSG3	Predicted protein	PPA1, PPA	Soluble inorganic pyrophosphatase 1, chloroplastic	0	0	3
A9SSP2	Predicted protein	RPN1A	26S proteasome non-ATPase regulatory subunit 2 1A	0	0	3
A9SSY8	Predicted protein	CDC48A, CDC48	Cell division control protein 48 homolog A	0	0	3	24.2631	28.5177	18.4014
A9ST56	Predicted protein	HSP70, ST70	Stromal 70 kDa heat shock-related protein, chloroplastic	0	0	3
A9ST70	Predicted protein			1	0	3
A9ST97	Predicted protein	HEMC	Porphobilinogen deaminase, chloroplastic	0	1	3
A9SUU8	ATP-binding cassette transporter, subfamily C, member 1, group MRP protein PpABCC1	ABCC13, MRP11, MRP13	ABC transporter C family member 13	0	0	3
A9SV60	Predicted protein	TOC132	Translocase of chloroplast 132, chloroplastic	0	0	3
A9SV90	Predicted protein		Probable LRR receptor-like serine/threonine-protein kinase At4g36180	1	1	3	1.01796	4.62011	1.16539
A9SV92	Predicted protein			0	0	3
A9SV96	Predicted protein	ATXR3, SDG2, SET2	Probable histone-lysine N-methyltransferase ATXR3	2	2	3
A9SVB5	Predicted protein			3	0	3
A9SVT7	Predicted protein	AtHsp90-7,AtHsp90.7,HSP90.7,SHD	Endoplasmin homolog	2	11	3	96.338	167.832	89.8837
A9SVZ7	Predicted protein	PAB2	Polyadenylate-binding protein 2	0	0	3	72.8902	149.345	112.419
A9SWJ1	Predicted protein	RUB1	Ubiquitin-NEDD8-like protein RUB1	0	0	3	143.024	40.6588	30.2154
A9SWT1	Predicted protein			0	0	3
A9SXS1	Predicted protein			1	1	3
A9SXS5	Predicted protein			0	0	3
A9SXU1	PLC1 phospholiase C	PLC6, PLC8	Phosphoinositide phospholipase C 6	0	0	3	57.2454	44.7732	28.5117
A9SY07	Predicted protein			0	1	3	119.87	93.313	62.3577
A9SY75	Predicted protein	MED30, MED30_1	Mediator of RNA polymerase II transcription subunit 30	0	0	3
A9SY94	Predicted protein	ALA4	Putative phospholipid-transporting ATPase 4	0	0	3	6.69031	44.1647	66.8064
A9SYP4	Predicted protein	GLIP4	GDSL esterase/lipase 4	0	0	3	32.8926	8.81797	6.80888
A9SYT0	Predicted protein	UPL1	E3 ubiquitin-protein ligase UPL1	3	0	3
A9SZ22	Predicted protein			0	0	3
A9SZF8	Predicted protein	PU1, LDA	Pullulanase 1, chloroplastic	0	0	3
A9SZH7	Predicted protein	ADH2, ADHIII, FDH1	Alcohol dehydrogenase class-3	0	0	3
A9SZM4	Predicted protein			0	0	3
A9T1T3	Predicted protein		phosphoglucosamine mutase family protein	0	0	3	44.7881	56.4085	33.7589
A9T2H7	Intraflagellar transport protein	GBLP	Guanine nucleotide-binding protein subunit beta-like protein	0	0	3
A9T2I3	Predicted protein		Protein LURP-one-related 15	5	3	3	592.739	142.475	185.835
A9T2W1	Predicted protein			1	0	3
A9T357	SWI/SNF class chromatin remodeling complex protein	BRM	ATP-dependent helicase BRM	0	1	3
A9T3A5	Predicted protein			0	0	3	2.44353	4.24984	1.75506
A9T3I9	Predicted protein		Tetratricopeptide repeat (TPR)-like superfamily protein	0	0	3	5.33053	4.06425	1.51912
A9T3R2	Predicted protein			0	0	3
A9T3T9	CKI3a AtCKI1/2-like cytokinin receptor	AHK3, ORE12	Histidine kinase 3	0	0	3	1.23578	1.77361	1.71025
A9T3U0	Predicted protein			0	0	3
A9T432	Predicted protein		Acetolactate synthase small subunit 2, chloroplastic	0	0	3
A9T476	Predicted protein	PFD6	prefoldin 6	0	0	3	42.2576	32.7299	22.812
A9T4E0	Predicted protein	PFP-BETA2, MEE51	Pyrophosphate--fructose 6-phosphate 1-phosphotransferase subunit beta 2	0	3	3	3.29286	134.44	39.4051
A9T4Q1	Predicted protein		Uncharacterized protein At5g02240	1	0	3	44.2982	71.8338	85.4342
A9T4W6	Predicted protein	AMC4, AMC7, MCP2D	Metacaspase-4	0	6	3
A9T543	Predicted protein	APS1	ATP sulfurylase 1, chloroplastic	0	0	3
A9T5W2	Predicted protein	CP12-2	Calvin cycle protein CP12-2, chloroplastic	1	6	3	238.702	126.424	86.3075
A9T617	Qb+Qc-SNARE, SNAP33-family	SNAP33, SNAP33B	SNAP25 homologous protein SNAP33	0	0	3	55.8731	238.685	343.707
A9T619	Predicted protein	GME-2	GDP-mannose 3,5-epimerase 2	0	6	3	14.7453	36.0866	24.4494
A9T6J0	Predicted protein		glyoxal oxidase-related protein	0	1	3	1.56514	322.584	210.353
A9T6P1	Predicted protein			2	0	3
A9T719	Predicted protein			0	0	3
A9T7K4	Predicted protein	TIM9	Mitochondrial import inner membrane translocase subunit Tim9	0	0	3	101.545	130.863	125.908
A9T7T4	Predicted protein	RPL22B	60S ribosomal protein L22-2	0	0	3	206.618	295.459	191.098
A9T7V7	Predicted protein	TSK, BRU1, MGOUN3	Protein TONSOKU	0	0	3
A9T8L6	Predicted protein	PII-2	Piriformospora indica-insensitive protein 2	0	0	3
A9T8V8	Predicted protein			0	0	3
A9T9Z0	Elongation factor Tu	TUFA	Elongation factor Tu, mitochondrial	0	0	3
A9TAA8	Predicted protein			0	0	3
A9TAB8	Predicted protein			2	1	3
A9TAU6	Folylpolyglutamate synthase (EC 6.3.2.17) (Folylpoly-gamma-glutamate synthetase)	FPGS1, ATDFB, DFB, FPGS2, FPGSB	Folylpolyglutamate synthase	0	0	3	10.4867	14.3155	11.4639
A9TB49	Histone transcription regulator HIRA		Protein HIRA	0	0	3
A9TBD6	Predicted protein			0	0	3
A9TC27	Predicted protein	PDIL2-2, PDIL4-2	Protein disulfide isomerase-like 2-2	4	3	3
A9TC42	Predicted protein			0	0	3
A9TD19	Predicted protein	GAMMACA1	Gamma carbonic anhydrase 1, mitochondrial	0	0	3	28.8953	49.2095	22.2688
A9TDM5	Acyl-coenzyme A oxidase	ACX1	Peroxisomal acyl-coenzyme A oxidase 1	0	0	3	43.2163	95.6462	245.07
A9TDQ8	Predicted protein	ALA8	Putative phospholipid-transporting ATPase 8	1	0	3
A9TE67	Predicted protein	RPL15	50S ribosomal protein L15, chloroplastic	0	0	3
A9TEI8	Predicted protein	DHC10, IDA2	Dynein-1-beta heavy chain, flagellar inner arm I1 complex	2	1	3
A9TF41	Predicted protein	PARV12.8	Peptidyl-prolyl cis-trans isomerase Pin1	0	1	3	104.624	67.7423	32.5836
A9TFE1	Predicted protein	RPS3AB, CYC07	40S ribosomal protein S3a-2	1	3	3
A9TG53	Predicted protein			0	1	3
A9TGH0	Predicted protein			2	0	3
A9TGP1	Predicted protein			2	1	3
A9TGR0	ATP-binding cassette transporter, subfamily C, member 11, group MRP protein PpABCC11	ABCC2, EST4, MRP2	ABC transporter C family member 2	1	0	3
A9THM3	Predicted protein			0	0	3
A9THM6	Predicted protein	RPL18	50S ribosomal protein L18, chloroplastic	0	1	3
A9THQ4	Predicted protein	HDH	Histidinol dehydrogenase, chloroplastic	0	0	3
A9TIB5	Qb+Qc-SNARE, SNAP33-family	SNAP33, SNAP33B	SNAP25 homologous protein SNAP33	0	0	3	30.3893	58.8856	53.1817
A9TJX6	Predicted protein	LHCA1, CAB6	Chlorophyll a-b binding protein 6, chloroplastic	1	1	3
A9TK47	Predicted protein		Uncharacterized protein At2g37660, chloroplastic	0	0	3	94.7444	128.493	157.071
A9TLI9	Predicted protein	RPS31, PSRP4	30S ribosomal protein S31, chloroplastic	0	1	3	74.5834	147.226	118.972
A9TMB0	Predicted protein	MAP2B	Methionine aminopeptidase 2B	0	0	3	66.5024	124.14	79.1788
A9TMJ3	Predicted protein			0	1	3	43.4781	77.4417	44.5887
A9TMJ4	Predicted protein	RPP3A	60S acidic ribosomal protein P3-1	0	0	3	357.535	484.664	468.517
A9TN08	Predicted protein	OEP16	Outer envelope pore protein 16, chloroplastic	0	0	3	102.464	107.576	55.8931
A9TN62	Predicted protein		Clathrin heavy chain 1	0	0	3
A9TNA7	Predicted protein	PEX14, PED2	Peroxisomal membrane protein PEX14	0	0	3
A9TNR1	Predicted protein	REV1	DNA repair protein REV1	0	2	3
A9TP98	Predicted protein	SEU	Transcriptional corepressor SEUSS	0	0	3	24.2079	8.89997	8.92041
A9TPY0	Predicted protein	AIM1	Peroxisomal fatty acid beta-oxidation multifunctional protein AIM1	0	1	3	21.4205	17.1149	7.34922
A9TQ07	Predicted protein	PDIL2-3, PDIL5-1	Protein disulfide isomerase-like 2-3	0	1	3
A9TQ45	Predicted protein	RD21A	Cysteine proteinase RD21a	1	3	3	126.477	222.03	161.411
A9TQQ5	Predicted protein	RPS16	40S ribosomal protein S16	0	0	3	199.964	512.28	376.565
A9TQR3	Predicted protein		Auxin-repressed 12.5 kDa protein	0	1	3
A9TS39	Predicted protein			1	1	3
A9TT20	Predicted protein	ATXR3, SDG2, SET2	Probable histone-lysine N-methyltransferase ATXR3	0	0	3
A9TT41	Predicted protein	RPK2, TOAD2	LRR receptor-like serine/threonine-protein kinase RPK2	0	0	3
A9TT70	2-C-methyl-D-erythritol 2,4-cyclodiphosphate synthase (EC 4.6.1.12)	ISPF, MECS	2-C-methyl-D-erythritol 2,4-cyclodiphosphate synthase, chloroplastic	0	3	3
A9TTH7	Predicted protein	PEX14, PED2	Peroxisomal membrane protein PEX14	0	0	3	49.6426	28.2405	15.2845
A9TU22	Predicted protein			0	0	3
A9TUE6	Predicted protein			0	0	3
A9TW60	Predicted protein			0	1	3
A9TWI7	Predicted protein			1	1	3
A9TWQ8	Predicted protein			1	0	3
A9TWU2	Predicted protein	FUSA	Elongation factor G, chloroplastic	0	0	3
A9TWU6	Predicted protein	EBF1, FBL6	EIN3-binding F-box protein 1	1	0	3
A9TY32	Predicted protein			1	0	3
A9TYZ9	Predicted protein	RCA, RCAA1, RCAA2	Ribulose bisphosphate carboxylase/oxygenase activase, chloroplastic	0	0	3
A9TZG9	Predicted protein	ARA1, ISA1	L-arabinokinase	0	1	3
A9TZU6	Predicted protein	SDH2-1	Succinate dehydrogenase [ubiquinone] iron-sulfur subunit 1, mitochondrial	0	0	3
A9TZU7	Predicted protein			1	1	3
A9U1H3	Lipoxygenase	LOX3	Lipoxygenase 3, chloroplastic	0	0	3	136.892	129.005	62.5046
A9U2A5	Argonaute family member	AGO4B	Protein argonaute 4B	0	0	3
A9U2M7	Predicted protein			0	0	3
A9U2S2	Predicted protein	RPL10	60S ribosomal protein L10	0	0	3	89.0635	79.011	52.705
A9U2T5	Predicted protein	TOR	Serine/threonine-protein kinase TOR	1	0	3
A9U3P8	Predicted protein		Quinone reductase family protein	3	1	3	207.104	264.93	728.736
A9U3P9	Predicted protein		Probable small nuclear ribonucleoprotein G	0	0	3	174.247	169.002	84.7343
A9U3U8	Predicted protein			0	0	3
A9U430	Predicted protein	UEV1D, MMZ4	Ubiquitin-conjugating enzyme E2 variant 1D	0	0	3	106.466	70.1957	48.2034
A9U4A8	Predicted protein	RPL28A	60S ribosomal protein L28-1	0	0	3	216.738	551.169	518.096
A9U4G2	Predicted protein	IMK3, MRLK	Probable leucine-rich repeat receptor-like protein kinase IMK3	0	0	3	1.03426	5.97257	0.760057
A9U4I7	Predicted protein			1	3	3
A9U4J2	Predicted protein			0	7	3
A9U4X8		RBCS1	Ribulose bisphosphate carboxylase small chain, chloroplastic	0	0	3
A9U5A4	Predicted protein	GEP	Probable glutamyl endopeptidase, chloroplastic	2	4	3
A9U5R8	Predicted protein	AGD8	Probable ADP-ribosylation factor GTPase-activating protein AGD8	2	0	3
A9U7F2	Predicted protein			0	1	3	0	0	0
E1C9R1	PHOTA1 phototropin A1 blue light photoreceptor	PHOT2, CAV1, KIN7, NPL1	Phototropin-2	0	0	3
E1C9V4		RUB1	Ubiquitin-NEDD8-like protein RUB1	0	0	3
E1C9Z6	PHOTB2 phototropin B2 blue light photoreceptor	PHOT1A	Phototropin-1A	0	0	3
E1CA11	FtsZ2-1 plastid division protein	FTSZ2-2	Cell division protein FtsZ homolog 2-2, chloroplastic	0	0	3
Q2MEV6	Polyphosphate kinase (EC 2.7.4.1) (ATP-polyphosphate phosphotransferase)			0	0	3	15.3173	13.2608	5.88915
Q5KSC4	Germin-like protein	GL22	Germin-like protein 9-3	0	5	3	0.487424	850.316	915.508
Q8LPB1	Glycine-rich RNA-binding protein	RAB15	Glycine-rich RNA-binding, abscisic acid-inducible protein	0	0	3	454.8	466.397	180.489
A5PGV3	Putative Na+/H+ antiporter	ATNHD1,NHD1	sodium:hydrogen antiporter 1	1	0	2	26.9613	27.8775	16.8002
A5PH37	AKT2 inward rectifier channel	AKT1	Potassium channel AKT1	1	0	2	11.9229	19.4506	2.8386
A9RAU2	ATP-binding cassette transporter, subfamily B, member 7, group TAP protein PpABCB7	OsABCB25	ABC transporter B family member 25	1	0	2
A9RB39	Predicted protein			3	0	2
A9RBC1	Predicted protein			2	1	2
A9RBF7	Predicted protein	GRXS15	Monothiol glutaredoxin-S15, mitochondrial	0	1	2
A9RC02	ATP-binding cassette transporter, subfamily B, member 15, group MDR/PGP protein PpABCB15	ABCB2, MDR2, PGP2	ABC transporter B family member 2	0	1	2
A9RCQ9	Predicted protein			0	1	2
A9RCZ6	Predicted protein	ACBP4	Acyl-CoA-binding domain-containing protein 4	1	0	2
A9RES7	Predicted protein			0	1	2
A9REZ6	Predicted protein	UBA2	Ubiquitin-activating enzyme E1 2	1	0	2	22.1238	37.0716	20.1605
A9RF83	Predicted protein			0	1	2
A9RFV8	Predicted protein		ARM repeat superfamily protein	1	1	2	6.7663	9.26285	3.41081
A9RGH3	Predicted protein			3	1	2
A9RGK0	Predicted protein	R1	Alpha-glucan water dikinase, chloroplastic	0	1	2
A9RI78	Predicted protein			1	0	2
A9RJD8	Predicted protein	CPR5, HYS1	Protein CPR-5	1	0	2
A9RJF7	Predicted protein			1	0	2
A9RJN3	Predicted protein	EMB2360	Glutathione reductase, chloroplastic	0	1	2
A9RJN5	Predicted protein	FBX5	Protein ARABIDILLO 1	1	0	2
A9RJN6	Predicted protein	CALS9, GSL10	Callose synthase 9	2	0	2
A9RJX8	Predicted protein			1	1	2
A9RJZ4	Predicted protein		F-box/LRR-repeat protein At4g29420	1	0	2
A9RKU2	Predicted protein	GEP	Probable glutamyl endopeptidase, chloroplastic	0	1	2
A9RL08	ATP-binding cassette transporter, subfamily G, member 17, group PDR protein PpABCG17	ABCG35, PDR7	ABC transporter G family member 35	1	0	2
A9RLK5	Predicted protein	HDH	Histidinol dehydrogenase, chloroplastic	0	1	2
A9RMQ9	Methionine aminopeptidase	MAP2B	Methionine aminopeptidase 2B	1	1	2	23.1052	15.9545	12.5289
A9RPB4	Predicted protein	VLN2	Villin-2	1	0	2
A9RPS7	Predicted protein	TPX2	Protein TPX2	1	1	2
A9RQV7	Predicted protein	TIG	Trigger factor-like protein TIG	1	0	2	3.40049	3.65505	7.07223
A9RQX5	Predicted protein		Kinesin-like calmodulin-binding protein homolog	1	1	2
A9RR25	Predicted protein	SPL8	Squamosa promoter-binding-like protein 8	1	0	2
A9RRA8	Predicted protein	MED33A, MED24A, MED5_2, MED5A, RFR1	Mediator of RNA polymerase II transcription subunit 33A	3	1	2
A9RRM9	Predicted protein	PHB3, EER3	Prohibitin-3, mitochondrial	1	0	2	16.1409	22.542	16.9038
A9RS76	Predicted protein			1	0	2
A9RSD2	Predicted protein			2	1	2
A9RSU8	Predicted protein			6	10	2
A9RUB3	Predicted protein		Pantothenate kinase 2	0	1	2
A9RUR6	Predicted protein	SPY	Probable UDP-N-acetylglucosamine--peptide N-acetylglucosaminyltransferase SPINDLY	1	1	2
A9RVG3	Predicted protein		BAH domain ;TFIIS helical bundle-like domain	2	0	2	10.2714	8.28657	5.40796
A9RVW0	Predicted protein	ALA4	Putative phospholipid-transporting ATPase 4	0	1	2
A9RWH6	Acetolactate synthase	ALS SURB	Acetolactate synthase 2, chloroplastic	1	0	2
A9RWP8	Predicted protein	S6PDH	NADP-dependent D-sorbitol-6-phosphate dehydrogenase	0	1	2	38.9352	58.0491	24.2162
A9RX49	Predicted protein			1	1	2
A9RXH0	Predicted protein		Eukaryotic translation initiation factor isoform 4G-2	0	2	2
A9RXR3	Predicted protein			111	17	2
A9RXS5	SNF2 family DNA-dependent ATPase domain-containing protein	RAD54	DNA repair and recombination protein RAD54	1	0	2
A9RYG5	Predicted protein	ACLB-2	ATP-citrate synthase beta chain protein 2	0	1	2	11.3565	190.632	296.93
A9RYS0	Predicted protein			0	1	2	69.4741	82.2859	54.3199
A9RZ38	Predicted protein	MPP	Mitochondrial-processing peptidase subunit alpha	2	3	2	45.8809	90.8851	55.9929
A9RZK8	Predicted protein	LCA1	Calcium-transporting ATPase, endoplasmic reticulum-type	0	1	2
A9RZL4	Predicted protein			1	0	2
A9S0A5	Predicted protein		E3 ubiquitin-protein ligase listerin	1	0	2
A9S0U7	Predicted protein			1	1	2
A9S116	Predicted protein	GSO1	LRR receptor-like serine/threonine-protein kinase GSO1	1	0	2
A9S1G3	Glucose-6-phosphate isomerase	PGIC	Glucose-6-phosphate isomerase, cytosolic	0	3	2	37.6293	59.7086	44.9622
A9S1S1	Coatomer subunit gamma		Coatomer subunit gamma-2	1	1	2	6.50195	23.5526	10.2638
A9S3C8	Predicted protein		Putative quinone-oxidoreductase homolog, chloroplastic	3	0	2
A9S431	Predicted protein	FBL15	F-box/LRR-repeat protein 15	1	1	2
A9S4V0	Predicted protein	179B	40S ribosomal protein SA	0	3	2	79.5699	77.5041	105.603
A9S5A0	Predicted protein		U2 small nuclear ribonucleoprotein A'	1	0	2
A9S5I0	Predicted protein	CPL3	RNA polymerase II C-terminal domain phosphatase-like 3	2	1	2
A9S5M6	Predicted protein			1	0	2
A9S5R8	Predicted protein			0	1	2
A9S752	Phosphoribosylformylglycinamidine cyclo-ligase	PUR5	Phosphoribosylformylglycinamidine cyclo-ligase, chloroplastic/mitochondrial	2	0	2
A9S7Q3	Predicted protein	RPS19A	40S ribosomal protein S19-1	0	1	2	210.478	467.372	443.592
A9S7T5	DNA polymerase	POLD1	DNA polymerase delta catalytic subunit	0	1	2
A9S7Z8	Predicted protein			1	0	2
A9S8F5	Predicted protein			1	0	2
A9S9D2	Predicted protein	GLT1	Glutamate synthase 1 [NADH], chloroplastic	1	0	2
A9S9W5	Predicted protein	PPD4	PsbP domain-containing protein 4, chloroplastic	5	2	2
A9SA82	Predicted protein	MOS1	Protein MODIFIER OF SNC1 1	2	0	2
A9SAI1	Predicted protein			2	0	2
A9SB38	Predicted protein		Probable pre-mRNA-splicing factor ATP-dependent RNA helicase	0	1	2
A9SC28	Predicted protein			1	0	2
A9SCN6	Predicted protein		Cytochrome c oxidase subunit 5C-2	0	1	2	335.302	342.763	278.778
A9SD39	Predicted protein	TPLATE, T22	Protein TPLATE	1	0	2
A9SDD7	MscS-Like mechanosensitive ion channel MSCL2	MSL1	Mechanosensitive ion channel protein 1, mitochondrial	0	1	2
A9SEK2	Predicted protein			2	1	2
A9SEN8	Predicted protein			1	3	2
A9SFW4	Predicted protein	GRIMP, TH65	Geminivirus Rep-interacting motor protein	2	0	2
A9SG13	Elongation factor Ts	EFTS	Elongation factor Ts, mitochondrial	1	0	2
A9SG28	Predicted protein	CTR1	Serine/threonine-protein kinase CTR1	1	0	2
A9SGW6	Predicted protein		Serine/threonine-protein kinase ATR	2	1	2
A9SH61	Predicted protein			0	1	2
A9SH82	Predicted protein		Phosphoserine aminotransferase, chloroplastic	0	1	2
A9SHE3	Predicted protein	LIL3:1	Chlorophyll A-B binding family protein	2	0	2	94.6835	16.2701	11.9794
A9SHF4	Malate dehydrogenase		Malate dehydrogenase, chloroplastic	0	3	2
A9SHS2	Predicted protein	ATK1, KATA	Kinesin-1	0	1	2
A9SI59	Predicted protein		Uncharacterized protein At4g13200, chloroplastic	3	2	2	151.018	53.2373	58.4644
A9SI99	Predicted protein	KEA4	K(+) efflux antiporter 4	1	0	2
A9SIH8	Predicted protein			1	0	2
A9SIH9	Predicted protein			1	0	2
A9SIK6	Bromodomain protein with a AAA ATPase domain		ATPase family AAA domain-containing protein At1g05910	1	1	2
A9SIM3	Predicted protein			1	0	2
A9SJ85	Predicted protein	ISE2, EMB25, PDE317	DEAD-box ATP-dependent RNA helicase ISE2, chloroplastic	1	0	2
A9SJQ3	Predicted protein			1	1	2
A9SKP8	Predicted protein	SLT3	Probable sodium/sulfate cotransporter 3	0	1	2
A9SKW3	Predicted protein	ATR3	NADPH-dependent diflavin oxidoreductase ATR3	1	0	2
A9SLW4	Predicted protein	PSL4	calmodulin-binding protein	0	1	2	28.0416	36.5628	16.7682
A9SM93	Predicted protein	BHLH89, EN24	Transcription factor bHLH89	1	0	2
A9SNW6	Predicted protein	CDC48E	Cell division control protein 48 homolog E	1	0	2
A9SPX0	Predicted protein			2	0	2
A9SRK8	Predicted protein			1	0	2
A9SSQ1	Predicted protein			2	1	2
A9STI0	Predicted protein	DHC10, IDA2	Dynein-1-beta heavy chain, flagellar inner arm I1 complex	3	1	2
A9STI7	Predicted protein	pgip	Polygalacturonase inhibitor	1	0	2
A9STV3	Predicted protein	SEC5A	Exocyst complex component 2	1	0	2	13.6126	18.5668	8.878
A9SVM6	Predicted protein			0	1	2
A9SVY0	Predicted protein	CNX1	Molybdopterin biosynthesis protein CNX1	1	0	2
A9SWX5	Predicted protein		Uncharacterized protein At2g33490	1	0	2
A9SX19	Predicted protein			3	0	2
A9SX84	Predicted protein	BETAA-AD	Beta-adaptin-like protein A	1	1	2
A9SX87	Predicted protein			2	0	2
A9SXD7	Aspartate aminotransferase		Aspartate aminotransferase, cytoplasmic	10	1	2
A9SXK0	Predicted protein	PTR5	Peptide transporter PTR5	1	0	2	6.65032	5.00047	6.23148
A9SXU8	Predicted protein			1	0	2
A9SY71	Predicted protein			0	2	2	14.4714	29.3951	19.5614
A9SYW3	Predicted protein		Glutamate--tRNA ligase, chloroplastic/mitochondrial	0	1	2
A9SZQ7	Predicted protein		Probable LRR receptor-like serine/threonine-protein kinase At1g12460	0	1	2
A9SZS9	Predicted protein			0	1	2
A9SZT2	Predicted protein			2	0	2
A9SZV5	Predicted protein			1	0	2
A9SZV9	Predicted protein		ARM repeat superfamily protein	1	0	2	9.83843	28.4605	6.10055
A9SZZ5	Predicted protein			1	0	2
A9T078	Predicted protein			1	0	2
A9T0M5	Tomosyn-like protein			1	3	2
A9T138	Predicted protein	RPL7A	60S ribosomal protein L7a	0	1	2	184.025	300.56	248.294
A9T1G1	Predicted protein	MBD10	Methyl-CpG-binding domain-containing protein 10	1	3	2
A9T2J9	Predicted protein		hydroxyproline-rich glycoprotein family protein	2	0	2	10.3502	14.4192	6.03597
A9T384	Predicted protein			0	1	2
A9T487	Predicted protein			1	1	2	6.05218	18.3584	9.63008
A9T4K7	Predicted protein	ALATS, ALARS	Alanine--tRNA ligase	0	1	2
A9T573	Predicted protein	PFP-ALPHA	Pyrophosphate--fructose 6-phosphate 1-phosphotransferase subunit alpha	3	3	2	33.5589	70.1415	14.8194
A9T5V1	Predicted protein		Probable aldehyde oxidase 3	1	0	2
A9T736	Predicted protein	SHM1	Serine hydroxymethyltransferase, mitochondrial	0	1	2
A9T781	Predicted protein			1	1	2
A9T782	Predicted protein	AGD2	ADP-ribosylation factor GTPase-activating protein AGD2	0	2	2
A9T7E0	Predicted protein	LEA14-A	Late embryogenesis abundant protein Lea14-A	0	4	2	152.83	138.052	94.7548
A9T7S0	Predicted protein		Katanin p80 WD40 repeat-containing subunit B1 homolog	1	0	2
A9T7Z2	Predicted protein			0	2	2
A9T8C5	Alternative oxidase	AOX1A, AOX1, HSR3	Ubiquinol oxidase 1a, mitochondrial	0	1	2
A9T8C6	Predicted protein	RPL40B, EMB2167, ERD16, HAP4, UBQ1	Ubiquitin-60S ribosomal protein L40-2	0	1	2
A9T8Q3	Predicted protein	RAN1, HMA7	Copper-transporting ATPase RAN1	1	1	2	25.0422	22.9281	42.5047
A9T939	Predicted protein	LACS9	Long chain acyl-CoA synthetase 9, chloroplastic	0	1	2
A9T9F0	Predicted protein	CA1	Cation-transporting ATPase CA1	1	0	2
A9T9L8	Predicted protein	CNGC4, HLM1	Cyclic nucleotide-gated ion channel 4	0	1	2
A9TA99	Predicted protein			4	0	2
A9TAP8	Phosphorylase	PHS1	Alpha-glucan phosphorylase 1	0	1	2	10.4427	71.6368	10.3894
A9TB92	Condensin complex subunit 1			1	1	2
A9TBQ3	Predicted protein			1	0	2
A9TC03	Predicted protein			1	0	2
A9TC31	Predicted protein			2	0	2
A9TE29	Predicted protein	MED12, CCT, CRP, MED12_1	Mediator of RNA polymerase II transcription subunit 12	0	1	2
A9TE41	Predicted protein			1	0	2
A9TET3	Predicted protein	FKFBP, F2KP	6-phosphofructo-2-kinase/fructose-2,6-bisphosphatase	2	1	2
A9TFL9	Predicted protein	HSP90-4, HSP81-4	Heat shock protein 90-4	1	5	2	13.2691	36.8947	35.4506
A9TGD4	ATP-binding cassette transporter, subfamily C, member 2, group MRP protein PpABCC2	ABCC1, EST1, MRP1	ABC transporter C family member 1	1	1	2
A9TGG1	Predicted protein			1	0	2
A9TH37	Predicted protein	MBD9	Methyl-CpG-binding domain-containing protein 9	1	0	2
A9TIA5	Pectinesterase	PME53, ARATH53	Probable pectinesterase 53	0	9	2
A9TJ01	Predicted protein	PIN1	Peptidyl-prolyl cis-trans isomerase Pin1	1	5	2	316.02	189.486	121.729
A9TJW1	DNA-directed RNA polymerase	RPOT2-TOM	DNA-directed RNA polymerase 2B, chloroplastic/mitochondrial	1	0	2	6.04506	8.72471	3.80867
A9TLP4	Predicted protein	NUDT3, NUDX3	Nudix hydrolase 3	2	0	2	45.6822	38.9023	27.3457
A9TMA6	Predicted protein			1	0	2
A9TMD3	Predicted protein	GAPA, GPA1	Glyceraldehyde-3-phosphate dehydrogenase A, chloroplastic	0	5	2	23.021	82.0367	93.0777
A9TPN5	Fructose-bisphosphate aldolase		Fructose-bisphosphate aldolase, chloroplastic	2	7	2
A9TPT4	Predicted protein			1	0	2	14.9279	10.1348	2.62431
A9TPY8	Predicted protein	ACO2	Aconitate hydratase 2, mitochondrial	1	0	2
A9TQ10	Predicted protein			0	1	2
A9TQ74	Predicted protein	WEB1	Protein WEAK CHLOROPLAST MOVEMENT UNDER BLUE LIGHT 1	1	0	2	0.116109	0	0
A9TQF6	Predicted protein	RPL38A, RPL38	60S ribosomal protein L38	0	2	2	189.939	282.315	270.017
A9TQN0	Predicted protein	ACA8	Calcium-transporting ATPase 8, plasma membrane-type	1	1	2	29.6681	12.2875	4.88685
A9TQT0	Predicted protein			1	1	2
A9TR52	Predicted protein			0	2	2
A9TR88	Predicted protein			2	0	2
A9TS81	Sucrose synthase	SUS3	Sucrose synthase 3	1	0	2
A9TT26	Predicted protein	LD	Homeobox protein LUMINIDEPENDENS	1	1	2
A9TU39	Predicted protein			5	3	2	110.139	21.0165	17.6084
A9TUC7	Predicted protein		Probable LRR receptor-like serine/threonine-protein kinase At4g20940	1	1	2
A9TVM1	Predicted protein	XDH	Xanthine dehydrogenase	2	0	2
A9TW32	Predicted protein	GGAT2, AOAT2, GGT2	Glutamate--glyoxylate aminotransferase 2	0	2	2	38.3166	46.6592	29.5624
A9TWF9	Predicted protein	SPY	Probable UDP-N-acetylglucosamine--peptide N-acetylglucosaminyltransferase SPINDLY	1	0	2
A9TWW4	ATP-binding cassette transporter, subfamily C, member 3, group MRP protein PpABCC3	ABCC2, EST4, MRP2	ABC transporter C family member 2	1	2	2
A9TXQ4	Predicted protein		Endosomal targeting BRO1-like domain-containing protein	0	1	2	11.0432	11.1831	23.1817
A9TYU0	Predicted protein	GC6	Golgin candidate 6	0	1	2
A9TZ55	Predicted protein		Leucine aminopeptidase 2, chloroplastic	1	0	2
A9TZA0	Predicted protein	NTMC2T6.1	C2 domain-containing protein At1g53590	0	1	2
A9TZC7	Predicted protein			1	0	2
A9TZH0	Predicted protein		Probable phosphoribosylformylglycinamidine synthase, chloroplastic/mitochondrial	1	0	2
A9U052	ATP-binding cassette transporter, subfamily B, member 11, group MDR/PGP protein PpABCB11		Putative multidrug resistance protein	1	0	2
A9U0H1	Predicted protein	TATB, HCF106	Sec-independent protein translocase protein TATB, chloroplastic	2	0	2	143.005	45.7089	23.3056
A9U1L9	Predicted protein	IQD1	Protein IQ-DOMAIN 1	1	0	2
A9U335	Predicted protein		Cox19-like CHCH family protein	0	1	2	95.5778	129.953	192.562
A9U3H0	SM/Sec1-family protein	KEU	SNARE-interacting protein KEULE	1	0	2	23.5608	28.9208	29.9769
A9U4E2	Predicted protein	PUB6	U-box domain-containing protein 6	3	0	2
A9U4P2	Predicted protein		DEAD-box ATP-dependent RNA helicase 52A	0	2	2
A9U4Z1	Predicted protein	MBD10	Methyl-CpG-binding domain-containing protein 10	1	0	2
A9U680	Predicted protein		2-Cys peroxiredoxin BAS1-like, chloroplastic	1	1	2
A9U6E2	Predicted protein			3	1	2
A9U6M1	Predicted protein			1	1	2
E1C9Y1	Predicted protein	AFRR	Monodehydroascorbate reductase	2	0	2
G8G0D7	ATP synthase CF1 beta subunit			0	2	2
P60290	DNA-directed RNA polymerase subunit beta'' (EC 2.7.7.6) (PEP) (Plastid-encoded RNA polymerase subunit beta'')	rpoC2	DNA-directed RNA polymerase subunit beta''	1	0	2
Q6WQW2	ATP synthase subunit c, chloroplastic (ATP synthase F(0) sector subunit c) (ATPase subunit III) (F-type ATPase subunit c) (F-ATPase subunit c)	atpH	ATP synthase subunit c, chloroplastic	1	5	2
A5PH41	HAK3 potassium transporter	HAK12	Putative potassium transporter 12	1	1	1
A9RAY9	Predicted protein			1	1	1
A9RDT8	Predicted protein	MSH6, AGAA.3, MSH6-1	DNA mismatch repair protein MSH6	0	2	1
A9RDU9	Proteasome subunit beta type	PBG1, PRCH	Proteasome subunit beta type-4	1	1	1	147.222	181.315	142.79
A9REF1	Predicted protein	MCSU3	Molybdenum cofactor sulfurase	1	1	1
A9RF92	Predicted protein			1	1	1
A9RGU0	Predicted protein			3	1	1
A9RGW4	Predicted protein	SEC	Probable UDP-N-acetylglucosamine--peptide N-acetylglucosaminyltransferase SEC	2	0	1
A9RJM8	Predicted protein		NADH dehydrogenase [ubiquinone] flavoprotein 1, mitochondrial	2	1	1
A9RJZ7	Predicted protein		Uncharacterized zinc finger protein At4g06634	2	0	1
A9RMW1	Predicted protein			2	0	1
A9RN80	Predicted protein			1	1	1
A9RPY0	4-hydroxyphenylpyruvate dioxygenase	HPD, PDS1	4-hydroxyphenylpyruvate dioxygenase	1	1	1	101.617	50.615	120.097
A9RQ25	Peptidyl-prolyl cis-trans isomerase	FKBP12	Peptidyl-prolyl cis-trans isomerase FKBP12	0	2	1	409.371	461.281	200.131
A9RQ81	Histone-lysine N-methyltransferase	ATX2, SDG30, SET30	Histone-lysine N-methyltransferase ATX2	2	1	1
A9RQX9	Predicted protein	DHAPS-1	Phospho-2-dehydro-3-deoxyheptonate aldolase 1, chloroplastic	0	2	1	55.0343	134.596	95.3791
A9RS38	HYDIN			2	1	1
A9RTB7	MM-ALDH	ALDH6B2	Methylmalonate-semialdehyde dehydrogenase [acylating], mitochondrial	2	1	1	48.666	49.1876	42.1628
A9RTT3	Predicted protein			2	0	1
A9RUR8	Predicted protein	PPC2	Phosphoenolpyruvate carboxylase 2	2	1	1	19.3329	10.9642	2.83508
A9RVI0	Predicted protein	MED13, GCT, MAB2, MED13_1	Mediator of RNA polymerase II transcription subunit 13	2	0	1
A9RWI5	Predicted protein	EPSIN2, EPSINR2	Clathrin interactor EPSIN 2	2	2	1
A9RWN7	Predicted protein		Putative nitric oxide synthase	1	1	1
A9RY66	Predicted protein	DCP5	Protein decapping 5	2	1	1
A9RYE4	Predicted protein	ESC	Putative DNA-binding protein ESCAROLA	2	1	1
A9RYJ3	Predicted protein	LC1	Dynein light chain 1, axonemal	1	1	1
A9RZT5	Predicted protein			2	2	1
A9S011	Predicted protein			1	1	1
A9S0W0	Predicted protein			2	0	1
A9S467	Predicted protein			2	0	1
A9S4T0	Predicted protein	XSP1	Xylem serine proteinase 1	0	11	1
A9S647	Predicted protein			1	1	1
A9S696	Predicted protein	TOR	Serine/threonine-protein kinase TOR	2	0	1
A9S6Q0	Predicted protein			2	0	1
A9S7H8	Predicted protein			2	0	1
A9S858	Predicted protein			2	1	1
A9S8X3	Predicted protein	GSTL2	Glutathione S-transferase L2, chloroplastic	1	1	1
A9S916	Predicted protein	AIR12	Auxin-induced in root cultures protein 12	2	0	1
A9S9E2	Phospholipase D	PLD1	Phospholipase D alpha 1	3	2	1	143.636	283.036	328.137
A9S9Q1	Predicted protein	BAM2	Leucine-rich repeat receptor-like serine/threonine-protein kinase BAM2	1	1	1
A9SA91	Predicted protein			0	3	1
A9SAI3	Predicted protein			1	1	1
A9SAR4	Predicted protein	FAAH	Fatty acid amide hydrolase	1	1	1
A9SAR7	Predicted protein	FOLT1	Folate transporter 1, chloroplastic	0	2	1	2.73931	7.51861	1.69714
A9SBW5	Predicted protein	SRF6	Protein STRUBBELIG-RECEPTOR FAMILY 6	2	1	1
A9SCU9	Predicted protein	MOR1	Protein MOR1	1	1	1
A9SDN2	Predicted protein			1	1	1
A9SE59	Predicted protein			4	0	1
A9SEV9	Predicted protein			1	1	1
A9SHE8	Predicted protein	BHLH92, EN22	Transcription factor bHLH92	1	1	1
A9SHM9	Predicted protein	AXR1	NEDD8-activating enzyme E1 regulatory subunit	1	1	1	7.76205	7.98928	2.11289
A9SIC8	Predicted protein			3	0	1	238.181	66.7625	131.582
A9SJE5	DNA-directed RNA polymerase	RPB2	DNA-directed RNA polymerase II subunit RPB2	3	0	1	16.9398	15.1403	23.3796
A9SJI9	Predicted protein			4	0	1
A9SKC1	Predicted protein	PTI1	Pto-interacting protein 1	0	3	1	36.7656	45.3426	46.5643
A9SKH3	Predicted protein		WEB family protein At5g55860	2	1	1
A9SKP2	Predicted protein			2	0	1
A9SKU4	Predicted protein			2	0	1
A9SLL3	Predicted protein	HSC-2	Heat shock cognate 70 kDa protein 2	1	1	1	0	1.54011	2.41216
A9SLN9	RNA helicase	SDE3	Probable RNA helicase SDE3	1	1	1
A9SME5	Predicted protein			2	1	1
A9SNZ9	Predicted protein	EBM	Mannosylglycoprotein endo-beta-mannosidase	2	0	1
A9SQ88	Predicted protein			1	1	1
A9SR71	Predicted protein			2	0	1
A9SRI3	Predicted protein	VHA-a3	Vacuolar proton ATPase a3	1	1	1
A9SRP7	Predicted protein			2	0	1
A9SRP8	Predicted protein			1	2	1
A9SSN9	Predicted protein			2	0	1
A9SSV9	Predicted protein	EBM	Mannosylglycoprotein endo-beta-mannosidase	5	0	1
A9STW9	Predicted protein	SDD1	Subtilisin-like protease SDD1	2	0	1
A9SVT9	Ribonuclease Z (RNase Z) (EC 3.1.26.11) (tRNA 3 endonuclease)			2	0	1
A9SW46	Predicted protein	GWD3, OK1, PWD	Phosphoglucan, water dikinase, chloroplastic	1	1	1
A9SXI7	DNA polymerase	POL2A, ABO4, EMB142, EMB2284, EMB529, ESD7, TIL1	DNA polymerase epsilon catalytic subunit A	2	0	1
A9SY65	Predicted protein	TOC132	Translocase of chloroplast 132, chloroplastic	2	0	1
A9SYW8	Predicted protein			2	0	1
A9SYY4	Predicted protein		alpha/beta-Hydrolases superfamily protein	2	0	1	39.252	28.2183	9.94795
A9SZ37	Predicted protein			2	0	1
A9SZY8	Predicted protein		L-ascorbate oxidase	0	2	1
A9T1Q3	Predicted protein	CPL3	RNA polymerase II C-terminal domain phosphatase-like 3	1	1	1
A9T256	Predicted protein		F-box protein At1g78280	3	0	1
A9T3S4	Adenylyl cyclase-associated protein	ATCAP1,CAP 1,CAP1	cyclase associated protein 1	4	2	1	38.932	70.1552	39.9816
A9T477	Predicted protein			0	2	1
A9T4W8	Predicted protein	TRP6, TRFL4	Telomere repeat-binding protein 6	0	2	1
A9T4Z7	Predicted protein		Zinc finger CCCH domain-containing protein 41	1	1	1
A9T5T6	ATP-binding cassette transporter, subfamily G, member 19, group PDR protein PpABCG19	PDR1	Pleiotropic drug resistance protein 1	2	0	1
A9T6N6	Superoxide dismutase	SODA	Superoxide dismutase [Mn], mitochondrial	3	1	1
A9T6N9	Predicted protein		Probable mitochondrial-processing peptidase subunit beta	1	2	1
A9T890	CLL3 clavata1-like receptor S/T protein kinase protein	HSL1	Receptor-like protein kinase HSL1	2	2	1
A9TAU8	Predicted protein	BXL5	Probable beta-D-xylosidase 5	5	2	1
A9TAV7	Predicted protein		Putative G-type lectin S-receptor-like serine/threonine-protein kinase At1g61610	2	0	1
A9TBI0	Predicted protein	CALS5, GSL2, LAP1	Callose synthase 5	2	0	1
A9TCG7	Predicted protein			1	1	1
A9TCH3	Sensory histidine protein kinase	AHK3, ORE12	Histidine kinase 3	2	0	1
A9TDY7	Predicted protein			10	0	1	236.174	1.01896	3.7194
A9TEA4	Predicted protein	CLC-D, CBSCLC2	Chloride channel protein CLC-d	2	0	1
A9TEL2	Predicted protein			1	1	1
A9TFY4	Predicted protein		Probable leucine-rich repeat receptor-like protein kinase At5g49770	2	1	1
A9TG05	Phosphoglycerate kinase	PGK	Phosphoglycerate kinase, chloroplastic	10	5	1
A9THU1	Predicted protein	DRIP2	E3 ubiquitin protein ligase DRIP2	2	0	1
A9TIB7	Queuine tRNA-ribosyltransferase			1	1	1
A9TJ18	Predicted protein	RACK1C	Guanine nucleotide-binding protein subunit beta-like protein C	4	0	1
A9TK89	DNA-directed RNA polymerase	RPB205, RPB1, RPII	DNA-directed RNA polymerase II subunit RPB1	1	1	1
A9TLK5	Predicted protein		Photosystem II 5 kD protein	1	7	1	349.051	912.461	768.484
A9TLT0	NADPH--cytochrome P450 reductase		NADPH--cytochrome P450 reductase	1	1	1
A9TLW1	Predicted protein			2	0	1
A9TMR9	Predicted protein			2	0	1
A9TMY2	Predicted protein	AAC2, ANT2	ADP,ATP carrier protein 2, mitochondrial	0	6	1
A9TNK8	Predicted protein			1	1	1
A9TPC4	SSADH	ALDH5F1, SSADH1	Succinate-semialdehyde dehydrogenase, mitochondrial	3	1	1	134.912	101.779	180.196
A9TQ60	Predicted protein		E3 UFM1-protein ligase 1 homolog	1	1	1
A9TRK2	Predicted protein	HSP70	Heat shock cognate 70 kDa protein	2	0	1	309.424	90.7087	356.795
A9TT01	Putative polycomb group protein	EMF2	Polycomb group protein EMBRYONIC FLOWER 2	2	0	1
A9TTD4	Predicted protein			2	0	1
A9TV53	ATP-binding cassette transporter, subfamily B, member 10, group ATM protein PpABCB10	ABCB23, ATM1, STA2	ABC transporter B family member 23, mitochondrial	2	0	1
A9TWA3	Predicted protein	SEC10	Exocyst complex component 5	1	1	1
A9TWL7	CHLH1 like Mg protoporphyrin IX chelatase subunit H protein	CHLH	Magnesium-chelatase subunit ChlH, chloroplastic	1	1	1
A9TZ13	Predicted protein	MEX1, RCP1	Maltose excess protein 1, chloroplastic	2	0	1
A9TZ26	Predicted protein			2	0	1
A9TZD1	Predicted protein			1	18	1
A9U2B4	Predicted protein	AAC2, ANT2	ADP,ATP carrier protein 2, mitochondrial	0	5	1
B2DFV1	KINID1a	TKRP125	125 kDa kinesin-related protein	1	1	1
C7BGM8	Formin 2A	FH3	Formin-like protein 3	3	3	1
E1C9S3	Predicted protein	GH3.5	Probable indole-3-acetic acid-amido synthetase GH3.5	3	5	1
P61243	Protein ycf2	ycf2	Protein ycf2	1	1	1

## Sheet: Table S6
Supplementary Table S6. List of precursor proteins of endogenous peptides identified in intact chloroplasts
Accession - protein unique number in the UniProtKB database
Protein function - protein name according to UniProtKB database
Putative homologue gene name - possible homologue; the results of BLAST homology analysis against the protein database of green plants (Viridiplantae)
Putative homologue function - known function of putative homologue gene
Number of identified endogenous peptides - the number of identified unique peptides from a given protein
Accession	Protein function	Putative homologue gene name	Putative homologue function	Number of identified unique endogenous peptides
A9RBG5	Predicted protein	PSBQ1, PSBQ	Oxygen-evolving enhancer protein 3-1, chloroplastic	4
A9RDX6	Plastocyanin, chloroplast, isoform 2	PETE	Plastocyanin, chloroplastic	6
A9RFL7	Predicted protein (Fragment)	LHCB5	Chlorophyll a-b binding protein CP26, chloroplastic	2
A9RIB5	Predicted protein (Fragment)	PSBP	Oxygen-evolving enhancer protein 2, chloroplastic	5
A9RJS3,A9T914,E1CA00,Q765P5,Q765P	Predicted protein		Chlorophyll a-b binding protein, chloroplastic	11
A9RMR9	Ribosomal protein S27	RPS27B, ARS27A	40S ribosomal protein S27-2	3
A9RT82	Plastocyanin, chloroplast, isoform 1	PETE	Plastocyanin, chloroplastic	4
A9RXF5,A9SJ72	60S ribosomal protein L36	RPL36B	60S ribosomal protein L36-2	2
A9S1D9	Predicted protein	PSBR	Photosystem II 10 kDa polypeptide, chloroplastic	3
A9S1E8	Predicted protein	PSBQ2, PSBQB	Oxygen-evolving enhancer protein 3-2, chloroplastic	2
A9SBV0	Predicted protein			2
A9SE34	Acyl carrier protein			2
A9SG93	Predicted protein			2
A9STC1	Predicted protein			2
A9SX82	Predicted protein (Fragment)		Thylakoid lumenal protein At1g03610, chloroplastic	2
A9T876	Predicted protein	PSBQ1, PSBQ, PSBQA	Oxygen-evolving enhancer protein 3-1, chloroplastic	2
A9TKV7,Q9SXW9	Plastocyanin, chloroplast	PETE	Plastocyanin, chloroplastic	8
A9U1K9	Predicted protein	PSBO	Oxygen-evolving enhancer protein 1, chloroplastic	6
P34915	Ribulose bisphosphate carboxylase large chain	rbcL	Ribulose bisphosphate carboxylase large chain	3
Q6YXL9	Cytochrome b559 subunit alpha	psbE	Cytochrome b559 subunit alpha	7
Q75WT7	Ribulose bisphosphate carboxylase small chain	RBCS1	Ribulose bisphosphate carboxylase small chain, chloroplastic	4

## Sheet: Table S7
Supplementary Table S7. List of endogenous peptides, with high antimicrobial potential (AMPA results)
Accession - protein unique number in the UniProtKB database
Protein function - protein name according to UniProtKB database
Endogenous peptide sequence - amino acid sequences of identified endogenous peptides
Putative antimicrobial sequence - sequence having an antimicrobial activity according to the AMPA algorithm
Propensity value - used by AMPA algorithm to score antimicrobial potential; the less the value the better; threshold value is 0.225
"+" и "-" - indicates that the corresponding peptide has been or hasn't been identified in an appropriate cell type
Acession	Protein function	Endogenous peptide sequence	Putative antimicrobial sequence	Propensity value	Protoplasts	Gametiphores	Protonema
A9S1D9	Predicted protein	VKEPLGPSGDFKNKKGVDAGGRVLKGKGVYQF	GGRVLKGKGVYQ	0.189	+	-	-
A9SK57	Predicted protein	EAWSFHSALVVASTVHSHQHLRIVRLS	VHSHQHLRIVRL	0.189	+	-	-
A9S7G3	Predicted protein	YIDESEVLTPADDVNHINKHNYRIPF	VNHINKHNYRIP	0.17	+	-	-
A9SWM3	Alpha-mannosidase (EC 3.2.1.-)	DDETIVEIAPMEIRTFLLRVRSNKHH	IRTFLLRVRSNKH	0.167	-	-	+
Q6YXM6	30S ribosomal protein S12, chloroplastic	GTLDAVGVKDRQQGRSKYGVKKPK	DRQQGRSKYGVKKP	0.185	+	-	-
A9SC63	Predicted protein	ASGKVMDPENLNLNVKKTVYAVR	NLNLNVKKTVYAV	0.169	-	-	+
A9TNC8,A9TTN2	Predicted protein	IEDVTPIPTDSTRRKGGRRGRRL	DSTRRKGGRRGRR	0.17	+	-	-
A9RXF5	60S ribosomal protein L36	APSVVSNGIAVGLHRGHQVTKR	AVGLHRGHQVTK	0.189	+	-	-
A9RXF5	60S ribosomal protein L36	LKVGKDKRALKVAKRKLGTHLR	KDKRALKVAKRKLGTHL	0.176	-	-	+
A9TNC8,A9TTN2	Predicted protein	DVTPIPTDSTRRKGGRRGRRL	DSTRRKGGRRGRR	0.17	+	-	-
P34915	Ribulose bisphosphate carboxylase large chain (RuBisCO large subunit) (EC 4.1.1.39)	MHAVLDRQKNHGMHFRVLAK	RQKNHGMHFRVLA	0.181	+	-	-
A9RXF5	60S ribosomal protein L36	VVSNGIAVGLHRGHQVTKR	AVGLHRGHQVTK	0.189	+	-	-
A9S0Z8	Predicted protein	DTMEVEPAKVSKKKRANRV	PAKVSKKKRANR	0.151	+	-	-
A9RLG5	Predicted protein	KGVDAGGRVLKGKGVYQF	GGRVLKGKGVYQ	0.189	+	-	-
A9RLG5	Predicted protein	KGVDAGGRVLKGKGVYQ	AGGRVLKGKGVY	0.17	+	-	-
A9RLG5	Predicted protein	GVDAGGRVLKGKGVYQF	GGRVLKGKGVYQ	0.189	+	-	-
A9TWV1	Predicted protein (Fragment)	AELESLGHIRHRSLVKV	SLGHIRHRSLVK	0.164	+	-	-
P34915	Ribulose bisphosphate carboxylase large chain (RuBisCO large subunit) (EC 4.1.1.39)	AVLDRQKNHGMHFRVLA	RQKNHGMHFRVL	0.181	-	-	+
A9TVA9	Predicted protein (Fragment)	AKPVIGPKRGSVVKVL	KPVIGPKRGSVVKV	0.18	+	-	-
P80658,G8G0D7	ATP synthase subunit beta, chloroplastic (EC 3.6.3.14) (ATP synthase F1 sector subunit beta) (F-ATPase subunit beta)	GASTVLTKTQNIGRIS	STVLTKTQNIGRI	0.183	-	-	+
A9RXF5	60S ribosomal protein L36	GIAVGLHRGHQVTKR	AVGLHRGHQVTK	0.189	+	-	-
A9TU20	Predicted protein (Fragment)	EVKPVIGPKRGSIVK	KPVIGPKRGSIV	0.176	+	-	-
A9SPD7,A9TU20	Predicted protein	PVIGPKRGSIVKVL	PVIGPKRGSIVKV	0.176	+	-	-
A9SY90	Predicted protein	KALKTCVVGKSVNH	KALKTCVVGKSVN	0.194	-	+	-
A9T090	Histone H2A	SGRGKSSGKKTVSR	SGRGKSSGKKTVS	0.193	+	-	-
A9T9F4	Predicted protein	KTPGKKTIVKVGYN	KTPGKKTIVKVGY	0.174	-	-	+
A9TVA9	Predicted protein (Fragment)	PVIGPKRGSVVKVL	PVIGPKRGSVVKV	0.176	+	-	-
A9TVA9	Predicted protein (Fragment)	AKPVIGPKRGSVVK	KPVIGPKRGSVV	0.176	+	-	-
A9RBZ9,A9SGR0	Uncharacterized protein	LRTKFKIQYQFYR	LRTKFKIQYQFY	0.171	+	-	-
A9RXB3	Predicted protein	FGKILLQKVTGKY	FGKILLQKVTGK	0.181	+	-	-
A9SFY4	60S ribosomal protein L18a	YPTTIKNYGIWVR	YPTTIKNYGIWV	0.173	+	-	-
A9SIT7,A9SPG7	60S ribosomal protein L27	VKFLKPNKVVVLL	VKFLKPNKVVVL	0.181	-	-	+
A9SPD7,A9TU20	Predicted protein	PVIGPKRGSIVKV	PVIGPKRGSIVK	0.173	+	-	-
B3SRQ1	Dicer-like 4	IFVERKITTRVLA	IFVERKITTRVL	0.18	-	+	-
P80658	ATP synthase subunit beta, chloroplastic (EC 3.6.3.14) (ATP synthase F1 sector subunit beta) (F-ATPase subunit beta)	LLAPYRRGGKIGL	LLAPYRRGGKIG	0.174	+	-	-
Q6YXM8	Photosystem II CP47 chlorophyll apoprotein (PSII 47 kDa protein) (Protein CP-47)	GLPWYRVHTVVLN	GLPWYRVHTVVL	0.178	-	-	+
A9RAY9	Uncharacterized protein	KRSRLSKLQIHK	KRSRLSKLQIH	0.17	+	-	-
A9RJ20	Predicted protein	QSRWNIKACPVR	QSRWNIKACPV	0.178	-	-	+
A9RN42	Ribosomal protein	VSLLKKNWQNVR	VSLLKKNWQNV	0.17	+	-	-
A9RT52	Predicted protein	YLRWAVHGFRIT	YLRWAVHGFRI	0.18	+	-	-
A9RX76	Fructose-bisphosphate aldolase (EC 4.1.2.13)	VASKVWSKVFYF	VASKVWSKVFY	0.18	+	-	-
A9S9C6	Predicted protein	SRGVRNVPTRVR	SRGVRNVPTRV	0.189	+	-	-
A9SFY4	60S ribosomal protein L18a	SFRFHQYQVVGR	SFRFHQYQVVG	0.183	+	-	-
A9SIT7,A9SPG7	60S ribosomal protein L27	VKFLKPNKVVVL	VKFLKPNKVVV	0.177	+	-	-
A9SJ75	Predicted protein	LVTRTNICIHQL	LVTRTNICIHQ	0.18	+	-	-
A9TLF2	Predicted protein	LRTVRKGSLRTN	LRTVRKGSLRT	0.186	-	-	+
A9RBZ9	Uncharacterized protein	TKFKIQYQFYR	TKFKIQYQFY	0.17	+	-	-
A9RBZ9	Uncharacterized protein	LRTKFKIQYQF	LRTKFKIQYQ	0.183	+	-	-
A9REY9	Predicted protein	IINKGSRSGRH	IINKGSRSGR	0.177	+	-	-
A9RHV4	Predicted protein	VTIKKSKNILF	VTIKKSKNIL	0.182	+	-	-
A9RR37	Predicted protein	VKAISRAIRRA	VKAISRAIRR	0.175	-	+	-
A9RX76	Fructose-bisphosphate aldolase (EC 4.1.2.13)	VASKVWSKVFY	VASKVWSKVF	0.176	+	-	-
A9RXB3	Predicted protein	KILLQKVTGKY	KILLQKVTGK	0.174	-	-	+
A9SIT7,A9SPG7,A9TFR5	60S ribosomal protein L27	VKFLKPNKVVV	VKFLKPNKVV	0.173	+	-	-
A9SL09	PsaH photosystem I reaction center subunit	FTKRGLLLKFL	FTKRGLLLKF	0.193	+	-	-
A9SZW7	Predicted protein	LFIVRRGKGGV	LFIVRRGKGG	0.169	+	-	-
A9T8U3	Predicted protein (Fragment)	CHSKLAGRRIQ	CHSKLAGRRI	0.175	-	+	-
P34915	Ribulose bisphosphate carboxylase large chain (RuBisCO large subunit) (EC 4.1.1.39)	QKNHGMHFRVL	QKNHGMHFRV	0.182	+	-	-
A9RBZ9	Uncharacterized protein	LRTKFKIQYQ	LRTKFKIQY	0.164	+	-	-
A9REN8	Predicted protein	YIQNVGVRSF	YIQNVGVRS	0.182	+	-	-
A9RHV4	Predicted protein	VTIKKSKNIL	VTIKKSKNI	0.162	+	-	-
A9RL16	Predicted protein	VISVKGVKGR	VISVKGVKG	0.167	+	-	-
A9RU26	Uncharacterized protein	VKLNKHIWSR	VKLNKHIWS	0.163	+	-	-
A9RXW5	Predicted protein	LNVVIGKHGL	LNVVIGKHG	0.179	+	-	-
A9S722	Predicted protein	HVKAVLTRVN	HVKAVLTRV	0.175	-	-	+
A9SHP3	Photosystem II reaction center Psb28 protein	QVKPVIQFIR	QVKPVIQFI	0.179	-	-	+
A9SIT7	60S ribosomal protein L27	FKTGKNRWFF	FKTGKNRWF	0.167	+	-	-
A9SNT0	Predicted protein	KVVQFITVKL	KVVQFITVK	0.174	+	-	-
A9SWE0	Predicted protein	VFLKKQKVPN	VFLKKQKVP	0.168	-	-	+
A9RJI9,A9SKL6,A9TMU5	Predicted protein	VKTLTGKTIT	VKTLTGKTI	0.178	+	-	-
A9TV75	Predicted protein	YKLPVVVIIF	YKLPVVVII	0.18	+	-	-
A9U0S9	Predicted protein	KGTGVMKISL	KGTGVMKIS	0.183	+	-	-
A9RTI4	Predicted protein	ISSPTGRNVLKRRRAKGRKNLVPKSNPKSGKYA	VLKRRRAKGRKNLVPKS	0.2	-	-	+
A9RBA3	Uncharacterized protein (Fragment)	TKRTKKAGIVGKYGTRYGASLRKQIKKM	TKRTKKAGIVGKYGTRYGASLRKQIKK	0.199	-	-	+
A9RBA3	Uncharacterized protein (Fragment)	TKRTKKAGIVGKYGTRYGASLRKQIKK	TKRTKKAGIVGKYGTRYGASLRKQIK	0.199	-	-	+
A9SVW7	Predicted protein	ADSADKMTVLVTGAGGRTGRLAFQKLK	GGRTGRLAFQKL	0.198	-	-	+
A9SPG7	60S ribosomal protein L27	IAKYPRKVIKKASQKTIAKRSRLKAF	IAKYPRKVIKKASQKTIAKRSRLKA	0.198	-	-	+
A9SKS4	Predicted protein	PSQKTFRIKKKLAKKLRQNRPIPH	TFRIKKKLAKKLRQNRPIP	0.202	-	-	+
A9RXF5	60S ribosomal protein L36	LKVGKDKRALKVAKRKLGTHLRA	KRALKVAKRKLGTHLR	0.203	-	-	+
A9U6E2	Predicted protein	LVVILPIILLGVYLYNWSYT	ILLGVYLYNWSY	0.202	+	-	-
A9RK17	Predicted protein	YTLGYTTTLKSLRGGKGKL	YTTTLKSLRGGKGK	0.196	+	-	-
A9TFR5	60S ribosomal protein L27	VIKKASQKTIAKRSRLKAF	VIKKASQKTIAKRSRLKA	0.202	+	-	-
A9RK17	Predicted protein	YTLGYTTTLKSLRGGKGK	YTTTLKSLRGGKG	0.195	+	-	-
A9RK17	Predicted protein	GYTTTLKSLRGGKGKL	YTTTLKSLRGGKGK	0.196	+	-	-
A9TU20	Predicted protein (Fragment)	VKPVIGPKRGSIVKVL	VKPVIGPKRGSIVKV	0.199	+	-	-
A9RK17	Predicted protein	GYTTTLKSLRGGKGK	YTTTLKSLRGGKG	0.195	+	-	-
A9RQ31	Serine hydroxymethyltransferase (EC 2.1.2.1)	VVTTTTHKSLRGPR	VVTTTTHKSLRGP	0.203	+	-	-
A9TBI0	Predicted protein	SKVYYSVLVKAVNG	SKVYYSVLVKAVN	0.2	-	+	-
A9TU20	Predicted protein (Fragment)	VKPVIGPKRGSIVK	VKPVIGPKRGSIV	0.199	+	-	-
A9RQ30	Predicted protein (Uncharacterized protein)	FWKNVGLGFKTPR	FWKNVGLGFKTP	0.201	+	-	-
A9RTT3	Uncharacterized protein	ELRRIKPVSKMSC	ELRRIKPVSKMS	0.195	+	-	-
A9RX76	Fructose-bisphosphate aldolase (EC 4.1.2.13)	VASKVWSKVFYFL	VASKVWSKVFYF	0.197	+	-	-
A9SSP0	Predicted protein	GGGFRVLHLVRPF	GGGFRVLHLVRP	0.2	-	+	-
A9TQE5	Predicted protein	YTIVSIGKKGNSY	YTIVSIGKKGNS	0.198	+	-	-
A9RI67	Beta-galactosidase (EC 3.2.1.23)	RALIINGQRRML	RALIINGQRRM	0.196	-	+	-
A9RQ30	Predicted protein (Uncharacterized protein)	WKNVGLGFKTPR	WKNVGLGFKTP	0.2	+	-	-
A9T8C6	Predicted protein	CLRSVGHCVQLL	CLRSVGHCVQL	0.199	+	-	-
A9TP65	Predicted protein	KTQKRVKSGGIY	KTQKRVKSGGI	0.199	-	+	-
A9RJI9,A9SKL6	Predicted protein	VKTLTGKTITL	VKTLTGKTIT	0.198	+	-	-
A9RXW5	Predicted protein	LNVVIGKHGLL	LNVVIGKHGL	0.199	+	-	-
A9SK20	Predicted protein	VTRIAPHSKYLKRIKSAKKYHAHD	HSKYLKRIKSAKKYH	0.21	-	-	+
A9TK88	Peptidyl-prolyl cis-trans isomerase (EC 5.2.1.8)	LGKPLHYKGSKFHRVIPQ	PLHYKGSKFHRVIP	0.208	+	-	-
A9TAF7	Predicted protein	MGSNRRHHRRAASL	GSNRRHHRRAAS	0.206	+	-	-
A9SVB6	Predicted protein	RLAAIEKNLYVVGRGLKTLVLN	LYVVGRGLKTLVL	0.213	-	+	-
A9SPD7	Predicted protein	PVIGPKRGSIVKVLRRESY	IGPKRGSIVKVLRRES	0.211	+	-	-
A9SIT7,A9SPG7	60S ribosomal protein L27	VKFLKPNKVVVLLQ	VKFLKPNKVVVLL	0.211	-	-	+
A9SRI0	Predicted protein	QRRKGKVPRKSIPN	QRRKGKVPRKSIP	0.211	-	+	-
A9TK88	Peptidyl-prolyl cis-trans isomerase (EC 5.2.1.8)	NRLGKPLHYKGSK	NRLGKPLHYKGS	0.211	+	-	-
A9SUL8	Predicted protein	TAQARNARKGKKVSVRATASVETAQKTDNALVEKSVNTIRF	ARKGKKVSVRAT	0.215	-	-	+
A9RR66	Predicted protein	VQGQRSVLSRCVLQH	VQGQRSVLSRCVLQ	0.215	+	-	-
A4ZFZ1	Lipoxygenase (EC 1.13.11.12)	SWVYNTSFKTGRVF	SWVYNTSFKTGRV	0.216	+	-	-
A9SC02	Predicted protein	VKEKVVRNYANM	VKEKVVRNYAN	0.216	+	-	-
A9U6R4	Predicted protein (Fragment)	KAGIARQRCGIA	KAGIARQRCGI	0.214	-	+	-
A9RQ30	Predicted protein (Uncharacterized protein)	LHFVRKYQRYEKRHSNLAAH	HFVRKYQRYEKRHSNL	0.219	+	-	-
A9TKT0	Predicted protein	NPTTSCYIVGQNVSVRV	SCYIVGQNVSVR	0.217	+	-	-
A9TU20	Predicted protein (Fragment)	VKPVIGPKRGSIV	VKPVIGPKRGSI	0.218	+	-	-
A4ZFZ1	Lipoxygenase (EC 1.13.11.12)	SWVYNTSFKTGR	SWVYNTSFKTG	0.217	+	-	-

## Sheet: Table S8
Supplementary Table S8. Functional annotation of precursor proteins using DAVID service
DAVID clustering report groups similar/relevant functional annotations together which makes the biology clearer and more focused. Cluster names with corresponding enrichment scores are highlighted by color.
Enrichment score - the geometric mean (in -log scale) of member's p-values in a corresponding annotation cluster
Category - a database collecting similar annotation information, such as: GO, BioCarta, KEGG, etc
Term - a detailed item in an annotation source, such as: p53 signaling pathway in BioCarta
Count - number of genes belonging to an annotation term
% - the percentage of genes in the list associated with particular annotation term
Pvalue - Fisher Exact Probability Value adopted to measure the gene-enrichment in annotation terms. Fisher Exact P-Value = 0 represents perfect enrichment
Genes - genes in the list associated with particular annotation term
List Total - number of genes in the input gene list mapped to any term in this category
Pop Hits - (population hits) total number of genes with this term
Pop Total - (population total) total number of genes within this category
Fold Enrichment - the ratio of the persentage of the input genes involved in the term to the persentage of the input genes involved in the category. Fold Enrichment = ( Count / Pop Hits ) / ( List Total / Pop Total )
Bonferroni, Benjamini, FDR - probability values used for gene-enrichment analysis along with Fisher Exact Probability Value
Ribosomal proteins	Enrichment Score: 31.28
Category	Term	Count	%	PValue	Genes	List Total	Pop Hits	Pop Total	Fold Enrichment	Bonferroni	Benjamini	FDR
GOTERM_MF_FAT	GO:0003735_structural constituent of ribosome	176	10.3044	1.32679e-51	A9RGA2, A9RT00, A9S995, A9SVY6, A9SUH7, A9SZA5, A9SB19, A9RHR8, A9SVY4, A9RKC7, A9RV72, A9RCX9, A9S4V0, A9S8F4, A9TAH6, A9RQ87, A9S4N9, A9RXF5, A9SRC4, A9RQ90, A9S9N7, A9RTU1, A9RHY7, A9RRL5, A9RPP3, A9RRL7, A9TTN2, A9RHY0, A9S0K9, Q6YXK9, Q6YXK7, A9RB07, A9SAF3, A9TQQ5, A9S086, A9TBS1, Q6YXK6, A9RJP0, Q6YXK5, A9RMS0, A9RB09, A9RN42, A9S083, A9RCB8, A9RK17, A9S6G5, A9SIT7, A9TPV1, A9SFY4, A9RPY2,…	1014	521	9988	3.32748	6.62067e-49	6.62067e-49	1.91009e-48	3.32748
GOTERM_MF_FAT	GO:0005198_structural molecule activity	185	10.8314	1.9587e-48	A9RGA2, A9RT00, A9S995, A9SVY6, A9SUH7, A9SZA5, A9RQS1, A9SB19, A9RHR8, A9SVY4, A9RKC7, A9RV72, A9S4V0, A9RCX9, A9S8F4, A9TAH6, A9RQ87, A9S4N9, A9RXF5, A9RIQ2, A9SRC4, A9RQ90, A9S9N7, A9RTU1, A9RHY7, A9RRL5, A9RPP3, A9RRL7, A9TTN2, A9RHY0, A9S0K9, Q6YXK9, Q6YXK7, A9RB07, A9SAF3, A9TQQ5, A9S086, A9TBS1, Q6YXK6, A9RJP0, A9RMS0, Q6YXK5, A9RB09, A9RN42, A9S083, A9RCB8, A9RK17, A9S6G5, A9RIQ1, A9SIT7,…	1014	594	9988	3.06779	9.77391e-46	4.88695e-46	2.81981e-45	3.06779
GOTERM_BP_FAT	GO:0006412_translation	202	11.8267	4.88722e-40	A9RT00, A9RGA2, A9S995, A9SVY6, A9SUH7, A9SZA5, A9T0S0, A9SB19, A9RHR8, A9SVY4, A9RKC7, A9RV72, A9RCX9, A9S4V0, A9S8F4, A9RQ87, A9TAH6, A9RXF5, A9S4N9, A9RQ90, A9SRC4, A9S9N7, A9RTU1, A9RHY7, A9RRL5, A9SRC9, A9RPP3, A9RRL7, A9TTN2, A9RHY0, A9S0K9, Q6YXK9, A9RB07, Q6YXK7, A9SAF3, A9TQQ5, A9S086, Q6YXK6, A9RJP0, A9TBS1, A9RB09, Q6YXK5, A9RMS0, A9RE84, A9S083, A9RN42, A9RCB8, A9RK17, A9S6G5, A9RGA5,…	878	681	7419	2.50643	2.88835e-37	1.44417e-37	7.20312e-37	2.50643
GOTERM_CC_FAT	GO:0030529_ribonucleoprotein complex	190	11.1241	1.54791e-27	A9RGA2, A9RT00, A9S995, A9SVY6, A9SUH7, A9SZA5, A9SB19, A9RHR8, A9SVY4, A9RKC7, A9RV72, A9S4V0, A9RCX9, A9S8F4, A9TJW2, A9SD11, A9TAH6, A9RQ87, A9S4N9, A9RXF5, A9SRC4, A9RQ90, A9S9N7, A9RTU1, A9RHY7, A9RRL5, A9RPP3, A9RRL7, A9SL50, A9TTN2, A9RHY0, A9S0K9, Q6YXK9, A9T138, Q6YXK7, A9RB07, A9SAF3, A9TQQ5, A9S086, A9TBS1, Q6YXK6, A9RJP0, A9RMS0, Q6YXK5, A9RB09, A9RN42, A9S083, A9SGM3, A9RCB8, A9RK17,…	492	569	2903	1.97026	2.72433e-25	2.72433e-25	1.89948e-24	1.97026
GOTERM_CC_FAT	GO:0005840_ribosome	178	10.4215	2.40714e-26	A9RGA2, A9RT00, A9S995, A9SVY6, A9SUH7, A9SZA5, A9SB19, A9RHR8, A9SVY4, A9RKC7, A9RV72, A9RCX9, A9S4V0, A9S8F4, A9TAH6, A9RQ87, A9S4N9, A9RXF5, A9SRC4, A9RQ90, A9S9N7, A9RTU1, A9RHY7, A9RRL5, A9RPP3, A9RRL7, A9TTN2, A9RHY0, A9S0K9, Q6YXK9, Q6YXK7, A9RB07, A9SAF3, A9TQQ5, A9S086, A9TBS1, Q6YXK6, A9RJP0, Q6YXK5, A9RMS0, A9RB09, A9RN42, A9S083, A9SGM3, A9RCB8, A9RK17, A9S6G5, A9SIT7, A9TPV1, A9SFY4,…	492	525	2903	2.00052	4.23657e-24	2.11829e-24	2.95386e-23	2.00052
GOTERM_CC_FAT	GO:0043232_intracellular non-membrane-bounded organelle	213	12.4707	4.86259e-15	A9RT00, A9RGA2, A9S995, A9SVY6, A9S203, A9SUH7, A9RDI7, A9SZA5, A9RQS1, A9SB19, A9TZ58, A9RHR8, A9SVY4, A9RKC7, A9RV72, A9RDI2, A9RCX9, A9S4V0, A9S8F4, A9RQJ1, A9RQ87, A9TAH6, A9RXF5, A9S4N9, A9RQ90, A9SRC4, A9S9N7, A9RTU1, A9RHY7, A9RRL5, A9RPP3, A9RRL7, A9TTN2, A9RHY0, A9S0K9, Q6YXK9, A9RB07, Q6YXK7, A9SAF3, A9TQQ5, A9S086, Q6YXK6, A9RJP0, A9TBS1, A9RB09, Q6YXK5, A9RMS0, A9S083, A9RN42, A9SGM3,…	492	821	2903	1.5308	8.59757e-13	1.22791e-13	5.9952e-12	1.5308
GOTERM_CC_FAT	GO:0043228_non-membrane-bounded organelle	213	12.4707	4.86259e-15	A9RT00, A9RGA2, A9S995, A9SVY6, A9S203, A9SUH7, A9RDI7, A9SZA5, A9RQS1, A9SB19, A9TZ58, A9RHR8, A9SVY4, A9RKC7, A9RV72, A9RDI2, A9RCX9, A9S4V0, A9S8F4, A9RQJ1, A9RQ87, A9TAH6, A9RXF5, A9S4N9, A9RQ90, A9SRC4, A9S9N7, A9RTU1, A9RHY7, A9RRL5, A9RPP3, A9RRL7, A9TTN2, A9RHY0, A9S0K9, Q6YXK9, A9RB07, Q6YXK7, A9SAF3, A9TQQ5, A9S086, Q6YXK6, A9RJP0, A9TBS1, A9RB09, Q6YXK5, A9RMS0, A9S083, A9RN42, A9SGM3,…	492	821	2903	1.5308	8.59757e-13	1.22791e-13	5.9952e-12	1.5308
Chloroplast proteins	Enrichment Score: 13.76
Category	Term	Count	%	PValue	Genes	List Total	Pop Hits	Pop Total	Fold Enrichment	Bonferroni	Benjamini	FDR
GOTERM_CC_FAT	GO:0034357_photosynthetic membrane	55	3.22014	4.22984e-24	A9SHP6, A9SBL7, A9TU20, A9RTF7, A9RF28, Q6YXN1, A9S1E8, Q6YXN8, Q6YXN9, A9S1E1, A9RLG5, A9RLG4, A9SFV4, A9SRC8, A9SA96, A9S9W5, A9SEQ5, A9SH79, A9RNK7, A9S1D9, A9SJ10, A9RS28, A9SPD7, A9SKP1, A9SY12, A9SPH7, A9RBG5, A9TCU9, Q6YXL9, A9TVA9, A9TT51, A9REG3, A9SL09, Q6YXL3, A9RIB5, A9SSB6, Q8MFA3, A9SGR0, Q8MFA2, A9U1K9, A9RBZ9, A9RKI7, A9SG93, A9RY19, A9RUW2, A9TWD4, A9T876, A9TSK0, Q6YXM8, A9SX66,…	492	81	2903	4.00645	7.44453e-22	2.48151e-22	5.19054e-21
GOTERM_CC_FAT	GO:0009521_photosystem	50	2.9274	2.39855e-21	A9SHP6, A9SBL7, A9TU20, A9RTF7, A9RF28, Q6YXN1, A9S1E8, Q6YXN8, Q6YXN9, A9S1E1, A9RLG5, A9RLG4, A9SFV4, A9SRC8, A9SA96, A9S9W5, A9SEQ5, A9SH79, A9RNK7, A9S1D9, A9SJ10, A9RS28, A9SPD7, A9SKP1, A9SY12, A9SPH7, A9RBG5, A9TCU9, Q6YXL9, A9TVA9, A9TT51, A9REG3, A9SL09, A9RIB5, Q8MFA3, A9SGR0, Q8MFA2, A9U1K9, A9RBZ9, A9RKI7, A9SG93, A9RUW2, A9TWD4, A9T876, A9TSK0, Q6YXM8, A9S7M8, Q6YXQ2, A9S7M9	492	75	2903	3.9336	4.22145e-19	1.05536e-19	2.94332e-18
GOTERM_CC_FAT	GO:0009579_thylakoid	60	3.51288	6.36091e-20	A9SHP6, A9SBL7, Q6YXR5, A9TU20, Q6YXR2, A9RTF7, A9RF28, Q6YXN1, A9S1E8, Q6YXN8, Q6YXN9, A9S1E1, A9RLG5, A9RLG4, A9SFV4, A9SRC8, A9SA96, A9S9W5, A9SEQ5, A9SH79, A9RNK7, Q6YXK3, Q6YXK2, A9S1D9, A9SJ10, A9RS28, A9SPD7, A9SKP1, A9SY12, A9SPH7, A9RBG5, A9TCU9, Q6YXL9, A9TVA9, A9TT51, A9REG3, A9SL09, Q6YXL3, A9RIB5, A9SSB6, A9SGR0, Q8MFA3, Q8MFA2, A9U1K9, A9RBZ9, A9RKI7, A9SG93, A9RY19, A9RUW2, A9TWD4,…	492	108	2903	3.278	1.11952e-17	2.23904e-18	7.80562e-17
INTERPRO	IPR001344:Chlorophyll A-B binding protein	33	1.93208	9.75296e-22	A9U5B1, A9U5B0, A9RAR8, A9SNV6, A9TED6, Q765P6, A9TKU6, A9S6S7, A9T399, A9S6F4, A9T3X6, A9RJS3, A9RFL7, A9TJ06, A9RNP2, A9RBQ3, A9RU32, A9RAS2, A9TB65, A9RW10, A9TJX6, A9T2F8, A9U3M1, A9SGM1, A9RT62, A9TEM8	1468	52	17208	7.43901	1.49123e-18	1.49123e-18	1.62424e-18
GOTERM_BP_FAT	GO:0019684_photosynthesis, light reaction	39	2.28337	6.65219e-19	A9U5B1, A9U5B0, A9RAR8, A9SNV6, A9TED6, Q765P6, Q6YXR5, Q6YXL9, A9TKU6, A9RTF7, A9S6S7, A9T399, A9S6F4, A9T3X6, Q6YXN8, Q6YXN9, A9RJS3, A9RFL7, A9TJ06, A9RNP2, A9RBQ3, A9RU32, A9RAS2, A9TB65, A9RW10, A9TJX6, A9T2F8, A9U3M1, Q6YXM8, A9SGM1, A9RT62, A9TEM8	878	67	7419	4.91859	3.93145e-16	9.82862e-17	9.80446e-16
GOTERM_BP_FAT	GO:0009765_photosynthesis, light harvesting	33	1.93208	1.40978e-17	A9U5B1, A9U5B0, A9RAR8, A9SNV6, A9TED6, Q765P6, A9TKU6, A9S6S7, A9T399, A9S6F4, A9T3X6, A9RJS3, A9RFL7, A9TJ06, A9RNP2, A9RBQ3, A9RU32, A9RAS2, A9TB65, A9RW10, A9TJX6, A9T2F8, A9U3M1, A9SGM1, A9RT62, A9TEM8	878	52	7419	5.36243	8.33178e-15	1.66636e-15	2.07783e-14
SP_PIR_KEYWORDS	chloroplast	65	3.80562	1.28295e-23	A9U5B1, A9U5B0, A9SNV6, Q765P6, Q6YXR5, P34915, Q6YXR2, Q6YXN1, A9S6S7, P61243, A9S6F4, Q6YXN8, Q6YXN9, P60407, A9RJS3, Q6YXN5, A9TJ06, A9RNP2, Q6YXK9, A9RAS2, Q6YXK7, A9RW10, Q6YXK6, A9TJX6, Q6YXK5, Q6YXK3, A9U3M1, Q6YXK2, A9SGM1, A9RT62, A9TEM8, A9RAR8, A9TED6, Q6YXL9, A9TKU6, P60290, Q6YXL0, Q6YXL3, A9T399, A9T3X6, Q6YXP5, Q8MFA3, Q8MFA2, Q6YXP6, A9RCV2, A9RFL7, A9RD31, A9RBQ3, A9RU32, Q6YXM4,…	601	148	5256	3.8409	1.88594e-21	1.88594e-21	1.5267e-20
GOTERM_CC_FAT	GO:0009536_plastid	87	5.09368	9.82429e-20	A9U5B1, A9U5B0, A9SNV6, Q765P6, Q6YXR5, A9TU20, P34915, Q6YXR2, A9RKC7, Q6YXN1, A9U377, A9S6S7, P61243, A9S6F4, Q6YXN8, Q6YXN9, Q75WT7, A9RJS3, P60407, A9TJ06, Q6YXN5, A9RNP2, A9TCL7, A9SEQ5, Q6YXK9, A9TJ53, A9SRS0, Q6YXK7, A9RAS2, A9RW10, Q6YXK6, A9TJX6, Q6YXK5, Q6YXK3, A9U3M1, Q6YXK2, A9SGM1, A9RT62, A9T3W5, A9SPD7, A9TEM8, A9TYN7, A9U4X7, A9U4X8, A9RAR8, A9RJ57, A9TED6, Q6YXL9, A9TVA9, A9TKU6,…	492	200	2903	2.56668	1.72907e-17	2.88179e-18	1.20556e-16
GOTERM_CC_FAT	GO:0009507_chloroplast	66	3.86417	3.69528e-13	A9U5B1, A9U5B0, A9SNV6, Q765P6, Q6YXR5, P34915, Q6YXR2, Q6YXN1, A9S6S7, P61243, A9S6F4, Q6YXN8, Q6YXN9, P60407, A9RJS3, Q6YXN5, A9TJ06, A9RNP2, A9SEQ5, Q6YXK9, A9RAS2, Q6YXK7, A9RW10, Q6YXK6, A9TJX6, Q6YXK5, Q6YXK3, A9U3M1, Q6YXK2, A9SGM1, A9RT62, A9TEM8, A9RAR8, A9TED6, Q6YXL9, A9TKU6, P60290, Q6YXL0, Q6YXL3, A9T399, A9T3X6, Q6YXP5, Q8MFA3, Q8MFA2, Q6YXP6, A9RCV2, A9RFL7, A9RD31, A9RBQ3, A9RU32,…	492	162	2903	2.40387	6.50289e-11	8.12861e-12	4.53404e-10
INTERPRO	IPR000894:Ribulose bisphosphate carboxylase, small chain	16	0.936768	5.53293e-10	A9TYN7, A9U4X7, A9U4X8, A9TT85, A9RG04, A9RJ57, A9TCL7, A9SRS0, A9U380, A9U377, A9SCN2, A9T3W5, Q75WT7, A9T9D5	1468	27	17208	6.94641	8.45985e-07	1.40998e-07	9.21446e-07
GOTERM_MF_FAT	GO:0016984_ribulose-bisphosphate carboxylase activity	17	0.995316	1.04856e-09	A9U4X7, A9TYN7, A9U4X8, A9TT85, A9RG04, A9RJ57, P34915, A9TCL7, A9SRS0, A9U380, A9U377, A9SCN2, A9T3W5, Q75WT7, A9T9D5	1014	28	9988	5.98042	5.23229e-07	1.04646e-07	1.50954e-06
SP_PIR_KEYWORDS	Carbon dioxide fixation	17	0.995316	2.68379e-09	A9U4X7, A9TYN7, A9U4X8, A9TT85, A9RG04, A9RJ57, P34915, A9TCL7, A9SRS0, A9U380, A9U377, A9SCN2, A9T3W5, Q75WT7, A9T9D5	601	27	5256	5.50638	3.94517e-07	5.63596e-08	3.19369e-06
SP_PIR_KEYWORDS	photorespiration	17	0.995316	2.68379e-09	A9U4X7, A9TYN7, A9U4X8, A9TT85, A9RG04, A9RJ57, P34915, A9TCL7, A9SRS0, A9U380, A9U377, A9SCN2, A9T3W5, Q75WT7, A9T9D5	601	27	5256	5.50638	3.94517e-07	5.63596e-08	3.19369e-06
GOTERM_BP_FAT	GO:0009853_photorespiration	17	0.995316	4.69927e-09	A9U4X7, A9TYN7, A9U4X8, A9TT85, A9RG04, A9RJ57, P34915, A9TCL7, A9SRS0, A9U380, A9U377, A9SCN2, A9T3W5, Q75WT7, A9T9D5	878	27	7419	5.3203	2.77726e-06	3.47158e-07	6.92611e-06
GOTERM_BP_FAT	GO:0015977_carbon utilization by fixation of carbon dioxide	17	0.995316	9.76905e-09	A9U4X7, A9TYN7, A9U4X8, A9TT85, A9RG04, A9RJ57, P34915, A9TCL7, A9SRS0, A9U380, A9U377, A9SCN2, A9T3W5, Q75WT7, A9T9D5	878	28	7419	5.13029	5.77349e-06	5.7735e-07	1.43983e-05
GOTERM_BP_FAT	GO:0043094_cellular metabolic compound salvage	17	0.995316	7.40835e-06	A9U4X7, A9TYN7, A9U4X8, A9TT85, A9RG04, A9RJ57, P34915, A9TCL7, A9SRS0, A9U380, A9U377, A9SCN2, A9T3W5, Q75WT7, A9T9D5	878	41	7419	3.50361	0.00436878	0.000218894	0.0109184
GOTERM_MF_FAT	GO:0016831_carboxy-lyase activity	20	1.17096	0.000313887	A9U4X7, A9TYN7, A9U4X8, A9TT85, A9RG04, A9RJ57, P34915, A9TCL7, A9RUR8, A9SRS0, A9U380, A9U377, A9SST2, A9SCN2, A9T3W5, A9RLH9, Q75WT7, A9T9D5	1014	80	9988	2.46252	0.145	0.00866524	0.450934
Heat chock proteins	Enrichment Score: 10.28
Category	Term	Count	%	PValue	Genes	List Total	Pop Hits	Pop Total	Fold Enrichment	Bonferroni	Benjamini	FDR
INTERPRO	IPR013126:Heat shock protein 70	17	0.995316	1.67796e-11	A9T7Y9, A9RND6, A9SLL3, A9RXC8, A9TWR9, A9SNF1, A9T251, A9SDD3, A9RCV9, A9SA41, A9S113, A9ST56, A9T8E8, A9TQG3, A9TRK2, A9RFC9	1468	26	17208	7.66443	2.5656e-08	1.2828e-08	2.79444e-08
INTERPRO	IPR001023:Heat shock protein Hsp70	17	0.995316	1.67796e-11	A9T7Y9, A9RND6, A9SLL3, A9RXC8, A9TWR9, A9SNF1, A9T251, A9SDD3, A9RCV9, A9SA41, A9S113, A9ST56, A9T8E8, A9TQG3, A9TRK2, A9RFC9	1468	26	17208	7.66443	2.5656e-08	1.2828e-08	2.79444e-08
INTERPRO	IPR018181:Heat shock protein 70, conserved site	14	0.819672	5.23635e-10	A9T7Y9, A9SLL3, A9RXC8, A9SNF1, A9TWR9, A9T251, A9RCV9, A9SA41, A9ST56, A9T8E8, A9TQG3, A9TRK2, A9RFC9	1468	20	17208	8.20545	8.00637e-07	1.60127e-07	8.72053e-07
Translational factors	Enrichment Score: 7.70
Category	Term	Count	%	PValue	Genes	List Total	Pop Hits	Pop Total	Fold Enrichment	Bonferroni	Benjamini	FDR
INTERPRO	IPR004160:Translation elongation factor EFTu/EF1A, C-terminal	12	0.702576	4.77164e-10	A9RGD1, A9S7L4, A9T9Z0, A9RGD5, A9T0S0, A9SA04, A9SJB4, A9SA16, A9RGA5	1468	14	17208	10.0475	7.29583e-07	1.82396e-07	7.94661e-07
INTERPRO	IPR004161:Translation elongation factor EFTu/EF1A, domain 2	16	0.936768	8.46744e-08	A9TWU2, A9RGD1, A9S7L4, A9SYQ2, A9T9Z0, A9RGD5, A9SA04, A9T0S0, A9SJB4, A9SA16, A9RGA5, A9U245	1468	36	17208	5.20981	0.000129459	1.61833e-05	0.000141015
INTERPRO	IPR000795:Protein synthesis factor, GTP-binding	16	0.936768	1.99733e-07	A9TWU2, A9RGD1, A9S7L4, A9SYQ2, A9T9Z0, A9RGD5, A9SA04, A9T0S0, A9SJB4, A9SA16, A9RGA5, A9U245	1468	38	17208	4.93561	0.000305345	3.39319e-05	0.000332632
Carbohydrate metabolic process	Enrichment Score: 7.15
Category	Term	Count	%	PValue	Genes	List Total	Pop Hits	Pop Total	Fold Enrichment	Bonferroni	Benjamini	FDR
GOTERM_BP_FAT	GO:0006006_glucose metabolic process	48	2.8103	1.54699e-09	A9SUY5, A9SK06, A9RX76, A9SCV7, A9TSX3, A9S0Q4, A9T573, A9TC11, A9T3H9, A9S8R3, A9RHR6, A9U3R4, A9THV8, A9TMD3, A9S1G3, A9S5N9, A9SLS5, A9RZZ9, A9SKS8, A9SGH3, A9RDK9, A9TI25, A9RCV2, A9TPN5, A9RSL3, A9TBX2, A9RD31, A9SQI1, A9U1X9, A9TSW4, A9TG05, A9SHF4, A9T4E0, A9RBJ9, A9S9Y1, A9RZ40, A9RIU5, A9RK71, A9SL78, A9SE91, A9TMC9, A9TF97, A9SYE4, A9RLH9, A9T663, A9SR64, A9SXX9	878	161	7419	2.51922	9.14272e-07	1.3061e-07	2.28007e-06
GOTERM_BP_FAT	GO:0019318_hexose metabolic process	51	2.98595	2.16505e-08	A9SUY5, A9SWM3, A9T573, A9TC11, A9T3H9, A9RHR6, A9U3R4, A9THV8, A9S5N9, A9SGT5, A9SGH3, A9TPN5, A9TBX2, A9SQI1, A9RBJ9, A9RZ40, A9RIU5, A9TET3, A9TMC9, A9TF97, A9SYE4, A9SXX9, A9SK06, A9RX76, A9SCV7, A9TSX3, A9S0Q4, A9S8R3, A9TMD3, A9S1G3, A9SLS5, A9SKS8, A9RZZ9, A9RDK9, A9TI25, A9RCV2, A9RSL3, A9RD31, A9TSW4, A9U1X9, A9TG05, A9SHF4, A9T4E0, A9S9Y1, A9RK71, A9SL78, A9SE91, A9RLH9, A9T663, A9SR64	878	190	7419	2.26813	1.27954e-05	1.16322e-06	3.191e-05
GOTERM_BP_FAT	GO:0005996_monosaccharide metabolic process	53	3.10304	9.99475e-08	A9SUY5, A9SWM3, A9T573, A9TC11, A9T3H9, A9RHR6, A9U3R4, A9THV8, A9S5N9, A9SGT5, A9SGH3, A9TPN5, A9TBX2, A9SQI1, A9RBJ9, A9RZ40, A9RIU5, A9TET3, A9TMC9, A9TF97, A9SYE4, A9SXX9, A9SK06, A9RX76, A9SCV7, A9TSX3, A9S0Q4, A9S8R3, A9TMD3, A9S1G3, A9SLS5, A9SKS8, A9RZZ9, A9RDK9, A9TI25, A9RCV2, A9RSL3, A9RD31, A9TSW4, A9U1X9, A9TG05, A9SHF4, A9T4E0, A9S9Y1, A9RK71, A9SL78, A9SW77, A9SE91, A9SPB7, A9RLH9,…	878	210	7419	2.13259	5.90672e-05	4.2192e-06	0.000147309
GOTERM_BP_FAT	GO:0006006_glucose metabolic process	48	2.8103	1.54699e-09	A9SUY5, A9SK06, A9RX76, A9SCV7, A9TSX3, A9S0Q4, A9T573, A9TC11, A9T3H9, A9S8R3, A9RHR6, A9U3R4, A9THV8, A9TMD3, A9S1G3, A9S5N9, A9SLS5, A9RZZ9, A9SKS8, A9SGH3, A9RDK9, A9TI25, A9RCV2, A9TPN5, A9RSL3, A9TBX2, A9RD31, A9SQI1, A9U1X9, A9TSW4, A9TG05, A9SHF4, A9T4E0, A9RBJ9, A9S9Y1, A9RZ40, A9RIU5, A9RK71, A9SL78, A9SE91, A9TMC9, A9TF97, A9SYE4, A9RLH9, A9T663, A9SR64, A9SXX9	878	161	7419	2.51922	9.14272e-07	1.3061e-07	2.28007e-06
GOTERM_BP_FAT	GO:0006007_glucose catabolic process	37	2.16628	6.04801e-08	A9SUY5, A9SCV7, A9RX76, A9S0Q4, A9T573, A9TC11, A9T3H9, A9S8R3, A9RHR6, A9U3R4, A9THV8, A9S1G3, A9S5N9, A9SLS5, A9RZZ9, A9SKS8, A9SGH3, A9TI25, A9TPN5, A9RSL3, A9TBX2, A9U1X9, A9SQI1, A9SHF4, A9TG05, A9T4E0, A9RBJ9, A9S9Y1, A9RZ40, A9RK71, A9SL78, A9SE91, A9TF97, A9SYE4, A9T663, A9SR64	878	120	7419	2.60538	3.57431e-05	2.97864e-06	8.91398e-05
GOTERM_BP_FAT	GO:0019320_hexose catabolic process	37	2.16628	6.04801e-08	A9SUY5, A9SCV7, A9RX76, A9S0Q4, A9T573, A9TC11, A9T3H9, A9S8R3, A9RHR6, A9U3R4, A9THV8, A9S1G3, A9S5N9, A9SLS5, A9RZZ9, A9SKS8, A9SGH3, A9TI25, A9TPN5, A9RSL3, A9TBX2, A9U1X9, A9SQI1, A9SHF4, A9TG05, A9T4E0, A9RBJ9, A9S9Y1, A9RZ40, A9RK71, A9SL78, A9SE91, A9TF97, A9SYE4, A9T663, A9SR64	878	120	7419	2.60538	3.57431e-05	2.97864e-06	8.91398e-05
GOTERM_BP_FAT	GO:0046365_monosaccharide catabolic process	37	2.16628	6.04801e-08	A9SUY5, A9SCV7, A9RX76, A9S0Q4, A9T573, A9TC11, A9T3H9, A9S8R3, A9RHR6, A9U3R4, A9THV8, A9S1G3, A9S5N9, A9SLS5, A9RZZ9, A9SKS8, A9SGH3, A9TI25, A9TPN5, A9RSL3, A9TBX2, A9U1X9, A9SQI1, A9SHF4, A9TG05, A9T4E0, A9RBJ9, A9S9Y1, A9RZ40, A9RK71, A9SL78, A9SE91, A9TF97, A9SYE4, A9T663, A9SR64	878	120	7419	2.60538	3.57431e-05	2.97864e-06	8.91398e-05
GOTERM_BP_FAT	GO:0046164_alcohol catabolic process	38	2.22482	9.24406e-08	A9SUY5, A9SCV7, A9RX76, A9S0Q4, A9T573, A9TC11, A9T3H9, A9S8R3, A9RHR6, A9U3R4, A9THV8, A9S1G3, A9S5N9, A9SLS5, A9RZZ9, A9SKS8, A9SGH3, A9TI25, A9TPN5, A9RSL3, A9TBX2, A9U1X9, A9SQI1, A9TG05, A9SHF4, A9U7H6, A9T4E0, A9RBJ9, A9S9Y1, A9RZ40, A9RK71, A9SL78, A9SE91, A9TF97, A9SYE4, A9T663, A9SR64	878	127	7419	2.52831	5.46309e-05	4.20248e-06	0.000136245
GOTERM_BP_FAT	GO:0044275_cellular carbohydrate catabolic process	38	2.22482	9.24406e-08	A9SUY5, A9SCV7, A9RX76, A9S0Q4, A9T573, A9TC11, A9T3H9, A9S8R3, A9RHR6, A9U3R4, A9THV8, A9S1G3, A9S5N9, A9SLS5, A9RZZ9, A9SKS8, A9SGH3, A9TI25, A9TPN5, A9RSL3, A9TBX2, A9U1X9, A9SQI1, A9TG05, A9SHF4, A9U7H6, A9T4E0, A9RBJ9, A9S9Y1, A9RZ40, A9RK71, A9SL78, A9SE91, A9TF97, A9SYE4, A9T663, A9SR64	878	127	7419	2.52831	5.46309e-05	4.20248e-06	0.000136245
GOTERM_BP_FAT	GO:0006096_glycolysis	30	1.75644	9.97257e-07	A9SUY5, A9RX76, A9S0Q4, A9T573, A9TC11, A9S8R3, A9RHR6, A9U3R4, A9S1G3, A9S5N9, A9SLS5, A9SKS8, A9RZZ9, A9TI25, A9SGH3, A9TPN5, A9RSL3, A9TBX2, A9SQI1, A9SHF4, A9TG05, A9T4E0, A9RBJ9, A9S9Y1, A9RK71, A9SL78, A9SE91, A9SYE4, A9T663	878	96	7419	2.64059	0.000589205	3.68355e-05	0.00146982
GOTERM_BP_FAT	GO:0016052_carbohydrate catabolic process	38	2.22482	2.02578e-05	A9SUY5, A9SCV7, A9RX76, A9S0Q4, A9T573, A9TC11, A9T3H9, A9S8R3, A9RHR6, A9U3R4, A9THV8, A9S1G3, A9S5N9, A9SLS5, A9RZZ9, A9SKS8, A9SGH3, A9TI25, A9TPN5, A9RSL3, A9TBX2, A9U1X9, A9SQI1, A9TG05, A9SHF4, A9U7H6, A9T4E0, A9RBJ9, A9S9Y1, A9RZ40, A9RK71, A9SL78, A9SE91, A9TF97, A9SYE4, A9T663, A9SR64	878	156	7419	2.05831	0.0119011	0.000520408	0.0298532
Transmembrane transporter activity	Enrichment Score: 4.62
Category	Term	Count	%	PValue	Genes	List Total	Pop Hits	Pop Total	Fold Enrichment	Bonferroni	Benjamini	FDR
GOTERM_MF_FAT	GO:0015405_P-P-bond-hydrolysis-driven transmembrane transporter activity	40	2.34192	1.60565e-07	A9SUU8, A9U091, A9TQN0, A9U4V1, A9REY5, Q6YXR2, A9T9F0, A9TGR0, A9T281, A9RVW0, A9TDQ8, Q1XGA4, A9U052, A9RLI7, A9TGD4, A9TWW4, A9SXC7, A9RC02, A9U0N9, A9SUA2, A9TQE5, A9TWH1, A9RZK8, A9RY84, A9TWH0, A9TV53, A9T278, A9TKP2, Q6YXK3, A9RAU2, A9SJK8, A9RXG0, A9SY94, A9U0H3, A9SIR5, A9RGW5, A9RFQ0, A9T8Q3, P80658, A9U2Q2	1014	161	9988	2.44723	8.01187e-05	1.00152e-05	0.000231155
GOTERM_MF_FAT	GO:0015399_primary active transmembrane transporter activity	40	2.34192	1.60565e-07	A9SUU8, A9U091, A9TQN0, A9U4V1, A9REY5, Q6YXR2, A9T9F0, A9TGR0, A9T281, A9RVW0, A9TDQ8, Q1XGA4, A9U052, A9RLI7, A9TGD4, A9TWW4, A9SXC7, A9RC02, A9U0N9, A9SUA2, A9TQE5, A9TWH1, A9RZK8, A9RY84, A9TWH0, A9TV53, A9T278, A9TKP2, Q6YXK3, A9RAU2, A9SJK8, A9RXG0, A9SY94, A9U0H3, A9SIR5, A9RGW5, A9RFQ0, A9T8Q3, P80658, A9U2Q2	1014	161	9988	2.44723	8.01187e-05	1.00152e-05	0.000231155
GOTERM_MF_FAT	GO:0016820_hydrolase activity, acting on acid anhydrides, catalyzing transmembrane movement of substances	37	2.16628	2.07708e-07	A9SUU8, A9U091, A9TQN0, A9U4V1, A9REY5, Q6YXR2, A9T9F0, A9TGR0, A9T281, A9RVW0, A9TDQ8, Q1XGA4, A9U052, A9RRP0, A9TGD4, A9TWW4, A9SXC7, A9RC02, A9U0N9, A9SUA2, A9TQE5, A9RZK8, A9RY84, A9TV53, A9T278, A9TKP2, Q6YXK3, A9RAU2, A9SJK8, A9SY94, A9U0H3, A9SIR5, A9RGW5, A9SIT9, A9RFQ0, A9T8Q3, P80658	1014	144	9988	2.53093	0.000103641	1.15162e-05	0.000299023
GOTERM_MF_FAT	GO:0043492_ATPase activity, coupled to movement of substances	35	2.04918	7.79935e-07	A9SUU8, A9U091, A9TQN0, A9U4V1, A9REY5, Q6YXR2, A9T9F0, A9TGR0, A9T281, A9RVW0, A9TDQ8, Q1XGA4, A9U052, A9TGD4, A9TWW4, A9SXC7, A9RC02, A9U0N9, A9SUA2, A9TQE5, A9RZK8, A9RY84, A9TV53, A9T278, A9TKP2, Q6YXK3, A9RAU2, A9SJK8, A9SY94, A9U0H3, A9SIR5, A9RGW5, A9RFQ0, A9T8Q3, P80658	1014	139	9988	2.48024	0.000389112	3.24318e-05	0.00112282
GOTERM_MF_FAT	GO:0042626_ATPase activity, coupled to transmembrane movement of substances	35	2.04918	7.79935e-07	A9SUU8, A9U091, A9TQN0, A9U4V1, A9REY5, Q6YXR2, A9T9F0, A9TGR0, A9T281, A9RVW0, A9TDQ8, Q1XGA4, A9U052, A9TGD4, A9TWW4, A9SXC7, A9RC02, A9U0N9, A9SUA2, A9TQE5, A9RZK8, A9RY84, A9TV53, A9T278, A9TKP2, Q6YXK3, A9RAU2, A9SJK8, A9SY94, A9U0H3, A9SIR5, A9RGW5, A9RFQ0, A9T8Q3, P80658	1014	139	9988	2.48024	0.000389112	3.24318e-05	0.00112282
GOTERM_MF_FAT	GO:0042623_ATPase activity, coupled	43	2.51756	0.000879237	A9SUU8, A9U091, A9TQN0, A9REQ0, A9U4V1, A9REY5, Q6YXR2, A9RVE1, A9SJ85, A9T9F0, A9TGR0, A9T281, A9RVW0, A9TDQ8, Q1XGA4, A9U052, A9RK46, A9SGH2, A9U4P2, A9TGD4, A9TWW4, A9SXC7, A9RC02, A9U0N9, A9SUA2, A9TQE5, A9RZK8, A9RTW1, A9RY84, A9TV53, A9SV98, A9T278, A9TKP2, Q6YXK3, A9RAU2, A9SJK8, A9SY94, A9U0H3, A9SIR5, A9RGW5, A9RFQ0, A9T8Q3, P80658	1014	253	9988	1.67413	0.355276	0.0167403	1.25835
GOTERM_MF_FAT	GO:0015078_hydrogen ion transmembrane transporter activity	24	1.40515	0.000492295	A9SP33, A9SXC7, A9SRI3, A9U091, A9RY19, A9TET2, A9SUA2, A9TQE5, A9REY5, Q6YXR2, A9SCN6, A9RY84, A9T278, Q6YXK3, A9SSB6, A9T281, Q6YXK2, A9SJK8, Q1XGA4, A9RVX0, A9RGW5, A9RK67, A9RFQ0, P80658	1014	109	9988	2.16883	0.217855	0.0111068	0.706394
GOTERM_MF_FAT	GO:0015077_monovalent inorganic cation transmembrane transporter activity	25	1.4637	0.00171712	A9U091, A9REY5, Q6YXR2, A9SCN6, A9T281, A9SSB6, Q1XGA4, A9RK67, A9SP33, A9SXC7, A9SRI3, A9RY19, A9TET2, A9SLM6, A9SUA2, A9TQE5, A9RY84, A9T278, Q6YXK3, Q6YXK2, A9SJK8, A9RVX0, A9RGW5, A9RFQ0, P80658	1014	126	9988	1.95438	0.575813	0.0312631	2.4438
GOTERM_MF_FAT	GO:0022890_inorganic cation transmembrane transporter activity	29	1.69789	0.00518809	A9U091, A9TQN0, A9REY5, Q6YXR2, A9SCN6, A9SSB6, A9T281, Q1XGA4, A9RK67, A9SP33, A9SXC7, A9SRI3, A9RY19, A9TET2, A9SLM6, A9SUA2, A9TQE5, A9RZK8, A9RY84, A9T278, Q6YXK3, Q6YXK2, A9SJK8, A9RVX0, A9SIR5, A9RGW5, A9RFQ0, P80658, A9T8Q3	1014	167	9988	1.7105	0.925398	0.0779099	7.21489
GOTERM_BP_FAT	GO:0006119_oxidative phosphorylation	21	1.22951	0.00531917	A9SXC7, A9SRI3, A9U091, A9TET2, A9SUA2, A9TQE5, A9REY5, Q6YXR2, A9RY84, A9T278, A9RU38, Q6YXK3, A9T281, Q6YXK2, A9SJK8, Q1XGA4, A9RVX0, A9RGW5, A9RK67, A9RFQ0, P80658	878	93	7419	1.90804	0.957234	0.0623016	7.55967
Biosynthesis of plant hormones	Enrichment Score: 4.54
Category	Term	Count	%	PValue	Genes	List Total	Pop Hits	Pop Total	Fold Enrichment	Bonferroni	Benjamini	FDR
KEGG_PATHWAY	ppp01061:Biosynthesis of phenylpropanoids	57	3.33724	2.04203e-06	A9SUY5, A9TPY8, A9RTV8, A9TC11, A9T3H9, A9SH18, A9RHR6, A9U4V4, A9U3R4, A9SUL8, A9T2C3, A9S5N9, A9TKS3, A9TZU6, A9SGH3, A9TPN5, A9S1S8, A9TBX2, A9S3E7, A9T230, A9RBJ9, A9RYG5, A9S7B3, A9RJP2, A9RQX9, A9SHI9, A9SXX9, A9SXD7, A9TG18, A9RX76, A9RY25, A9RP60, A9TSX3, A9S0Q4, A9S8R3, A9TMD3, A9S1G3, A9TWS3, A9SLS5, A9RZZ9, A9SKS8, A9SNH9, A9RZ27, A9RDK9, A9SUJ9, A9TI25, A9RSL3, A9TSW4, A9TG05, A9SHF4,…	404	151	1904	1.77903	0.000163349	2.72267e-05	0.00217089
KEGG_PATHWAY	ppp01063:Biosynthesis of alkaloids derived from shikimate pathway	55	3.22014	1.79302e-05	A9SUY5, A9TPY8, A9RTV8, A9TC11, A9T3H9, A9SH18, A9RHR6, A9U3R4, A9SUL8, A9T2C3, A9S5N9, A9RS79, A9TKS3, A9TZU6, A9SGH3, A9TPN5, A9SPK5, A9TBX2, A9S3E7, A9RBJ9, A9RYG5, A9S7B3, A9RJP2, A9RQX9, A9RCF4, A9SHI9, A9SXX9, A9TG18, A9RX76, A9RY25, A9TSX3, A9S0Q4, A9S8R3, A9TMD3, A9S1G3, A9TWS3, A9SLS5, A9RZZ9, A9SKS8, A9SNH9, A9RZ27, A9RDK9, A9SUJ9, A9TI25, A9RSL3, A9TSW4, A9TG05, A9SHF4, A9RK71, A9SL78,…	404	153	1904	1.69417	0.0014334	0.000179287	0.0190602
KEGG_PATHWAY	ppp01070:Biosynthesis of plant hormones	65	3.80562	0.000658008	A9SUY5, A9RPA1, A9TPY8, A9RTV8, A9TC11, A9T3H9, A9TT70, A9SH18, A9RHR6, A9U4V4, A9U3R4, A9SUL8, A9TM50, A9T2C3, A9S5N9, A9TKS3, A9TZU6, A9TJG9, A9SGH3, A9TPN5, A9SPK5, A9TBX2, A9S3E7, A9RBJ9, A9RZ40, A9RYG5, A9S7B3, A9RJP2, A9RQX9, A9TF97, A9SHI9, A9SXX9, A9SXD7, A9S2M5, A9TG18, A9RX76, A9RY25, A9TDM5, A9TSX3, A9S0Q4, A9S8R3, A9TMD3, A9S1G3, A9TWS3, A9SLS5, A9RZZ9, A9SKS8, A9SNH9, A9RZ27, A9RDK9,…	404	212	1904	1.44498	0.0512956	0.00477565	0.697327
Tricarboxylic acid cycle	Enrichment Score: 4.50
Category	Term	Count	%	PValue	Genes	List Total	Pop Hits	Pop Total	Fold Enrichment	Bonferroni	Benjamini	FDR
GOTERM_BP_FAT	GO:0006084_acetyl-CoA metabolic process	16	0.936768	2.51097e-05	A9SUY5, A9SHF4, A9S0Q4, A9RUR8, A9S7B3, A9T2C3, A9SLS5, A9RZZ9, A9S9B1, A9TZU6, A9RZ27, A9TI25, A9RSL3, A9SHI9, A9SPK5, A9TBX2	878	40	7419	3.37995	0.0147305	0.000618144	0.0370021
GOTERM_BP_FAT	GO:0046356_acetyl-CoA catabolic process	16	0.936768	2.51097e-05	A9SUY5, A9SHF4, A9S0Q4, A9RUR8, A9S7B3, A9T2C3, A9SLS5, A9RZZ9, A9S9B1, A9TZU6, A9RZ27, A9TI25, A9RSL3, A9SHI9, A9SPK5, A9TBX2	878	40	7419	3.37995	0.0147305	0.000618144	0.0370021
GOTERM_BP_FAT	GO:0006099_tricarboxylic acid cycle	16	0.936768	2.51097e-05	A9SUY5, A9SHF4, A9S0Q4, A9RUR8, A9S7B3, A9T2C3, A9SLS5, A9RZZ9, A9S9B1, A9TZU6, A9RZ27, A9TI25, A9RSL3, A9SHI9, A9SPK5, A9TBX2	878	40	7419	3.37995	0.0147305	0.000618144	0.0370021
GOTERM_BP_FAT	GO:0009109_coenzyme catabolic process	16	0.936768	2.51097e-05	A9SUY5, A9SHF4, A9S0Q4, A9RUR8, A9S7B3, A9T2C3, A9SLS5, A9RZZ9, A9S9B1, A9TZU6, A9RZ27, A9TI25, A9RSL3, A9SHI9, A9SPK5, A9TBX2	878	40	7419	3.37995	0.0147305	0.000618144	0.0370021
GOTERM_BP_FAT	GO:0051187_cofactor catabolic process	16	0.936768	4.90179e-05	A9SUY5, A9SHF4, A9S0Q4, A9RUR8, A9S7B3, A9T2C3, A9SLS5, A9RZZ9, A9S9B1, A9TZU6, A9RZ27, A9TI25, A9RSL3, A9SHI9, A9SPK5, A9TBX2	878	42	7419	3.219	0.0285547	0.00115814	0.0722217
GOTERM_BP_FAT	GO:0009060_aerobic respiration	16	0.936768	4.90179e-05	A9SUY5, A9SHF4, A9S0Q4, A9RUR8, A9S7B3, A9T2C3, A9SLS5, A9RZZ9, A9S9B1, A9TZU6, A9RZ27, A9TI25, A9RSL3, A9SHI9, A9SPK5, A9TBX2	878	42	7419	3.219	0.0285547	0.00115814	0.0722217
Biosynthesis of terpenoids and steroids	Enrichment Score: 4.27
Category	Term	Count	%	PValue	Genes	List Total	Pop Hits	Pop Total	Fold Enrichment	Bonferroni	Benjamini	FDR
KEGG_PATHWAY	ppp01064:Biosynthesis of alkaloids derived from ornithine, lysine and nicotinic acid	56	3.27869	6.22181e-06	A9SUY5, A9TPY8, A9TC11, A9SH18, A9RHR6, A9U4V4, A9U3R4, A9T2C3, A9TM50, A9S5N9, A9TKS3, A9TZU6, A9SGH3, A9TPN5, A9SPK5, A9TBX2, A9S3E7, A9RBJ9, A9SC63, A9RYG5, A9SPM8, A9S7B3, A9RCF4, A9SUK3, A9TW32, A9SHI9, A9SXX9, A9SXD7, A9TG18, A9RX76, A9RY25, A9TSX3, A9S0Q4, A9SLE5, A9S8R3, A9TMD3, A9S1G3, A9TWS3, A9SLS5, A9RZZ9, A9SKS8, A9SNH9, A9RZ27, A9RDK9, A9TI25, A9RSL3, A9TSW4, A9TG05, A9SHF4, A9TG09,…	404	152	1904	1.73632	0.000497622	7.11041e-05	0.00661431
KEGG_PATHWAY	ppp01063:Biosynthesis of alkaloids derived from shikimate pathway	55	3.22014	1.79302e-05	A9SUY5, A9TPY8, A9RTV8, A9TC11, A9T3H9, A9SH18, A9RHR6, A9U3R4, A9SUL8, A9T2C3, A9S5N9, A9RS79, A9TKS3, A9TZU6, A9SGH3, A9TPN5, A9SPK5, A9TBX2, A9S3E7, A9RBJ9, A9RYG5, A9S7B3, A9RJP2, A9RQX9, A9RCF4, A9SHI9, A9SXX9, A9TG18, A9RX76, A9RY25, A9TSX3, A9S0Q4, A9S8R3, A9TMD3, A9S1G3, A9TWS3, A9SLS5, A9RZZ9, A9SKS8, A9SNH9, A9RZ27, A9RDK9, A9SUJ9, A9TI25, A9RSL3, A9TSW4, A9TG05, A9SHF4, A9RK71, A9SL78,…	404	153	1904	1.69417	0.0014334	0.000179287	0.0190602
KEGG_PATHWAY	ppp01066:Biosynthesis of alkaloids derived from terpenoid and polyketide	49	2.86885	0.000191442	A9SUY5, A9RX76, A9RY25, A9TG18, A9RPA1, A9TSX3, A9S0Q4, A9TPY8, A9TT70, A9TC11, A9S8R3, A9SH18, A9RHR6, A9U3R4, A9TMD3, A9S1G3, A9T2C3, A9S5N9, A9TKS3, A9SLS5, A9TWS3, A9RZZ9, A9SKS8, A9SNH9, A9TZU6, A9RZ27, A9TI25, A9RDK9, A9SGH3, A9TPN5, A9RSL3, A9SPK5, A9S3E7, A9TBX2, A9TSW4, A9SHF4, A9TG05, A9RBJ9, A9RK71, A9SL78, A9RYG5, A9S7B3, A9RBL0, A9RCF4, A9SX78, A9T663, A9SHI9, A9SXX9	404	142	1904	1.62627	0.0152001	0.00170042	0.203338
KEGG_PATHWAY	ppp01062:Biosynthesis of terpenoids and steroids	49	2.86885	0.000406802	A9SUY5, A9RX76, A9RY25, A9TG18, A9RPA1, A9TSX3, A9S0Q4, A9TPY8, A9TT70, A9TC11, A9S8R3, A9SH18, A9RHR6, A9U3R4, A9TMD3, A9S1G3, A9T2C3, A9S5N9, A9TKS3, A9SLS5, A9TWS3, A9RZZ9, A9SKS8, A9SNH9, A9TZU6, A9RZ27, A9TI25, A9RDK9, A9SGH3, A9TPN5, A9RSL3, A9SPK5, A9S3E7, A9TBX2, A9TSW4, A9SHF4, A9TG05, A9RBJ9, A9RK71, A9SL78, A9RYG5, A9S7B3, A9RBL0, A9RCF4, A9SX78, A9T663, A9SHI9, A9SXX9	404	146	1904	1.58172	0.0320267	0.00324979	0.431632
Glutathione S-transferase	Enrichment Score: 3.45
Category	Term	Count	%	PValue	Genes	List Total	Pop Hits	Pop Total	Fold Enrichment	Bonferroni	Benjamini	FDR
INTERPRO	IPR004046:Glutathione S-transferase, C-terminal	10	0.58548	9.313e-05	A9RSP0, A9TX47, A9RWY6, A9SXF9, A9RXB3, A9SCC5, A9TVV6, A9SVT2, A9RJE6, A9SCV0	1468	24	17208	4.8842	0.132728	0.00944858	0.154984
INTERPRO	IPR017933:Glutathione S-transferase/chloride channel, C-terminal	12	0.702576	0.000230916	A9S8X3, A9RSP0, A9TX47, A9RWY6, A9SXF9, A9RXB3, A9SCC5, A9TVV6, A9S458, A9SVT2, A9RJE6, A9SCV0	1468	38	17208	3.70171	0.297501	0.0194261	0.38387
INTERPRO	IPR010987:Glutathione S-transferase, C-terminal-like	10	0.58548	0.00213501	A9RSP0, A9TX47, A9RWY6, A9SXF9, A9RXB3, A9SCC5, A9TVV6, A9SVT2, A9RJE6, A9SCV0	1468	35	17208	3.34916	0.961914	0.138036	3.4968
Nucleotide metabolic process	Enrichment Score: 3.42
Category	Term	Count	%	PValue	Genes	List Total	Pop Hits	Pop Total	Fold Enrichment	Bonferroni	Benjamini	FDR
GOTERM_MF_FAT	GO:0042625_ATPase activity, coupled to transmembrane movement of ions	24	1.40515	3.21564e-05	A9SXC7, A9U091, A9U0N9, A9TQN0, A9SUA2, A9TQE5, A9REY5, Q6YXR2, A9RZK8, A9RY84, A9T278, A9T9F0, Q6YXK3, A9RVW0, A9T281, A9SJK8, A9TDQ8, Q1XGA4, A9SY94, A9SIR5, A9RGW5, A9RFQ0, A9T8Q3, P80658	1014	92	9988	2.56959	0.0159182	0.00123357	0.0462835
GOTERM_BP_FAT	GO:0009260_ribonucleotide biosynthetic process	37	2.16628	6.49427e-05	A9S0U7, A9U091, A9TQN0, A9REW5, A9REY5, Q6YXR2, A9T9F0, A9T281, A9RVW0, A9TR52, A9TDQ8, Q1XGA4, A9TZH0, A9T4T4, A9SXC7, A9SRI3, A9RL02, A9U0N9, A9SUA2, A9TQE5, A9RZK8, A9RY84, A9T278, A9SGZ0, A9S752, Q6YXK3, A9T3U0, Q6YXK2, A9SJK8, A9SY94, A9SIR5, A9RGW5, A9RFQ0, A9T8Q3, P80658	878	158	7419	1.97877	0.0376551	0.00147516	0.0956744
GOTERM_BP_FAT	GO:0009259_ribonucleotide metabolic process	37	2.16628	6.49427e-05	A9S0U7, A9U091, A9TQN0, A9REW5, A9REY5, Q6YXR2, A9T9F0, A9T281, A9RVW0, A9TR52, A9TDQ8, Q1XGA4, A9TZH0, A9T4T4, A9SXC7, A9SRI3, A9RL02, A9U0N9, A9SUA2, A9TQE5, A9RZK8, A9RY84, A9T278, A9SGZ0, A9S752, Q6YXK3, A9T3U0, Q6YXK2, A9SJK8, A9SY94, A9SIR5, A9RGW5, A9RFQ0, A9T8Q3, P80658	878	158	7419	1.97877	0.0376551	0.00147516	0.0956744
GOTERM_BP_FAT	GO:0009152_purine ribonucleotide biosynthetic process	35	2.04918	0.000131752	A9U091, A9TQN0, A9REW5, A9REY5, Q6YXR2, A9T9F0, A9T281, A9RVW0, A9TDQ8, Q1XGA4, A9TZH0, A9T4T4, A9SXC7, A9SRI3, A9RL02, A9U0N9, A9SUA2, A9TQE5, A9RZK8, A9RY84, A9T278, A9SGZ0, A9S752, Q6YXK3, A9T3U0, Q6YXK2, A9SJK8, A9SY94, A9SIR5, A9RGW5, A9RFQ0, A9T8Q3, P80658	878	151	7419	1.95858	0.0749161	0.00259233	0.19401
GOTERM_BP_FAT	GO:0009150_purine ribonucleotide metabolic process	35	2.04918	0.000131752	A9U091, A9TQN0, A9REW5, A9REY5, Q6YXR2, A9T9F0, A9T281, A9RVW0, A9TDQ8, Q1XGA4, A9TZH0, A9T4T4, A9SXC7, A9SRI3, A9RL02, A9U0N9, A9SUA2, A9TQE5, A9RZK8, A9RY84, A9T278, A9SGZ0, A9S752, Q6YXK3, A9T3U0, Q6YXK2, A9SJK8, A9SY94, A9SIR5, A9RGW5, A9RFQ0, A9T8Q3, P80658	878	151	7419	1.95858	0.0749161	0.00259233	0.19401
GOTERM_BP_FAT	GO:0006164_purine nucleotide biosynthetic process	35	2.04918	0.000255574	A9U091, A9TQN0, A9REW5, A9REY5, Q6YXR2, A9T9F0, A9T281, A9RVW0, A9TDQ8, Q1XGA4, A9TZH0, A9T4T4, A9SXC7, A9SRI3, A9RL02, A9U0N9, A9SUA2, A9TQE5, A9RZK8, A9RY84, A9T278, A9SGZ0, A9S752, Q6YXK3, A9T3U0, Q6YXK2, A9SJK8, A9SY94, A9SIR5, A9RGW5, A9RFQ0, A9T8Q3, P80658	878	156	7419	1.89581	0.140207	0.00470961	0.376022
GOTERM_BP_FAT	GO:0009201_ribonucleoside triphosphate biosynthetic process	31	1.81499	0.00027122	A9U091, A9TQN0, A9REW5, A9REY5, Q6YXR2, A9T9F0, A9RVW0, A9T281, A9TDQ8, Q1XGA4, A9T4T4, A9SXC7, A9SRI3, A9RL02, A9U0N9, A9SUA2, A9TQE5, A9RZK8, A9RY84, A9T278, Q6YXK3, Q6YXK2, A9SJK8, A9SY94, A9SIR5, A9RGW5, A9RFQ0, A9T8Q3, P80658	878	132	7419	1.98444	0.148123	0.00484619	0.398999
GOTERM_BP_FAT	GO:0009205_purine ribonucleoside triphosphate metabolic process	31	1.81499	0.00027122	A9U091, A9TQN0, A9REW5, A9REY5, Q6YXR2, A9T9F0, A9RVW0, A9T281, A9TDQ8, Q1XGA4, A9T4T4, A9SXC7, A9SRI3, A9RL02, A9U0N9, A9SUA2, A9TQE5, A9RZK8, A9RY84, A9T278, Q6YXK3, Q6YXK2, A9SJK8, A9SY94, A9SIR5, A9RGW5, A9RFQ0, A9T8Q3, P80658	878	132	7419	1.98444	0.148123	0.00484619	0.398999
GOTERM_BP_FAT	GO:0009199_ribonucleoside triphosphate metabolic process	31	1.81499	0.00027122	A9U091, A9TQN0, A9REW5, A9REY5, Q6YXR2, A9T9F0, A9RVW0, A9T281, A9TDQ8, Q1XGA4, A9T4T4, A9SXC7, A9SRI3, A9RL02, A9U0N9, A9SUA2, A9TQE5, A9RZK8, A9RY84, A9T278, Q6YXK3, Q6YXK2, A9SJK8, A9SY94, A9SIR5, A9RGW5, A9RFQ0, A9T8Q3, P80658	878	132	7419	1.98444	0.148123	0.00484619	0.398999
GOTERM_BP_FAT	GO:0009206_purine ribonucleoside triphosphate biosynthetic process	31	1.81499	0.00027122	A9U091, A9TQN0, A9REW5, A9REY5, Q6YXR2, A9T9F0, A9RVW0, A9T281, A9TDQ8, Q1XGA4, A9T4T4, A9SXC7, A9SRI3, A9RL02, A9U0N9, A9SUA2, A9TQE5, A9RZK8, A9RY84, A9T278, Q6YXK3, Q6YXK2, A9SJK8, A9SY94, A9SIR5, A9RGW5, A9RFQ0, A9T8Q3, P80658	878	132	7419	1.98444	0.148123	0.00484619	0.398999
GOTERM_BP_FAT	GO:0009142_nucleoside triphosphate biosynthetic process	31	1.81499	0.00027122	A9U091, A9TQN0, A9REW5, A9REY5, Q6YXR2, A9T9F0, A9RVW0, A9T281, A9TDQ8, Q1XGA4, A9T4T4, A9SXC7, A9SRI3, A9RL02, A9U0N9, A9SUA2, A9TQE5, A9RZK8, A9RY84, A9T278, Q6YXK3, Q6YXK2, A9SJK8, A9SY94, A9SIR5, A9RGW5, A9RFQ0, A9T8Q3, P80658	878	132	7419	1.98444	0.148123	0.00484619	0.398999
GOTERM_BP_FAT	GO:0009145_purine nucleoside triphosphate biosynthetic process	31	1.81499	0.00027122	A9U091, A9TQN0, A9REW5, A9REY5, Q6YXR2, A9T9F0, A9RVW0, A9T281, A9TDQ8, Q1XGA4, A9T4T4, A9SXC7, A9SRI3, A9RL02, A9U0N9, A9SUA2, A9TQE5, A9RZK8, A9RY84, A9T278, Q6YXK3, Q6YXK2, A9SJK8, A9SY94, A9SIR5, A9RGW5, A9RFQ0, A9T8Q3, P80658	878	132	7419	1.98444	0.148123	0.00484619	0.398999
GOTERM_BP_FAT	GO:0009144_purine nucleoside triphosphate metabolic process	31	1.81499	0.00027122	A9U091, A9TQN0, A9REW5, A9REY5, Q6YXR2, A9T9F0, A9RVW0, A9T281, A9TDQ8, Q1XGA4, A9T4T4, A9SXC7, A9SRI3, A9RL02, A9U0N9, A9SUA2, A9TQE5, A9RZK8, A9RY84, A9T278, Q6YXK3, Q6YXK2, A9SJK8, A9SY94, A9SIR5, A9RGW5, A9RFQ0, A9T8Q3, P80658	878	132	7419	1.98444	0.148123	0.00484619	0.398999
GOTERM_BP_FAT	GO:0009141_nucleoside triphosphate metabolic process	31	1.81499	0.000357398	A9U091, A9TQN0, A9REW5, A9REY5, Q6YXR2, A9T9F0, A9RVW0, A9T281, A9TDQ8, Q1XGA4, A9T4T4, A9SXC7, A9SRI3, A9RL02, A9U0N9, A9SUA2, A9TQE5, A9RZK8, A9RY84, A9T278, Q6YXK3, Q6YXK2, A9SJK8, A9SY94, A9SIR5, A9RGW5, A9RFQ0, A9T8Q3, P80658	878	134	7419	1.95482	0.190437	0.00585115	0.525467
GOTERM_BP_FAT	GO:0006163_purine nucleotide metabolic process	35	2.04918	0.000474471	A9U091, A9TQN0, A9REW5, A9REY5, Q6YXR2, A9T9F0, A9T281, A9RVW0, A9TDQ8, Q1XGA4, A9TZH0, A9T4T4, A9SXC7, A9SRI3, A9RL02, A9U0N9, A9SUA2, A9TQE5, A9RZK8, A9RY84, A9T278, A9SGZ0, A9S752, Q6YXK3, A9T3U0, Q6YXK2, A9SJK8, A9SY94, A9SIR5, A9RGW5, A9RFQ0, A9T8Q3, P80658	878	161	7419	1.83693	0.244578	0.00755184	0.697033
GOTERM_BP_FAT	GO:0009165_nucleotide biosynthetic process	37	2.16628	0.00175551	A9S0U7, A9U091, A9TQN0, A9REW5, A9REY5, Q6YXR2, A9T9F0, A9T281, A9RVW0, A9TR52, A9TDQ8, Q1XGA4, A9TZH0, A9T4T4, A9SXC7, A9SRI3, A9RL02, A9U0N9, A9SUA2, A9TQE5, A9RZK8, A9RY84, A9T278, A9SGZ0, A9S752, Q6YXK3, A9T3U0, Q6YXK2, A9SJK8, A9SY94, A9SIR5, A9RGW5, A9RFQ0, A9T8Q3, P80658	878	186	7419	1.68089	0.645986	0.0233241	2.55642
GOTERM_BP_FAT	GO:0034654_nucleobase, nucleoside, nucleotide and nucleic acid biosynthetic process	38	2.22482	0.00376454	A9S0U7, A9U091, A9TQN0, A9REW5, A9REY5, Q6YXR2, A9T9F0, A9T281, A9RVW0, A9TR52, A9TDQ8, Q1XGA4, A9TZH0, A9T4T4, A9SXC7, A9TIB7, A9SRI3, A9RL02, A9U0N9, A9SUA2, A9TQE5, A9RZK8, A9RY84, A9T278, A9SGZ0, A9S752, Q6YXK3, A9T3U0, Q6YXK2, A9SJK8, A9SY94, A9SIR5, A9RGW5, A9RFQ0, A9T8Q3, P80658	878	201	7419	1.59749	0.892368	0.0463193	5.40722
GOTERM_BP_FAT	GO:0034404_nucleobase, nucleoside and nucleotide biosynthetic process	38	2.22482	0.00376454	A9S0U7, A9U091, A9TQN0, A9REW5, A9REY5, Q6YXR2, A9T9F0, A9T281, A9RVW0, A9TR52, A9TDQ8, Q1XGA4, A9TZH0, A9T4T4, A9SXC7, A9TIB7, A9SRI3, A9RL02, A9U0N9, A9SUA2, A9TQE5, A9RZK8, A9RY84, A9T278, A9SGZ0, A9S752, Q6YXK3, A9T3U0, Q6YXK2, A9SJK8, A9SY94, A9SIR5, A9RGW5, A9RFQ0, A9T8Q3, P80658	878	201	7419	1.59749	0.892368	0.0463193	5.40722
GOTERM_BP_FAT	GO:0046034_ATP metabolic process	26	1.52225	0.00389433	A9U091, A9TQN0, A9REY5, Q6YXR2, A9T9F0, A9RVW0, A9T281, A9TDQ8, Q1XGA4, A9SXC7, A9SRI3, A9U0N9, A9SUA2, A9TQE5, A9RZK8, A9RY84, A9T278, Q6YXK3, Q6YXK2, A9SJK8, A9SY94, A9SIR5, A9RGW5, A9RFQ0, P80658, A9T8Q3	878	122	7419	1.8008	0.900345	0.0469068	5.5887
GOTERM_BP_FAT	GO:0006754_ATP biosynthetic process	26	1.52225	0.00389433	A9U091, A9TQN0, A9REY5, Q6YXR2, A9T9F0, A9RVW0, A9T281, A9TDQ8, Q1XGA4, A9SXC7, A9SRI3, A9U0N9, A9SUA2, A9TQE5, A9RZK8, A9RY84, A9T278, Q6YXK3, Q6YXK2, A9SJK8, A9SY94, A9SIR5, A9RGW5, A9RFQ0, P80658, A9T8Q3	878	122	7419	1.8008	0.900345	0.0469068	5.5887
ATP synthase activity	Enrichment Score: 3.35
Category	Term	Count	%	PValue	Genes	List Total	Pop Hits	Pop Total	Fold Enrichment	Bonferroni	Benjamini	FDR
GOTERM_MF_FAT	GO:0046933_hydrogen ion transporting ATP synthase activity, rotational mechanism	16	0.936768	5.13041e-07	A9SXC7, A9U091, A9SUA2, A9TQE5, A9REY5, Q6YXR2, A9RY84, A9T278, Q6YXK3, A9T281, Q6YXK2, A9SJK8, Q1XGA4, A9RGW5, A9RFQ0, P80658	1014	35	9988	4.5029	0.000255975	2.32731e-05	0.000738589
GOTERM_MF_FAT	GO:0019829_cation-transporting ATPase activity	17	0.995316	4.41261e-05	A9SXC7, A9U091, A9TQN0, A9SUA2, A9TQE5, A9REY5, Q6YXR2, A9RZK8, A9RY84, A9T278, Q6YXK3, A9T281, A9SJK8, Q1XGA4, A9RGW5, A9RFQ0, P80658	1014	53	9988	3.15947	0.0217787	0.00157158	0.0635067
GOTERM_MF_FAT	GO:0046961_proton-transporting ATPase activity, rotational mechanism	15	0.87822	5.20413e-05	A9SXC7, A9U091, A9SUA2, A9TQE5, A9REY5, Q6YXR2, A9RY84, A9T278, Q6YXK3, A9T281, A9SJK8, Q1XGA4, A9RGW5, A9RFQ0, P80658	1014	43	9988	3.43608	0.025635	0.00172979	0.0748944
GOTERM_CC_FAT	GO:0045261_proton-transporting ATP synthase complex, catalytic core F(1)	13	0.761124	0.000297856	A9SXC7, A9U091, A9SUA2, A9TQE5, A9REY5, Q6YXR2, A9RY84, A9T278, Q6YXK3, A9T281, Q1XGA4, A9RFQ0, P80658	492	25	2903	3.06821	0.0510797	0.00348926	0.364894
GOTERM_BP_FAT	GO:0006818_hydrogen transport	22	1.28806	0.000584243	A9SXC7, A9SRI3, A9U091, A9SUA2, A9TQE5, A9REY5, A9TWH1, Q6YXR2, A9TWH0, A9RY84, A9T278, Q6YXK3, A9T281, Q6YXK2, A9SJK8, Q1XGA4, A9RRP0, A9RGW5, A9SIT9, A9RFQ0, A9U2Q2, P80658	878	84	7419	2.21307	0.292055	0.00859755	0.857651
GOTERM_BP_FAT	GO:0015992_proton transport	22	1.28806	0.000584243	A9SXC7, A9SRI3, A9U091, A9SUA2, A9TQE5, A9REY5, A9TWH1, Q6YXR2, A9TWH0, A9RY84, A9T278, Q6YXK3, A9T281, Q6YXK2, A9SJK8, Q1XGA4, A9RRP0, A9RGW5, A9SIT9, A9RFQ0, A9U2Q2, P80658	878	84	7419	2.21307	0.292055	0.00859755	0.857651
GOTERM_BP_FAT	GO:0006119_oxidative phosphorylation	21	1.22951	0.00531917	A9SXC7, A9SRI3, A9U091, A9TET2, A9SUA2, A9TQE5, A9REY5, Q6YXR2, A9RY84, A9T278, A9RU38, Q6YXK3, A9T281, Q6YXK2, A9SJK8, Q1XGA4, A9RVX0, A9RGW5, A9RK67, A9RFQ0, P80658	878	93	7419	1.90804	0.957234	0.0623016	7.55967
GOTERM_CC_FAT	GO:0045259_proton-transporting ATP synthase complex	14	0.819672	0.00549618	A9SXC7, A9U091, A9SUA2, A9TQE5, A9REY5, Q6YXR2, A9RY84, A9T278, Q6YXK3, A9T281, Q6YXK2, Q1XGA4, A9RFQ0, P80658	492	37	2903	2.23259	0.620915	0.0588236	6.53947
GOTERM_BP_FAT	GO:0015986_ATP synthesis coupled proton transport	17	0.995316	0.00995718	A9SXC7, A9SRI3, A9U091, A9SUA2, A9TQE5, A9REY5, Q6YXR2, A9RY84, A9T278, Q6YXK3, A9T281, Q6YXK2, A9SJK8, Q1XGA4, A9RGW5, A9RFQ0, P80658	878	73	7419	1.96778	0.997299	0.109493	13.713
GOTERM_BP_FAT	GO:0015985_energy coupled proton transport, down electrochemical gradient	17	0.995316	0.00995718	A9SXC7, A9SRI3, A9U091, A9SUA2, A9TQE5, A9REY5, Q6YXR2, A9RY84, A9T278, Q6YXK3, A9T281, Q6YXK2, A9SJK8, Q1XGA4, A9RGW5, A9RFQ0, P80658	878	73	7419	1.96778	0.997299	0.109493	13.713
Tetrapyrrole metabolic process	Enrichment Score: 3.23
Category	Term	Count	%	PValue	Genes	List Total	Pop Hits	Pop Total	Fold Enrichment	Bonferroni	Benjamini	FDR
GOTERM_BP_FAT	GO:0033014_tetrapyrrole biosynthetic process	16	0.936768	0.000352715	A9RV73, A9RPK3, A9U2X5, A9SP49, A9REQ5, A9RU25, A9RL92, A9ST97, A9RJD1, A9TWL7, A9S6G2, A9SST2, A9TFG3, A9SD10, Q6YXN5	878	49	7419	2.75915	0.188192	0.00593919	0.518598
GOTERM_BP_FAT	GO:0033013_tetrapyrrole metabolic process	16	0.936768	0.000568828	A9RV73, A9RPK3, A9U2X5, A9SP49, A9REQ5, A9RU25, A9RL92, A9ST97, A9RJD1, A9TWL7, A9S6G2, A9SST2, A9TFG3, A9SD10, Q6YXN5	878	51	7419	2.65094	0.285572	0.00881025	0.83511
GOTERM_BP_FAT	GO:0006779_porphyrin biosynthetic process	14	0.819672	0.000593866	A9RV73, A9RPK3, A9U2X5, A9SP49, A9RU25, A9REQ5, A9RJD1, A9TWL7, A9S6G2, A9SST2, A9TFG3, A9SD10, Q6YXN5	878	41	7419	2.88533	0.296072	0.00852635	0.871719
GOTERM_BP_FAT	GO:0006778_porphyrin metabolic process	14	0.819672	0.000984544	A9RV73, A9RPK3, A9U2X5, A9SP49, A9RU25, A9REQ5, A9RJD1, A9TWL7, A9S6G2, A9SST2, A9TFG3, A9SD10, Q6YXN5	878	43	7419	2.75113	0.441305	0.0137651	1.44132
Vitamin binding	Enrichment Score: 2.90
Category	Term	Count	%	PValue	Genes	List Total	Pop Hits	Pop Total	Fold Enrichment	Bonferroni	Benjamini	FDR
GOTERM_MF_FAT	GO:0019842_vitamin binding	30	1.75644	0.000414766	A9SXD7, A9TNZ8, A9SH82, A9SBK7, A9RNQ2, A9RWB7, A9RHR6, A9U4V4, A9RGP9, A9RJQ8, A9SEU2, A9TAP8, A9RLL8, A9TXJ4, A9TG09, A9SC63, A9T736, A9TV75, A9REF1, A9TX48, A9RQ31, A9RWH6, A9RL92, A9RGQ0, A9TQS1, A9SUK3, A9RZ64, A9RMZ3, A9RMD3, A9TW32	1014	149	9988	1.98324	0.186989	0.00980925	0.595456
INTERPRO	IPR015421:Pyridoxal phosphate-dependent transferase, major region, subdomain 1	19	1.11241	0.000772618	A9SXD7, A9TNZ8, A9SBK7, A9SH82, A9RNQ2, A9TG09, A9RWB7, A9T736, A9SC63, A9REF1, A9RQ31, A9TX48, A9U4V4, A9RL92, A9TQS1, A9SUK3, A9RLL8, A9RZ64, A9TW32	1468	93	17208	2.39483	0.693271	0.0573776	1.27895
GOTERM_MF_FAT	GO:0030170_pyridoxal phosphate binding	23	1.3466	0.00277227	A9SXD7, A9TXJ4, A9TNZ8, A9SBK7, A9SH82, A9RNQ2, A9RWB7, A9TG09, A9T736, A9SC63, A9REF1, A9TX48, A9RQ31, A9U4V4, A9RL92, A9SEU2, A9TQS1, A9TAP8, A9SUK3, A9RLL8, A9RZ64, A9RMD3, A9TW32	1014	116	9988	1.95304	0.749748	0.0437029	3.9178
GOTERM_MF_FAT	GO:0070279_vitamin B6 binding	23	1.3466	0.00277227	A9SXD7, A9TXJ4, A9TNZ8, A9SBK7, A9SH82, A9RNQ2, A9RWB7, A9TG09, A9T736, A9SC63, A9REF1, A9TX48, A9RQ31, A9U4V4, A9RL92, A9SEU2, A9TQS1, A9TAP8, A9SUK3, A9RLL8, A9RZ64, A9RMD3, A9TW32	1014	116	9988	1.95304	0.749748	0.0437029	3.9178
ABC transporter	Enrichment Score: 2.34
Category	Term	Count	%	PValue	Genes	List Total	Pop Hits	Pop Total	Fold Enrichment	Bonferroni	Benjamini	FDR
INTERPRO	IPR001140:ABC transporter, transmembrane region	11	0.644028	0.00154971	A9SUU8, A9TGR0, A9TKP2, A9RAU2, A9RC02, A9U052, A9U4V1, A9U0H3, A9TV53, A9TGD4, A9TWW4	1468	40	17208	3.22357	0.906645	0.106779	2.5498
INTERPRO	IPR017940:ABC transporter integral membrane type 1	11	0.644028	0.00641115	A9SUU8, A9TGR0, A9TKP2, A9RAU2, A9RC02, A9U052, A9U4V1, A9U0H3, A9TV53, A9TGD4, A9TWW4	1468	48	17208	2.68631	0.999946	0.33619	10.1577
COG_ONTOLOGY	Defense mechanisms	10	0.58548	0.00943567	A9SUU8, A9TGR0, A9TKP2, A9RAU2, A9RC02, A9U052, A9U4V1, A9U0H3, A9TGD4, A9TWW4	178	45	2146	2.67915	0.275545	0.275545	7.99911

## Sheet: Table S9
Supplementary Table S9. Deferentially Expressed (DE) genes in protoplasts compared to protonema
List of DE Physcomitrella patens genes along with measured RPKM for all repetitions and median values for protoplasta and protonema as well as homologues from Arabidopsis thaliana
Gene ID - gene unique number in Physcomitrella patens genome annotation
AC - unique number in the UniProtKB database for the corresponding protein
TAIR ID - possible homologue gene of Arabidopsis thaliana; the results of BLAST homology analysis against the protein database of Arabidopsis thaliana
Gene Name - name of Arabidopsis thaliana homologue gene
Gene definition - known function of Arabidopsis thaliana homologue gene
Log fold change - the ratio (in log scale) of the protoplast median to the protonema median
p-value, FDR - probability values of the significance of the observed fold change with the available data of run and technical repetitions
Up/Down - up-regulated genes (1), down-regulated genes (-1)
Median - median value across all run and technical repetitions
Gene ID	AC	TAIR ID	Gene name	Gene definition	Log fold change	p-value	FDR	Up/Down	Protonema run1	Protonema run 2 bio 1	Protonema run 2 bio 2 tech 1	Protonema run 2 bio 2 tech 2	Protoplast run1	Protoplast run 2 bio 1	Protoplast run 2 bio 2 tech 1	Protoplast run 2 bio 2 tech 2	protonema median	protoplast median
Pp1s23_315V6		AT5G50600	ATHSD1,HSD1	hydroxysteroid dehydrogenase 1	6.33092	1.47341926206572e-71	2.62504375729629e-67	1	22	4	3	12	822	617	343	671	8	644
Pp1s114_7V6		AT3G54140	ATPTR1,PTR1	peptide transporter 1	6.685	2.21675184430607e-64	1.97468254290785e-60	1	22	37	23	33	3905	3684	1360	2078	28	2881
Pp1s2_335V6		AT3G27020	YSL6	YELLOW STRIPE like 6	6.61053	2.34660665792902e-57	1.39357147392212e-53	1	161	34	14	33	3663	4095	1762	2884	33.5	3273.5
Pp1s41_314V6		AT3G25770	AOC2	allene oxide cyclase 2	4.56048	3.62133428682316e-55	1.61294229135103e-51	1	905	339	186	352	12242	8557	4303	7748	345.5	8152.5
Pp1s77_308V6		AT5G04770	ATCAT6,CAT6	cationic amino acid transporter 6	5.16054	4.64891126342307e-55	1.65650006138291e-51	1	30	19	11	10	1067	650	287	423	15	536.5
Pp1s174_56V6		AT5G67550			4.91116	1.18466860550773e-53	3.51767597928763e-50	1	127	77	43	58	1890	2172	1604	2510	67.5	2031
Pp1s108_16V6		AT4G25835		P-loop containing nucleoside triphosphate hydrolases superfamily protein	4.29059	1.91571210246881e-50	4.87576097394063e-47	1	199	104	54	131	2727	1872	1620	3016	117.5	2299.5
Pp1s4_33V6		AT5G47150		YDG/SRA domain-containing protein	4.62084	5.58016654917893e-50	1.24270309050215e-46	1	89	36	31	55	1075	1184	724	1164	45.5	1119.5
Pp1s73_118V6		AT2G42660		Homeodomain-like superfamily protein	5.50901	7.60043551195354e-49	1.50454843423294e-45	1	25	6	2	7	289	356	206	303	6.5	296
Pp1s199_50V6		AT2G44940		Integrase-type DNA-binding superfamily protein	7.49586	1.18980277324735e-48	2.11975262081748e-45	1	0	1	1	5	306	196	81	165	1	180.5
Pp1s336_70V6	A9TVM3	AT2G33320		Calcium-dependent lipid-binding (CaLB domain) family protein	5.80047	6.34993235378105e-47	1.02845813468148e-43	1	18	7	7	8	316	750	296	520	7.5	418
Pp1s59_223V6		AT1G76140		Prolyl oligopeptidase family protein	4.29435	8.36602622614181e-47	1.24207602704119e-43	1	235	161	109	177	3207	3558	2115	3425	169	3316
Pp1s34_240V6		AT2G42040			5.77873	9.63007668170596e-47	1.31976497047133e-43	1	7	3	1	8	294	545	147	255	5	274.5
Pp1s433_10V6	A9U295	AT2G43120		RmlC-like cupins superfamily protein	3.83679	3.25897429999913e-46	4.14727758062747e-43	1	1560	913	564	986	17233	15309	8075	11825	949.5	13567
Pp1s107_87V6	A9SR84	AT1G44100	AAP5	amino acid permease 5	4.68208	4.13113659642678e-46	4.9066886401293e-43	1	407	113	58	106	4413	3060	1677	2562	109.5	2811
Pp1s315_29V6		AT2G30490	ATC4H,C4H,CYP73A5,REF3	cinnamate-4-hydroxylase	4.72962	8.06212134319683e-45	8.97717211564967e-42	1	39	16	14	16	413	436	378	571	16	424.5
Pp1s67_144V6		AT2G33710		Integrase-type DNA-binding superfamily protein	4.62593	4.95833508327655e-44	5.19633516727382e-41	1	120	35	23	46	910	1090	735	1559	40.5	1000
Pp1s154_1V6					5.08958	1.29856757609884e-43	1.26633898313587e-40	1	33	9	2	11	294	387	268	490	10	340.5
Pp1s56_122V6		AT1G24620		EF hand calcium-binding protein family	4.94558	1.35049622135056e-43	1.26633898313587e-40	1	106	28	21	37	783	1146	861	1142	32.5	1001.5
Pp1s135_3V6		AT1G13280	AOC4	allene oxide cyclase 4	6.22078	3.03923713688422e-43	2.70735244153647e-40	1	21	8	3	4	250	645	241	647	6	447.5
Pp1s119_138V6		AT1G68560	ATXYL1,TRG1,XYL1	alpha-xylosidase 1	3.62869	1.24677115451734e-42	1.05773689947052e-39	1	994	452	227	512	7715	5757	3226	6167	482	5962
Pp1s60_162V6	A9SAE8	AT3G23640	HGL1	heteroglycan glucosidase 1	4.93243	2.46985293600695e-42	2.00013181399544e-39	1	11	17	10	25	403	606	337	452	14	427.5
Pp1s388_24V6					6.35755	1.32946852806129e-41	1.02981788243217e-38	1	8	1	1	3	201	246	89	127	2	164
Pp1s17_52V6		AT3G03450	RGL2	RGA-like 2	-4.48601	2.26524309213811e-41	1.68156545539719e-38	-1	836	408	265	578	21	24	13	23	493	22
Pp1s22_257V6	A9RQJ2	AT5G27520	PNC2	peroxisomal adenine nucleotide carrier 2	4.31154	3.59196537451497e-40	2.55977820449435e-37	1	281	98	79	139	1862	3036	2093	2613	118.5	2353
Pp1s68_185V6		AT4G11910			3.86703	1.26949208278164e-39	8.69895036416834e-37	1	97	55	20	82	875	1124	777	1263	68.5	999.5
Pp1s23_318V6					4.26694	2.72415925249272e-39	1.79754152749668e-36	1	218	42	40	77	1562	1217	650	1074	59.5	1145.5
Pp1s69_127V6		AT4G27600	NARA5	pfkB-like carbohydrate kinase family protein	4.63434	6.77626975412001e-39	4.31164364069293e-36	1	170	37	26	36	1152	882	603	931	36.5	906.5
Pp1s1_750V6		AT5G44310		Late embryogenesis abundant protein (LEA) family protein	3.59117	1.41062721808697e-38	8.66611535084049e-36	1	33	34	13	25	489	312	185	387	29	349.5
Pp1s37_353V6	A9RZK1	AT1G65330	AGL37,PHE1	MADS-box transcription factor family protein	5.29068	5.83394310761805e-38	3.46458434684411e-35	1	25	9	9	19	274	987	351	745	14	548
Pp1s66_143V6	A9SCT3	AT5G66950		Pyridoxal phosphate (PLP)-dependent transferases superfamily protein	4.42855	7.89668789052122e-38	4.53830295024278e-35	1	120	50	19	38	733	1508	605	1162	44	947.5
Pp1s94_4V6		AT2G06050	DDE1,OPR3	oxophytodienoate-reductase 3	4.9752	4.31785893406875e-37	2.40396796154277e-34	1	12	5	4	6	153	216	117	193	5.5	173
Pp1s135_44V6		AT1G01280	CYP703,CYP703A2	cytochrome P450, family 703, subfamily A, polypeptide 2	3.86748	9.25650994773538e-37	4.99739337057132e-34	1	99	39	23	55	1749	851	326	521	47	686
Pp1s97_224V6					3.93353	1.12842798307743e-36	5.91296263132573e-34	1	112	41	18	52	766	963	305	655	46.5	710.5
Pp1s55_99V6	Q0Q430	AT4G32880	ATHB-8,ATHB8,HB-8	homeobox gene 8	-3.98576	1.32086317705266e-36	6.72357096067721e-34	-1	1003	518	307	591	61	34	23	36	554.5	35
Pp1s13_266V6		AT1G51440		alpha/beta-Hydrolases superfamily protein	3.99695	2.74958094705058e-36	1.36073705979592e-33	1	433	119	81	177	2124	2787	1360	2602	148	2363
Pp1s218_111V6		AT1G71870		MATE efflux family protein	3.5069	3.06109475987732e-36	1.47395849302634e-33	1	91	50	33	56	585	747	387	620	53	602.5
Pp1s77_228V6					5.88264	4.37840329545754e-36	2.05277981873346e-33	1	4	3	1	1	268	156	67	80	2	118
Pp1s164_37V6		AT2G24430	ANAC038,ANAC039,NAC038	NAC domain containing protein 38	3.66297	3.45954921339243e-35	1.58039304578973e-32	1	89	28	17	26	661	275	246	409	27	342
Pp1s22_359V6		AT5G01310	APTX	APRATAXIN-like	4.25347	4.15567825441723e-35	1.85093909451743e-32	1	59	16	9	25	730	510	142	272	20.5	391
Pp1s10_178V6					3.62803	1.42987383809875e-34	6.213324951114e-32	1	69	14	11	30	472	256	185	288	22	272
Pp1s51_28V6		AT5G03610		GDSL-like Lipase/Acylhydrolase superfamily protein	3.83323	1.93347080482198e-34	8.20159901397817e-32	1	719	184	111	262	3470	2905	1817	3452	223	3178.5
Pp1s59_40V6	A9S9U9	AT1G55230		Family of unknown function (DUF716)	3.41079	4.47178774697227e-34	1.85277605814088e-31	1	1870	767	419	911	8658	11405	4906	9188	839	8923
Pp1s1_614V6		AT5G64120		Peroxidase superfamily protein	3.93627	8.86135937240091e-34	3.58804496769761e-31	1	136	39	16	42	759	481	303	830	40.5	620
Pp1s17_263V6					7.12928	1.0483304514422e-33	4.15045673842096e-31	1	19	0	2	1	256	564	118	164	1.5	210
Pp1s227_75V6		AT5G41080		PLC-like phosphodiesterases superfamily protein	6.10852	1.60380491846848e-33	6.21160617987705e-31	1	13	2	0	3	98	212	133	299	2.5	172.5
Pp1s292_5V6		AT3G57600		Integrase-type DNA-binding superfamily protein	4.25054	2.62510126134296e-33	9.95080937703961e-31	1	47	19	10	7	291	331	130	261	14.5	276
Pp1s52_88V6		AT3G62720	ATXT1,XT1,XXT1	xylosyltransferase 1	-5.40785	3.64410362360034e-33	1.35256979495966e-30	-1	361	246	135	221	23	7	3	4	233.5	5.5
Pp1s77_290V6		AT1G53540		HSP20-like chaperones superfamily protein	6.25767	7.33305960613004e-33	2.66624061107781e-30	1	52	13	8	20	392	3948	975	1550	16.5	1262.5
Pp1s49_96V6		AT3G04120	GAPC,GAPC-1,GAPC1	glyceraldehyde-3-phosphate dehydrogenase C subunit 1	4.53797	8.21301493450438e-33	2.9264614814626e-30	1	8	5	2	9	118	245	130	172	6.5	151
Pp1s194_151V6					4.83383	1.27559678294499e-32	4.45608476175448e-30	1	62	17	8	10	1713	435	208	335	13.5	385
Pp1s34_191V6	A9RXI1	AT5G38900		Thioredoxin superfamily protein	3.13545	2.47618338461968e-32	8.48378522699696e-30	1	602	273	174	287	2922	2492	1633	2429	280	2460.5
Pp1s132_45V6	A9SXC1	AT3G51520		diacylglycerol acyltransferase family	3.69193	3.31512405969721e-32	1.11438208014275e-29	1	796	209	125	262	3304	2783	2285	3548	235.5	3043.5
Pp1s223_12V6		AT1G12260	ANAC007,EMB2749,NAC007,VND4	NAC 007	3.72334	3.4824630084997e-32	1.14895483258205e-29	1	147	52	29	73	680	1191	440	971	62.5	825.5
Pp1s80_141V6	A9SHX4	AT3G12600	atnudt16,NUDT16	nudix hydrolase homolog 16	2.81934	4.31150399938257e-32	1.39661373187272e-29	1	109	67	36	70	939	416	308	551	68.5	483.5
Pp1s41_212V6		AT2G44940		Integrase-type DNA-binding superfamily protein	4.56071	6.82268783859392e-32	2.1705894023641e-29	1	46	10	8	10	247	380	123	225	10	236
Pp1s113_153V6		AT1G71870		MATE efflux family protein	3.53444	7.35838107010484e-32	2.29994591482435e-29	1	276	92	50	109	1035	1546	802	1294	100.5	1164.5
Pp1s22_283V6	A9RQL1	AT2G34500	CYP710A1	cytochrome P450, family 710, subfamily A, polypeptide 1	3.82832	7.86163290216132e-32	2.41487675491217e-29	1	156	52	21	70	649	1349	621	1084	61	866.5
Pp1s32_270V6					4.09803	1.25135905146872e-31	3.74121482813117e-29	1	51	16	4	8	652	194	148	217	12	205.5
Pp1s347_19V6	A9TWI5				5.06609	1.25995110960861e-31	3.74121482813117e-29	1	54	9	8	13	2199	417	232	320	11	368.5
Pp1s257_26V6		AT4G29420		F-box/RNI-like superfamily protein	3.26755	2.00055374977836e-31	5.84292878787725e-29	1	875	258	173	307	5710	2743	1636	2698	282.5	2720.5
Pp1s194_138V6		AT1G12860	ICE2,SCRM2	basic helix-loop-helix (bHLH) DNA-binding superfamily protein	3.50721	2.16390150584522e-31	6.21807568195781e-29	1	87	26	10	28	399	261	231	353	27	307
Pp1s213_25V6		AT1G71250		GDSL-like Lipase/Acylhydrolase superfamily protein	4.68771	2.45731258566316e-31	6.94912397240872e-29	1	653	124	69	130	3804	3376	1305	3170	127	3273
Pp1s29_313V6	A9RUS0	AT5G02240		NAD(P)-binding Rossmann-fold superfamily protein	3.01308	3.67066987515223e-31	1.0218227264955e-28	1	819	291	189	409	3940	2752	1779	2899	350	2825.5
Pp1s12_128V6	A9RJ08	AT4G33540		metallo-beta-lactamase family protein	3.07984	5.74922297409392e-31	1.57581779240703e-28	1	2629	1174	707	1236	11332	12798	6700	9045	1205	10188.5
Pp1s106_128V6	A9SR46	AT1G56060			3.14809	9.47999543823309e-31	2.55902422314486e-28	1	1424	455	272	477	6893	4328	2644	3934	466	4131
Pp1s1_438V6	A9RBF4	AT1G52855			3.54203	1.04057272288501e-30	2.76699158670437e-28	1	110	50	31	58	467	791	349	840	54	629
Pp1s156_108V6		AT1G21080		DNAJ heat shock N-terminal domain-containing protein	3.04605	1.30642410156317e-30	3.4228311460955e-28	1	829	449	226	449	4038	3980	2076	3437	449	3708.5
Pp1s87_98V6		AT1G19210		Integrase-type DNA-binding superfamily protein	4.9943	1.50296754840476e-30	3.88070577425785e-28	1	364	50	28	61	1988	1550	1450	2194	55.5	1769
Pp1s1_402V6		AT4G15420		Ubiquitin fusion degradation UFD1 family protein	3.93739	2.01423303819856e-30	5.12651082979223e-28	1	608	170	124	270	2157	3998	2743	4565	220	3370.5
Pp1s161_73V6		AT1G12260	ANAC007,EMB2749,NAC007,VND4	NAC 007	3.36923	3.29392614450809e-30	8.26543495641636e-28	1	107	44	19	43	391	587	262	508	43.5	449.5
Pp1s7_252V6		AT4G31420		Zinc finger protein 622	2.78397	4.65555968860536e-30	1.1519923807249e-27	1	1152	672	441	705	6632	4310	3775	5174	688.5	4742
Pp1s47_110V6		AT5G51460	ATTPPA	Haloacid dehalogenase-like hydrolase (HAD) superfamily protein	3.39024	6.29928129105732e-30	1.53736980111613e-27	1	260	238	128	259	1938	4073	2044	3167	248.5	2605.5
Pp1s162_107V6		AT4G29420		F-box/RNI-like superfamily protein	3.49111	6.70460688683116e-30	1.61417940940249e-27	1	300	135	99	168	1190	2228	1471	1936	151.5	1703.5
Pp1s34_208V6		AT3G47930	ATGLDH,GLDH	L-galactono-1,4-lactone dehydrogenase	3.18312	7.94132934443601e-30	1.88643631467296e-27	1	99	69	29	64	549	707	266	659	66.5	604
Pp1s47_171V6		AT5G04590	SIR	sulfite reductase	2.82564	8.80544528064735e-30	2.06418175157912e-27	1	1763	1080	538	1115	8953	7783	4559	7778	1097.5	7780.5
Pp1s103_63V6	A9SQ72	AT1G07170		PHF5-like protein	2.85476	1.87000921416999e-29	4.32676417657825e-27	1	721	334	190	346	3398	2763	1535	2156	340	2459.5
Pp1s138_68V6		AT4G09820	BHLH42,TT8	basic helix-loop-helix (bHLH) DNA-binding superfamily protein	4.02888	2.48459031375625e-29	5.67505910639505e-27	1	472	96	58	108	1692	1638	1071	1721	102	1665
Pp1s403_42V6					#DIV/0!	2.66693874617482e-29	6.01445325339881e-27	1	2	0	0	0	71	95	43	60	0	65.5
Pp1s111_87V6		AT2G40260		Homeodomain-like superfamily protein	4.87095	3.10848317885756e-29	6.92259203931578e-27	1	128	24	14	18	555	1080	338	674	21	614.5
Pp1s423_24V6					5.13064	5.35943913211975e-29	1.1788119454055e-26	1	43	48	34	59	456	2377	1177	2011	45.5	1594
Pp1s279_85V6		AT5G53950	ANAC098,ATCUC2,CUC2	NAC (No Apical Meristem) domain transcriptional regulator superfamily protein	3.2579	7.19240342204291e-29	1.5626812117941e-26	1	412	162	90	172	1597	1343	1598	2569	167	1597.5
Pp1s158_100V6	A9T396				3.41028	1.34690103587147e-28	2.89113118735976e-26	1	89	45	12	31	335	463	345	692	38	404
Pp1s174_90V6	A9T6Q3	AT1G12910	ATAN11,LWD1	Transducin/WD40 repeat-like superfamily protein	3.28381	2.08438671361733e-28	4.42088496307219e-26	1	578	161	82	165	2375	1669	907	1506	163	1587.5
Pp1s395_10V6	A9TZZ9	AT1G78020		Protein of unknown function (DUF581)	-3.76275	2.1475053212119e-28	4.50117115326013e-26	-1	628	409	206	419	55	38	19	23	414	30.5
Pp1s283_63V6	A9TPX5				3.47955	2.52256954591178e-28	5.2258254686005e-26	1	4470	980	651	1176	20453	12070	7485	11979	1078	12024.5
Pp1s330_22V6		AT5G55810	AtNMNAT,NMNAT	nicotinate/nicotinamide mononucleotide adenyltransferase	2.88172	2.71817429768672e-28	5.56632106753869e-26	1	377	243	134	235	1675	1983	1284	1848	239	1761.5
Pp1s434_7V6					3.87792	2.82922782645972e-28	5.72790033593254e-26	1	64	50	24	81	448	1053	623	1143	57	838
Pp1s160_12V6		AT5G61890		Integrase-type DNA-binding superfamily protein	4.60867	4.1085257433523e-28	8.22443760040051e-26	1	210	43	27	40	622	1286	739	1421	41.5	1012.5
Pp1s55_273V6		AT1G02260		Divalent ion symporter	3.74699	4.57632447608276e-28	9.0590885406545e-26	1	799	188	103	185	2968	2522	1519	2486	186.5	2504
Pp1s158_96V6		AT2G30490	ATC4H,C4H,CYP73A5,REF3	cinnamate-4-hydroxylase	5.71699	5.07332981308929e-28	9.93257625824162e-26	1	15	2	0	3	78	155	108	175	2.5	131.5
Pp1s375_14V6		AT5G48060		C2 calcium/lipid-binding plant phosphoribosyltransferase family protein	4.25697	8.81259052019525e-28	1.70657731204129e-25	1	174	31	25	36	654	1070	366	627	33.5	640.5
Pp1s73_109V6		AT2G38300		myb-like HTH transcriptional regulator family protein	7.51964	1.04419423286688e-27	2.00036176911359e-25	1	5	1	1	0	39	251	116	291	1	183.5
Pp1s47_57V6		AT4G03030		Galactose oxidase/kelch repeat superfamily protein	3.03067	1.14613086341466e-27	2.17228377261655e-25	1	310	117	68	139	973	1359	709	1119	128	1046
Pp1s51_288V6					2.84731	1.80166201295523e-27	3.37878004450636e-25	1	109	55	33	62	411	431	286	489	58.5	421
Pp1s415_15V6		AT2G41835		zinc finger (C2H2 type, AN1-like) family protein	3.81171	1.94516283234009e-27	3.60989802301781e-25	1	466	245	125	275	1637	5246	2494	4808	260	3651
Pp1s65_246V6		AT1G32780		GroES-like zinc-binding dehydrogenase family protein	6.32193	2.0615507693623e-27	3.76379653706773e-25	1	1	2	1	0	79	97	46	81	1	80
Pp1s403_43V6					5.36457	2.07034160660439e-27	3.76379653706773e-25	1	9	1	3	2	77	184	84	122	2.5	103
Pp1s506_3V6		AT4G20410	GAMMA-SNAP,GSNAP	gamma-soluble NSF attachment protein	2.98709	2.14673029441445e-27	3.86324716417049e-25	1	505	194	139	199	1845	1756	1008	1360	196.5	1558
Pp1s34_238V6		AT5G09570		Cox19-like CHCH family protein	3.20818	2.40444169141533e-27	4.28375331742555e-25	1	116	76	45	77	521	814	600	981	76.5	707
Pp1s40_40V6	A9S0T4				2.96098	2.73329637726753e-27	4.82142656013844e-25	1	222	115	73	152	877	1160	919	1726	133.5	1039.5
Pp1s33_40V6		AT4G24380			2.78454	2.84258975648545e-27	4.96505677466126e-25	1	1507	530	304	617	5745	3513	2658	4390	573.5	3951.5
Pp1s18_125V6	A9RN45	AT5G15710		Galactose oxidase/kelch repeat superfamily protein	4.45943	3.11570839969539e-27	5.36781341599895e-25	1	17	8	3	10	85	399	149	247	9	198
Pp1s141_4V6					5.91886	3.13343396533392e-27	5.36781341599895e-25	1	16	2	2	0	82	147	95	217	2	121
Pp1s23_336V6		AT4G10465		Heavy metal transport/detoxification superfamily protein	5.2817	4.18096016992147e-27	7.09409394164961e-25	1	75	22	9	18	224	1556	612	944	20	778
Pp1s26_152V6					2.84681	4.57246290879224e-27	7.68518860217383e-25	1	1712	845	573	948	6457	6442	5968	8073	896.5	6449.5
Pp1s201_58V6		AT1G12260	ANAC007,EMB2749,NAC007,VND4	NAC 007	5.84728	5.27970264395594e-27	8.71361993307262e-25	1	9	16	4	5	96	729	297	509	7	403
Pp1s50_176V6		AT4G21200	ATGA2OX8,GA2OX8	gibberellin 2-oxidase 8	-4.01436	5.28216744932557e-27	8.71361993307262e-25	-1	529	187	126	217	29	15	10	10	202	12.5
Pp1s166_99V6		AT3G13330	PA200	proteasome activating protein 200	3.48735	5.44401859845151e-27	8.89822342660661e-25	1	342	164	112	171	1115	2244	1593	2164	167.5	1878.5
Pp1s323_65V6		AT3G04120	GAPC,GAPC-1,GAPC1	glyceraldehyde-3-phosphate dehydrogenase C subunit 1	3.37459	7.38108036062292e-27	1.18040167272647e-24	1	132	40	20	38	349	460	346	525	39	404.5
Pp1s119_27V6		AT1G04560		AWPM-19-like family protein	5.39232	7.41896045075456e-27	1.18040167272647e-24	1	18	3	2	2	211	132	55	78	2.5	105
Pp1s55_317V6		AT4G36530		alpha/beta-Hydrolases superfamily protein	3.98557	7.42057629913362e-27	1.18040167272647e-24	1	415	99	75	146	1118	3321	1468	2413	122.5	1940.5
[truncated: 1,713 more rows]

## Sheet: Table S10
Supplementary Table S10. GO terms of up-regulated genes in protoplast compared to protonema
[truncated: 427 more rows]

[truncated: 3 more sheets: Table S11, Table S12, Table S13]
