# Supplementary material for: Specific pools of endogenous peptides are present in gametophore, protonema, and protoplast cells of the moss Physcomitrella patens
Source: BMC Plant Biol. 2015 Mar 15;15:87. doi: 10.1186/s12870-015-0468-7 (PMC4365561; doi:10.1186/s12870-015-0468-7)
Supplement: Additional file 7: — List of precursor proteins of endogenous peptides identified in protoplasts. [file 12870_2015_468_MOESM7_ESM.xlsx]

## Sheet: Лист1
Additional file 7. List of precursor proteins of endogenous peptides identified in protoplasts
Number of identified endogenous peptides and transcription level of the relevant gene are presented for each precursor protein identified as well as Viridiplantae homologue gene name and function
Accession - protein unique number in the UniProtKB database
Protein function - protein name according to UniProtKB database
Putative homologue gene name - possible homologue; the results of BLAST homology analysis against the protein database of green plants (Viridiplantae)
Putative homologue function - known function of putative homologue gene
Number of identified endogenous peptides - the number of identified unique peptides from a given protein
Expression, RPKM - the transcription level of the identified peptide precursor proteins (median RPKM)
Accession	Protein function	Putative homologue gene name	Putative homologue function	Number of identified endogenous peptides			Expression RPKM
				Gametophore	Protonema	Protoplast	Gametophore	Protonema	Protoplast
P34915	Ribulose bisphosphate carboxylase large chain	rbcL	Ribulose bisphosphate carboxylase large chain	27	111	644
A9RBZ9	Predicted protein	psaD2	Photosystem I reaction center subunit II-2, chloroplastic	19	41	190
A9RBG5	Predicted protein	PSBQ1, PSBQ	Oxygen-evolving enhancer protein 3-1, chloroplastic	6	24	183
A9U1H4	Predicted protein	LOX1.4, POTLX-2	Probable linoleate 9S-lipoxygenase 4	26	40	178	0.0755731	0.0192968	0.0216867
A9RGA5	Elongation factor 1-alpha	TEFS1	Elongation factor 1-alpha	33	80	164	1.56376	18.6014	6.21441
A9S2F9	Carbonic anhydrase (EC 4.2.1.1)	BETA CA2,CA18,CA2	Carbonic anhydrase, chloroplastic	3	20	161	437.12	1232.4	1417.2
A9S1E8	Predicted protein	PSBQ2, PSBQB	Oxygen-evolving enhancer protein 3-2, chloroplastic	12	20	158	487.46	718.682	453.93
A9TBP0	Predicted protein	RCA1	Ribulose bisphosphate carboxylase/oxygenase activase 1, chloroplastic	2	9	152	102.138	296.769	408.15
A9SP58	Predicted protein	ATNRP1,NRP1	nodulin-related protein 1	0	22	151	4.2031	99.1854	73.5458
A9T876	Predicted protein	PSBQ1, PSBQ, PSBQA	Oxygen-evolving enhancer protein 3-1, chloroplastic	7	23	133	84.2202	519.936	369.858
A9RFL7	Predicted protein (Fragment)	LHCB5	Chlorophyll a-b binding protein CP26, chloroplastic	23	23	131
A4ZFZ1	Lipoxygenase (EC 1.13.11.12)	LOX1.4, POTLX-2	Probable linoleate 9S-lipoxygenase 4	23	39	124
A9SPD7	Predicted protein	PSAE	Photosystem I reaction center subunit IV, chloroplastic	52	47	122
A9RQ31	Serine hydroxymethyltransferase (EC 2.1.2.1)	SHM1	Serine hydroxymethyltransferase, mitochondrial	2	3	116
A9RAS2	Predicted protein (Uncharacterized protein)	LHCB2,LHCB2.1	Chlorophyll a-b binding protein, chloroplastic	1	2	112	4.9264	63.4528	58.763
A9RGD1	Elongation factor 1-alpha	TEFS1	Elongation factor 1-alpha	12	25	111	120.381	121.766	119.785
A9TKV7	Plastocyanin, chloroplast	PETE	Plastocyanin, chloroplastic	29	20	111	679.752	1853.29	1804.87
A9RXW5	Predicted protein			115	45	108	2480.7	3503.84	3784.11
Q6YXN9	Photosystem II CP43 reaction center protein (PSII 43 kDa protein) (Protein CP-43)	psbC	Photosystem II CP43 chlorophyll apoprotein	8	15	107
A9RIB5	Predicted protein (Fragment)	PSBP	Oxygen-evolving enhancer protein 2, chloroplastic	9	17	106
A9RX76	Fructose-bisphosphate aldolase (EC 4.1.2.13)		Fructose-bisphosphate aldolase, chloroplastic	14	48	106
A9U1S4	Predicted protein	APXT	L-ascorbate peroxidase T, chloroplastic	4	5	101	98.5754	445.012	1461.76
Q9M630	Non-symbiotic hemoglobin 0 (Non-vascular plant hemoglobin Glb0)	GLB0	Non-symbiotic hemoglobin 0	0	21	98	112.686	1292.13	1007.78
A9RES5	Predicted protein	RCA, RCAA1, RCAA2	Ribulose bisphosphate carboxylase/oxygenase activase, chloroplastic	2	6	97	102.193	40.571	118.776
A9TK88	Peptidyl-prolyl cis-trans isomerase (EC 5.2.1.8)	CYP, ROT1	Peptidyl-prolyl cis-trans isomerase	9	31	97	3287.64	4726.35	2264.17
A4ZFY6	Lipoxygenase (EC 1.13.11.12)	LOX3	Lipoxygenase 3, chloroplastic	18	20	95
A9S0R9	Predicted protein	GLN2	Glutamine synthetase, chloroplastic	5	23	95
A9SL09	PsaH photosystem I reaction center subunit	PSAH	Photosystem I reaction center subunit VI, chloroplastic	4	6	92	578.2	681.001	517.193
A9T2F8	Predicted protein	LHCB4.1	Chlorophyll a-b binding protein CP29.1, chloroplastic	15	19	91	15.3527	53.955	59.7616
A9RDX6	Plastocyanin, chloroplast, isoform 2	PETE	Plastocyanin, chloroplastic	3	10	88	141.736	586.218	455.396
A9TCL7	Ribulose bisphosphate carboxylase small chain (EC 4.1.1.39)	RBCS1	Ribulose bisphosphate carboxylase small chain, chloroplastic	2	3	88	7.68972	15.2844	15.6389
A9U5B1	Predicted protein	LHCB5	Chlorophyll a-b binding protein CP26, chloroplastic	4	0	84
A9SCV0	Phi class glutathione S-transferase (Predicted protein)	GSTF9, GLUTTR, GSTF7	Glutathione S-transferase F9	0	28	82	3.51017	2972.74	3733.24
P80658	ATP synthase subunit beta, chloroplastic (EC 3.6.3.14) (ATP synthase F1 sector subunit beta) (F-ATPase subunit beta)	atpB	ATP synthase subunit beta, chloroplastic	12	25	82
A9SX66	Predicted protein	ATRFNR1,RFNR1	root FNR 1	8	19	79	91.3868	104.74	127.865
A9RJD7	Predicted protein			5	5	72
A9RT52	Predicted protein	METE	5-methyltetrahydropteroyltriglutamate--homocysteine methyltransferase	0	17	71	22.4062	256.567	122.346
A9RY19	Cytochrome b6-f complex iron-sulfur subunit (EC 1.10.9.1)	petC	Cytochrome b6-f complex iron-sulfur subunit, chloroplastic	1	5	71
A9SLS5	Malate dehydrogenase (EC 1.1.1.37)	MMDHI	Malate dehydrogenase, mitochondrial	23	20	71
A9TBN9	Predicted protein	RCA, RCAA1, RCAA2	Ribulose bisphosphate carboxylase/oxygenase activase, chloroplastic	2	3	70
A9SG93	Predicted protein	OE23,OEE2,PSBP-1,PSII-P	photosystem II subunit P-1	7	24	68	370.43	975.676	618.033
A9T1X0	Predicted protein	ATPQ	ATP synthase subunit d, mitochondrial	0	0	68	0.100405	0.370873	0.169425
A9SVQ5	Predicted protein			34	19	64	138.506	114.338	108.37
Q8MFA3	Photosystem I P700 chlorophyll a apoprotein A1 (EC 1.97.1.12) (PSI-A) (PsaA)	psaA	Photosystem I P700 chlorophyll a apoprotein A1	15	13	64
A9SR64	Predicted protein		Probable ribose-5-phosphate isomerase	4	4	62
A9TBX2	Malate dehydrogenase (EC 1.1.1.37)	MMDHI	Malate dehydrogenase, mitochondrial	6	9	62
A9RT82	Plastocyanin, chloroplast, isoform 1	PETE	Plastocyanin, chloroplastic	2	5	61	360.429	701.89	684.927
A9U4I0	Predicted protein			144	55	61	1486.69	237.025	258.415
Q6YXK3	ATP synthase subunit alpha, chloroplastic (EC 3.6.3.14) (ATP synthase F1 sector subunit alpha) (F-ATPase subunit alpha)	atpA	ATP synthase subunit alpha, chloroplastic	3	7	61
A9RS28	Predicted protein	PSBO	Oxygen-evolving enhancer protein 1, chloroplastic	13	20	60	107.301	443.017	219.986
A9RIU5	Glyceraldehyde-3-phosphate dehydrogenase (EC 1.2.1.-)	GAPA, GPA1	Glyceraldehyde-3-phosphate dehydrogenase A, chloroplastic	7	16	59	99.0161	196.531	124.415
Q6YXL3	Apocytochrome f	petA	Apocytochrome f	0	1	59
A9TJG9	S-adenosylmethionine synthase (EC 2.5.1.6)	SAM1	S-adenosylmethionine synthase 1	0	8	58	1.51395	18.5082	4.38694
A9T3W5	Ribulose bisphosphate carboxylase small chain (EC 4.1.1.39)	RBCS1	Ribulose bisphosphate carboxylase small chain, chloroplastic	2	8	57	0	1.13183	3.77076
A9RPL4	Predicted protein	RPS25B	40S ribosomal protein S25-2	2	9	56	1063.12	1281.86	1217.34
Q75WT7	Ribulose bisphosphate carboxylase small chain (EC 4.1.1.39)	RBCS1	Ribulose bisphosphate carboxylase small chain, chloroplastic	0	0	55	38.4269	242.229	252.599
A9RAR8	Predicted protein		Chlorophyll a-b binding protein, chloroplastic	21	6	54
A9RGA2	Predicted protein	RPL28A	60S ribosomal protein L28-1	0	2	54
A9RPR5	Predicted protein			21	23	54	546.991	557.948	260.827
A9U338	Predicted protein		Hyaluronan / mRNA binding family	4	7	54	67.6462	155.773	119.593
A9RF28	Predicted protein (Fragment)	PSAK	Photosystem I reaction center subunit psaK, chloroplastic	15	9	52
A9TSW4	Glyceraldehyde-3-phosphate dehydrogenase (EC 1.2.1.-)	GAPC	Glyceraldehyde-3-phosphate dehydrogenase, cytosolic	0	2	52
A9TYN7	Ribulose bisphosphate carboxylase small chain (EC 4.1.1.39)	RBCS1A	ribulose bisphosphate carboxylase small chain 1A	0	3	52	0	0	0
A9RSL3	Malate dehydrogenase (EC 1.1.1.37)		Malate dehydrogenase, chloroplastic	1	3	51
A9SUJ9	Transketolase (EC 2.2.1.1)		Transketolase, chloroplastic	2	13	51
A9T399	Predicted protein	LHCA1, CAB6	Chlorophyll a-b binding protein 6, chloroplastic	13	7	51
A9SX82	Predicted protein (Fragment)		Thylakoid lumenal protein At1g03610, chloroplastic	0	2	50
A9TNC8	Predicted protein		40S ribosomal protein S14	3	2	49	311.881	498.432	448.906
E1C9P7	Predicted protein	MALD1	Major allergen Mal d 1	0	10	49
A9RI50	Predicted protein	RPL4A	60S ribosomal protein L4-1	2	6	47	194.57	276.145	291.518
A9SF03	Predicted protein		Transketolase, chloroplastic	4	8	47
A9SJ10	Predicted protein	PSAG	Photosystem I reaction center subunit V, chloroplastic	0	3	46
A9TX48	Predicted protein	GABA-TP1, GABA-T1	Gamma aminobutyrate transaminase 1, mitochondrial	2	7	46
A9RU32	Predicted protein	CAP10A	Chlorophyll a-b binding protein CP24 10A, chloroplastic	0	3	45
A9SNH9	Dihydrolipoyl dehydrogenase (EC 1.8.1.4)	LPD1	Dihydrolipoyl dehydrogenase 1, mitochondrial	3	2	45	72.1531	122.844	112.221
A9TNF2	Predicted protein	GDCSH, GCDH, GCSH	Glycine cleavage system H protein, mitochondrial	0	2	45	141.881	331.474	225.382
A9RPU7	60S ribosomal protein L13		60S ribosomal protein L13-1	0	0	44
A9SFV4	Predicted protein	PSAK	Photosystem I reaction center subunit psaK, chloroplastic	1	2	44
A9RD61	Predicted protein	MALD1	Major allergen Mal d 1	3	12	43	0.312521	0.26479	1.29965
A9RLL8	Predicted protein	GDCSP	Glycine dehydrogenase [decarboxylating], mitochondrial	0	4	43	0.65833	1.11347	1.0908
A9SBU3	Predicted protein	MP3	Probable steroid-binding protein 3	2	0	43	378.351	105.522	93.6039
A9TC11	Phosphoglycerate kinase (EC 2.7.2.3)	PGK	Phosphoglycerate kinase, chloroplastic	4	15	43	13.5909	255.028	156.576
A9U380	Ribulose bisphosphate carboxylase small chain (EC 4.1.1.39) (Fragment)	RBCS	Ribulose bisphosphate carboxylase small chain, chloroplastic	3	10	43
A9RJI9	Predicted protein	UBQ6	Ubiquitin-40S ribosomal protein S27a	6	4	42	408.068	659.994	576.295
A9RN26	Superoxide dismutase [Cu-Zn] (EC 1.15.1.1)	SODCC1, SODCC.1	Superoxide dismutase [Cu-Zn] 1	1	3	42	398.064	382.803	249.482
A9RU25	Predicted protein	PPOX1	Protoporphyrinogen oxidase, chloroplastic	0	0	42
A9T278	ATP synthase subunit beta (EC 3.6.3.14)	ATPB, ATP2-1	ATP synthase subunit beta, mitochondrial	1	3	42
A9T954	Predicted protein		eukaryotic translation initiation factor-related	0	2	42	18.8863	22.4611	23.301
A9SY68	Predicted protein (Fragment)	RAB15	Glycine-rich RNA-binding, abscisic acid-inducible protein	0	0	41
A9T0G3	Predicted protein		Elongation factor 1-beta 1	0	6	41	263.535	373.055	229.273
A9TMW1	Predicted protein (Fragment)			0	21	41
A9RHV4	Predicted protein		Nascent polypeptide-associated complex subunit alpha-like protein 1	0	4	40
A9SKS8	Fructose-bisphosphate aldolase (EC 4.1.2.13)		Fructose-bisphosphate aldolase, cytoplasmic isozyme	9	17	40	220.182	257.109	86.4611
A9STC1	Predicted protein			17	20	40
A9T2Y3	Predicted protein	OEP162	Outer envelope pore protein 16-2, chloroplastic	27	12	40	2106.29	1058.54	1015.14
A9SNV6	Predicted protein	L1818	Chlorophyll a-b binding protein L1818, chloroplastic	7	6	39	190.33	266.115	130.947
A9S3N5	Predicted protein			1	5	38
A9SA41	Predicted protein	HSC70-5,MTHSC70-2	Heat shock 70 kDa protein, mitochondrial	2	8	38	39.3949	23.2676	136.051
A9RLG5	Predicted protein	PSBR	Photosystem II 10 kDa polypeptide, chloroplastic	6	11	37	785.148	697.534	561.46
A9RNA9	Predicted protein	RPS10	40S ribosomal protein S10	0	1	37	178.729	189.822	223.829
A9RNK7	Predicted protein (Fragment)	PSAF	Photosystem I reaction center subunit III, chloroplastic	0	0	37
A9SZY4	Peptidyl-prolyl cis-trans isomerase	FKBP16-3, FKBP17	Peptidyl-prolyl cis-trans isomerase FKBP16-3, chloroplastic	1	0	37
A9T0S0	Elongation factor Tu	TUFA, RAB8D, RABE1B	Elongation factor Tu, chloroplastic	0	1	37
A9TCU9	Predicted protein	PSAH2	Photosystem I reaction center subunit VI-2, chloroplastic	0	3	37
A9RQJ3	Predicted protein	ADK-B	Adenylate kinase B	0	4	36	16.258	54.2294	68.026
A9SNS5	Predicted protein (Fragment)	RPL28A	60S ribosomal protein L28-1	0	0	36
A9TMC2	Carbonic anhydrase (EC 4.2.1.1) (Fragment)		Carbonic anhydrase, chloroplastic	0	1	36
A9TB65	Predicted protein (Fragment)	CAB8	Chlorophyll a-b binding protein 8, chloroplastic	10	7	35
A9TSK0	Predicted protein	PSBO	Oxygen-evolving enhancer protein 1, chloroplastic	3	9	35	268.837	601.51	470.097
A9RPJ4	Phosphoribulokinase (EC 2.7.1.19)		Phosphoribulokinase, chloroplastic	3	5	34
A9RQ90	Predicted protein	RPS19A	40S ribosomal protein S19-1	0	9	34	854.672	984.707	958.126
A9RXL7	Histone H2B	H2B-3	Histone H2B.3	0	2	34	27.9912	16.6807	10.8814
A9TBG2	Actin 7 (Predicted protein)		Actin	10	8	34
Q8MFA2	Photosystem I P700 chlorophyll a apoprotein A2 (EC 1.97.1.12) (PSI-B) (PsaB)	psaB	Photosystem I P700 chlorophyll a apoprotein A2	10	3	34
A9SRM6	Predicted protein	PORA	Protochlorophyllide reductase, chloroplastic	0	2	33	123.514	239.927	66.0545
A9SSB6	Cytochrome b6-f complex iron-sulfur subunit (EC 1.10.9.1)	petC	Cytochrome b6-f complex iron-sulfur subunit, chloroplastic	0	0	33
A9SUU2	Predicted protein		Cucumisin	17	14	33
A9SX32	Carboxypeptidase (EC 3.4.16.-)	CBP1	Serine carboxypeptidase 1	0	2	33
Q6YXM8	Photosystem II CP47 reaction center protein (PSII 47 kDa protein) (Protein CP-47)	psbB	Photosystem II CP47 chlorophyll apoprotein	10	10	33
A9RDR1	Catalase (EC 1.11.1.6)	CAT2, SU2	Catalase isozyme 2	3	1	32	162.969	145.231	95.5984
A9RPD5	Predicted protein	LSF1, PTPKIS2	Phosphoglucan phosphatase LSF1, chloroplastic	0	2	32
A9RSP0	Phi class glutathione S-transferase (Predicted protein)	ATGSTF7,ATGSTF9,GLUTTR,GSTF9	Glutathione S-transferase	2	9	32	420.903	1927.54	2054.82
A9TYA1	Predicted protein	ATECP63,ECP63	embryonic cell protein 63	0	4	32	22.5912	13.3039	25.9609
A9RG04	Ribulose bisphosphate carboxylase small chain (EC 4.1.1.39)	RBCS	Ribulose bisphosphate carboxylase small chain, chloroplastic	2	1	31	0	29.2791	18.2727
A9SHP6	Predicted protein	PSAF	Photosystem I reaction center subunit III, chloroplastic	3	6	31
A9TAX1	Peptidyl-prolyl cis-trans isomerase (EC 5.2.1.8) (Fragment)	CYP20-2	Peptidyl-prolyl cis-trans isomerase CYP20-2, chloroplastic	0	0	31
A9TFG3	Delta-aminolevulinic acid dehydratase	HEMB, ALAD	Delta-aminolevulinic acid dehydratase, chloroplastic	2	3	31	51.9183	108.838	141.1
A9TLM2	Predicted protein			1	3	31
A9TT85	Ribulose bisphosphate carboxylase small chain (EC 4.1.1.39)	RBCS1	Ribulose bisphosphate carboxylase small chain, chloroplastic	1	10	31	557.756	2745.05	3215.57
A9RJM3	NADH-cytochrome b5 reductase (EC 1.6.2.2)	CBR2	NADH-cytochrome b5 reductase-like protein	0	0	30
A9RW10	Predicted protein	CAB7	Chlorophyll a-b binding protein 7, chloroplastic	6	4	30	5.92056	16.4446	27.2831
A9SKC9	Predicted protein		Zinc finger CCCH domain-containing protein 44	1	3	30
A9SN74	Predicted protein	GL22	Germin-like protein 9-3	0	0	30	5.32016	1105.96	1038.88
A9U1K9	Predicted protein	PSBO	Oxygen-evolving enhancer protein 1, chloroplastic	5	11	30
Q6YXM6	30S ribosomal protein S12, chloroplastic	rps12	30S ribosomal protein S12, chloroplastic	0	2	30
Q6YXR2	ATP synthase epsilon chain, chloroplastic (ATP synthase F1 sector epsilon subunit) (F-ATPase epsilon subunit)	atpE	ATP synthase epsilon chain, chloroplastic	0	3	30
A9REG3	Predicted protein	psaD	Photosystem I reaction center subunit II, chloroplastic	15	39	29	507.438	868.723	719.67
A9RUW5	60S ribosomal protein L6	RPL6	60S ribosomal protein L6	0	3	29	216.807	293.212	268.776
A9SB18	Predicted protein	ADK-B	Adenylate kinase B	0	3	29	41.5567	40.0761	25.183
A9SGT8	Predicted protein			0	8	29
A9SML9	Predicted protein	PMSR	Peptide methionine sulfoxide reductase	0	1	29	164.049	538.297	825.348
A9SX31	Superoxide dismutase [Cu-Zn] (EC 1.15.1.1)	SODCP	Superoxide dismutase [Cu-Zn], chloroplastic	2	5	29
A9T8D9	Predicted protein			0	0	29	24.3021	1071.21	747.7
A9RBJ9	Predicted protein	PGH1, PGH1B	Enolase	3	0	28	189.026	285.96	157.387
A9RCV9	Predicted protein	HSP70	Heat shock cognate 70 kDa protein	3	10	28	60.6085	297.064	205.988
A9RL92	Predicted protein	GSA	Glutamate-1-semialdehyde 2,1-aminomutase, chloroplastic	0	4	28
A9RMD3	Cysteine synthase (EC 2.5.1.47)		Cysteine synthase, chloroplastic/chromoplastic	0	4	28
A9SIT7	60S ribosomal protein L27	RPL27	60S ribosomal protein L27	0	2	28	188.03	490.344	511.683
A9RHY0	Predicted protein	RPL4D, RPL1, RPL4	60S ribosomal protein L4-2	1	3	27	75.907	111.84	104.71
A9RQ30	Predicted protein (Uncharacterized protein)	RPS11	40S ribosomal protein S11	0	1	27	1639.11	1938.57	1775.78
A9RW02	Predicted protein	PRXIIF	Peroxiredoxin-2F, mitochondrial	5	7	27	225.041	198.764	173.043
A9S9Y8	60S ribosomal protein L6	RPL6	60S ribosomal protein L6	0	0	27	146.401	476.625	348.26
A9SNM3	Histone H2B	H2B-3	Histone H2B.3	0	0	27	12.8753	1.26891	2.12426
A9T1T2	Predicted protein (Fragment)	APX1	L-ascorbate peroxidase 1, cytosolic	1	3	27
A9TJ06	Predicted protein	LHCA2	Chlorophyll a-b binding protein, chloroplastic	14	15	27	247.89	691.659	593.19
A9TTN2	Predicted protein		40S ribosomal protein S14	0	1	27	899.465	1781.89	1822.44
A9U4V5	Predicted protein		Heme-binding-like protein At3g10130, chloroplastic	1	1	27	148.166	221.11	282.605
A9RQG7	Predicted protein	RPL22B	60S ribosomal protein L22-2	0	1	26
A9RVC0	Predicted protein	2-Cys Prx B,2CPB	2-Cys peroxiredoxin BAS1-like, chloroplastic	2	2	26	11.3009	57.1572	33.2009
A9S455	Predicted protein	OEP16	Outer envelope pore protein 16, chloroplastic	19	10	26
A9S6F4	Predicted protein	LHCB2,LHCB2.1	Chlorophyll a-b binding protein, chloroplastic	0	0	26	0	0.995777	2.23216
A9S6Y7	Predicted protein			15	6	26	7160.23	939.261	665.597
A9S9Q5	Predicted protein		Uncharacterized protein At2g27730, mitochondrial	0	2	26	373.275	501.316	441.127
A9SA96	Predicted protein	PSBO	Oxygen-evolving enhancer protein 1, chloroplastic	7	10	26	207.1	197.914	95.146
A9SH79	Predicted protein	PSAG	Photosystem I reaction center subunit V, chloroplastic	0	1	26	196.31	159.929	143.272
A9SV00	Predicted protein		Nascent polypeptide-associated complex subunit alpha-like protein 1	0	4	26
A9TR54	Predicted protein			37	14	26
A9RBH9	Predicted protein	RPL35	60S ribosomal protein L35	0	1	25
A9RDK9	Glyceraldehyde-3-phosphate dehydrogenase (EC 1.2.1.-)	GAPC	Glyceraldehyde-3-phosphate dehydrogenase, cytosolic	8	5	25	211.553	339.026	276.614
A9RPK3	Predicted protein	CHLP	Geranylgeranyl diphosphate reductase, chloroplastic	0	0	25	24.3323	51.0658	24.9078
A9RWK3	Predicted protein	ATPER1,PER1	1-Cys peroxiredoxin A	3	6	25	482.832	322.158	190.51
A9SDW7	Predicted protein	AAC2, ANT2	ADP,ATP carrier protein 2, mitochondrial	2	10	25
A9SHH9	Predicted protein (Fragment)			0	0	25
A9SND7	Predicted protein		Hyaluronan / mRNA binding family	0	3	25	41.5637	51.4085	22.7758
A9T2E1	Predicted protein	CPN10	10 kDa chaperonin	6	11	25	46.3126	140.56	170.583
A9T8R5	Predicted protein	GRXC4, GLU1	Glutaredoxin-C4	1	7	25	168.491	202.115	131.171
A9TEM8	Predicted protein	CAB8	Chlorophyll a-b binding protein 8, chloroplastic	2	6	25
A9U3R4	Fructose-bisphosphate aldolase (EC 4.1.2.13)		Fructose-bisphosphate aldolase, chloroplastic	8	9	25
Q6YXQ2	Photosystem I iron-sulfur center (EC 1.97.1.12) (9 kDa polypeptide) (PSI-C) (Photosystem I subunit VII) (PsaC)	psaC	Photosystem I iron-sulfur center	20	15	25
A2NY77	Calmodulin		Calmodulin	0	0	24
A9RG73	Predicted protein	ACBP,ACBP6	Acyl-CoA-binding protein	0	1	24	224.122	780.265	496.245
A9SV56	Predicted protein (Fragment)			0	0	24
A9TF97	Predicted protein		Probable ribose-5-phosphate isomerase	1	2	24	44.9369	104.669	76.8612
A9THT9	Predicted protein (Fragment)	PRXQ	Peroxiredoxin Q, chloroplastic	4	0	24
A9U1M6	Catalase (EC 1.11.1.6)	CAT2, SU2	Catalase isozyme 2	0	0	24	188.711	260.183	319.124
Q1XGA4	ATP synthase subunit alpha	ATPA	ATP synthase subunit alpha, mitochondrial	1	5	24
Q6YXL9	Cytochrome b559 subunit alpha (PSII reaction center subunit V)	psbE	Cytochrome b559 subunit alpha	21	28	24
A9RJS3	Predicted protein	LHCB2,LHCB2.1	Chlorophyll a-b binding protein, chloroplastic	10	4	23	2641.94	3250.99	2218.99
A9RL16	Predicted protein	RPL23A	60S ribosomal protein L23	0	2	23	193.199	390.339	262.898
A9RXE2	Predicted protein	RPS19A	40S ribosomal protein S19-1	0	4	23	186.67	427.401	411.423
A9S1L9	Predicted protein	CSP1, CSDP1	Cold shock protein 1	0	0	23	2.35539	16.2341	8.81897
A9S567	Predicted protein			0	5	23	3.4811	260.017	137.414
A9TLG8	Predicted protein	RCA	Ribulose bisphosphate carboxylase/oxygenase activase, chloroplastic	0	3	23
A9TU20	Predicted protein (Fragment)	PSAE	Photosystem I reaction center subunit IV, chloroplastic	1	5	23
Q6YXP6	30S ribosomal protein S15, chloroplastic	rps15	30S ribosomal protein S15, chloroplastic	0	0	23
A9S8R3	Phosphoglycerate kinase (EC 2.7.2.3)	PGK	Phosphoglycerate kinase, chloroplastic	10	11	22	23.4553	37.9805	14.0118
A9S9J7	Predicted protein			0	8	22	73.9121	305.551	394.76
A9STJ6	Predicted protein	RPL3A	50S ribosomal protein L3-1, chloroplastic	0	0	22
A9SVG4	Predicted protein			0	0	22
A9SYQ2	Predicted protein	LOS1	Elongation factor 2	5	4	22	14.2707	9.93841	9.255
A9T090	Histone H2A	HTA13	Histone H2AX	0	0	22	7.78105	0.848592	2.07973
A9U1R6	Predicted protein	OEP16	Outer envelope pore protein 16, chloroplastic	42	9	22	1743.9	449.26	338.478
A9RP25	Adenosylhomocysteinase (EC 3.3.1.1)	SAHH, SHH	Adenosylhomocysteinase	0	18	21	5.57343	17.0398	20.2149
A9RT00	40S ribosomal protein S12 (Fragment)	RPS12	40S ribosomal protein S12	0	0	21
A9RWS2	Predicted protein	METE	5-methyltetrahydropteroyltriglutamate--homocysteine methyltransferase	0	4	21	86.6388	297.267	201.567
A9S826	Histone H2A	G-H2AX,GAMMA-H2AX,H2AXA,HTA5	Histone H2AX	0	0	21	39.2898	111.169	64.9708
A9S944	Predicted protein		29 kDa ribonucleoprotein B, chloroplastic	0	1	21
A9SF19	Histone H2A	H2A-II	Histone H2A	0	0	21
A9SV48	Predicted protein			1	2	21	13.7154	43.2067	35.3823
A9TES7	Predicted protein (Fragment)	rpl12	50S ribosomal protein L12, chloroplastic	0	0	21
Q09QY6	ATPase alpha subunit (Fragment)			4	2	21
A9RCK8	Ribulose-phosphate 3-epimerase (EC 5.1.3.1)	RPE	Ribulose-phosphate 3-epimerase, chloroplastic	0	0	20	83.8142	61.0949	70.8337
A9RTF7	Predicted protein (Fragment)	psbB	Photosystem II CP47 chlorophyll apoprotein	0	1	20
A9SMK5	Predicted protein	PRXQ	Peroxiredoxin Q, chloroplastic	1	1	20
A9SWM1	Predicted protein		Putative H/ACA ribonucleoprotein complex subunit 1-like protein 1	0	0	20
A9SXF3	Phosphoribulokinase (EC 2.7.1.19)		Phosphoribulokinase, chloroplastic	1	6	20
A9T815	Predicted protein			12	10	20
A9TAH6	40S ribosomal protein S12	RPS12	40S ribosomal protein S12	0	2	20
A9TPF2	Predicted protein	MSRB2	Peptide methionine sulfoxide reductase B2, chloroplastic	0	1	20
A9RE03	Predicted protein	HPR-A	Glycerate dehydrogenase	0	0	19	71.639	66.3034	43.3347
A9RFB9	Predicted protein			1	3	19
A9RFC9	Predicted protein	HSP70, ST70	Stromal 70 kDa heat shock-related protein, chloroplastic	3	6	19
A9RJ47	Predicted protein	SP1L1	Protein SPIRAL1-like 1	4	8	19	106.807	76.8628	49.5204
A9RK17	Predicted protein	RPL30	60S ribosomal protein L30	1	3	19	387.863	591.598	637.721
A9RKJ0	Predicted protein	RPP2A, RPP2	60S acidic ribosomal protein P2A	0	1	19	578.192	359.704	280.209
A9RKJ5	Predicted protein	CPN60B1, Cpn60-B(3), LEN1	Chaperonin 60 subunit beta 1, chloroplastic	1	9	19
A9RWJ4	Predicted protein	ACAM-2,CAM5	Calmodulin	0	0	19	281.275	407.709	375.058
A9RYT1	Predicted protein	RPS25E	40S ribosomal protein S25-4	1	2	19	523.597	871.986	799.487
A9SIS2	Predicted protein	HSC80	Heat shock cognate protein 80	3	6	19	44.5229	216.554	212.076
A9SLK1	Aminomethyltransferase (EC 2.1.2.10)	GDCST	Aminomethyltransferase, mitochondrial	3	4	19
A9SX65	Superoxide dismutase [Cu-Zn] (EC 1.15.1.1)	SODCP	Superoxide dismutase [Cu-Zn], chloroplastic	3	1	19
A9T3D3	Predicted protein	EIF-5A2	Eukaryotic translation initiation factor 5A-2	0	1	19
A9TED6	Predicted protein	L1818	Chlorophyll a-b binding protein L1818, chloroplastic	14	11	19	1091.51	1060.72	979.104
A9TGW8	Predicted protein (Fragment)		Thylakoid lumenal 19 kDa protein, chloroplastic	0	0	19
A9TVA9	Predicted protein (Fragment)	PSAE	Photosystem I reaction center subunit IV, chloroplastic	1	3	19
A9TVV6	Predicted protein (Ure2p class glutathione S-transferase)	GSTF8, GST6, GSTF5	Glutathione S-transferase F8, chloroplastic	0	1	19	329.582	930.005	1717.35
A9U2L3	Predicted protein	ERD10, LTI29, LTI45	Dehydrin ERD10	24	5	19	1007.91	36.5329	70.4676
E1C9Y4	Predicted protein	RAB15	Glycine-rich RNA-binding, abscisic acid-inducible protein	0	0	19
P06853	Cytochrome b559 subunit beta (PSII reaction center subunit VI)	psbF	Cytochrome b559 subunit beta	5	3	19
A9RHW6	Thiamine thiazole synthase 3, chloroplastic (Thiazole biosynthetic enzyme 3)	THI1-3	Thiamine thiazole synthase 3, chloroplastic	0	1	18
A9RI80	Predicted protein	WVD2	Protein WAVE-DAMPENED 2	6	4	18
A9RJ44	Predicted protein	GLO5, GOX3	Peroxisomal (S)-2-hydroxy-acid oxidase GLO5	1	2	18	127.242	214.302	201.475
A9RJE6	Predicted protein	DHAR2, DHAR	Glutathione S-transferase DHAR2	5	5	18
A9RQU5	Predicted protein			3	5	18
A9RQZ8	Predicted protein (Fragment)			0	0	18
A9RSB6	Predicted protein (Fragment)	RANBP1B	Ran-binding protein 1 homolog b	0	0	18
A9RSW5	Predicted protein	RPS25E	40S ribosomal protein S25-4	0	2	18	473.199	561.498	563.827
A9RTI7	Predicted protein	HSP17.9	17.9 kDa class II heat shock protein	5	4	18	0.145392	0.35148	0.482649
A9SRQ9	Predicted protein	CC-1	Cytochrome c	0	0	18	21.8197	84.6653	34.6885
A9SRU3	Predicted protein	GLO5	Peroxisomal (S)-2-hydroxy-acid oxidase GLO5	0	3	18	276.431	235.302	208.48
A9SSD6	Predicted protein			0	1	18
A9SVY4	60S ribosomal protein L6	RPL6	60S ribosomal protein L6	0	0	18
A9TE45	Predicted protein	GLU1, GLS1	Ferredoxin-dependent glutamate synthase 1, chloroplastic	1	1	18	20.1828	51.6787	45.4545
A9TRS0	Predicted protein	CPN21, CHCPN10, CPN20	20 kDa chaperonin, chloroplastic	2	8	18
A9U091	Predicted protein		ATP synthase subunit epsilon, mitochondrial	0	2	18	109.098	252.553	144.911
A9U4V4	Aspartate aminotransferase (EC 2.6.1.1)	ASP5, AAT1	Aspartate aminotransferase, chloroplastic	1	4	18
A9RFU9	Predicted protein	SPDS1	Spermidine synthase	0	6	17	45.255	76.8562	26.3583
A9RJ48	Predicted protein	CPN21, CHCPN10, CPN20	20 kDa chaperonin, chloroplastic	1	8	17	0.726742	3.81384	17.343
A9RTV8	Chorismate synthase (EC 4.2.3.5)	CS1	Chorismate synthase 1, chloroplastic	0	3	17	40.7595	188.738	184.179
A9RXF5	60S ribosomal protein L36	RPL36B	60S ribosomal protein L36-2	3	4	17	198.35	349.091	270.433
A9S3T3	Predicted protein	RPL11	50S ribosomal protein L11, chloroplastic	0	2	17
A9SB19	Predicted protein	RPS23	40S ribosomal protein S23	0	0	17	291.014	411.69	340.774
A9SHC4	Predicted protein			0	1	17
A9SX78	Aconitate hydratase (Aconitase) (EC 4.2.1.3)	ACO3	Putative aconitate hydratase, cytoplasmic	1	0	17	43.4017	87.3924	72.8127
A9SXF9	EF1Bgamma class glutathione S-transferase (Predicted protein)		Elongation factor 1-gamma 3	0	1	17	94.6767	248.207	231.143
A9SY12	Predicted protein	PSBP	Oxygen-evolving enhancer protein 2, chloroplastic	6	3	17	428.546	364.899	218.355
A9T845	Predicted protein	OEP162	Outer envelope pore protein 16-2, chloroplastic	4	7	17
A9TF05	Predicted protein	RANBP1B	Ran-binding protein 1 homolog b	0	3	17	78.1962	203.918	90.4368
A9TLB0	Predicted protein	BAS1	2-Cys peroxiredoxin BAS1, chloroplastic	0	1	17
A9U188	Predicted protein	HPR-A	Glycerate dehydrogenase	1	9	17	59.4524	69.1361	124.068
E1CA00	Predicted protein		Chlorophyll a-b binding protein, chloroplastic	3	0	17
A9RGD7	Predicted protein	RPS29A	40S ribosomal protein S29	1	3	16	851.369	1002.01	1131.93
A9RK35	Aminomethyltransferase (EC 2.1.2.10)	GDCST	Aminomethyltransferase, mitochondrial	0	0	16
A9RL02	Nucleoside diphosphate kinase (EC 2.7.4.6)	NDK4, NDPKIII	Nucleoside diphosphate kinase 4, chloroplastic	0	4	16
A9RL91	Predicted protein	MED36A, FIB2, FLP, MED36_1	Mediator of RNA polymerase II transcription subunit 36a	0	0	16
A9RN38	Predicted protein	RPL4A	60S ribosomal protein L4-1	0	1	16	87.1247	131.318	101.233
A9RPW8	Predicted protein	ABA2	Zeaxanthin epoxidase, chloroplastic	4	5	16	105.327	123.987	69.6197
A9S7J4	Predicted protein			6	1	16
A9SBL7	Predicted protein	PSBP1, PSBP	Oxygen-evolving enhancer protein 2-1, chloroplastic	1	0	16	15.9548	116.272	61.8047
A9SFC5	Predicted protein (Fragment)	RPS21C	40S ribosomal protein S21-2	0	0	16
A9SIV6	Predicted protein (Fragment)		Rhodanese-like domain-containing protein 14, chloroplastic	0	1	16
A9SP33	Predicted protein	COX5B-2	Cytochrome c oxidase subunit 5b-2, mitochondrial	2	1	16	147.452	129.755	80.6331
A9SXX9	Glyceraldehyde-3-phosphate dehydrogenase (EC 1.2.1.-)	GAPA, GPA1	Glyceraldehyde-3-phosphate dehydrogenase A, chloroplastic	1	7	16	12.3236	108.588	84.5572
A9SZA5	Predicted protein	RPL11	50S ribosomal protein L11, chloroplastic	0	0	16
A9T251	Predicted protein	HSP70, ST70	Stromal 70 kDa heat shock-related protein, chloroplastic	1	9	16
A9T3Z2	Predicted protein (Fragment)			10	2	16
A9TIX8	Predicted protein			0	0	16
A9TXK1	Predicted protein			0	0	16
P60407	50S ribosomal protein L2, chloroplastic	rpl2	50S ribosomal protein L2, chloroplastic	0	0	16
A9RCF4	Malic enzyme	MODA	NADP-dependent malic enzyme, chloroplastic	5	1	15
A9RHM7	Predicted protein	FTSH5, FTSH2, VAR1	ATP-dependent zinc metalloprotease FTSH 5, chloroplastic	2	1	15
A9RMS0	40S ribosomal protein S3a	RPS3AB, CYC07	40S ribosomal protein S3a-2	2	5	15	151.685	229.163	232.241
A9RN00	Predicted protein	4CLL10, AMPBP3	4-coumarate--CoA ligase-like 10	0	1	15
A9RNP2	Predicted protein	LHCB2,LHCB2.1	Chlorophyll a-b binding protein, chloroplastic	2	0	15	2309.93	1890.78	1445.94
A9RRT3	Predicted protein	MGP1	Probable ATP synthase 24 kDa subunit, mitochondrial	1	2	15	82.587	168.116	159.214
A9RWX7	Predicted protein	GLO5, GOX3	Peroxisomal (S)-2-hydroxy-acid oxidase GLO5	0	0	15	11.8112	14.9933	13.2103
A9S1B2	Predicted protein			3	5	15
A9SF28	Predicted protein	UBQ4	Polyubiquitin 4	0	0	15	0.643364	0.327528	2.10796
A9SF60	Predicted protein	rpl12	50S ribosomal protein L12, chloroplastic	0	0	15
A9SHS3	Predicted protein		Zinc finger CCCH domain-containing protein 44	0	0	15
A9SK24	Predicted protein	EMB1374	SufE-like protein, chloroplastic	0	0	15	53.1412	58.1914	37.5483
A9SUK7	Predicted protein	STR4, TROL	Rhodanese-like domain-containing protein 4, chloroplastic	1	3	15	67.4451	122.553	59.7064
A9SVW7	Predicted protein		Uncharacterized protein At2g37660, chloroplastic	5	6	15
A9T4T4	Nucleoside diphosphate kinase (EC 2.7.4.6)	NDPK1	Nucleoside diphosphate kinase 1	0	1	15	18.1567	36.938	42.8488
A9TIY2	Predicted protein	GLN2	Glutamine synthetase, chloroplastic	1	6	15
A9TZZ1	Predicted protein	AT0ZI1,ATOZI1	Protein of unknown function (DUF1138)	0	4	15	166.979	146.917	126.425
A9U4U1	Predicted protein		Nascent polypeptide-associated complex subunit alpha-like protein 1	0	1	15
A9U536	Predicted protein (Fragment)		GDSL esterase/lipase At4g01130	0	2	15
Q6YXK5	50S ribosomal protein L23, chloroplastic	rpl23	50S ribosomal protein L23, chloroplastic	0	0	15
A9REN8	Predicted protein		Peptidyl-prolyl cis-trans isomerase, chloroplastic	1	0	14
A9REW5	Nucleoside diphosphate kinase (EC 2.7.4.6)	NDPK2	Nucleoside diphosphate kinase 2, chloroplastic	1	1	14
A9RGG9	Predicted protein	AKR2, AFT	Ankyrin repeat domain-containing protein 2	0	6	14	137.519	114.363	120.909
A9RNM7	Predicted protein	ARA12, ASP48	Subtilisin-like protease	20	6	14
A9RQ87	Predicted protein (Fragment)	RPS28	40S ribosomal protein S28	0	0	14
A9RUN6	Predicted protein		Enoyl-[acyl-carrier-protein] reductase [NADH] 1, chloroplastic	2	3	14
A9RY25	Predicted protein	LPD1	Dihydrolipoyl dehydrogenase 1, mitochondrial	0	0	14
A9RZW6	Predicted protein		D-3-phosphoglycerate dehydrogenase, chloroplastic	1	4	14
A9SBK2	Predicted protein			2	5	14	7.47812	121.758	111.023
A9SH94	Predicted protein			0	0	14
A9SNN0	Predicted protein	GME-1	GDP-mannose 3,5-epimerase 1	2	10	14	19.1054	22.4743	15.3241
A9TG09	Aspartate aminotransferase (EC 2.6.1.1)	ASP1	Aspartate aminotransferase, mitochondrial	2	2	14	15.784	84.0253	34.6448
A9TKA7	Predicted protein	RPL32A	60S ribosomal protein L32-1	0	1	14	744.709	1807.58	1451.14
A9TT51	Photosystem II reaction center Psb28 protein	PSB28	Photosystem II reaction center PSB28 protein, chloroplastic	0	0	14
A9TX31	Predicted protein		Argininosuccinate synthase, chloroplastic	0	0	14
A9U0Z9	Predicted protein	RPP2B	60S acidic ribosomal protein P2B	0	0	14	119.525	261.623	134.888
E1C9N1	Predicted protein	AFRR	Monodehydroascorbate reductase	4	4	14
A9RB04	Triosephosphate isomerase (EC 5.3.1.1)	PDTPI,TIM	Triosephosphate isomerase, chloroplastic	0	1	13	76.7178	151.482	76.4608
A9RBQ3	Predicted protein	LHCB2,LHCB2.1	Chlorophyll a-b binding protein, chloroplastic	2	1	13	31.3414	201.369	196.16
A9RE63	Predicted protein		29 kDa ribonucleoprotein B, chloroplastic	0	1	13
A9RJP0	Predicted protein	RPL26A	60S ribosomal protein L26-1	0	0	13	162.871	273.38	158.834
A9RJU4	Predicted protein			32	9	13	683.067	58.0296	84.3947
A9RKD8	Predicted protein	RPL12A	60S ribosomal protein L12-1	1	1	13	114.477	219.872	214.22
A9RN42	Ribosomal protein	RPL10AA	60S ribosomal protein L10a-1	0	0	13	669.561	1202.96	1236.52
A9RNQ2	Predicted protein	AGT1	Serine--glyoxylate aminotransferase	5	5	13	52.4783	203.466	143.431
A9RP60	Predicted protein	FBP	Fructose-1,6-bisphosphatase, chloroplastic	4	6	13	55.4339	91.3551	100.79
A9RRW8	Predicted protein	HCF136	Photosystem II stability/assembly factor HCF136, chloroplastic	0	1	13	14.942	35.6818	20.8139
A9RSM1	Predicted protein		Probable trans-2-enoyl-CoA reductase, mitochondrial	0	2	13	73.3113	102.073	63.0725
A9RV73	Predicted protein	CHLI	Magnesium-chelatase subunit ChlI, chloroplastic	0	2	13
A9RWN4	Predicted protein	LSM4, GRP2	Probable U6 snRNA-associated Sm-like protein LSm4	0	0	13	0	0	0
A9RZZ9	Malate dehydrogenase (EC 1.1.1.37)	PMDH1	Malate dehydrogenase, glyoxysomal	2	1	13	354.986	122.877	75.8864
A9S3B2	Predicted protein	BCCP2	Biotin carboxyl carrier protein of acetyl-CoA carboxylase 2, chloroplastic	0	0	13	37.4025	73.6108	33.0393
A9SCN2	Ribulose bisphosphate carboxylase small chain (EC 4.1.1.39)	RBCS	Ribulose bisphosphate carboxylase small chain, chloroplastic	0	0	13	0	1.09582	4.80867
A9SD11	Predicted protein		H/ACA ribonucleoprotein complex subunit 2-like protein	0	0	13	53.9997	31.4	27.9502
A9SEW4	Predicted protein	CSP41B, CRB, HIP1.3	Chloroplast stem-loop binding protein of 41 kDa b, chloroplastic	0	0	13	78.8959	147.337	169.216
A9SK06	Glyceraldehyde-3-phosphate dehydrogenase (EC 1.2.1.-)	GAPA, GPA1	Glyceraldehyde-3-phosphate dehydrogenase A, chloroplastic	0	1	13
A9SKF1	Predicted protein	RHM1	Probable rhamnose biosynthetic enzyme 1	1	4	13
A9SPH7	PsbY photosystem II polypeptide	PSBY	Photosystem II core complex proteins psbY, chloroplastic	0	2	13	174.899	711.227	396.433
A9SQZ2	Predicted protein	FDH	Formate dehydrogenase 1, mitochondrial	18	1	13	690.283	100.693	30.7878
A9SRV8	Predicted protein	TIC40, PDE120	Protein TIC 40, chloroplastic	0	0	13
A9SZJ2	Predicted protein	PPA	Soluble inorganic pyrophosphatase	0	1	13	77.665	116.379	128.976
A9T7Y9	Predicted protein	BIP,BIP2	Luminal-binding protein	0	1	13	27.1125	77.0954	82.7155
A9T8Y3	Predicted protein			0	0	13	65.917	56.3865	26.525
A9TBU0	Predicted protein	RPL10	50S ribosomal protein L10, chloroplastic	0	1	13	113.762	253.079	110.715
A9TBZ8	Eukaryotic translation initiation factor 3 subunit J (eIF3j)		Translation initiation factor eIF3 subunit	0	0	13	77.8075	74.8119	52.1095
A9TFA6	Predicted protein	THT4	Tyramine N-feruloyltransferase 4/11	0	0	13
A9TFR5	60S ribosomal protein L27	RPL27	60S ribosomal protein L27	0	0	13	313.958	429.839	398.361
A9TLF5	Predicted protein	RPS13	30S ribosomal protein S13, chloroplastic	0	3	13
A9TM73	Predicted protein	MED36A, FIB2, FLP, MED36_1	Mediator of RNA polymerase II transcription subunit 36a	0	0	13	24.2026	49.8918	22.9036
A9TVZ4	Nucleosome assembly protein family	NAP1;2,NFA02,NFA2	nucleosome assembly protein 1;2	0	0	13	69.55	78.8703	50.3209
A9U376	60S ribosomal protein L13	ATBBC1,BBC1,RSU2	60S ribosomal protein L13-2	0	0	13	440.075	526.554	452.894
A9Q9K8	High mobility group protein B1	HMGB1, HMGA, HMGALPHA, NFD01, NFD1, ORF13	High mobility group B protein 1	0	0	12	27.4106	51.63	38.2607
A9RCZ0	Predicted protein	RPS17, GI1	40S ribosomal protein S17	0	1	12	518.373	688.644	919.39
A9RRP0	Predicted protein	VATG, VMA10	V-type proton ATPase subunit G	0	0	12	131.396	137.762	86.4072
A9RT62	Predicted protein	LHCB2,LHCB2.1	Chlorophyll a-b binding protein, chloroplastic	1	0	12	2618.57	3221.63	1873.64
A9RV69	Predicted protein	CLEB3J9	Thylakoid lumenal 29 kDa protein, chloroplastic	0	1	12
A9S1D8	Predicted protein		NADH dehydrogenase [ubiquinone] 1 alpha subcomplex subunit 13-B	0	0	12	27.6785	40.6848	26.4193
A9S6S7	Predicted protein	LHCB2,LHCB2.1	Chlorophyll a-b binding protein, chloroplastic	0	0	12	1516.28	4382.85	4593.81
A9S841	Predicted protein	CSP41A	Chloroplast stem-loop binding protein of 41 kDa a, chloroplastic	0	0	12	20.5808	135.106	125.04
A9SF88	Lactoylglutathione lyase (EC 4.4.1.5) (Glyoxalase I)		Probable lactoylglutathione lyase, chloroplast	0	0	12
A9SPD5	Predicted protein			0	1	12	14.7271	27.1902	9.4238
A9SSR9	Predicted protein		RuBisCO large subunit-binding protein subunit alpha, chloroplastic	0	2	12
A9SST2	Uroporphyrinogen decarboxylase (EC 4.1.1.37)		Uroporphyrinogen decarboxylase 2, chloroplastic	0	8	12
A9TGX1	Predicted protein	AHRI	Ketol-acid reductoisomerase, chloroplastic	0	4	12
A9TH99	Predicted protein	NDH-O	NAD(P)H:plastoquinone dehydrogenase complex subunit O	0	0	12	35.356	52.4931	37.2264
A9TL71	Predicted protein		B12D protein	0	2	12	69.1823	361.673	328.916
A9TPV2	Predicted protein	UGPA	UTP--glucose-1-phosphate uridylyltransferase	0	3	12
A9TVT2	Predicted protein		copper ion binding	0	1	12	109.541	99.5423	64.7288
A9U1A6	Predicted protein	PHB3, EER3	Prohibitin-3, mitochondrial	0	0	12	24.4851	46.4183	36.3328
Q6YXK6	30S ribosomal protein S19, chloroplastic	rps19	30S ribosomal protein S19, chloroplastic	0	0	12
Q6YXN1	Photosystem II reaction center protein H (PSII-H) (Photosystem II 10 kDa phosphoprotein)	psbH	Photosystem II reaction center protein H	8	9	12	3.13119	5.65125	12.7321
A9RBD6	Predicted protein	OPR11, OPR3	Putative 12-oxophytodienoate reductase 11	1	1	11	175.106	201.308	637.366
A9RBY5	Predicted protein			0	0	11
A9RBZ4	Predicted protein	RPL21E	60S ribosomal protein L21-2	2	5	11	405.552	520.624	508.498
A9RNC0	Predicted protein	CAM	Calmodulin	0	0	11
A9RR37	Predicted protein	CD4A	ATP-dependent Clp protease ATP-binding subunit clpA homolog CD4A, chloroplastic	2	0	11
A9RTP6	Predicted protein (Uncharacterized protein)		H/ACA ribonucleoprotein complex subunit 2-like protein	0	0	11	179.724	122.508	60.9402
A9RTX3	Nascent polypeptide-associated complex subunit beta	ATBTF3,BTF3	basic transcription factor 3	1	6	11	257.115	375.478	319.316
A9RX79	Predicted protein	SP1L1	Protein SPIRAL1-like 1	0	16	11	12.5012	12.3753	8.11989
A9S0X9	Predicted protein	ATPER1,PER1	1-Cys peroxiredoxin A	0	5	11	187.965	265.332	98.3711
A9S1D9	Predicted protein	PSBR	Photosystem II 10 kDa polypeptide, chloroplastic	0	3	11	294.623	1268.36	1037.89
A9S3L0	Predicted protein		Probable methionine--tRNA ligase	0	0	11	22.8157	40.0705	17.0831
A9SA04	Elongation factor 1-alpha	TEFS1	Elongation factor 1-alpha	0	54	11	220.466	383.921	714.806
A9SAY8	Predicted protein (Fragment)		Thylakoid lumenal 15 kDa protein 1, chloroplastic	2	1	11
A9SU16	Predicted protein	HSP83A	Heat shock protein 83	0	0	11
A9T1C2	Predicted protein	CPN60	Chaperonin CPN60, mitochondrial	0	0	11	24.7472	102.019	69.7705
A9T3H9	Predicted protein		Aldolase-type TIM barrel family protein	6	2	11	49.5683	106.386	257.803
A9T663	Fructose-bisphosphate aldolase (EC 4.1.2.13)		Fructose-bisphosphate aldolase, chloroplastic	5	8	11
A9T9I6	Predicted protein	HCF136	Photosystem II stability/assembly factor HCF136, chloroplastic	0	0	11
A9TED2	Nascent polypeptide-associated complex subunit beta (Fragment)			0	0	11
A9TEP3	Predicted protein		Ubiquinol-cytochrome c reductase complex 6.7 kDa protein	1	1	11	106.062	84.7261	70.6299
A9TET2	Cytochrome b-c1 complex subunit 7	QCR7-1	Cytochrome b-c1 complex subunit 7-1	1	0	11	280.055	389.142	257.007
A9TGU1	Predicted protein	IIL1	3-isopropylmalate dehydratase	3	2	11	57.9537	179.43	182.969
A9TLK4	Predicted protein		Photosystem II 5 kDa protein, chloroplastic	3	6	11
A9TPV1	Predicted protein (Fragment)	RPL22B	60S ribosomal protein L22-2	0	0	11
A9TUL6	Predicted protein	OPR11, OPR3	Putative 12-oxophytodienoate reductase 11	0	2	11
A9TWJ3	Peptidyl-prolyl cis-trans isomerase	FKBP13, FKBP22-1, FKBPK	Peptidyl-prolyl cis-trans isomerase FKBP13, chloroplastic	0	0	11
A9U4Y4	Predicted protein			0	2	11
Q6W3V1	Photosystem II protein D1 (PSII D1 protein) (EC 1.10.3.9) (Photosystem II Q(B) protein)	psbA	Photosystem Q(B) protein	15	17	11
Q6YXN8	Photosystem II D2 protein (PSII D2 protein) (EC 1.10.3.9) (Photosystem Q(A) protein)	psbD	Photosystem II D2 protein	5	10	11
A9RGS6	Predicted protein	HSP17.4A	17.4 kDa class I heat shock protein	4	2	10	5.74564	5.22673	24.4758
A9RJI0	Predicted protein	FTRC	Ferredoxin-thioredoxin reductase catalytic chain, chloroplastic	0	0	10	79.3454	83.8319	65.6953
A9RN28	Predicted protein (Fragment)	NTF2	Nuclear transport factor 2	0	4	10
A9RPP7	Predicted protein (Fragment)			0	1	10
A9RV72	Predicted protein	RPP2B	60S acidic ribosomal protein P2B	0	0	10	261.737	456.723	347.439
A9RVN0	40S ribosomal protein S6	rps6	40S ribosomal protein S6	0	0	10	135.343	511.183	442.416
A9RXG0	Predicted protein	TOM7-1	Mitochondrial import receptor subunit TOM7-1	0	0	10	107.921	158.954	78.5619
A9RYI3	Cyclin-dependent kinases regulatory subunit	CKS2	Cyclin-dependent kinases regulatory subunit 2	0	5	10	46.3907	120.049	57.391
A9S087	Predicted protein	UGPA	UTP--glucose-1-phosphate uridylyltransferase	0	2	10	36.7358	214.115	122.431
A9S3P5	Predicted protein	GRP2	Glycine-rich RNA-binding protein 2, mitochondrial	0	0	10	127.771	112.233	49.4732
A9S5F7	Predicted protein			0	1	10
A9S7M9	Predicted protein	PSBR	Photosystem II 10 kDa polypeptide, chloroplastic	0	4	10	620.74	477.766	458.216
A9S7P9	6,7-dimethyl-8-ribityllumazine synthase (EC 2.5.1.78)	COS1	6,7-dimethyl-8-ribityllumazine synthase, chloroplastic	0	0	10	26.9634	57.9994	23.6959
A9S9C6	Predicted protein	RPL31, SB42	60S ribosomal protein L31	0	0	10	317.781	452.644	366.469
A9SG03	Predicted protein	PSRP6	50S ribosomal protein 6, chloroplastic	0	0	10
A9SJK9	Predicted protein	ATHS1,HS1	Probable protein Pop3	0	1	10	51.2969	207.582	163.244
A9SJM7	Predicted protein		Thylakoid lumenal protein At1g12250, chloroplastic	2	3	10
A9SK98	Predicted protein	U2B''	U2 small nuclear ribonucleoprotein B''	0	0	10
A9SRE7	Predicted protein		Tautomerase/MIF superfamily protein	0	0	10	152.091	108.96	71.1034
A9STV8	Predicted protein (Fragment)	GRP2	Glycine-rich RNA-binding protein 2, mitochondrial	0	0	10
A9STZ2	Predicted protein	FTSH2	ATP-dependent zinc metalloprotease FTSH 2, chloroplastic	0	2	10
A9SW25	Predicted protein			0	5	10
A9T5Q1	Predicted protein			0	0	10
A9TC09	Predicted protein		B12D protein	1	1	10	230.437	155.217	72.474
A9TF66	Predicted protein	PPA1, PPA	Soluble inorganic pyrophosphatase 1, chloroplastic	0	2	10
A9TU81	Predicted protein (Fragment)	RPS20	30S ribosomal protein S20, chloroplastic	0	2	10
A9TWD4	Predicted protein	PSAF	Photosystem I reaction center subunit III, chloroplastic	1	4	10
A9TY92	Predicted protein			2	0	10
A9U2X5	Delta-aminolevulinic acid dehydratase (EC 4.2.1.24)	HEMB, ALAD	Delta-aminolevulinic acid dehydratase, chloroplastic	0	2	10	8.30257	45.258	79.007
A9U3M1	Predicted protein	LHCB4.2	Chlorophyll a-b binding protein CP29.2, chloroplastic	2	5	10	21.2195	35.9176	28.5769
Q6YXQ4	50S ribosomal protein L32, chloroplastic	rpl32	50S ribosomal protein L32, chloroplastic	0	2	10
A9RC14	Nucleosome assembly protein family			0	0	9
A9RCB8	Predicted protein	RPL35AB	60S ribosomal protein L35a-2	0	0	9	260.577	500.632	502.61
A9RLF4	Clustered mitochondria protein homolog	FMT, CLU	Clustered mitochondria protein	1	1	9
A9RLG2	Predicted protein (Fragment)			0	0	9
A9RVE1	Predicted protein		Eukaryotic initiation factor 4A-9	0	0	9
A9RWX6	Predicted protein	bkr3	3-oxoacyl-[acyl-carrier-protein] reductase 3, chloroplastic	0	2	9
A9RY84	Predicted protein	ATPC1	ATP synthase gamma chain 1, chloroplastic	0	1	9
A9RYJ8	Predicted protein	ACBP,ACBP6	Acyl-CoA-binding protein	2	2	9	275.513	253.095	133.728
A9RZ63	40S ribosomal protein S24	RPS24B	40S ribosomal protein S24-2	0	0	9	507.675	693.807	602.813
A9S035	Predicted protein (Fragment)	RPL17B	60S ribosomal protein L17-2	0	0	9
A9S286	Aminoacylase-1 (EC 3.5.1.14) (N-acyl-L-amino-acid amidohydrolase)		Peptidase M20/M25/M40 family protein	1	6	9	87.4309	119.739	74.6521
A9S2B5	Predicted protein	RPS10	40S ribosomal protein S10	0	1	9	574.238	881.933	780.286
A9S2E0	Predicted protein (Fragment)	TL29, APX4	Thylakoid lumenal 29 kDa protein, chloroplastic	0	1	9
A9S9V3	Predicted protein	RPL26B	60S ribosomal protein L26-2	0	0	9
A9SC63	Predicted protein	GGAT2, AOAT2, GGT2	Glutamate--glyoxylate aminotransferase 2	0	1	9	56.0919	66.4164	34.6845
A9SFH1	Predicted protein		Thylakoid lumenal 16.5 kDa protein, chloroplastic	0	0	9
A9SGF3	Predicted protein		Seed lectin subunit I	1	0	9
A9SGZ1	Sulfurtransferase	STR1, MST1, RDH1, ST1	Thiosulfate/3-mercaptopyruvate sulfurtransferase 1, mitochondrial	1	3	9	45.695	163.335	114.752
A9SH18	Acetyltransferase component of pyruvate dehydrogenase complex (EC 2.3.1.12)		Dihydrolipoyllysine-residue acetyltransferase component 2 of pyruvate dehydrogenase complex, mitochondrial	0	2	9
A9SIN3	Predicted protein		SWI/SNF complex component SNF12 homolog	1	3	9	61.5968	46.2203	29.9599
A9SK72	Predicted protein (Fragment)		Clathrin light chain 2	0	0	9
A9SN54	Predicted protein	RPL18	50S ribosomal protein L18, chloroplastic	0	1	9
A9SR27	Predicted protein	ATHM2	Thioredoxin M2, chloroplastic	0	0	9	122.224	72.9304	65.0713
A9SU69	Predicted protein	NTF2	Nuclear transport factor 2	0	0	9	360.656	354.711	292.546
A9SUA2	Predicted protein		ATP synthase subunit epsilon, mitochondrial	0	0	9	106.922	196.655	55.6281
A9SXM6	Peptidyl-prolyl cis-trans isomerase (EC 5.2.1.8)	CYP20-2	Peptidyl-prolyl cis-trans isomerase CYP20-2, chloroplastic	0	0	9
A9TBR3	Predicted protein		Mannose/glucose-specific lectin	0	0	9	385.788	553.833	539.112
A9THV8	Predicted protein		Probable ribose-5-phosphate isomerase	0	0	9
A9TI25	Malate dehydrogenase (EC 1.1.1.37)	CMDH	Malate dehydrogenase, cytoplasmic	2	1	9	178.186	203.882	106.413
A9TJ53	Predicted protein		30S ribosomal protein 3-1, chloroplastic	0	0	9
A9TK82	Predicted protein	PSBX	photosystem II subunit X	9	6	9	362.09	1452.85	917.951
A9TM50	Predicted protein			0	0	9
A9TQ97	Predicted protein	RAD23-1, RAD23	Putative DNA repair protein RAD23-1	2	0	9
A9TQE5	Predicted protein	ATPC1	ATP synthase gamma chain 1, chloroplastic	0	0	9
A9TRV2	Predicted protein	EDA27,NOP10	H/ACA ribonucleoprotein complex subunit 3-like protein	0	1	9	108.198	203.406	112.719
A9TV75	Predicted protein	HACL, HPCL, OCD	2-hydroxyacyl-CoA lyase	1	0	9	49.4696	45.9314	37.4761
A9TWH1	Predicted protein	ATAVP3,AtVHP1;1,AVP-3,AVP1	Pyrophosphate-energized vacuolar membrane proton pump	0	0	9	27.7576	53.258	29.5669
A9U5B0	Predicted protein	LHCB5	Chlorophyll a-b binding protein CP26, chloroplastic	5	0	9
E1C9Z7	Predicted protein	APX1	L-ascorbate peroxidase 1, cytosolic	0	1	9
Q6YXM4	30S ribosomal protein S18, chloroplastic	rps18	30S ribosomal protein S18, chloroplastic	0	0	9
A4ZFY7	Lipoxygenase (EC 1.13.11.12)	LOX3	Lipoxygenase 3, chloroplastic	11	2	8	117.601	95.3315	76.9398
A9RBX7	Predicted protein			1	0	8
A9RCX9	Predicted protein	RPL34	60S ribosomal protein L34	0	0	8	79.1411	105.504	105.364
A9REV1	60S ribosomal protein L18a	RPL18A	60S ribosomal protein L18a	0	1	8	37.8976	63.2931	56.3797
A9RFF1	Predicted protein (Fragment)	RPL12	50S ribosomal protein L12, chloroplastic	0	0	8
A9RHN5	Predicted protein			4	0	8
A9RI12	40S ribosomal protein S21	RPS21C	40S ribosomal protein S21-2	0	0	8	1048.41	744.298	516.213
A9RIL1	Predicted protein (Fragment)	rps16	30S ribosomal protein S16, chloroplastic	0	0	8
A9RIS6	Predicted protein		D-3-phosphoglycerate dehydrogenase, chloroplastic	0	0	8
A9RIZ0	Predicted protein (Fragment)		Clp protease-related protein At4g12060, chloroplastic	0	0	8
A9RJF4	Predicted protein (Fragment)		GEM-like protein 5	0	2	8
A9RKW1	Predicted protein (Uncharacterized protein)	RPS13	40S ribosomal protein S13	1	0	8	191.7	219.659	205.885
A9RML4	Predicted protein		RNA-binding (RRM/RBD/RNP motifs) family protein	1	2	8	26.6096	43.7931	15.9233
A9RMR9	40S ribosomal protein S27	RPS27B, ARS27A	40S ribosomal protein S27-2	2	2	8	526.768	873.478	777.179
A9RP59	Predicted protein			0	0	8	55.9823	178.977	108.9
A9RPH2	Adenosylhomocysteinase (EC 3.3.1.1)	SAHH, SHH	Adenosylhomocysteinase	0	14	8	77.6491	140.732	85.2832
A9RPP3	Predicted protein (Fragment)	RPL28A	60S ribosomal protein L28-1	0	0	8
A9RPY2	Predicted protein	RPP2A, RPP2	60S acidic ribosomal protein P2A	0	0	8	447.031	727.156	658.438
A9RQS1	Predicted protein	TUBB5, OSTB-50, R2242, TUB5	Tubulin beta-5 chain	0	0	8	0.322093	1.01562	1.42321
A9RTV9	Predicted protein	TIM10	Mitochondrial import inner membrane translocase subunit TIM10	0	0	8	222.073	397.002	199.357
A9RU26	Predicted protein	RPL31	60S ribosomal protein L31	0	0	8	212.419	410.599	241.678
A9RVX0	Predicted protein		Cytochrome b-c1 complex subunit 9	0	0	8	133.216	151.303	106.221
A9RW94	Predicted protein	FQR1	flavodoxin-like quinone reductase 1	4	1	8	817.111	206.648	501.216
A9S0X7	Predicted protein	CAM	Calmodulin	0	0	8	295.397	346.14	141.484
A9S4I9	Histone H2A	HTA13	Histone H2AX	0	0	8	5.59011	2.18643	1.58416
A9S6Q2	Predicted protein	RPL35AB	60S ribosomal protein L35a-2	0	0	8	513.175	533.972	573.334
A9S6X6	Predicted protein	CPN60II, CPNB	Chaperonin CPN60-2, mitochondrial	2	0	8
A9S7M8	Predicted protein	PSBR	Photosystem II 10 kDa polypeptide, chloroplastic	0	2	8	384.023	460.865	335.747
A9S8B1	Predicted protein	PED1, KAT2	3-ketoacyl-CoA thiolase 2, peroxisomal	0	0	8
A9S8F4	Predicted protein	UBQ6	Ubiquitin-40S ribosomal protein S27a	0	0	8	272.156	480.083	353.207
A9S9K9	Predicted protein	SQD1	UDP-sulfoquinovose synthase, chloroplastic	0	0	8
A9SEP8	Predicted protein			1	2	8
A9SNF1	Predicted protein	MED37E, ERD2, HSC70-1, HSP70-1, MED37_4	Probable mediator of RNA polymerase II transcription subunit 37e	0	3	8	33.7953	228.248	234.048
A9SNT9	Predicted protein	NUDT14, ASPP, NUDX14	Nudix hydrolase 14, chloroplastic	1	0	8	14.6357	15.8238	8.98268
A9SPG7	60S ribosomal protein L27	RPL27	60S ribosomal protein L27	0	3	8	405.131	1371.89	1127.94
A9SQ74	Predicted protein (Fragment)	CSP1, CSDP1	Cold shock protein 1	0	0	8
A9SRC4	Predicted protein	RPL21E	60S ribosomal protein L21-2	0	0	8	394.457	723.639	899.105
A9SSY0	Peptidyl-prolyl cis-trans isomerase (EC 5.2.1.8)	CYP19-4, CYP5	Peptidyl-prolyl cis-trans isomerase CYP19-4	0	0	8	108.591	83.0706	52.7561
A9STA0	Predicted protein	GRC2, RGRC2	Glutathione reductase, cytosolic	0	3	8	60.7392	104.95	148.912
A9SUH7	Predicted protein (Fragment)	RPL26B	60S ribosomal protein L26-2	0	1	8
A9SVA5	Predicted protein			0	1	8
A9SWM3	Alpha-mannosidase (EC 3.2.1.-)			9	4	8
A9T0D3	Predicted protein (Fragment)			0	0	8
A9T281	ATP synthase subunit beta (EC 3.6.3.14)	ATPB	ATP synthase subunit beta, mitochondrial	1	3	8	75.0914	127.448	129.31
A9T3X6	Predicted protein	LHCA1, CAB6	Chlorophyll a-b binding protein 6, chloroplastic	0	1	8
A9TAY6	Predicted protein (Fragment)			0	0	8
A9TBA8	Predicted protein		Ribosome biogenesis regulatory protein homolog	0	0	8	29.3974	26.1233	18.084
A9TBV4	Predicted protein			0	0	8
A9TG18	Predicted protein (Fragment)	LTA3	Dihydrolipoyllysine-residue acetyltransferase component 1 of pyruvate dehydrogenase complex, mitochondrial	0	2	8
A9TI76	Predicted protein		Probable NADH dehydrogenase [ubiquinone] 1 alpha subcomplex subunit 5, mitochondrial	0	0	8	42.7474	99.311	60.8453
A9TKS3	Aconitate hydratase (Aconitase) (EC 4.2.1.3) (Fragment)	ACO2	Aconitate hydratase 2, mitochondrial	0	0	8
A9TMU5	Predicted protein	UBICEP52-7, RPL40	Ubiquitin-60S ribosomal protein L40	0	4	8
A9TPR1	Predicted protein	TIC22, IAP25	Protein TIC 22, chloroplastic	0	0	8	32.6244	48.3242	38.8971
A9TQC3	Predicted protein	DTC	Mitochondrial dicarboxylate/tricarboxylate transporter DTC	3	3	8	102.461	107.987	96.6172
A9TX41	Predicted protein			0	0	8
A9TYC8	Predicted protein			0	0	8	40.0601	41.7177	21.395
A9U0Q4	Purple acid phosphatase (EC 3.1.3.2)	PAP15, AT1	Purple acid phosphatase 15	0	0	8
A9U0T9	Predicted protein		Quinone oxidoreductase-like protein At1g23740, chloroplastic	2	1	8
A9U377	Ribulose bisphosphate carboxylase small chain (EC 4.1.1.39)	RBCS	Ribulose bisphosphate carboxylase small chain, chloroplastic	0	0	8	184.481	93.942	78.91
O49923	Adenosine kinase (AK) (EC 2.7.1.20) (Adenosine 5'-phosphotransferase)	ADK	Adenosine kinase	0	0	8	59.9944	273.256	130.476
A4ZFY8	Lipoxygenase (EC 1.13.11.12)	LOX1.4, SC514	Seed linoleate 9S-lipoxygenase	2	5	7
A9RE43	Predicted protein		Phosphoglucomutase, cytoplasmic 1	1	0	7	190.657	138.29	71.0831
A9RK67	Cytochrome b-c1 complex subunit 7	QCR7-1	Cytochrome b-c1 complex subunit 7-1	1	1	7	100.466	61.6388	45.2669
A9RL45	Predicted protein	GBLP	Guanine nucleotide-binding protein subunit beta-like protein	0	0	7	337.58	609.26	717.076
A9RPZ4	Predicted protein			0	2	7
A9RR66	Predicted protein	CBSX3	CBS domain-containing protein CBSX3, mitochondrial	0	0	7	210.531	110.466	85.1167
A9RRL5	Predicted protein (Fragment)	RPL24	50S ribosomal protein L24, chloroplastic	0	0	7
A9RTA3	Histone H1 linker		Histone H1	0	0	7
A9RUA5	Predicted protein			0	0	7
A9RV67	Predicted protein	PRXQ	Peroxiredoxin Q, chloroplastic	0	0	7
A9RWN6	Predicted protein			0	0	7
A9RWV3	Predicted protein		Leucine aminopeptidase 3, chloroplastic	0	1	7
A9RWY6	EF1Bgamma class glutathione S-transferase (Predicted protein)		Elongation factor 1-gamma 2	0	4	7	7.48579	30.1842	17.1878
A9RY76	Predicted protein	MBF1B	Multiprotein-bridging factor 1b	0	0	7	85.2782	52.9168	28.9671
A9RZI8	Predicted protein	RPL7A	60S ribosomal protein L7a	0	1	7	13.6717	28.3236	26.6518
A9S1S8	Predicted protein		Sedoheptulose-1,7-bisphosphatase, chloroplastic	0	0	7
A9S5E8	ATP-dependent Clp protease proteolytic subunit (EC 3.4.21.92)	CLPP5, NCLPP1, NCLPP5	ATP-dependent Clp protease proteolytic subunit 5, chloroplastic	0	2	7	58.3365	49.1949	42.8635
A9S5J4	UDP-glucose 6-dehydrogenase (EC 1.1.1.22)		UDP-glucose 6-dehydrogenase	0	1	7	24.3594	60.4878	48.9858
A9S6K4	Predicted protein (Fragment)	KAS1	3-oxoacyl-[acyl-carrier-protein] synthase I, chloroplastic	0	0	7
A9SBV0	Predicted protein			0	2	7
A9SD10	Predicted protein	CHLD	Magnesium-chelatase subunit ChlD, chloroplastic	2	4	7	17.0976	37.8483	6.16096
A9SE51	Predicted protein (Fragment)	RPL26A	60S ribosomal protein L26-1	0	0	7
A9SGA8	Predicted protein			0	2	7
A9SGH3	Predicted protein	ENO1	Enolase 1, chloroplastic	0	1	7
A9SHH7	Predicted protein	ACAM-2,CAM5	Calmodulin	0	0	7	262.169	213.45	116.375
A9SJB5	Predicted protein		Pirin-like protein	0	0	7
A9SLL2	Predicted protein		Uncharacterized protein At4g14100	0	0	7	58.177	56.1238	24.8731
A9SLV9	40S ribosomal protein S3a		40S ribosomal protein S3a-1	0	1	7	104.038	94.823	90.3969
A9SNK0	Predicted protein	RPS19A	40S ribosomal protein S19-1	0	5	7	311.017	528.596	429.269
A9SPK6	Predicted protein	SCE1, AHUS5, EMB1637	SUMO-conjugating enzyme SCE1	0	0	7	237.707	288.685	778.9
A9SQI1	Fructose-bisphosphate aldolase (EC 4.1.2.13)		Fructose-bisphosphate aldolase, cytoplasmic isozyme 1	1	10	7	99.7217	152.273	80.6785
A9SRR7	Predicted protein (Fragment)	MSAMS3	S-adenosylmethionine synthase 3	0	3	7
A9SXF8	Predicted protein (Fragment)	THF1	Protein THYLAKOID FORMATION 1, chloroplastic	0	0	7
A9T8H7	Predicted protein	RPL24	50S ribosomal protein L24, chloroplastic	0	1	7	16.0277	26.5724	14.0409
A9TC10	Histone H2B	H2B-3	Histone H2B.3	0	0	7	0.637437	2.56525	0.810959
A9TEA0	Predicted protein	ARGF	Ornithine carbamoyltransferase, chloroplastic	0	0	7
A9TG34	40S ribosomal protein S8	RPS8B	40S ribosomal protein S8-2	0	0	7	270.74	529.913	405.338
A9TH32	Predicted protein		Putative H/ACA ribonucleoprotein complex subunit 1-like protein 1	0	0	7
A9TJ51	Predicted protein		NADH dehydrogenase [ubiquinone] 1 alpha subcomplex subunit 13-B	0	0	7	53.9165	70.9818	53.6403
A9TKU6	Predicted protein	CAB13, LHBC1	Chlorophyll a-b binding protein 13, chloroplastic	3	3	7
A9TKW3	Predicted protein	SRP	Stress-related protein	4	1	7	531.119	162.022	224.827
A9TLH0	Predicted protein		DNA-binding enhancer protein-related	0	0	7	36.5242	54.3914	29.7378
A9TPZ0	Predicted protein			7	1	7
A9TQS1	Serine hydroxymethyltransferase (EC 2.1.2.1)	SHM1	Serine hydroxymethyltransferase, mitochondrial	0	0	7	75.3031	246.187	176.304
A9TQV8	40S ribosomal protein S8	RPS8	40S ribosomal protein S8	0	0	7	263.602	477.192	436.899
A9TSL2	Predicted protein	RHM1	Probable rhamnose biosynthetic enzyme 1	0	1	7	14.5977	73.7782	38.1414
A9TTH3	Predicted protein			0	0	7
A9TV50	Malic enzyme	NAD-ME1	NAD-dependent malic enzyme 1, mitochondrial	0	1	7	21.6904	91.9233	97.3501
A9TVK2	Predicted protein			0	1	7
A9TWI9	Predicted protein		Probable methionine--tRNA ligase	0	0	7
A9TWK8	Predicted protein (Fragment)	PAP13	Probable plastid-lipid-associated protein 13, chloroplastic	0	0	7
A9TXI7	Predicted protein	RPS6	30S ribosomal protein S6 alpha, chloroplastic	0	0	7
A9TYF5	GrpE protein homolog			0	1	7
A9TYP2	Predicted protein	RPS26A	40S ribosomal protein S26-1	0	0	7	509.272	385.693	383.199
A9TZZ0	Predicted protein			0	1	7	40.5275	42.9592	21.3522
A9U245	Predicted protein	LOS1	Elongation factor 2	0	3	7	23.2473	24.9978	46.9556
A9U2X2	Predicted protein	APE2,TPT	Triose phosphate/phosphate translocator, chloroplastic	0	0	7	39.6881	175.459	191.782
G8G003	Photosystem II protein D1 (Fragment)	psbA	Photosystem Q(B) protein	0	3	7
Q8LPB1	Glycine-rich RNA-binding protein	RAB15	Glycine-rich RNA-binding, abscisic acid-inducible protein	0	0	7	454.8	466.397	180.489
A9RCV2	Glucose-1-phosphate adenylyltransferase (EC 2.7.7.27)	APL2	Glucose-1-phosphate adenylyltransferase large subunit 2, chloroplastic	0	1	6
A9RDI7	Profilin	PFN2,PRF2,PRO2	Profilin-2	0	0	6	424.283	324.98	243.696
A9REZ4	Predicted protein	TUBA, TUA1	Tubulin alpha chain	0	1	6	0	0.0726167	0
A9RFQ0	Predicted protein		ATP synthase subunit delta', mitochondrial	1	5	6	29.3284	106.328	60.731
A9RGD5	Elongation factor 1-alpha	TEFS1	Elongation factor 1-alpha	0	0	6	180.99	41.0168	84.9519
A9RGG8	Predicted protein	AKR2, AFT	Ankyrin repeat domain-containing protein 2	0	0	6	0	0	0
A9RGS2	Predicted protein			0	0	6
A9RI94	Predicted protein			0	0	6
A9RIM7	Predicted protein	PP2AA1, EER1, RCN1, REGA	Serine/threonine-protein phosphatase 2A 65 kDa regulatory subunit A alpha isoform	0	0	6	22.0428	26.118	25.4831
A9RJ57	Ribulose bisphosphate carboxylase small chain (EC 4.1.1.39)	RBCS	Ribulose bisphosphate carboxylase small chain, chloroplastic	0	0	6
A9RJU6	40S ribosomal protein S24	RPS24B	40S ribosomal protein S24-2	0	0	6
A9RLF9	Predicted protein		alpha/beta-Hydrolases superfamily protein	0	0	6	177.893	89.3731	115.43
A9RLG4	Predicted protein	PSAL	Photosystem I reaction center subunit XI, chloroplastic	11	9	6
A9RLH9	Predicted protein			0	1	6
A9RRL8	Predicted protein (Fragment)			0	0	6
A9RRN1	Predicted protein (Fragment)		Unknown protein DS12 from 2D-PAGE of leaf, chloroplastic	0	0	6
A9RTU1	Predicted protein	RPP1A	60S acidic ribosomal protein P1	0	1	6	441.114	665.152	480.308
A9RV74	Predicted protein	ABA2	Zeaxanthin epoxidase, chloroplastic	0	0	6	15.2449	36.4395	25.9457
A9RXC6	Predicted protein		B3 domain-containing protein Os06g0194400	0	0	6
A9RXD9	Predicted protein	RPS28	40S ribosomal protein S28	0	0	6	250.685	633.742	495.812
A9RY61	Predicted protein	DCP5	Protein decapping 5	0	0	6
A9RZ27	Citrate synthase	CS	Citrate synthase, mitochondrial	1	2	6	107.87	186.269	112.023
A9RZG8	Predicted protein (Fragment)			0	0	6
A9RZU5	Predicted protein		60S acidic ribosomal protein P0	0	2	6	1588.55	3353.6	3769.84
A9S083	Predicted protein	RPL22B	60S ribosomal protein L22-2	0	0	6
A9S086	Predicted protein	RPL22B	60S ribosomal protein L22-2	0	0	6
A9S0M0	Predicted protein	RPL34	60S ribosomal protein L34	0	0	6	91.3895	108.409	59.9072
A9S203	Predicted protein	DHC10, IDA2	Dynein-1-beta heavy chain, flagellar inner arm I1 complex	0	0	6
A9S2A9	Predicted protein	ACC2	Acetyl-CoA carboxylase 2	1	0	6
A9S5N9	Fructose-bisphosphate aldolase (EC 4.1.2.13)	ALDC	Fructose-bisphosphate aldolase, cytoplasmic isozyme	0	2	6
A9S6G2	Predicted protein	CHLI	Magnesium-chelatase subunit ChlI, chloroplastic	0	0	6
A9S6G5	Predicted protein	RPP2A, RPP2	60S acidic ribosomal protein P2A	0	0	6	474.935	676.027	726.361
A9S6V9	Predicted protein (Fragment)			1	0	6
A9S7B3	Predicted protein	SDH1	Succinate dehydrogenase [ubiquinone] flavoprotein subunit, mitochondrial	0	0	6
A9S7U7	Lactoylglutathione lyase (EC 4.4.1.5) (Glyoxalase I) (Fragment)		Probable lactoylglutathione lyase, chloroplast	0	3	6
A9S8J4	Predicted protein	SKIP	chromatin protein family	0	0	6	21.0643	19.8254	46.5796
A9SBK7	Predicted protein	AAT	Aspartate aminotransferase	0	4	6	46.482	122.578	121.633
A9SDB0	Predicted protein			0	0	6
A9SEQ0	Predicted protein			0	0	6
A9SF83	Predicted protein		Histone H1	0	1	6	2.17619	0.829755	0.850944
A9SGK7	Predicted protein		Uncharacterised BCR, YbaB family COG0718	0	0	6	36.7027	47.9444	32.4119
A9SGM1	Predicted protein	LHCB2,LHCB2.1	Chlorophyll a-b binding protein, chloroplastic	0	0	6	233.742	1899.18	1997.98
A9SGR0	Predicted protein (Fragment)	psaD	Photosystem I reaction center subunit II, chloroplastic	1	7	6
A9SH05	Predicted protein (Fragment)	FIP1	GEM-like protein 1	0	0	6
A9SHI9	Predicted protein	SCOA	Succinyl-CoA ligase [ADP-forming] subunit alpha-1, mitochondrial	0	1	6	27.4603	45.3086	20.3543
A9SKL6	Predicted protein	UBQ4	Polyubiquitin 4	0	0	6
A9SN82	Predicted protein	RPL17B	60S ribosomal protein L17-2	0	0	6
A9SNF2	Predicted protein			1	1	6
A9SRC9	Predicted protein		Probable methionine--tRNA ligase	0	0	6	22.4727	38.1157	25.1941
A9SRU7	Predicted protein	SP1L1	Protein SPIRAL1-like 1	0	7	6	21.7148	36.7105	17.0325
A9SSZ7	Predicted protein (Fragment)	RANBP1B	Ran-binding protein 1 homolog b	0	1	6
A9ST89	Predicted protein (Fragment)	LTD, GDC1	Protein LHCP TRANSLOCATION DEFECT	0	0	6
A9SUK3	Predicted protein	ALAAT2, AOAT3	Alanine aminotransferase 2, mitochondrial	0	0	6
A9SUL8	Predicted protein		Transketolase, chloroplastic	2	10	6
A9SUY5	Malate dehydrogenase (EC 1.1.1.37)	MMDHI	Malate dehydrogenase, mitochondrial	0	0	6
A9SVY6	60S ribosomal protein L6	RPL6	60S ribosomal protein L6	0	0	6
A9SWS6	Predicted protein		Probable protein phosphatase 2C 45	0	0	6	9.87983	32.0938	20.8551
A9T0V1	Predicted protein	TAF15b	TBP-associated factor 15B	0	0	6	10.0551	9.81954	6.37679
A9T5F8	Predicted protein	TIM13	Mitochondrial import inner membrane translocase subunit Tim13	0	0	6	114.366	132.377	97.5422
A9T7N1	40S ribosomal protein S3a	RPS3AB, CYC07	40S ribosomal protein S3a-2	0	1	6	387.678	573.984	562.265
A9T8E8	Predicted protein		Heat shock 70 kDa protein, mitochondrial	0	2	6
A9TFB4	Predicted protein		Peroxidase 5	0	0	6
A9TG75	Predicted protein	THFS	Formate--tetrahydrofolate ligase	0	1	6	26.942	63.0915	36.298
A9THL6	Predicted protein			0	0	6	29.2596	31.1897	25.1685
A9TI81	Predicted protein			0	0	6
A9TJ85	Predicted protein (Fragment)	rpl12	50S ribosomal protein L12, chloroplastic	0	0	6
A9TJH4	S-adenosylmethionine synthase (EC 2.5.1.6)	SAM1	S-adenosylmethionine synthase 1	0	0	6	4.17599	7.04213	2.92002
A9TMC9	Glyceraldehyde-3-phosphate dehydrogenase (EC 1.2.1.-)	GAPA, GPA1	Glyceraldehyde-3-phosphate dehydrogenase A, chloroplastic	0	0	6
A9TQS8	Predicted protein		Aldolase superfamily protein	0	0	6	61.8782	160.839	69.9168
A9TSX3	Glyceraldehyde-3-phosphate dehydrogenase (EC 1.2.1.-)	GAPC	Glyceraldehyde-3-phosphate dehydrogenase, cytosolic	0	1	6
A9TWB2	Inner dynein arm I1 heavy chain 1-ALPHA	DHC10, IDA2	Dynein-1-beta heavy chain, flagellar inner arm I1 complex	5	1	6
A9TZG8	Predicted protein	EIF2 BETA,EMB1401	Eukaryotic translation initiation factor 2 subunit beta	0	0	6	87.2667	114.343	102.819
A9U005	Predicted protein			0	0	6	68.2148	110.9	76.7507
A9U0A5	Predicted protein	METE	5-methyltetrahydropteroyltriglutamate--homocysteine methyltransferase	0	3	6	35.0685	139.633	140.277
A9U1M5	Protein disulfide-isomerase (EC 5.3.4.1)	PDIL1-4, PDI2, PDIL2-2	Protein disulfide isomerase-like 1-4	2	5	6
A9U3U3	Nascent polypeptide-associated complex subunit beta	ATBTF3,BTF3	basic transcription factor 3	0	1	6	240.271	237.902	173.482
A9U407	Predicted protein			12	6	6
A9U465	Predicted protein	ALDH2B4, ALDH2	Aldehyde dehydrogenase family 2 member B4, mitochondrial	1	1	6
A9U4X7	Ribulose bisphosphate carboxylase small chain (EC 4.1.1.39)	RBCS1	Ribulose bisphosphate carboxylase small chain, chloroplastic	0	0	6
A9U5F4	Non-symbiotic hemoglobin 2 (Predicted protein)	GLB0	Non-symbiotic hemoglobin 0	0	0	6	1.21721	29.2482	18.205
E1C9T4	Predicted protein	PDIL1-4, PDI2, PDIL2-2	Protein disulfide isomerase-like 1-4	1	3	6
Q5KSC2	Germin-like protein		Germin-like protein 9-3	0	0	6
Q6YXK9	50S ribosomal protein L16, chloroplastic	rpl16	50S ribosomal protein L16, chloroplastic	0	0	6
Q70EX8	Lipoxygenase (EC 1.13.11.12)	LOX3	Lipoxygenase 3, chloroplastic	0	0	6
Q75WT5	Protochlorophyllide reductase chloroplast (Uncharacterized protein)	PORA	Protochlorophyllide reductase, chloroplastic	0	0	6	41.7913	160.095	91.0726
Q9TNL4	Photosystem I P700 apoprotein A2 (Fragment)	psaB	Photosystem I P700 chlorophyll a apoprotein A2	2	3	6
A9RBL6	Predicted protein	RPL35AC	60S ribosomal protein L35a-3	0	0	5	407.136	508.208	445.981
A9RE68	Predicted protein		Transcriptional coactivator/pterin dehydratase	2	5	5	123.242	138.159	168.52
A9RE84	Predicted protein (Fragment)	GOS2	Protein translation factor SUI1 homolog	0	0	5
A9REY5	Predicted protein		ATP synthase subunit delta', mitochondrial	0	1	5
A9RGP9	Predicted protein		Biotin carboxylase 1, chloroplastic	0	1	5
A9RGQ0	Predicted protein		Biotin carboxylase 1, chloroplastic	0	1	5
A9RHN6	Predicted protein (Fragment)	RAN-A1	GTP-binding nuclear protein Ran-A1	1	1	5
A9RIQ1	Predicted protein	CLC2	Clathrin light chain 2	0	0	5
A9RIQ2	Predicted protein	CLC2	Clathrin light chain 2	0	0	5	0.136973	0.0133896	0.150468
A9RJD1	Predicted protein	CPX	Coproporphyrinogen-III oxidase, chloroplastic	0	0	5	20.4253	41.9347	16.6985
A9RLD0	Predicted protein	PDX1	Probable pyridoxal biosynthesis protein PDX1	0	2	5	42.1325	85.1081	41.0658
A9RLI7	Predicted protein	SCY1, SECY	Preprotein translocase subunit SCY1, chloroplastic	1	1	5	17.9089	31.8348	17.5423
A9RLL2	Predicted protein	CPN60B1, Cpn60-B(3), LEN1	Chaperonin 60 subunit beta 1, chloroplastic	0	2	5	15.8987	74.1367	96.084
A9RMZ2	Predicted protein		Alba DNA/RNA-binding protein	0	0	5	66.9178	65.6497	113.049
A9RNX5	Predicted protein			0	0	5
A9RQW5	Predicted protein			1	0	5
A9RRL7	Predicted protein	RPS6	30S ribosomal protein S6 alpha, chloroplastic	0	0	5
A9RS79	Branched-chain-amino-acid aminotransferase (EC 2.6.1.42)	BCAT5	Branched-chain-amino-acid aminotransferase 5, chloroplastic	0	0	5	31.3669	42.6593	27.3846
A9RSB9	SWI/SNF class chromatin remodeling complex protein	BRM	ATP-dependent helicase BRM	0	1	5
A9RV92	Predicted protein	RPL26A	60S ribosomal protein L26-1	0	0	5
A9RVG6	Predicted protein	GAMMACA1	Gamma carbonic anhydrase 1, mitochondrial	0	2	5	53.6681	113.04	64.8399
A9RW65	Methylenetetrahydrofolate reductase (EC 1.5.1.20)	MTHFR2	Probable methylenetetrahydrofolate reductase	1	0	5	5.85317	37.9265	21.0639
A9RW79	Predicted protein (Fragment)	SEC10	Exocyst complex component 5	0	0	5
A9RWB7	Predicted protein	AGT2	Alanine--glyoxylate aminotransferase 2 homolog 1, mitochondrial	0	0	5	30.9113	42.299	27.7639
A9RWB9	Predicted protein			0	0	5
A9RXP4	Predicted protein	UBC28, UBC9A	Ubiquitin-conjugating enzyme E2 28	7	3	5	292	198.903	155.56
A9RZ64	Predicted protein	AGD2	Probable LL-diaminopimelate aminotransferase, chloroplastic	0	2	5
A9S0I2	Predicted protein	RPS17, GI1	40S ribosomal protein S17	0	1	5
A9S0K9	Predicted protein	RPL34	60S ribosomal protein L34	0	0	5	148.388	284.377	247.189
A9S181	Predicted protein	RPL4A	60S ribosomal protein L4-1	1	1	5	219.937	326.716	321.262
A9S1J5	Predicted protein			1	1	5
A9S254	Predicted protein	BIG, ASA1, CRM1, DOC1, GA6, LPR1, TIR3, UMB1	Auxin transport protein BIG	3	0	5
A9S2N1	Predicted protein	AMC4, AMC7, MCP2D	Metacaspase-4	3	1	5
A9S3W8	40S ribosomal protein S3a	RPS3AB, CYC07	40S ribosomal protein S3a-2	1	1	5	52.4429	60.99	23.9333
A9S3Y5	40S ribosomal protein S8	RPS8	40S ribosomal protein S8	0	0	5	52.8686	35.3226	18.3632
A9S3Z6	Predicted protein	RPL38A, RPL38	60S ribosomal protein L38	0	3	5	154.253	401.896	252.231
A9S4K9	Predicted protein	IPMSA	2-isopropylmalate synthase A	0	0	5
A9S740	Predicted protein			3	1	5
A9SAF3	Predicted protein (Fragment)	RPL12A	50S ribosomal protein L12-1, chloroplastic	0	0	5
A9SBU8	Predicted protein	GRP-2	Glycine-rich protein 2	0	0	5	47.9589	86.6362	100.882
A9SCC5	Predicted protein	TCHQD	Glutathione S-transferase TCHQD	1	0	5
A9SD50	Predicted protein	PED1, KAT2	3-ketoacyl-CoA thiolase 2, peroxisomal	0	0	5	98.5619	57.0275	26.024
A9SDE8	Predicted protein	RPS10	40S ribosomal protein S10	0	0	5	52.3822	45.4458	18.4899
A9SDP8	Predicted protein	OEP161, PTC16	Outer envelope pore protein 16-1, chloroplastic	10	9	5	211.631	275.817	182.393
A9SFY4	60S ribosomal protein L18a	RPL18A	60S ribosomal protein L18a	1	0	5	389.03	488.959	489.663
A9SGT5	Alpha-mannosidase (EC 3.2.1.-)			32	0	5
A9SGU2	Predicted protein		29 kDa ribonucleoprotein B, chloroplastic	0	0	5
A9SHN8	Predicted protein	SF3	Pollen-specific protein SF3	0	1	5	49.3589	126.886	114.329
A9SK00	Predicted protein		Ribosomal protein L23/L15e family protein	0	0	5	72.0131	75.4701	42.449
A9SK89	Predicted protein	ELF3, PYK20	Protein EARLY FLOWERING 3	0	0	5
A9SKQ1	Predicted protein	RAPTOR1, RAPTOR1B	Regulatory-associated protein of TOR 1	0	0	5
A9SKT2	Predicted protein		SAP domain-containing protein	0	0	5	11.2175	12.773	9.38597
A9SL63	Predicted protein	CYP38	Peptidyl-prolyl cis-trans isomerase CYP38, chloroplastic	3	5	5
A9SL78	Pyruvate kinase (EC 2.7.1.40)		Pyruvate kinase, cytosolic isozyme	0	0	5
A9SMF6	Predicted protein			0	0	5
A9SMN2	Predicted protein	RPS10	40S ribosomal protein S10	0	0	5	20.3685	37.6597	21.2234
A9SNM0	Histone H2B	HIS2B	Histone H2B	0	0	5
A9SPK5	Predicted protein	IDH1	Isocitrate dehydrogenase [NAD] regulatory subunit 1, mitochondrial	1	3	5
A9SQM5	Predicted protein			1	0	5
A9SR16	Predicted protein			0	0	5
A9SRC8	Predicted protein	psaD2	Photosystem I reaction center subunit II-2, chloroplastic	2	11	5
A9STF4	Histone H2B		Histone H2B.1	0	4	5	1.93581	2.38291	1.17923
A9STS9	Predicted protein		Nucleolin 2	0	0	5
A9SUB5	Predicted protein	XYL1, AXY3	Alpha-xylosidase 1	0	0	5
A9SVT2	Predicted protein		Glutathione S-transferase family protein	0	0	5	67.6834	301.057	794.925
A9SVU5	60S ribosomal protein L13	ATBBC1,BBC1,RSU2	60S ribosomal protein L13-1	0	0	5	132.718	194.375	115.373
A9SW77	Predicted protein		Probable fructokinase-4	0	1	5	56.1451	88.9476	55.1945
A9SX89	Predicted protein		NADH dehydrogenase [ubiquinone] 1 beta subcomplex subunit 10-B	1	2	5	42.016	53.8672	51.6634
A9T027	Predicted protein	RPL3A	50S ribosomal protein L3-1, chloroplastic	0	1	5
A9T364	Predicted protein (Fragment)	RANBP1C, RANBP1	Ran-binding protein 1 homolog c	0	0	5
A9T4K3	Predicted protein			1	0	5
A9TC15	Predicted protein	KAS1	3-oxoacyl-[acyl-carrier-protein] synthase I, chloroplastic	0	0	5	16.0881	87.5426	78.7158
A9TE25	ATP-dependent Clp protease proteolytic subunit (EC 3.4.21.92)	CLPP5, NCLPP1, NCLPP5	ATP-dependent Clp protease proteolytic subunit 5, chloroplastic	0	1	5
A9TEQ0	Pectinesterase (EC 3.1.1.11) (Fragment)	PME53, ARATH53	Probable pectinesterase 53	0	0	5
A9TGM7	Predicted protein	OEP16	Outer envelope pore protein 16, chloroplastic	2	0	5	11.2482	6.14936	4.33031
A9TIZ7	Predicted protein	TCX5	Protein tesmin/TSO1-like CXC 5	0	0	5
A9TJW2	Predicted protein	AtTudor1,TSN1,Tudor1	TUDOR-SN protein 1	1	0	5	23.9123	72.1652	41.334
A9TKT0	Predicted protein			2	0	5
A9TLE4	Predicted protein	RPS20A	40S ribosomal protein S20-1	0	0	5
A9TN60	Predicted protein	AATP1	ADP,ATP carrier protein 1, chloroplastic	1	5	5
A9TNZ2	Predicted protein	CPN60B1, Cpn60-B(3), LEN1	Chaperonin 60 subunit beta 1, chloroplastic	0	1	5	34.0285	57.8358	35.0526
A9TQB2	Predicted protein			13	10	5	238.079	201.217	261.238
A9TQX1	Predicted protein			0	0	5	108.482	76.5326	65.0281
A9TV83	Predicted protein			1	2	5
A9TVK1	Predicted protein		Probable U6 snRNA-associated Sm-like protein LSm4	0	0	5	143.884	81.766	53.9816
A9TW89	Predicted protein			0	0	5
A9TWE0	50S ribosomal protein L35	RPL35	50S ribosomal protein L35, chloroplastic	0	0	5
A9TWS3	Predicted protein (Fragment)	LTA3	Dihydrolipoyllysine-residue acetyltransferase component 1 of pyruvate dehydrogenase complex, mitochondrial	0	2	5
A9TXJ4	Predicted protein		Cysteine synthase	0	0	5	49.6593	55.5705	40.1409
A9TXL2	SWI/SNF class chromatin remodeling complex protein	BRM	ATP-dependent helicase BRM	1	1	5
A9U0N9	Predicted protein	AHA11	ATPase 11, plasma membrane-type	0	0	5	0.929033	1.13749	1.25523
A9U4J3	Predicted protein			3	2	5
E1C9T7	Predicted protein	MBP1, MCB1, RPN10	26S proteasome non-ATPase regulatory subunit 4	2	0	5
E1C9Y2	Predicted protein		Monodehydroascorbate reductase	0	0	5
Q4A3V0	Germin-like protein		Germin-like protein 9-3	0	0	5
Q6YXK2	ATP synthase subunit b, chloroplastic (ATP synthase F(0) sector subunit b) (ATPase subunit I)	atpF	ATP synthase subunit b, chloroplastic	0	0	5
Q6YXN5	Light-independent protochlorophyllide reductase subunit B (DPOR subunit B) (LI-POR subunit B) (EC 1.3.7.7)	chlB	Light-independent protochlorophyllide reductase subunit B	0	0	5
Q6YXP5	Protein TIC 214 (Translocon at the inner envelope membrane of chloroplasts 214) (AtTIC214)	ycf1	Putative membrane protein ycf1	1	0	5
A9RAS0	Predicted protein (Uncharacterized protein)	CHS2	Chalcone synthase 2	0	0	4	0.379629	3.83002	3.77955
A9RB07	Predicted protein	rps16	30S ribosomal protein S16, chloroplastic	0	0	4
A9RB09	Predicted protein	rps16	30S ribosomal protein S16, chloroplastic	0	0	4
A9RC42	Predicted protein		D-3-phosphoglycerate dehydrogenase, chloroplastic	0	1	4
A9RDI2	Structural maintenance of chromosomes protein	SMC4, CAP-C	Structural maintenance of chromosomes protein 4	0	1	4
A9RF19	Predicted protein	RPL24	60S ribosomal protein L24	0	0	4	86.1566	119.782	94.6456
A9RF93	Predicted protein	XYL1, AXY3	Alpha-xylosidase 1	3	4	4
A9RG83	Predicted protein			1	2	4
A9RGA1	HD2 type histone deacetylase	HDT1, HD2A	Histone deacetylase HDT1	0	0	4
A9RGP3	Predicted protein			14	12	4
A9RGV7	Thioredoxin reductase (EC 1.8.1.9)	NTR2, NTRA	Thioredoxin reductase 2	0	5	4
A9RHR6	Predicted protein		Pyruvate dehydrogenase E1 component subunit alpha, mitochondrial	0	0	4
A9RHY7	Predicted protein	RPL19, PRPL19	50S ribosomal protein L19, chloroplastic	1	0	4
A9RI02	Predicted protein	MSH6, AGAA.3, MSH6-1	DNA mismatch repair protein MSH6	0	0	4
A9RIV6	Predicted protein	NHX7, SOS1	Sodium/hydrogen exchanger 7	0	0	4
A9RIX9	Predicted protein	TIM8	Mitochondrial import inner membrane translocase subunit TIM8	0	0	4	24.3763	55.1561	42.6091
A9RJ09	Predicted protein	CYTC1	Cytochrome c	0	0	4	23.6026	27.159	22.638
A9RK71	Glucose-6-phosphate isomerase (EC 5.3.1.9) (Fragment)	PGIC1	Glucose-6-phosphate isomerase, cytosolic 1	1	0	4
A9RKN3	SNF2 family DNA-dependent ATPase		Putative SWI/SNF-related matrix-associated actin-dependent regulator of chromatin subfamily A member 3-like 2	2	0	4
A9RMV8	Predicted protein			4	1	4
A9RMZ3	Predicted protein		Biotin carboxylase 1, chloroplastic	0	0	4
A9RND6	Predicted protein	HSP70-14, HSP91	Heat shock 70 kDa protein 14	0	0	4
A9RP79	Predicted protein	AT-GDI1,ATGDI1,GDI1	guanosine nucleotide diphosphate dissociation inhibitor 1	0	0	4	44.1833	57.0133	38.4893
A9RPK9	Adenosylhomocysteinase (EC 3.3.1.1)	SAHH, SHH	Adenosylhomocysteinase	0	0	4	1.71112	3.15035	3.59167
A9RQ02	Predicted protein	LIL3:1	Chlorophyll A-B binding family protein	1	2	4	22.7139	109.149	58.8541
A9RQD4	Predicted protein (Uncharacterized protein)	RPS30A	40S ribosomal protein S30	0	0	4	290.304	373.716	310.323
A9RSC6	Predicted protein	CNX1	Calnexin homolog 1	2	10	4
A9RSZ2	Predicted protein	RAPTOR1, RAPTOR1B	Regulatory-associated protein of TOR 1	1	1	4
A9RT76	Predicted protein (Fragment)	RBP31, RNPT	31 kDa ribonucleoprotein, chloroplastic	0	0	4
A9RU38	Predicted protein		NADH dehydrogenase [ubiquinone] iron-sulfur protein 1, mitochondrial	0	0	4
A9RUW2	Predicted protein	PPL1	PsbP-like protein 1, chloroplastic	0	0	4
A9RVH7	Predicted protein	BIG, ASA1, CRM1, DOC1, GA6, LPR1, TIR3, UMB1	Auxin transport protein BIG	0	0	4
A9RY57	Predicted protein	AESP,ESP,RSW4	homolog of separase	2	0	4	0.222446	2.61782	0.414351
A9RYI0	Predicted protein		L-idonate 5-dehydrogenase	2	1	4	235.477	87.2664	42.6797
A9RZ71	Predicted protein			2	2	4	109.226	27.9876	22.1571
A9RZW7	Predicted protein			0	2	4
A9S0Q2	Ribulose-phosphate 3-epimerase (EC 5.1.3.1)	RPE	Ribulose-phosphate 3-epimerase, chloroplastic	0	0	4	146.019	191.333	151.859
A9S0Q4	Malate dehydrogenase (EC 1.1.1.37)	PMDH1	Malate dehydrogenase, glyoxysomal	1	0	4	123.68	106.328	58.1392
A9S180	Predicted protein			0	0	4
A9S1I9	Predicted protein	PXM16	Zinc-metallopeptidase, peroxisomal	0	0	4
A9S1W6	Predicted protein			0	0	4
A9S2L6	Predicted protein		mitochondrial ribosomal protein L51/S25/CI-B8 family protein	0	1	4	99.8778	75.93	51.2672
A9S2M5	Imidazole glycerol phosphate synthase subunit hisF (EC 4.1.3.-)	AT-HF,HISN4	Imidazole glycerol phosphate synthase hisHF, chloroplastic	1	0	4	18.958	51.5986	22.8388
A9S3S3	Predicted protein	IPP	Soluble inorganic pyrophosphatase	0	0	4
A9S3T5	Predicted protein	RPL23A	60S ribosomal protein L23A	0	1	4	284.199	463.101	550.731
A9S4K3	Predicted protein		Uncharacterized membrane protein At3g27390	0	0	4
A9S4M5	Predicted protein		Remorin	0	0	4
A9S5K3	Predicted protein		60S acidic ribosomal protein P1	0	0	4
A9S761	Obg-like ATPase 1	DRG2	Developmentally regulated G-protein 2	0	0	4
A9S7G3	Predicted protein	PDX1	Probable pyridoxal biosynthesis protein PDX1	0	0	4	7.56875	205.656	53.5428
A9S995	60S ribosomal protein L13	ATBBC1,BBC1,RSU2	60S ribosomal protein L13-1	0	0	4	116.525	309.705	220.49
A9S9E7	Predicted protein	RAD23-1, RAD23	Putative DNA repair protein RAD23-1	0	1	4
A9SAD0	Predicted protein	UEV1D, MMZ4	Ubiquitin-conjugating enzyme E2 variant 1D	0	0	4	216.905	95.6963	82.6526
A9SB12	Predicted protein	TIG	Trigger factor-like protein TIG	0	0	4
A9SBU5	Predicted protein (Fragment)			0	0	4
A9SBY0	Predicted protein			0	3	4
A9SCK2	Proteasome subunit alpha type (EC 3.4.25.1) (Fragment)	PAE1	Proteasome subunit alpha type-5	0	1	4
A9SCV7	6-phosphogluconate dehydrogenase, decarboxylating (EC 1.1.1.44)		6-phosphogluconate dehydrogenase family protein	0	0	4	23.2288	49.6604	17.4566
A9SD69	Predicted protein			0	0	4
A9SEK1	Translation machinery-associated protein 22		Translation initiation factor SUI1 family protein	0	1	4	27.0289	23.6838	16.0505
A9SEQ2	Predicted protein			0	2	4
A9SEV6	Predicted protein			0	1	4
A9SG80	Predicted protein		late embryogenesis abundant domain-containing protein / LEA domain-containing protein	12	0	4	457.006	18.6801	80.2772
A9SGB7	Predicted protein	CCR2	Cinnamoyl-CoA reductase 2	0	0	4	18.5282	55.1247	60.4035
A9SJ82	Predicted protein	VALRS	Valine--tRNA ligase	0	0	4
A9SJK8	Predicted protein	VHA-B3	V-type proton ATPase subunit B3	0	0	4	37.3301	39.0314	21.6158
A9SJR1	Beta-tubulin 4 (Predicted protein)	TUBB	Tubulin beta chain	0	0	4
A9SK20	Predicted protein	RPS17	30S ribosomal protein S17, chloroplastic	1	3	4
A9SKQ2	Predicted protein			0	0	4
A9SL50	Predicted protein	RPL7A	60S ribosomal protein L7a	0	1	4	81.3957	200.321	201.359
A9SL88	Predicted protein		zinc finger (C2H2 type) family protein	0	0	4	23.0803	17.6961	6.77544
A9SLD1	Predicted protein		UBA and UBX domain-containing protein At4g15410	0	0	4
A9SLE1	Predicted protein (Fragment)	CCX5, CAX11	Cation/calcium exchanger 5	0	0	4
A9SLE5	Arginine biosynthesis bifunctional protein ArgJ, chloroplastic [Cleaved into: Arginine biosynthesis bifunctional protein ArgJ alpha chain; Arginine biosynthesis bifunctional protein ArgJ beta chain] [Includes: Glutamate N-acetyltransferase (GAT) (EC 2.3.1.35) (Ornithine acetyltransferase) (OATase) (Ornithine transacetylase); Amino-acid acetyltransferase (EC 2.3.1.1) (N-acetylglutamate synthase) (…		Arginine biosynthesis bifunctional protein ArgJ, chloroplastic	0	0	4	32.8208	32.8922	19.5931
A9SM27	Predicted protein		Probable aldehyde oxidase 3	2	0	4
A9SNU3	Predicted protein			1	0	4
A9SP48	Predicted protein			1	0	4
A9SP49	Predicted protein	CHLP	Geranylgeranyl diphosphate reductase, chloroplastic	0	0	4	51.376	68.5086	24.194
A9SP71	Predicted protein (Fragment)			0	0	4
A9SPM8	N-acetyl-gamma-glutamyl-phosphate reductase (EC 1.2.1.38)		Probable N-acetyl-gamma-glutamyl-phosphate reductase, chloroplastic	0	0	4
A9SPY5	Predicted protein	RPL35AC	60S ribosomal protein L35a-3	0	0	4	209.287	241.929	161.709
A9SQE0	Predicted protein			0	2	4
A9SR06	Predicted protein			0	0	4
A9SR07	Predicted protein	HIPP26, FP6	Heavy metal-associated isoprenylated plant protein 26	0	1	4	559.006	425.591	490.156
A9SRF6	Predicted protein (Fragment)		Uncharacterized protein Os08g0359500	0	0	4
A9SRP3	FtsZ1-3 plastid division protein	FTSZ1, ARC10, FTSZ1-1, PMI4	Cell division protein FtsZ homolog 1, chloroplastic	1	0	4
A9STI9	Predicted protein			2	0	4
A9STP4	Predicted protein (Fragment)		Uncharacterized aarF domain-containing protein kinase At1g79600, chloroplastic	0	0	4
A9STT0	Predicted protein			0	0	4
A9SUB4	Predicted protein	MAP2B	Methionine aminopeptidase 2B	0	0	4	29.3214	30.826	20.0285
A9SV98	Predicted protein	RH56	DEAD-box ATP-dependent RNA helicase 56	0	0	4	158.541	109.544	91.8376
A9SVA9	Predicted protein			0	0	4	25.0623	23.0983	25.1347
A9SVB3	Predicted protein			1	1	4
A9SVI6	Predicted protein			2	0	4
A9SVT6	Predicted protein (Fragment)	UBC23	Probable ubiquitin-conjugating enzyme E2 23	0	0	4
A9SXC7	Predicted protein	ATP5	ATP synthase subunit O, mitochondrial	0	0	4	130.13	98.1839	80.5297
A9SY06	Predicted protein	ATM	Serine/threonine-protein kinase ATM	1	0	4
A9SY90	Predicted protein			2	0	4
A9SYE4	Predicted protein		Probable 3-hydroxyisobutyrate dehydrogenase, mitochondrial	0	0	4
A9T0K9	Predicted protein		NADH dehydrogenase [ubiquinone] 1 alpha subcomplex subunit 6	0	0	4
A9T230	Predicted protein	HCEF1	Fructose-1,6-bisphosphatase, chloroplastic	0	2	4	24.4962	68.559	54.2263
A9T293	Predicted protein	DRIP1	E3 ubiquitin protein ligase DRIP1	1	0	4
A9T2C3	Predicted protein		Dihydrolipoyllysine-residue succinyltransferase component of 2-oxoglutarate dehydrogenase complex 2, mitochondrial	1	0	4	81.8812	96.2401	80.5216
A9T3P5	Predicted protein		Probable acetyl-CoA acetyltransferase, cytosolic 2	1	1	4	56.5775	143.924	128.501
A9T469	40S ribosomal protein S8	RPS8	40S ribosomal protein S8	0	0	4	230.472	451.2	380.332
A9T4X9	Predicted protein (Fragment)			0	0	4
A9T572	Predicted protein	RPP3A	60S acidic ribosomal protein P3-1	0	1	4	208.735	317.005	314.467
A9T5J5	Predicted protein	RPS26A	40S ribosomal protein S26-1	0	0	4
A9T5Q4	Predicted protein (Fragment)			1	0	4
A9T687	Predicted protein	BAG6, CAMBP1	BAG family molecular chaperone regulator 6	1	0	4	2.91088	6.54957	24.8793
A9T6R4	Predicted protein (Fragment)			0	1	4
A9T8E7	Predicted protein		clathrin adaptor complexes medium subunit family protein	0	0	4	6.33114	10.7649	3.86283
A9T8X6	Predicted protein		transducin family protein / WD-40 repeat family protein	0	0	4	0.886913	0.936504	0.108669
A9T9D5	Ribulose bisphosphate carboxylase small chain (EC 4.1.1.39)	RBCS	Ribulose bisphosphate carboxylase small chain, chloroplastic	0	0	4	215.469	200.305	273.086
A9TA20	Predicted protein	AIR12	Auxin-induced in root cultures protein 12	0	0	4	2.39363	186.285	83.2199
A9TAF7	Predicted protein			0	0	4
A9TBS1	Predicted protein	RPL34	60S ribosomal protein L34	0	0	4	210.893	307.058	185.744
A9TBU8	Carboxypeptidase (EC 3.4.16.-)	SCPL24, BRS1	Serine carboxypeptidase 24	0	0	4
A9TBW6	Predicted protein	MBD9	Methyl-CpG-binding domain-containing protein 9	3	1	4
A9TCM2	Predicted protein			1	0	4
A9TFH5	Predicted protein (Fragment)	RBP47	Polyadenylate-binding protein RBP47	0	0	4
A9TFR9	Predicted protein	ACBP1, ACBP	Acyl-CoA-binding domain-containing protein 1	0	1	4
A9TFX3	Predicted protein	DHC10, IDA2	Dynein-1-beta heavy chain, flagellar inner arm I1 complex	1	1	4
A9TGW1	Predicted protein	RPL38A, RPL38	60S ribosomal protein L38	0	1	4	610.237	777.543	753.173
A9TJH4	S-adenosylmethionine synthase (EC 2.5.1.6)	SAM1	S-adenosylmethionine synthase 1	0	0	4	4.17599	7.04213	2.92002
A9TJI7	Predicted protein			0	0	4
A9TKH0	Predicted protein	CBF5, NAP57	H/ACA ribonucleoprotein complex subunit 4	0	0	4
A9TKP2	ATP-binding cassette transporter, subfamily B, member 16, group MDR/PGP protein PpABCB16	ABCB19, MDR1, MDR11, PGP19	ABC transporter B family member 19	2	3	4	31.9103	118.862	264.974
A9TL15	Predicted protein (Fragment)	CAS, STR3	Calcium sensing receptor, chloroplastic	0	1	4
A9TLC5	Predicted protein	PAB2	Polyadenylate-binding protein 2	0	0	4	43.9247	50.6992	24.0405
A9TLH3	Predicted protein	HSC80	Heat shock cognate protein 80	4	1	4
A9TMB2	Predicted protein		phytanoyl-CoA dioxygenase (PhyH) family protein	0	0	4	118.185	77.8502	86.2228
A9TMN8	Predicted protein	LEA3, LEA	Late embryogenesis abundant protein, group 3	26	9	4	1079.83	32.1529	85.0556
A9TMP2	Predicted protein	SHD, HSP90-7	Endoplasmin homolog	0	0	4
A9TNZ8	Predicted protein	GDCSP	Glycine dehydrogenase [decarboxylating], mitochondrial	0	1	4
A9TPX5	Predicted protein			0	0	4	414.407	124.686	1121.5
A9TQG3	Predicted protein	BIP4	Luminal-binding protein 4	0	0	4	0.659794	0.154692	0.359527
A9TQQ1	Predicted protein	AHRI	Ketol-acid reductoisomerase, chloroplastic	0	1	4	67.9955	182.679	161.851
A9TQZ2	Predicted protein			0	1	4
A9TU19	Predicted protein	PHB3, EER3	Prohibitin-3, mitochondrial	0	0	4	31.9608	48.4335	24.6093
A9TU93	Peptidyl-prolyl cis-trans isomerase (EC 5.2.1.8)	CYP19-4, CYP5	Peptidyl-prolyl cis-trans isomerase CYP19-4	0	0	4
A9TUK3	Predicted protein	MAA3	Probable helicase MAGATAMA 3	0	0	4
A9TV33	Predicted protein	APS1	ATP sulfurylase 1, chloroplastic	0	0	4
A9TV55	Predicted protein			2	0	4
A9TVK0	Predicted protein	LIL3:1	Chlorophyll A-B binding family protein	1	3	4	24.5287	91.29	27.1336
A9TWR9	Predicted protein	MED37E, ERD2, HSC70-1, HSP70-1, MED37_4	Probable mediator of RNA polymerase II transcription subunit 37e	3	7	4	87.1791	158.269	343.669
A9TZ58	Actin 5 (Predicted protein)		Actin	0	0	4
A9TZJ0	Predicted protein			0	0	4
A9U0H3	ATP-binding cassette transporter, subfamily C, member 10, group MRP protein PpABCC10 (Fragment)	ABCC11, MRP11, MRP12	ABC transporter C family member 11	0	0	4
A9U2Q2	Predicted protein	AVP1, AVP, AVP-3, AVP3	Pyrophosphate-energized vacuolar membrane proton pump 1	0	0	4	17.527	26.4145	25.9339
A9U4S7	Methylenetetrahydrofolate reductase (EC 1.5.1.20)	MTHFR2	Probable methylenetetrahydrofolate reductase	0	0	4	33.8765	139.112	70.9186
A9U4V1	ATP-binding cassette transporter, subfamily C, member 12, group MRP protein PpABCC12	ABCC10, MRP10, MRP14	ABC transporter C family member 10	0	0	4
A9U501	Predicted protein	CPN21, CHCPN10	20 kDa chaperonin, chloroplastic	0	2	4	31.2335	41.5755	37.262
D2XNF3	Chloroplast Hsp70-1	HSP70, ST70	Stromal 70 kDa heat shock-related protein, chloroplastic	0	0	4
E1C9S5	Predicted protein	CYP74A, CYP74	Allene oxide synthase, chloroplastic	1	1	4
E1CA10	Predicted protein	AOC3	Allene oxide cyclase 3, chloroplastic	10	1	4
F5CAB4	ATP synthase F1 subunit alpha (Fragment)			0	0	4
Q6YXK7	50S ribosomal protein L22, chloroplastic	rpl22	50S ribosomal protein L22, chloroplastic	0	0	4
Q6YXL0	50S ribosomal protein L14, chloroplastic	rpl14	50S ribosomal protein L14, chloroplastic	0	0	4
Q6YXR5	Cytochrome b6-f complex subunit 4 (17 kDa polypeptide)	petD	Cytochrome b6-f complex subunit 4	2	4	4
Q75WT6	Protochlorophyllide reductase chloroplast	PORA	Protochlorophyllide reductase, chloroplastic	0	0	4
Q765P6	Light-harvesting chlorophyll a/b-binding protein 1 (Predicted protein)	LHCB2,LHCB2.1	Chlorophyll a-b binding protein, chloroplastic	0	2	4	157.454	2715.32	1430.2
A4ZFZ2	Lipoxygenase (EC 1.13.11.12)	LOX3.1, LOX-H3	Linoleate 13S-lipoxygenase 3-1, chloroplastic	2	0	3	0.99133	17.1072	34.8401
A5A0Q9	Aminoimidazole ribonucleotide carboxylase (EC 4.1.1.21)	PURKE	Phosphoribosylaminoimidazole carboxylase, chloroplastic	0	0	3
A5X6F3	Glutathione peroxidase (Fragment)	GPX6, GPX1	Probable phospholipid hydroperoxide glutathione peroxidase 6, mitochondrial	0	0	3
A9RBL0	Malic enzyme		NADP-dependent malic enzyme	0	0	3
A9RBZ7	Predicted protein		Probable methionine--tRNA ligase	0	2	3
A9RCJ5	Predicted protein		Probable LRR receptor-like serine/threonine-protein kinase At2g16250	3	0	3
A9RCP9	Carboxypeptidase (EC 3.4.16.-)	SCPL24, BRS1	Serine carboxypeptidase 24	0	0	3
A9RCY1	Predicted protein			1	1	3
A9RD31	Glucose-1-phosphate adenylyltransferase (EC 2.7.7.27)	AGPS1	Glucose-1-phosphate adenylyltransferase small subunit, chloroplastic	3	0	3	13.7977	41.6707	16.4003
A9RDU4	Predicted protein			1	0	3
A9REN3	ATP-binding cassette transporter, subfamily G, member 1, group WBC protein PpABCG1 (Fragment)	ABCG28, WBC29	ABC transporter G family member 28	1	0	3
A9REQ0	Lon protease homolog (EC 3.4.21.-) (Fragment)	LON2	Lon protease homolog, mitochondrial	1	0	3
A9REQ5	Predicted protein	CHLG, G4	Chlorophyll synthase, chloroplastic	0	2	3
A9RF95	Predicted protein		Uncharacterized protein At5g02240	0	1	3	36.5461	16.6023	19.6721
A9RFJ4	Predicted protein			0	0	3
A9RFM9	MscS-Like mechanosensitive ion channel MSCL16	MSL8	Mechanosensitive ion channel protein 8	0	0	3
A9RFQ7	Predicted protein			0	1	3
A9RGA7	Cyclin-dependent kinases regulatory subunit	CKS2	Cyclin-dependent kinases regulatory subunit 2	0	3	3	11.7645	59.0272	36.932
A9RGH4	Predicted protein	RPL27AC	60S ribosomal protein L27a-3	0	0	3	465.445	807.18	795.657
A9RGM4	Predicted protein	FFC, CPSRP54	Signal recognition particle 54 kDa protein, chloroplastic	0	0	3	10.9089	26.4172	19.2543
A9RGT5	Predicted protein	HSP17.4A	17.4 kDa class I heat shock protein	0	0	3	9.46868	12.0554	50.9879
A9RGW5	Predicted protein	CVA69.24	V-type proton ATPase catalytic subunit A	0	0	3	27.0381	28.5356	15.9848
A9RHN7	Predicted protein	RAN-A1	GTP-binding nuclear protein Ran-A1	0	3	3
A9RHR8	Predicted protein (Fragment)	RPL15	50S ribosomal protein L15, chloroplastic	0	0	3
A9RI47	Predicted protein			0	0	3
A9RI72	Predicted protein		Alba DNA/RNA-binding protein	0	0	3	31.3302	25.0057	15.671
A9RIC9	Predicted protein	ESC	Putative DNA-binding protein ESCAROLA	0	1	3
A9RII4	Predicted protein			0	1	3
A9RJA2	Predicted protein			0	0	3	43.265	84.4397	57.9108
A9RJP2	Predicted protein	TSA1, TRP3, TSA2	Tryptophan synthase alpha chain, chloroplastic	0	0	3
A9RJQ8	Predicted protein	ACC1, EMB22, GK, PAS3	Acetyl-CoA carboxylase 1	0	0	3
A9RJU8	Predicted protein	GAMMACA1	Gamma carbonic anhydrase 1, mitochondrial	1	5	3	49.7042	54.4682	43.4135
A9RK32	Predicted protein	CALS12, GSL5, PMR4	Callose synthase 12	0	0	3
A9RK45	SAGA-associated factor 11			1	0	3
A9RK46	Predicted protein (Fragment)	RH32	DEAD-box ATP-dependent RNA helicase 32	0	0	3
A9RK84	Predicted protein		Uncharacterized aarF domain-containing protein kinase At1g79600, chloroplastic	0	1	3
A9RKC7	Predicted protein		30S ribosomal protein 3-1, chloroplastic	0	0	3
A9RKW7	Predicted protein	ROC6, GL2-6	Homeobox-leucine zipper protein ROC6	1	0	3
A9RLG1	6,7-dimethyl-8-ribityllumazine synthase (EC 2.5.1.78)	COS1	6,7-dimethyl-8-ribityllumazine synthase, chloroplastic	0	0	3	42.4328	22.5327	17.2852
A9RLI9	Predicted protein	NOP5-2, NOP58-2	Probable nucleolar protein 5-2	0	0	3	37.9216	71.3223	34.9103
A9RME0	Sensory histidine protein kinase	AHK2	Histidine kinase 2	0	0	3
A9RMG3	Predicted protein			0	0	3
A9RNE2	Predicted protein	CALS9, GSL10	Callose synthase 9	0	2	3
A9RNU0	Predicted protein			0	0	3
A9RP92	Predicted protein	SYT2, SYTB	Synaptotagmin-2	0	0	3
A9RPA1	Predicted protein	ISPG, CLB4, CSB3, HDS	4-hydroxy-3-methylbut-2-en-1-yl diphosphate synthase, chloroplastic	0	0	3
A9RPE9	Predicted protein	HSP83A	Heat shock protein 83	0	1	3	7.01192	21.388	37.6488
A9RPI7	Predicted protein	CDT1A	CDT1-like protein a, chloroplastic	0	0	3
A9RPN9	Predicted protein	RPL40B, EMB2167, ERD16, HAP4, UBQ1	Ubiquitin-60S ribosomal protein L40-2	1	0	3
A9RQD1	Predicted protein			1	0	3
A9RQJ1	Kinesin-like protein (Fragment)		Armadillo repeat-containing kinesin-like protein 2	0	0	3
A9RQP1	Predicted protein (Fragment)	AKR2, AFT	Ankyrin repeat domain-containing protein 2	0	0	3
A9RQR0	Predicted protein			0	0	3
A9RR03	Predicted protein	PPDK1, CPDK1, PPDKB	Pyruvate, phosphate dikinase 1, chloroplastic	1	0	3
A9RRM4	Predicted protein			0	1	3
A9RS98	Predicted protein			0	0	3
A9RSJ5	Predicted protein (Fragment)			0	0	3
A9RSL2	Predicted protein	TIC110	Protein TIC110, chloroplastic	0	0	3
A9RSP3	Predicted protein		Small nuclear ribonucleoprotein family protein	0	0	3	3.7157	3.67929	8.09378
A9RSW2	Peptidyl-prolyl cis-trans isomerase (Fragment)	FKBP16-4, FKBP24-2	Peptidyl-prolyl cis-trans isomerase FKBP16-4, chloroplastic	0	0	3
A9RTT7	Predicted protein		Nucleolin 2	1	0	3
A9RTW1	Predicted protein	ISE2, EMB25, PDE317	DEAD-box ATP-dependent RNA helicase ISE2, chloroplastic	0	0	3	11.8357	23.5145	15.4316
A9RU55	Histone-lysine N-methyltransferase (EC 2.1.1.43)	ASHH2, EFS, SDG8, SET8	Histone-lysine N-methyltransferase ASHH2	0	1	3
A9RUK3	Predicted protein			0	0	3
A9RUV9	Predicted protein		F-box/kelch-repeat protein At1g55270	0	0	3
A9RV28	Predicted protein			0	0	3
A9RVX6	Predicted protein			0	0	3
A9RW05	Predicted protein	NTMC2T6.1	C2 domain-containing protein At1g53590	0	0	3
A9RW59	Predicted protein			2	2	3
A9RW60	Predicted protein			0	0	3
A9RX32	Predicted protein			0	0	3
A9RX35	Predicted protein (Fragment)		Clp protease-related protein At4g12060, chloroplastic	0	0	3
A9RXB3	Predicted protein	TCHQD	Glutathione S-transferase TCHQD	2	3	3	166.633	314.953	740.133
A9RXH3	Predicted protein			0	1	3
A9RXX5	Predicted protein			0	0	3
A9RXZ5	Predicted protein			0	1	3
A9RZ34	Predicted protein (Fragment)	CDSP32	Thioredoxin-like protein CDSP32, chloroplastic	0	0	3
A9RZ40	6-phosphogluconate dehydrogenase, decarboxylating (EC 1.1.1.44)		6-phosphogluconate dehydrogenase family protein	0	0	3	63.9638	136.53	207.447
A9S0A7	Predicted protein	NAP1, GRL, NAP, NAPP	Protein NAP1	0	0	3
A9S0I3	Predicted protein	RPS17, GI1	40S ribosomal protein S17	0	1	3	113.105	121.562	170.661
A9S0Q6	Predicted protein			0	0	3
A9S113	Predicted protein	HSP70-14, HSP91	Heat shock 70 kDa protein 14	0	1	3	16.5301	58.2161	131.642
A9S1F2	Kinesin-like protein (Fragment)	KIN12A, PAKRP1	Kinesin-like protein KIN12A	0	1	3
A9S1S2	Predicted protein			0	0	3
A9S280	Predicted protein	GLU2	Ferredoxin-dependent glutamate synthase 2, chloroplastic	1	0	3
A9S2H3	Predicted protein			2	0	3
A9S384	SNF2 family DNA-dependent ATPase	INO80	DNA helicase INO80	1	0	3
A9S3E7	Predicted protein		Cofactor-independent phosphoglycerate mutase	0	0	3	33.5251	73.3376	74.2387
A9S400	Predicted protein			1	0	3
A9S458	Predicted protein	GSTL2	Glutathione S-transferase L2, chloroplastic	0	0	3
A9S4J7	Predicted protein			0	0	3
A9S4N9	60S ribosomal protein L13		60S ribosomal protein L13-1	0	0	3
A9S5H7	Predicted protein			0	0	3
A9S636	Predicted protein	PSD	Exportin-T	0	0	3	10.0815	13.8146	22.4761
A9S664	Predicted protein	PAB2	Polyadenylate-binding protein 2	0	0	3
A9S6Q3	Predicted protein			0	0	3
A9S705	Predicted protein			0	1	3
A9S7K5	Predicted protein			0	0	3
A9S7Z6	Predicted protein (Fragment)		Late embryogenesis abundant protein 76	0	0	3
A9S819	Predicted protein		Quinone reductase family protein	0	6	3	114.592	479.987	418.897
A9S8F0	Glutamate receptor	GLR3.3	Glutamate receptor 3.3	0	0	3
A9S8F1	Predicted protein			1	0	3
A9S8R9	3-oxoacyl-[acyl-carrier-protein] synthase	KAS1	3-oxoacyl-[acyl-carrier-protein] synthase I, chloroplastic	0	0	3
A9S9F5	Predicted protein		glyoxal oxidase-related protein	2	1	3	32.5525	48.2914	57.817
A9S9N7	Predicted protein			0	0	3
A9S9P8	Predicted protein			0	0	3
A9S9R0	Predicted protein			0	3	3
A9S9S7	Predicted protein	LC1	Dynein light chain 1, axonemal	2	0	3
A9SA45	Predicted protein			0	0	3
A9SC02	Predicted protein	PXM16	Zinc-metallopeptidase, peroxisomal	0	1	3
A9SC57	Predicted protein			0	0	3
A9SCG8	Predicted protein	ATR, RAD3	Serine/threonine-protein kinase ATR	3	1	3
A9SCU2	Predicted protein	RGP2	UDP-arabinopyranose mutase 2	0	0	3	11.2304	20.1168	18.1371
A9SDC6	Predicted protein			0	1	3
A9SDD3	Predicted protein	HSP70-14, HSP91	Heat shock 70 kDa protein 14	0	2	3	18.8202	53.276	115.722
A9SE91	Pyruvate kinase (EC 2.7.1.40)		Pyruvate kinase isozyme A, chloroplastic	0	0	3
A9SE96	Reticulon-like protein	RTNLB21	Reticulon-like protein B21	0	0	3
A9SEB6	Predicted protein (Fragment)	SEC8	Probable exocyst complex component 4	1	0	3
A9SEI4	Predicted protein	TUBA	Tubulin alpha chain	0	0	3	227.464	788.939	261.094
A9SEU2	Cysteine synthase (EC 2.5.1.47)	ACS1,ATCS-B,CPACS1,OASB	Cysteine synthase, chloroplastic/chromoplastic	1	3	3	14.2479	100.327	42.4327
A9SEY6	Predicted protein			0	0	3
A9SF34	Predicted protein			11	0	3
A9SFN3	Predicted protein			0	0	3
A9SFW0	Predicted protein	RPL24	60S ribosomal protein L24	0	0	3	102.881	167.883	129.565
A9SG19	Predicted protein	MPP	Mitochondrial-processing peptidase subunit alpha	3	8	3	47.7106	67.8786	43.5443
A9SG56	Predicted protein (Fragment)		Probable membrane-associated 30 kDa protein, chloroplastic	0	0	3
A9SGF2	Predicted protein	RPL34	60S ribosomal protein L34	0	0	3	282.393	613.659	448.949
A9SGF2	Predicted protein	RPL34	60S ribosomal protein L34	0	0	3	282.393	613.659	448.949
A9SGH2	Predicted protein		DEAD-box ATP-dependent RNA helicase 21	0	0	3
A9SGM3	Predicted protein	RPL10	50S ribosomal protein L10, chloroplastic	0	0	3	10.8977	40.4849	20.0683
A9SGN6	Predicted protein			2	0	3
A9SH90	Predicted protein	TOR	Serine/threonine-protein kinase TOR	0	1	3
A9SI17	Predicted protein	GLT1	Glutamate synthase 1 [NADH], chloroplastic	0	0	3
A9SIC6	Predicted protein			0	0	3
A9SIR5	Predicted protein	HMA5	Putative copper-transporting ATPase HMA5	0	0	3
A9SIT9	Predicted protein	VATG, VMA10	V-type proton ATPase subunit G	0	0	3	126.185	165.424	199.53
A9SIX8	DNA-directed RNA polymerase (EC 2.7.7.6)	NRPE1, DMS5, DRD3, NRPD1b, RMD1, RPE1	DNA-directed RNA polymerase E subunit 1	1	0	3
A9SJ75	Predicted protein			0	0	3
A9SJB4	Elongation factor 1-alpha	TEFS1	Elongation factor 1-alpha	1	2	3	106.157	73.0828	66.8363
A9SJG6	Predicted protein		Zinc finger CCCH domain-containing protein 40	0	0	3	22.4411	41.3708	167.654
A9SJM1	CKI3b AtCKI1/2-like cytokinin receptor	AHK3, ORE12	Histidine kinase 3	0	0	3
A9SK99	Predicted protein		KH domain-containing protein At3g08620	0	0	3
A9SKI5	Predicted protein			0	0	3
A9SKP1	Predicted protein	PPD1	PsbP domain-containing protein 1, chloroplastic	0	0	3
A9SL94	Predicted protein			2	1	3
A9SLI6	Predicted protein	DHC10, IDA2	Dynein-1-beta heavy chain, flagellar inner arm I1 complex	2	0	3
A9SLM4	Predicted protein			1	0	3
A9SLW6	Inner dynein arm 1 heavy chain 1-ALPHa	DHC1, IDA1, PF9	Dynein-1-alpha heavy chain, flagellar inner arm I1 complex	1	0	3
A9SLY5	Predicted protein			0	0	3
A9SM14	Predicted protein (Fragment)			0	0	3
A9SM91	Predicted protein		UPF0202 protein At1g10490	0	0	3
A9SMC8	Thiamine thiazole synthase 4, chloroplastic (Thiazole biosynthetic enzyme 4)	THI1-4	Thiamine thiazole synthase 4, chloroplastic	0	0	3
A9SMW7	Predicted protein	MBF1B	Multiprotein-bridging factor 1b	0	0	3	113.489	141.782	94.8329
A9SMY6	Predicted protein (Fragment)			0	0	3
A9SNN4	Glutathione peroxidase	GPX6, GPX1	Probable phospholipid hydroperoxide glutathione peroxidase 6, mitochondrial	0	0	3	171.789	135.026	293.259
A9SNU8	Predicted protein	MOD1, ENR-A, ENR1	Enoyl-[acyl-carrier-protein] reductase [NADH], chloroplastic	0	1	3
A9SPB7	Predicted protein			0	0	3
A9SPH2	Predicted protein			0	0	3
A9SPK3	Predicted protein	DDB1A	DNA damage-binding protein 1a	2	1	3
A9SQG7	Predicted protein			0	0	3
A9SRQ5	Predicted protein			0	1	3	32.8031	31.1349	22.6782
A9SRS0	Ribulose bisphosphate carboxylase small chain (EC 4.1.1.39)	RBCS	Ribulose bisphosphate carboxylase small chain, chloroplastic	0	0	3	718.987	458.727	601.452
A9SRS8	Predicted protein	TOR1, SPR2	Microtubule-associated protein TORTIFOLIA1	0	0	3
A9SSG3	Predicted protein	PPA1, PPA	Soluble inorganic pyrophosphatase 1, chloroplastic	0	0	3
A9SSP2	Predicted protein	RPN1A	26S proteasome non-ATPase regulatory subunit 2 1A	0	0	3
A9SSY8	Predicted protein	CDC48A, CDC48	Cell division control protein 48 homolog A	0	0	3	24.2631	28.5177	18.4014
A9ST56	Predicted protein (Fragment)	HSP70, ST70	Stromal 70 kDa heat shock-related protein, chloroplastic	0	0	3
A9ST70	Predicted protein			1	0	3
A9ST97	Predicted protein	HEMC	Porphobilinogen deaminase, chloroplastic	0	1	3
A9SUU8	ATP-binding cassette transporter, subfamily C, member 1, group MRP protein PpABCC1 (Fragment)	ABCC13, MRP11, MRP13	ABC transporter C family member 13	0	0	3
A9SV60	Predicted protein	TOC132	Translocase of chloroplast 132, chloroplastic	0	0	3
A9SV90	Predicted protein		Probable LRR receptor-like serine/threonine-protein kinase At4g36180	1	1	3	1.01796	4.62011	1.16539
A9SV92	Predicted protein			0	0	3
A9SV96	Predicted protein	ATXR3, SDG2, SET2	Probable histone-lysine N-methyltransferase ATXR3	2	2	3
A9SVB5	Predicted protein			3	0	3
A9SVT7	Predicted protein	AtHsp90-7,AtHsp90.7,HSP90.7,SHD	Endoplasmin homolog	2	11	3	96.338	167.832	89.8837
A9SVZ7	Predicted protein	PAB2	Polyadenylate-binding protein 2	0	0	3	72.8902	149.345	112.419
A9SWJ1	Predicted protein	RUB1	Ubiquitin-NEDD8-like protein RUB1	0	0	3	143.024	40.6588	30.2154
A9SWT1	Predicted protein			0	0	3
A9SXS1	Predicted protein			1	1	3
A9SXS5	Predicted protein (Fragment)			0	0	3
A9SXU1	Phosphoinositide phospholipase C (EC 3.1.4.11)	PLC6, PLC8	Phosphoinositide phospholipase C 6	0	0	3	57.2454	44.7732	28.5117
A9SY07	Predicted protein			0	1	3	119.87	93.313	62.3577
A9SY75	Predicted protein	MED30, MED30_1	Mediator of RNA polymerase II transcription subunit 30	0	0	3
A9SY94	Phospholipid-translocating ATPase (EC 3.6.3.1)	ALA4	Putative phospholipid-transporting ATPase 4	0	0	3	6.69031	44.1647	66.8064
A9SYP4	Predicted protein	GLIP4	GDSL esterase/lipase 4	0	0	3	32.8926	8.81797	6.80888
A9SYT0	Predicted protein (Fragment)	UPL1	E3 ubiquitin-protein ligase UPL1	3	0	3
A9SZ22	Predicted protein			0	0	3
A9SZF8	Predicted protein	PU1, LDA	Pullulanase 1, chloroplastic	0	0	3
A9SZH7	Predicted protein	ADH2, ADHIII, FDH1	Alcohol dehydrogenase class-3	0	0	3
A9SZM4	Predicted protein (Fragment)			0	0	3
A9T1T3	Predicted protein		phosphoglucosamine mutase family protein	0	0	3	44.7881	56.4085	33.7589
A9T2H7	Intraflagellar transport protein	GBLP	Guanine nucleotide-binding protein subunit beta-like protein	0	0	3
A9T2I3	Predicted protein		Protein LURP-one-related 15	5	3	3	592.739	142.475	185.835
A9T2W1	Predicted protein			1	0	3
A9T357	SWI/SNF class chromatin remodeling complex protein	BRM	ATP-dependent helicase BRM	0	1	3
A9T3A5	Predicted protein			0	0	3	2.44353	4.24984	1.75506
A9T3I9	Predicted protein		Tetratricopeptide repeat (TPR)-like superfamily protein	0	0	3	5.33053	4.06425	1.51912
A9T3R2	Predicted protein			0	0	3
A9T3T9	CKI3a AtCKI1/2-like cytokinin receptor	AHK3, ORE12	Histidine kinase 3	0	0	3	1.23578	1.77361	1.71025
A9T3U0	Predicted protein			0	0	3
A9T432	Predicted protein (Fragment)		Acetolactate synthase small subunit 2, chloroplastic	0	0	3
A9T476	Predicted protein	PFD6	prefoldin 6	0	0	3	42.2576	32.7299	22.812
A9T4E0	Predicted protein	PFP-BETA2, MEE51	Pyrophosphate--fructose 6-phosphate 1-phosphotransferase subunit beta 2	0	3	3	3.29286	134.44	39.4051
A9T4Q1	Predicted protein		Uncharacterized protein At5g02240	1	0	3	44.2982	71.8338	85.4342
A9T4W6	Predicted protein	AMC4, AMC7, MCP2D	Metacaspase-4	0	6	3
A9T543	Predicted protein	APS1	ATP sulfurylase 1, chloroplastic	0	0	3
A9T5W2	Predicted protein	CP12-2	Calvin cycle protein CP12-2, chloroplastic	1	6	3	238.702	126.424	86.3075
A9T617	Qb+Qc-SNARE, SNAP33-family	SNAP33, SNAP33B	SNAP25 homologous protein SNAP33	0	0	3	55.8731	238.685	343.707
A9T619	Predicted protein	GME-2	GDP-mannose 3,5-epimerase 2	0	6	3	14.7453	36.0866	24.4494
A9T6J0	Predicted protein		glyoxal oxidase-related protein	0	1	3	1.56514	322.584	210.353
A9T6P1	Predicted protein			2	0	3
A9T719	Predicted protein			0	0	3
A9T7K4	Predicted protein	TIM9	Mitochondrial import inner membrane translocase subunit Tim9	0	0	3	101.545	130.863	125.908
A9T7T4	Predicted protein	RPL22B	60S ribosomal protein L22-2	0	0	3	206.618	295.459	191.098
A9T7V7	Predicted protein	TSK, BRU1, MGOUN3	Protein TONSOKU	0	0	3
A9T8L6	Predicted protein (Fragment)	PII-2	Piriformospora indica-insensitive protein 2	0	0	3
A9T8V8	Predicted protein			0	0	3
A9T9Z0	Elongation factor Tu	TUFA	Elongation factor Tu, mitochondrial	0	0	3
A9TAA8	Predicted protein			0	0	3
A9TAB8	Predicted protein			2	1	3
A9TAU6	Folylpolyglutamate synthase (EC 6.3.2.17) (Folylpoly-gamma-glutamate synthetase) (Tetrahydrofolylpolyglutamate synthase)	FPGS1, ATDFB, DFB, FPGS2, FPGSB	Folylpolyglutamate synthase	0	0	3	10.4867	14.3155	11.4639
A9TB49	Histone transcription regulator HIRA		Protein HIRA	0	0	3
A9TBD6	Predicted protein			0	0	3
A9TC27	Predicted protein	PDIL2-2, PDIL4-2	Protein disulfide isomerase-like 2-2	4	3	3
A9TC42	Predicted protein			0	0	3
A9TD19	Predicted protein	GAMMACA1	Gamma carbonic anhydrase 1, mitochondrial	0	0	3	28.8953	49.2095	22.2688
A9TDM5	Acyl-coenzyme A oxidase	ACX1	Peroxisomal acyl-coenzyme A oxidase 1	0	0	3	43.2163	95.6462	245.07
A9TDQ8	Phospholipid-translocating ATPase (EC 3.6.3.1)	ALA8	Putative phospholipid-transporting ATPase 8	1	0	3
A9TE67	Predicted protein	RPL15	50S ribosomal protein L15, chloroplastic	0	0	3
A9TEI8	Predicted protein	DHC10, IDA2	Dynein-1-beta heavy chain, flagellar inner arm I1 complex	2	1	3
A9TF41	Predicted protein	PARV12.8	Peptidyl-prolyl cis-trans isomerase Pin1	0	1	3	104.624	67.7423	32.5836
A9TFE1	40S ribosomal protein S3a	RPS3AB, CYC07	40S ribosomal protein S3a-2	1	3	3
A9TG53	Predicted protein			0	1	3
A9TGH0	Predicted protein			2	0	3
A9TGP1	Predicted protein			2	1	3
A9TGR0	ATP-binding cassette transporter, subfamily C, member 11, group MRP protein PpABCC11	ABCC2, EST4, MRP2	ABC transporter C family member 2	1	0	3
A9THM3	Predicted protein			0	0	3
A9THM6	Predicted protein (Fragment)	RPL18	50S ribosomal protein L18, chloroplastic	0	1	3
A9THQ4	Histidinol dehydrogenase, chloroplastic (HDH) (EC 1.1.1.23)	HDH	Histidinol dehydrogenase, chloroplastic	0	0	3
A9TIB5	Qb+Qc-SNARE, SNAP33-family	SNAP33, SNAP33B	SNAP25 homologous protein SNAP33	0	0	3	30.3893	58.8856	53.1817
A9TJX6	Predicted protein	LHCA1, CAB6	Chlorophyll a-b binding protein 6, chloroplastic	1	1	3
A9TK47	Predicted protein		Uncharacterized protein At2g37660, chloroplastic	0	0	3	94.7444	128.493	157.071
A9TLI9	Predicted protein	RPS31, PSRP4	30S ribosomal protein S31, chloroplastic	0	1	3	74.5834	147.226	118.972
A9TMB0	Predicted protein	MAP2B	Methionine aminopeptidase 2B	0	0	3	66.5024	124.14	79.1788
A9TMJ3	Predicted protein			0	1	3	43.4781	77.4417	44.5887
A9TMJ4	Predicted protein	RPP3A	60S acidic ribosomal protein P3-1	0	0	3	357.535	484.664	468.517
A9TN08	Predicted protein	OEP16	Outer envelope pore protein 16, chloroplastic	0	0	3	102.464	107.576	55.8931
A9TN62	Clathrin heavy chain		Clathrin heavy chain 1	0	0	3
A9TNA7	Predicted protein	PEX14, PED2	Peroxisomal membrane protein PEX14	0	0	3
A9TNR1	Predicted protein	REV1	DNA repair protein REV1	0	2	3
A9TP98	Predicted protein	SEU	Transcriptional corepressor SEUSS	0	0	3	24.2079	8.89997	8.92041
A9TPY0	Predicted protein	AIM1	Peroxisomal fatty acid beta-oxidation multifunctional protein AIM1	0	1	3	21.4205	17.1149	7.34922
A9TQ07	Predicted protein	PDIL2-3, PDIL5-1	Protein disulfide isomerase-like 2-3	0	1	3
A9TQ45	Predicted protein	RD21A	Cysteine proteinase RD21a	1	3	3	126.477	222.03	161.411
A9TQQ5	Predicted protein	RPS16	40S ribosomal protein S16	0	0	3	199.964	512.28	376.565
A9TQR3	Predicted protein		Auxin-repressed 12.5 kDa protein	0	1	3
A9TS39	Predicted protein			1	1	3
A9TT20	Predicted protein	ATXR3, SDG2, SET2	Probable histone-lysine N-methyltransferase ATXR3	0	0	3
A9TT41	Predicted protein	RPK2, TOAD2	LRR receptor-like serine/threonine-protein kinase RPK2	0	0	3
A9TT70	2-C-methyl-D-erythritol 2,4-cyclodiphosphate synthase (EC 4.6.1.12) (Fragment)	ISPF, MECS	2-C-methyl-D-erythritol 2,4-cyclodiphosphate synthase, chloroplastic	0	3	3
A9TTH7	Predicted protein	PEX14, PED2	Peroxisomal membrane protein PEX14	0	0	3	49.6426	28.2405	15.2845
A9TU22	Predicted protein			0	0	3
A9TUE6	Predicted protein			0	0	3
A9TW60	Predicted protein			0	1	3
A9TWI7	Predicted protein			1	1	3
A9TWQ8	Predicted protein			1	0	3
A9TWU2	Predicted protein	FUSA	Elongation factor G, chloroplastic	0	0	3
A9TWU6	Predicted protein	EBF1, FBL6	EIN3-binding F-box protein 1	1	0	3
A9TY32	Predicted protein			1	0	3
A9TYZ9	Predicted protein	RCA, RCAA1, RCAA2	Ribulose bisphosphate carboxylase/oxygenase activase, chloroplastic	0	0	3
A9TZG9	Predicted protein	ARA1, ISA1	L-arabinokinase	0	1	3
A9TZU6	Succinate dehydrogenase [ubiquinone] iron-sulfur subunit, mitochondrial (EC 1.3.5.1) (Fragment)	SDH2-1	Succinate dehydrogenase [ubiquinone] iron-sulfur subunit 1, mitochondrial	0	0	3
A9TZU7	Predicted protein			1	1	3
A9U1H3	Lipoxygenase (EC 1.13.11.12)	LOX3	Lipoxygenase 3, chloroplastic	0	0	3	136.892	129.005	62.5046
A9U2A5	Argonaute family member	AGO4B	Protein argonaute 4B	0	0	3
A9U2M7	Predicted protein			0	0	3
A9U2S2	Predicted protein	RPL10	60S ribosomal protein L10	0	0	3	89.0635	79.011	52.705
A9U2T5	Predicted protein	TOR	Serine/threonine-protein kinase TOR	1	0	3
A9U3P8	Predicted protein		Quinone reductase family protein	3	1	3	207.104	264.93	728.736
A9U3P9	Predicted protein		Probable small nuclear ribonucleoprotein G	0	0	3	174.247	169.002	84.7343
A9U3U8	Predicted protein			0	0	3
A9U430	Predicted protein	UEV1D, MMZ4	Ubiquitin-conjugating enzyme E2 variant 1D	0	0	3	106.466	70.1957	48.2034
A9U4A8	Predicted protein	RPL28A	60S ribosomal protein L28-1	0	0	3	216.738	551.169	518.096
A9U4G2	Predicted protein	IMK3, MRLK	Probable leucine-rich repeat receptor-like protein kinase IMK3	0	0	3	1.03426	5.97257	0.760057
A9U4I7	Predicted protein			1	3	3
A9U4J2	Predicted protein			0	7	3
A9U4X8	Ribulose bisphosphate carboxylase small chain (EC 4.1.1.39)	RBCS1	Ribulose bisphosphate carboxylase small chain, chloroplastic	0	0	3
A9U5A4	Predicted protein (Fragment)	GEP	Probable glutamyl endopeptidase, chloroplastic	2	4	3
A9U5R8	Predicted protein (Fragment)	AGD8	Probable ADP-ribosylation factor GTPase-activating protein AGD8	2	0	3
A9U7F2	Predicted protein (Fragment)			0	1	3	0	0	0
E1C9R1	PHOTA1 phototropin A1 blue light photoreceptor	PHOT2, CAV1, KIN7, NPL1	Phototropin-2	0	0	3
E1C9V4	Predicted protein	RUB1	Ubiquitin-NEDD8-like protein RUB1	0	0	3
E1C9Z6	PHOTB2 phototropin B2 blue light photoreceptor	PHOT1A	Phototropin-1A	0	0	3
E1CA11	FtsZ2-1 plastid division protein	FTSZ2-2	Cell division protein FtsZ homolog 2-2, chloroplastic	0	0	3
Q2MEV6	Polyphosphate kinase (EC 2.7.4.1) (Predicted protein)			0	0	3	15.3173	13.2608	5.88915
Q5KSC4	Germin-like protein (Predicted protein)	GL22	Germin-like protein 9-3	0	5	3	0.487424	850.316	915.508
Q8LPB1	Glycine-rich RNA-binding protein	RAB15	Glycine-rich RNA-binding, abscisic acid-inducible protein	0	0	3	454.8	466.397	180.489
A5PGV3	Putative Na+/H+ antiporter	ATNHD1,NHD1	sodium:hydrogen antiporter 1	1	0	2	26.9613	27.8775	16.8002
A5PH37	AKT2 inward rectifier channel	AKT1	Potassium channel AKT1	1	0	2	11.9229	19.4506	2.8386
A9RAU2	ATP-binding cassette transporter, subfamily B, member 7, group TAP protein PpABCB7	OsABCB25	ABC transporter B family member 25	1	0	2
A9RB39	Predicted protein			3	0	2
A9RBC1	Predicted protein			2	1	2
A9RBF7	Predicted protein	GRXS15	Monothiol glutaredoxin-S15, mitochondrial	0	1	2
A9RC02	ATP-binding cassette transporter, subfamily B, member 15, group MDR/PGP protein PpABCB15	ABCB2, MDR2, PGP2	ABC transporter B family member 2	0	1	2
A9RCQ9	Predicted protein			0	1	2
A9RCZ6	Predicted protein	ACBP4	Acyl-CoA-binding domain-containing protein 4	1	0	2
A9RES7	Predicted protein			0	1	2
A9REZ6	Predicted protein	UBA2	Ubiquitin-activating enzyme E1 2	1	0	2	22.1238	37.0716	20.1605
A9RF83	Predicted protein (Fragment)			0	1	2
A9RFV8	Predicted protein		ARM repeat superfamily protein	1	1	2	6.7663	9.26285	3.41081
A9RGH3	Predicted protein			3	1	2
A9RGK0	Predicted protein	R1	Alpha-glucan water dikinase, chloroplastic	0	1	2
A9RI78	Predicted protein			1	0	2
A9RJD8	Predicted protein	CPR5, HYS1	Protein CPR-5	1	0	2
A9RJF7	Predicted protein			1	0	2
A9RJN3	Predicted protein	EMB2360	Glutathione reductase, chloroplastic	0	1	2
A9RJN5	Predicted protein	FBX5	Protein ARABIDILLO 1	1	0	2
A9RJN6	Predicted protein	CALS9, GSL10	Callose synthase 9	2	0	2
A9RJX8	Predicted protein			1	1	2
A9RJZ4	Predicted protein		F-box/LRR-repeat protein At4g29420	1	0	2
A9RKU2	Predicted protein	GEP	Probable glutamyl endopeptidase, chloroplastic	0	1	2
A9RL08	ATP-binding cassette transporter, subfamily G, member 17, group PDR protein PpABCG17	ABCG35, PDR7	ABC transporter G family member 35	1	0	2
A9RLK5	Histidinol dehydrogenase, chloroplastic (HDH) (EC 1.1.1.23)	HDH	Histidinol dehydrogenase, chloroplastic	0	1	2
A9RMQ9	Methionine aminopeptidase 2 (MAP 2) (MetAP 2) (EC 3.4.11.18) (Peptidase M)	MAP2B	Methionine aminopeptidase 2B	1	1	2	23.1052	15.9545	12.5289
A9RPB4	Predicted protein	VLN2	Villin-2	1	0	2
A9RPS7	Predicted protein	TPX2	Protein TPX2	1	1	2
A9RQV7	Predicted protein	TIG	Trigger factor-like protein TIG	1	0	2	3.40049	3.65505	7.07223
A9RQX5	Predicted protein		Kinesin-like calmodulin-binding protein homolog	1	1	2
A9RR25	Predicted protein	SPL8	Squamosa promoter-binding-like protein 8	1	0	2
A9RRA8	Predicted protein	MED33A, MED24A, MED5_2, MED5A, RFR1	Mediator of RNA polymerase II transcription subunit 33A	3	1	2
A9RRM9	Predicted protein	PHB3, EER3	Prohibitin-3, mitochondrial	1	0	2	16.1409	22.542	16.9038
A9RS76	Predicted protein			1	0	2
A9RSD2	Predicted protein			2	1	2
A9RSU8	Predicted protein			6	10	2
A9RUB3	Predicted protein		Pantothenate kinase 2	0	1	2
A9RUR6	Predicted protein	SPY	Probable UDP-N-acetylglucosamine--peptide N-acetylglucosaminyltransferase SPINDLY	1	1	2
A9RVG3	Predicted protein		BAH domain ;TFIIS helical bundle-like domain	2	0	2	10.2714	8.28657	5.40796
A9RVW0	Phospholipid-translocating ATPase (EC 3.6.3.1)	ALA4	Putative phospholipid-transporting ATPase 4	0	1	2
A9RWH6	Acetolactate synthase (EC 2.2.1.6)	ALS SURB	Acetolactate synthase 2, chloroplastic	1	0	2
A9RWP8	Predicted protein	S6PDH	NADP-dependent D-sorbitol-6-phosphate dehydrogenase	0	1	2	38.9352	58.0491	24.2162
A9RX49	Predicted protein			1	1	2
A9RXH0	Predicted protein (Fragment)		Eukaryotic translation initiation factor isoform 4G-2	0	2	2
A9RXR3	Predicted protein			111	17	2
A9RXS5	SNF2 family DNA-dependent ATPase domain-containing protein (Fragment)	RAD54	DNA repair and recombination protein RAD54	1	0	2
A9RYG5	Predicted protein	ACLB-2	ATP-citrate synthase beta chain protein 2	0	1	2	11.3565	190.632	296.93
A9RYS0	Predicted protein			0	1	2	69.4741	82.2859	54.3199
A9RZ38	Predicted protein	MPP	Mitochondrial-processing peptidase subunit alpha	2	3	2	45.8809	90.8851	55.9929
A9RZK8	Predicted protein	LCA1	Calcium-transporting ATPase, endoplasmic reticulum-type	0	1	2
A9RZL4	Predicted protein			1	0	2
A9S0A5	Predicted protein		E3 ubiquitin-protein ligase listerin	1	0	2
A9S0U7	Predicted protein			1	1	2
A9S116	Predicted protein (Fragment)	GSO1	LRR receptor-like serine/threonine-protein kinase GSO1	1	0	2
A9S1G3	Glucose-6-phosphate isomerase (EC 5.3.1.9)	PGIC	Glucose-6-phosphate isomerase, cytosolic	0	3	2	37.6293	59.7086	44.9622
A9S1S1	Coatomer subunit gamma		Coatomer subunit gamma-2	1	1	2	6.50195	23.5526	10.2638
A9S3C8	Predicted protein		Putative quinone-oxidoreductase homolog, chloroplastic	3	0	2
A9S431	Predicted protein	FBL15	F-box/LRR-repeat protein 15	1	1	2
A9S4V0	40S ribosomal protein SA	179B	40S ribosomal protein SA	0	3	2	79.5699	77.5041	105.603
A9S5A0	Predicted protein		U2 small nuclear ribonucleoprotein A'	1	0	2
A9S5I0	Predicted protein	CPL3	RNA polymerase II C-terminal domain phosphatase-like 3	2	1	2
A9S5M6	Predicted protein			1	0	2
A9S5R8	Predicted protein			0	1	2
A9S752	Phosphoribosylformylglycinamidine cyclo-ligase (EC 6.3.3.1)	PUR5	Phosphoribosylformylglycinamidine cyclo-ligase, chloroplastic/mitochondrial	2	0	2
A9S7Q3	Predicted protein	RPS19A	40S ribosomal protein S19-1	0	1	2	210.478	467.372	443.592
A9S7T5	DNA polymerase (EC 2.7.7.7)	POLD1	DNA polymerase delta catalytic subunit	0	1	2
A9S7Z8	Predicted protein			1	0	2
A9S8F5	Predicted protein			1	0	2
A9S9D2	Predicted protein	GLT1	Glutamate synthase 1 [NADH], chloroplastic	1	0	2
A9S9W5	Predicted protein	PPD4	PsbP domain-containing protein 4, chloroplastic	5	2	2
A9SA82	Predicted protein	MOS1	Protein MODIFIER OF SNC1 1	2	0	2
A9SAI1	Predicted protein			2	0	2
A9SB38	Predicted protein		Probable pre-mRNA-splicing factor ATP-dependent RNA helicase	0	1	2
A9SC28	Predicted protein			1	0	2
A9SCN6	Predicted protein		Cytochrome c oxidase subunit 5C-2	0	1	2	335.302	342.763	278.778
A9SD39	Predicted protein	TPLATE, T22	Protein TPLATE	1	0	2
A9SDD7	MscS-Like mechanosensitive ion channel MSCL2	MSL1	Mechanosensitive ion channel protein 1, mitochondrial	0	1	2
A9SEK2	Predicted protein			2	1	2
A9SEN8	Predicted protein			1	3	2
A9SFW4	Kinesin-like protein	GRIMP, TH65	Geminivirus Rep-interacting motor protein	2	0	2
A9SG13	Elongation factor Ts	EFTS	Elongation factor Ts, mitochondrial	1	0	2
A9SG28	Predicted protein	CTR1	Serine/threonine-protein kinase CTR1	1	0	2
A9SGW6	Predicted protein		Serine/threonine-protein kinase ATR	2	1	2
A9SH61	Predicted protein			0	1	2
A9SH82	Predicted protein		Phosphoserine aminotransferase, chloroplastic	0	1	2
A9SHE3	Predicted protein	LIL3:1	Chlorophyll A-B binding family protein	2	0	2	94.6835	16.2701	11.9794
A9SHF4	Malate dehydrogenase (EC 1.1.1.37)		Malate dehydrogenase, chloroplastic	0	3	2
A9SHS2	Kinesin-like protein (Fragment)	ATK1, KATA	Kinesin-1	0	1	2
A9SI59	Predicted protein		Uncharacterized protein At4g13200, chloroplastic	3	2	2	151.018	53.2373	58.4644
A9SI99	Predicted protein	KEA4	K(+) efflux antiporter 4	1	0	2
A9SIH8	Predicted protein			1	0	2
A9SIH9	Predicted protein			1	0	2
A9SIK6	Bromodomain protein with a AAA ATPase domain		ATPase family AAA domain-containing protein At1g05910	1	1	2
A9SIM3	Predicted protein			1	0	2
A9SJ85	Predicted protein	ISE2, EMB25, PDE317	DEAD-box ATP-dependent RNA helicase ISE2, chloroplastic	1	0	2
A9SJQ3	Predicted protein			1	1	2
A9SKP8	Predicted protein	SLT3	Probable sodium/sulfate cotransporter 3	0	1	2
A9SKW3	NADPH-dependent diflavin oxidoreductase 1 (EC 1.6.-.-) (NADPH-dependent FMN and FAD-containing oxidoreductase)	ATR3	NADPH-dependent diflavin oxidoreductase ATR3	1	0	2
A9SLW4	Predicted protein	PSL4	calmodulin-binding protein	0	1	2	28.0416	36.5628	16.7682
A9SM93	Predicted protein	BHLH89, EN24	Transcription factor bHLH89	1	0	2
A9SNW6	Predicted protein	CDC48E	Cell division control protein 48 homolog E	1	0	2
A9SPX0	Predicted protein			2	0	2
A9SRK8	Predicted protein			1	0	2
A9SSQ1	Predicted protein			2	1	2
A9STI0	Predicted protein	DHC10, IDA2	Dynein-1-beta heavy chain, flagellar inner arm I1 complex	3	1	2
A9STI7	Predicted protein	pgip	Polygalacturonase inhibitor	1	0	2
A9STV3	Predicted protein	SEC5A	Exocyst complex component 2	1	0	2	13.6126	18.5668	8.878
A9SVM6	Predicted protein			0	1	2
A9SVY0	Predicted protein	CNX1	Molybdopterin biosynthesis protein CNX1	1	0	2
A9SWX5	Predicted protein		Uncharacterized protein At2g33490	1	0	2
A9SX19	Predicted protein			3	0	2
A9SX84	Predicted protein	BETAA-AD	Beta-adaptin-like protein A	1	1	2
A9SX87	Predicted protein			2	0	2
A9SXD7	Aspartate aminotransferase (EC 2.6.1.1)		Aspartate aminotransferase, cytoplasmic	10	1	2
A9SXK0	Predicted protein	PTR5	Peptide transporter PTR5	1	0	2	6.65032	5.00047	6.23148
A9SXU8	Predicted protein			1	0	2
A9SY71	Predicted protein			0	2	2	14.4714	29.3951	19.5614
A9SYW3	Predicted protein		Glutamate--tRNA ligase, chloroplastic/mitochondrial	0	1	2
A9SZQ7	Predicted protein		Probable LRR receptor-like serine/threonine-protein kinase At1g12460	0	1	2
A9SZS9	Predicted protein			0	1	2
A9SZT2	Predicted protein			2	0	2
A9SZV5	Predicted protein			1	0	2
A9SZV9	Predicted protein		ARM repeat superfamily protein	1	0	2	9.83843	28.4605	6.10055
A9SZZ5	Predicted protein			1	0	2
A9T078	Predicted protein			1	0	2
A9T0M5	Tomosyn-like protein			1	3	2
A9T138	Predicted protein	RPL7A	60S ribosomal protein L7a	0	1	2	184.025	300.56	248.294
A9T1G1	Predicted protein	MBD10	Methyl-CpG-binding domain-containing protein 10	1	3	2
A9T2J9	Predicted protein		hydroxyproline-rich glycoprotein family protein	2	0	2	10.3502	14.4192	6.03597
A9T384	Predicted protein			0	1	2
A9T487	Predicted protein			1	1	2	6.05218	18.3584	9.63008
A9T4K7	Alanine--tRNA ligase (EC 6.1.1.7) (Alanyl-tRNA synthetase)	ALATS, ALARS	Alanine--tRNA ligase	0	1	2
A9T573	Predicted protein	PFP-ALPHA	Pyrophosphate--fructose 6-phosphate 1-phosphotransferase subunit alpha	3	3	2	33.5589	70.1415	14.8194
A9T5V1	Predicted protein		Probable aldehyde oxidase 3	1	0	2
A9T736	Serine hydroxymethyltransferase (EC 2.1.2.1)	SHM1	Serine hydroxymethyltransferase, mitochondrial	0	1	2
A9T781	Predicted protein			1	1	2
A9T782	Predicted protein	AGD2	ADP-ribosylation factor GTPase-activating protein AGD2	0	2	2
A9T7E0	Predicted protein	LEA14-A	Late embryogenesis abundant protein Lea14-A	0	4	2	152.83	138.052	94.7548
A9T7S0	Predicted protein (Fragment)		Katanin p80 WD40 repeat-containing subunit B1 homolog	1	0	2
A9T7Z2	Predicted protein			0	2	2
A9T8C5	Ubiquinol oxidase (EC 1.10.3.11)	AOX1A, AOX1, HSR3	Ubiquinol oxidase 1a, mitochondrial	0	1	2
A9T8C6	Predicted protein	RPL40B, EMB2167, ERD16, HAP4, UBQ1	Ubiquitin-60S ribosomal protein L40-2	0	1	2
A9T8Q3	Predicted protein	RAN1, HMA7	Copper-transporting ATPase RAN1	1	1	2	25.0422	22.9281	42.5047
A9T939	Predicted protein	LACS9	Long chain acyl-CoA synthetase 9, chloroplastic	0	1	2
A9T9F0	Predicted protein	CA1	Cation-transporting ATPase CA1	1	0	2
A9T9L8	Predicted protein	CNGC4, HLM1	Cyclic nucleotide-gated ion channel 4	0	1	2
A9TA99	Predicted protein			4	0	2
A9TAP8	Alpha-1,4 glucan phosphorylase (EC 2.4.1.1)	PHS1	Alpha-glucan phosphorylase 1	0	1	2	10.4427	71.6368	10.3894
A9TB92	Condensin complex subunit 1			1	1	2
A9TBQ3	Predicted protein (Fragment)			1	0	2
A9TC03	Predicted protein			1	0	2
A9TC31	Predicted protein			2	0	2
A9TE29	Predicted protein	MED12, CCT, CRP, MED12_1	Mediator of RNA polymerase II transcription subunit 12	0	1	2
A9TE41	Predicted protein			1	0	2
A9TET3	Predicted protein	FKFBP, F2KP	6-phosphofructo-2-kinase/fructose-2,6-bisphosphatase	2	1	2
A9TFL9	Predicted protein	HSP90-4, HSP81-4	Heat shock protein 90-4	1	5	2	13.2691	36.8947	35.4506
A9TGD4	ATP-binding cassette transporter, subfamily C, member 2, group MRP protein PpABCC2	ABCC1, EST1, MRP1	ABC transporter C family member 1	1	1	2
A9TGG1	Predicted protein			1	0	2
A9TH37	Predicted protein	MBD9	Methyl-CpG-binding domain-containing protein 9	1	0	2
A9TIA5	Pectinesterase (EC 3.1.1.11)	PME53, ARATH53	Probable pectinesterase 53	0	9	2
A9TJ01	Predicted protein	PIN1	Peptidyl-prolyl cis-trans isomerase Pin1	1	5	2	316.02	189.486	121.729
A9TJW1	DNA-directed RNA polymerase (EC 2.7.7.6)	RPOT2-TOM	DNA-directed RNA polymerase 2B, chloroplastic/mitochondrial	1	0	2	6.04506	8.72471	3.80867
A9TLP4	Predicted protein	NUDT3, NUDX3	Nudix hydrolase 3	2	0	2	45.6822	38.9023	27.3457
A9TMA6	Predicted protein (Fragment)			1	0	2
A9TMD3	Glyceraldehyde-3-phosphate dehydrogenase (EC 1.2.1.-)	GAPA, GPA1	Glyceraldehyde-3-phosphate dehydrogenase A, chloroplastic	0	5	2	23.021	82.0367	93.0777
A9TPN5	Fructose-bisphosphate aldolase (EC 4.1.2.13)		Fructose-bisphosphate aldolase, chloroplastic	2	7	2
A9TPT4	Predicted protein			1	0	2	14.9279	10.1348	2.62431
A9TPY8	Aconitate hydratase (Aconitase) (EC 4.2.1.3)	ACO2	Aconitate hydratase 2, mitochondrial	1	0	2
A9TQ10	Predicted protein			0	1	2
A9TQ74	Predicted protein	WEB1	Protein WEAK CHLOROPLAST MOVEMENT UNDER BLUE LIGHT 1	1	0	2	0.116109	0	0
A9TQF6	Predicted protein	RPL38A, RPL38	60S ribosomal protein L38	0	2	2	189.939	282.315	270.017
A9TQN0	Calcium-transporting ATPase (EC 3.6.3.8)	ACA8	Calcium-transporting ATPase 8, plasma membrane-type	1	1	2	29.6681	12.2875	4.88685
A9TQT0	Predicted protein			1	1	2
A9TR52	Predicted protein			0	2	2
A9TR88	Predicted protein			2	0	2
A9TS81	Sucrose synthase (EC 2.4.1.13)	SUS3	Sucrose synthase 3	1	0	2
A9TT26	Predicted protein	LD	Homeobox protein LUMINIDEPENDENS	1	1	2
A9TU39	Predicted protein			5	3	2	110.139	21.0165	17.6084
A9TUC7	Predicted protein		Probable LRR receptor-like serine/threonine-protein kinase At4g20940	1	1	2
A9TVM1	Predicted protein	XDH	Xanthine dehydrogenase	2	0	2
A9TW32	Predicted protein	GGAT2, AOAT2, GGT2	Glutamate--glyoxylate aminotransferase 2	0	2	2	38.3166	46.6592	29.5624
A9TWF9	Predicted protein	SPY	Probable UDP-N-acetylglucosamine--peptide N-acetylglucosaminyltransferase SPINDLY	1	0	2
A9TWW4	ATP-binding cassette transporter, subfamily C, member 3, group MRP protein PpABCC3	ABCC2, EST4, MRP2	ABC transporter C family member 2	1	2	2
A9TXQ4	Predicted protein		Endosomal targeting BRO1-like domain-containing protein	0	1	2	11.0432	11.1831	23.1817
A9TYU0	Predicted protein	GC6	Golgin candidate 6	0	1	2
A9TZ55	Predicted protein		Leucine aminopeptidase 2, chloroplastic	1	0	2
A9TZA0	Predicted protein	NTMC2T6.1	C2 domain-containing protein At1g53590	0	1	2
A9TZC7	Predicted protein			1	0	2
A9TZH0	Predicted protein		Probable phosphoribosylformylglycinamidine synthase, chloroplastic/mitochondrial	1	0	2
A9U052	ATP-binding cassette transporter, subfamily B, member 11, group MDR/PGP protein PpABCB11		Putative multidrug resistance protein	1	0	2
A9U0H1	Predicted protein	TATB, HCF106	Sec-independent protein translocase protein TATB, chloroplastic	2	0	2	143.005	45.7089	23.3056
A9U1L9	Predicted protein	IQD1	Protein IQ-DOMAIN 1	1	0	2
A9U335	Predicted protein		Cox19-like CHCH family protein	0	1	2	95.5778	129.953	192.562
A9U3H0	SM/Sec1-family protein	KEU	SNARE-interacting protein KEULE	1	0	2	23.5608	28.9208	29.9769
A9U4E2	Predicted protein (Fragment)	PUB6	U-box domain-containing protein 6	3	0	2
A9U4P2	Predicted protein		DEAD-box ATP-dependent RNA helicase 52A	0	2	2
A9U4Z1	Predicted protein	MBD10	Methyl-CpG-binding domain-containing protein 10	1	0	2
A9U680	Predicted protein (Fragment)		2-Cys peroxiredoxin BAS1-like, chloroplastic	1	1	2
A9U6E2	Predicted protein			3	1	2
A9U6M1	Predicted protein (Fragment)			1	1	2
E1C9Y1	Predicted protein	AFRR	Monodehydroascorbate reductase	2	0	2
G8G0D7	ATP synthase CF1 beta subunit (Fragment)			0	2	2
P60290	DNA-directed RNA polymerase subunit beta'' (EC 2.7.7.6) (PEP) (Plastid-encoded RNA polymerase subunit beta'') (RNA polymerase subunit beta'')	rpoC2	DNA-directed RNA polymerase subunit beta''	1	0	2
Q6WQW2	ATP synthase subunit c, chloroplastic (ATP synthase F(0) sector subunit c) (ATPase subunit III) (F-type ATPase subunit c) (F-ATPase subunit c) (Lipid-binding protein)	atpH	ATP synthase subunit c, chloroplastic	1	5	2
A5PH41	Potassium transporter	HAK12	Putative potassium transporter 12	1	1	1
A9RAY9	Predicted protein			1	1	1
A9RDT8	Predicted protein	MSH6, AGAA.3, MSH6-1	DNA mismatch repair protein MSH6	0	2	1
A9RDU9	Proteasome subunit beta type (EC 3.4.25.1)	PBG1, PRCH	Proteasome subunit beta type-4	1	1	1	147.222	181.315	142.79
A9REF1	Predicted protein	MCSU3	Molybdenum cofactor sulfurase	1	1	1
A9RF92	Predicted protein			1	1	1
A9RGU0	Predicted protein			3	1	1
A9RGW4	Predicted protein	SEC	Probable UDP-N-acetylglucosamine--peptide N-acetylglucosaminyltransferase SEC	2	0	1
A9RJM8	Predicted protein		NADH dehydrogenase [ubiquinone] flavoprotein 1, mitochondrial	2	1	1
A9RJZ7	Predicted protein		Uncharacterized zinc finger protein At4g06634	2	0	1
A9RMW1	Predicted protein			2	0	1
A9RN80	Predicted protein			1	1	1
A9RPY0	4-hydroxyphenylpyruvate dioxygenase	HPD, PDS1	4-hydroxyphenylpyruvate dioxygenase	1	1	1	101.617	50.615	120.097
A9RQ25	Peptidyl-prolyl cis-trans isomerase	FKBP12	Peptidyl-prolyl cis-trans isomerase FKBP12	0	2	1	409.371	461.281	200.131
A9RQ81	Histone-lysine N-methyltransferase (EC 2.1.1.43)	ATX2, SDG30, SET30	Histone-lysine N-methyltransferase ATX2	2	1	1
A9RQX9	Predicted protein	DHAPS-1	Phospho-2-dehydro-3-deoxyheptonate aldolase 1, chloroplastic	0	2	1	55.0343	134.596	95.3791
A9RS38	HYDIN			2	1	1
A9RTB7	MM-ALDH	ALDH6B2	Methylmalonate-semialdehyde dehydrogenase [acylating], mitochondrial	2	1	1	48.666	49.1876	42.1628
A9RTT3	Predicted protein			2	0	1
A9RUR8	Predicted protein	PPC2	Phosphoenolpyruvate carboxylase 2	2	1	1	19.3329	10.9642	2.83508
A9RVI0	Predicted protein	MED13, GCT, MAB2, MED13_1	Mediator of RNA polymerase II transcription subunit 13	2	0	1
A9RWI5	Predicted protein	EPSIN2, EPSINR2	Clathrin interactor EPSIN 2	2	2	1
A9RWN7	Predicted protein (Fragment)		Putative nitric oxide synthase	1	1	1
A9RY66	Predicted protein	DCP5	Protein decapping 5	2	1	1
A9RYE4	Predicted protein	ESC	Putative DNA-binding protein ESCAROLA	2	1	1
A9RYJ3	Predicted protein	LC1	Dynein light chain 1, axonemal	1	1	1
A9RZT5	Predicted protein			2	2	1
A9S011	Predicted protein			1	1	1
A9S0W0	Predicted protein			2	0	1
A9S467	Predicted protein			2	0	1
A9S4T0	Predicted protein	XSP1	Xylem serine proteinase 1	0	11	1
A9S647	Predicted protein			1	1	1
A9S696	Predicted protein	TOR	Serine/threonine-protein kinase TOR	2	0	1
A9S6Q0	Predicted protein			2	0	1
A9S7H8	Predicted protein			2	0	1
A9S858	Predicted protein			2	1	1
A9S8X3	Predicted protein	GSTL2	Glutathione S-transferase L2, chloroplastic	1	1	1
A9S916	Predicted protein	AIR12	Auxin-induced in root cultures protein 12	2	0	1
A9S9E2	Phospholipase D (EC 3.1.4.4)	PLD1	Phospholipase D alpha 1	3	2	1	143.636	283.036	328.137
A9S9Q1	Predicted protein	BAM2	Leucine-rich repeat receptor-like serine/threonine-protein kinase BAM2	1	1	1
A9SA91	Predicted protein			0	3	1
A9SAI3	Predicted protein			1	1	1
A9SAR4	Predicted protein	FAAH	Fatty acid amide hydrolase	1	1	1
A9SAR7	Predicted protein	FOLT1	Folate transporter 1, chloroplastic	0	2	1	2.73931	7.51861	1.69714
A9SBW5	Predicted protein (Fragment)	SRF6	Protein STRUBBELIG-RECEPTOR FAMILY 6	2	1	1
A9SCU9	Predicted protein	MOR1	Protein MOR1	1	1	1
A9SDN2	Predicted protein			1	1	1
A9SE59	Predicted protein			4	0	1
A9SEV9	Predicted protein			1	1	1
A9SHE8	Predicted protein	BHLH92, EN22	Transcription factor bHLH92	1	1	1
A9SHM9	Predicted protein	AXR1	NEDD8-activating enzyme E1 regulatory subunit	1	1	1	7.76205	7.98928	2.11289
A9SIC8	Predicted protein			3	0	1	238.181	66.7625	131.582
A9SJE5	DNA-directed RNA polymerase (EC 2.7.7.6)	RPB2	DNA-directed RNA polymerase II subunit RPB2	3	0	1	16.9398	15.1403	23.3796
A9SJI9	Predicted protein			4	0	1
A9SKC1	Predicted protein	PTI1	Pto-interacting protein 1	0	3	1	36.7656	45.3426	46.5643
A9SKH3	Predicted protein		WEB family protein At5g55860	2	1	1
A9SKP2	Predicted protein			2	0	1
A9SKU4	Predicted protein			2	0	1
A9SLL3	Predicted protein	HSC-2	Heat shock cognate 70 kDa protein 2	1	1	1	0	1.54011	2.41216
A9SLN9	RNA helicase	SDE3	Probable RNA helicase SDE3	1	1	1
A9SME5	Predicted protein			2	1	1
A9SNZ9	Predicted protein	EBM	Mannosylglycoprotein endo-beta-mannosidase	2	0	1
A9SQ88	Predicted protein			1	1	1
A9SR71	Predicted protein			2	0	1
A9SRI3	V-type proton ATPase subunit a	VHA-a3	Vacuolar proton ATPase a3	1	1	1
A9SRP7	Predicted protein			2	0	1
A9SRP8	Predicted protein			1	2	1
A9SSN9	Predicted protein			2	0	1
A9SSV9	Predicted protein	EBM	Mannosylglycoprotein endo-beta-mannosidase	5	0	1
A9STW9	Predicted protein	SDD1	Subtilisin-like protease SDD1	2	0	1
A9SVT9	Predicted protein			2	0	1
A9SW46	Predicted protein	GWD3, OK1, PWD	Phosphoglucan, water dikinase, chloroplastic	1	1	1
A9SXI7	DNA polymerase (EC 2.7.7.7)	POL2A, ABO4, EMB142, EMB2284, EMB529, ESD7, TIL1	DNA polymerase epsilon catalytic subunit A	2	0	1
A9SY65	Predicted protein	TOC132	Translocase of chloroplast 132, chloroplastic	2	0	1
A9SYW8	Predicted protein			2	0	1
A9SYY4	Predicted protein		alpha/beta-Hydrolases superfamily protein	2	0	1	39.252	28.2183	9.94795
A9SZ37	Predicted protein			2	0	1
A9SZY8	Predicted protein		L-ascorbate oxidase	0	2	1
A9T1Q3	Predicted protein	CPL3	RNA polymerase II C-terminal domain phosphatase-like 3	1	1	1
A9T256	Predicted protein		F-box protein At1g78280	3	0	1
A9T3S4	Adenylyl cyclase-associated protein	ATCAP1,CAP 1,CAP1	cyclase associated protein 1	4	2	1	38.932	70.1552	39.9816
A9T477	Predicted protein			0	2	1
A9T4W8	Predicted protein	TRP6, TRFL4	Telomere repeat-binding protein 6	0	2	1
A9T4Z7	Predicted protein		Zinc finger CCCH domain-containing protein 41	1	1	1
A9T5T6	ATP-binding cassette transporter, subfamily G, member 19, group PDR protein PpABCG19	PDR1	Pleiotropic drug resistance protein 1	2	0	1
A9T6N6	Superoxide dismutase (EC 1.15.1.1)	SODA	Superoxide dismutase [Mn], mitochondrial	3	1	1
A9T6N9	Predicted protein		Probable mitochondrial-processing peptidase subunit beta	1	2	1
A9T890	CLL3 clavata1-like receptor S/T protein kinase protein	HSL1	Receptor-like protein kinase HSL1	2	2	1
A9TAU8	Predicted protein	BXL5	Probable beta-D-xylosidase 5	5	2	1
A9TAV7	Predicted protein		Putative G-type lectin S-receptor-like serine/threonine-protein kinase At1g61610	2	0	1
A9TBI0	Predicted protein	CALS5, GSL2, LAP1	Callose synthase 5	2	0	1
A9TCG7	Predicted protein			1	1	1
A9TCH3	Sensory histidine protein kinase	AHK3, ORE12	Histidine kinase 3	2	0	1
A9TDY7	Predicted protein			10	0	1	236.174	1.01896	3.7194
A9TEA4	Chloride channel protein	CLC-D, CBSCLC2	Chloride channel protein CLC-d	2	0	1
A9TEL2	Predicted protein			1	1	1
A9TFY4	Predicted protein		Probable leucine-rich repeat receptor-like protein kinase At5g49770	2	1	1
A9TG05	Phosphoglycerate kinase (EC 2.7.2.3)	PGK	Phosphoglycerate kinase, chloroplastic	10	5	1
A9THU1	Predicted protein	DRIP2	E3 ubiquitin protein ligase DRIP2	2	0	1
A9TIB7	Queuine tRNA-ribosyltransferase (EC 2.4.2.29)			1	1	1
A9TJ18	Predicted protein	RACK1C	Guanine nucleotide-binding protein subunit beta-like protein C	4	0	1
A9TK89	DNA-directed RNA polymerase (EC 2.7.7.6)	RPB205, RPB1, RPII	DNA-directed RNA polymerase II subunit RPB1	1	1	1
A9TLK5	Predicted protein		Photosystem II 5 kD protein	1	7	1	349.051	912.461	768.484
A9TLT0	NADPH--cytochrome P450 reductase (EC 1.6.2.4)		NADPH--cytochrome P450 reductase	1	1	1
A9TLW1	Predicted protein			2	0	1
A9TMR9	Predicted protein			2	0	1
A9TMY2	Predicted protein	AAC2, ANT2	ADP,ATP carrier protein 2, mitochondrial	0	6	1
A9TNK8	Predicted protein			1	1	1
A9TPC4	SSADH	ALDH5F1, SSADH1	Succinate-semialdehyde dehydrogenase, mitochondrial	3	1	1	134.912	101.779	180.196
A9TQ60	Predicted protein		E3 UFM1-protein ligase 1 homolog	1	1	1
A9TRK2	Predicted protein	HSP70	Heat shock cognate 70 kDa protein	2	0	1	309.424	90.7087	356.795
A9TT01	Putative polycomb group protein	EMF2	Polycomb group protein EMBRYONIC FLOWER 2	2	0	1
A9TTD4	Predicted protein			2	0	1
A9TV53	ATP-binding cassette transporter, subfamily B, member 10, group ATM protein PpABCB10	ABCB23, ATM1, STA2	ABC transporter B family member 23, mitochondrial	2	0	1
A9TWA3	Formin-like protein	SEC10	Exocyst complex component 5	1	1	1
A9TWL7	CHLH1 like Mg protoporphyrin IX chelatase subunit H protein	CHLH	Magnesium-chelatase subunit ChlH, chloroplastic	1	1	1
A9TZ13	Predicted protein (Fragment)	MEX1, RCP1	Maltose excess protein 1, chloroplastic	2	0	1
A9TZ26	Predicted protein			2	0	1
A9TZD1	Predicted protein			1	18	1
A9U2B4	Predicted protein	AAC2, ANT2	ADP,ATP carrier protein 2, mitochondrial	0	5	1
B2DFV1	Kinesin-like protein	TKRP125	125 kDa kinesin-related protein	1	1	1
C7BGM8	Formin-like protein	FH3	Formin-like protein 3	3	3	1
E1C9S3	Predicted protein	GH3.5	Probable indole-3-acetic acid-amido synthetase GH3.5	3	5	1
P61243	Protein Ycf2	ycf2	Protein ycf2	1	1	1
