# Supplementary material for: Specific pools of endogenous peptides are present in gametophore, protonema, and protoplast cells of the moss Physcomitrella patens
Source: BMC Plant Biol. 2015 Mar 15;15:87. doi: 10.1186/s12870-015-0468-7 (PMC4365561; doi:10.1186/s12870-015-0468-7)
Supplement: Additional file 8: — List of precursor proteins of endogenous peptides identified in intact chloroplasts. [file 12870_2015_468_MOESM8_ESM.xlsx]

## Sheet: Лист1
Additional file 8. List of precursor proteins of endogenous peptides identified in intact chloroplasts
Accession - protein unique number in the UniProtKB database
Protein function - protein name according to UniProtKB database
Putative homologue gene name - possible homologue; the results of BLAST homology analysis against the protein database of green plants (Viridiplantae)
Putative homologue function - known function of putative homologue gene
Number of identified endogenous peptides - the number of identified unique peptides from a given protein
Accession	Protein function	Putative homologue gene name	Putative homologue function	Number of identified unique endogenous peptides
A9RBG5	Predicted protein	PSBQ1, PSBQ	Oxygen-evolving enhancer protein 3-1, chloroplastic	4
A9RDX6	Plastocyanin, chloroplast, isoform 2	PETE	Plastocyanin, chloroplastic	6
A9RFL7	Predicted protein (Fragment)	LHCB5	Chlorophyll a-b binding protein CP26, chloroplastic	2
A9RIB5	Predicted protein (Fragment)	PSBP	Oxygen-evolving enhancer protein 2, chloroplastic	5
A9RJS3,A9T914,E1CA00,Q765P5,Q765P	Predicted protein		Chlorophyll a-b binding protein, chloroplastic	11
A9RMR9	40S ribosomal protein S27	RPS27B, ARS27A	40S ribosomal protein S27-2	3
A9RT82	Plastocyanin, chloroplast, isoform 1	PETE	Plastocyanin, chloroplastic	4
A9RXF5,A9SJ72	60S ribosomal protein L36	RPL36B	60S ribosomal protein L36-2	2
A9S1D9	Predicted protein	PSBR	Photosystem II 10 kDa polypeptide, chloroplastic	3
A9S1E8	Predicted protein	PSBQ2, PSBQB	Oxygen-evolving enhancer protein 3-2, chloroplastic	2
A9SBV0	Predicted protein			2
A9SE34	Acyl carrier protein			2
A9SG93	Predicted protein			2
A9STC1	Predicted protein			2
A9SX82	Predicted protein (Fragment)		Thylakoid lumenal protein At1g03610, chloroplastic	2
A9T876	Predicted protein	PSBQ1, PSBQ, PSBQA	Oxygen-evolving enhancer protein 3-1, chloroplastic	2
A9TKV7,Q9SXW9	Plastocyanin, chloroplast	PETE	Plastocyanin, chloroplastic	8
A9U1K9	Predicted protein	PSBO	Oxygen-evolving enhancer protein 1, chloroplastic	6
P34915	Ribulose bisphosphate carboxylase large chain (RuBisCO large subunit) (EC 4.1.1.39)	rbcL	Ribulose bisphosphate carboxylase large chain	3
Q6YXL9	Cytochrome b559 subunit alpha (PSII reaction center subunit V)	psbE	Cytochrome b559 subunit alpha	7
Q75WT7	Ribulose bisphosphate carboxylase small chain (EC 4.1.1.39)	RBCS1	Ribulose bisphosphate carboxylase small chain, chloroplastic	4
