# Supplementary material for: Specific pools of endogenous peptides are present in gametophore, protonema, and protoplast cells of the moss Physcomitrella patens
Source: BMC Plant Biol. 2015 Mar 15;15:87. doi: 10.1186/s12870-015-0468-7 (PMC4365561; doi:10.1186/s12870-015-0468-7)
Supplement: Additional file 10: — List of endogenous peptides with high antimicrobial potential (AMPA results). [file 12870_2015_468_MOESM10_ESM.xlsx]

## Sheet: Лист1
Additional file 10. List of endogenous peptides, with high antimicrobial potential (AMPA results)
Accession - protein unique number in the UniProtKB database
Protein function - protein name according to UniProtKB database
Endogenous peptide sequence - amino acid sequences of identified endogenous peptides
Putative antimicrobial sequence - sequence having an antimicrobial activity according to the AMPA algorithm
Propensity value - used by AMPA algorithm to score antimicrobial potential; the less the value the better; threshold value is 0.225
"+" и "-" - indicates that the corresponding peptide has been or hasn't been identified in an appropriate cell type
Acession	Protein function	Endogenous peptide sequence	Putative antimicrobial sequence	Propensity value	Protoplasts	Gametiphores	Protonema
A9S1D9	Predicted protein	VKEPLGPSGDFKNKKGVDAGGRVLKGKGVYQF	GGRVLKGKGVYQ	0.189	+	-	-
A9SK57	Predicted protein	EAWSFHSALVVASTVHSHQHLRIVRLS	VHSHQHLRIVRL	0.189	+	-	-
A9S7G3	Predicted protein	YIDESEVLTPADDVNHINKHNYRIPF	VNHINKHNYRIP	0.17	+	-	-
A9SWM3	Alpha-mannosidase (EC 3.2.1.-)	DDETIVEIAPMEIRTFLLRVRSNKHH	IRTFLLRVRSNKH	0.167	-	-	+
Q6YXM6	30S ribosomal protein S12, chloroplastic	GTLDAVGVKDRQQGRSKYGVKKPK	DRQQGRSKYGVKKP	0.185	+	-	-
A9SC63	Predicted protein	ASGKVMDPENLNLNVKKTVYAVR	NLNLNVKKTVYAV	0.169	-	-	+
A9TNC8,A9TTN2	Predicted protein	IEDVTPIPTDSTRRKGGRRGRRL	DSTRRKGGRRGRR	0.17	+	-	-
A9RXF5	60S ribosomal protein L36	APSVVSNGIAVGLHRGHQVTKR	AVGLHRGHQVTK	0.189	+	-	-
A9RXF5	60S ribosomal protein L36	LKVGKDKRALKVAKRKLGTHLR	KDKRALKVAKRKLGTHL	0.176	-	-	+
A9TNC8,A9TTN2	Predicted protein	DVTPIPTDSTRRKGGRRGRRL	DSTRRKGGRRGRR	0.17	+	-	-
P34915	Ribulose bisphosphate carboxylase large chain (RuBisCO large subunit) (EC 4.1.1.39)	MHAVLDRQKNHGMHFRVLAK	RQKNHGMHFRVLA	0.181	+	-	-
A9RXF5	60S ribosomal protein L36	VVSNGIAVGLHRGHQVTKR	AVGLHRGHQVTK	0.189	+	-	-
A9S0Z8	Predicted protein	DTMEVEPAKVSKKKRANRV	PAKVSKKKRANR	0.151	+	-	-
A9RLG5	Predicted protein	KGVDAGGRVLKGKGVYQF	GGRVLKGKGVYQ	0.189	+	-	-
A9RLG5	Predicted protein	KGVDAGGRVLKGKGVYQ	AGGRVLKGKGVY	0.17	+	-	-
A9RLG5	Predicted protein	GVDAGGRVLKGKGVYQF	GGRVLKGKGVYQ	0.189	+	-	-
A9TWV1	Predicted protein (Fragment)	AELESLGHIRHRSLVKV	SLGHIRHRSLVK	0.164	+	-	-
P34915	Ribulose bisphosphate carboxylase large chain (RuBisCO large subunit) (EC 4.1.1.39)	AVLDRQKNHGMHFRVLA	RQKNHGMHFRVL	0.181	-	-	+
A9TVA9	Predicted protein (Fragment)	AKPVIGPKRGSVVKVL	KPVIGPKRGSVVKV	0.18	+	-	-
P80658,G8G0D7	ATP synthase subunit beta, chloroplastic (EC 3.6.3.14) (ATP synthase F1 sector subunit beta) (F-ATPase subunit beta)	GASTVLTKTQNIGRIS	STVLTKTQNIGRI	0.183	-	-	+
A9RXF5	60S ribosomal protein L36	GIAVGLHRGHQVTKR	AVGLHRGHQVTK	0.189	+	-	-
A9TU20	Predicted protein (Fragment)	EVKPVIGPKRGSIVK	KPVIGPKRGSIV	0.176	+	-	-
A9SPD7,A9TU20	Predicted protein	PVIGPKRGSIVKVL	PVIGPKRGSIVKV	0.176	+	-	-
A9SY90	Predicted protein	KALKTCVVGKSVNH	KALKTCVVGKSVN	0.194	-	+	-
A9T090	Histone H2A	SGRGKSSGKKTVSR	SGRGKSSGKKTVS	0.193	+	-	-
A9T9F4	Predicted protein	KTPGKKTIVKVGYN	KTPGKKTIVKVGY	0.174	-	-	+
A9TVA9	Predicted protein (Fragment)	PVIGPKRGSVVKVL	PVIGPKRGSVVKV	0.176	+	-	-
A9TVA9	Predicted protein (Fragment)	AKPVIGPKRGSVVK	KPVIGPKRGSVV	0.176	+	-	-
A9RBZ9,A9SGR0	Uncharacterized protein	LRTKFKIQYQFYR	LRTKFKIQYQFY	0.171	+	-	-
A9RXB3	Predicted protein	FGKILLQKVTGKY	FGKILLQKVTGK	0.181	+	-	-
A9SFY4	60S ribosomal protein L18a	YPTTIKNYGIWVR	YPTTIKNYGIWV	0.173	+	-	-
A9SIT7,A9SPG7	60S ribosomal protein L27	VKFLKPNKVVVLL	VKFLKPNKVVVL	0.181	-	-	+
A9SPD7,A9TU20	Predicted protein	PVIGPKRGSIVKV	PVIGPKRGSIVK	0.173	+	-	-
B3SRQ1	Dicer-like 4	IFVERKITTRVLA	IFVERKITTRVL	0.18	-	+	-
P80658	ATP synthase subunit beta, chloroplastic (EC 3.6.3.14) (ATP synthase F1 sector subunit beta) (F-ATPase subunit beta)	LLAPYRRGGKIGL	LLAPYRRGGKIG	0.174	+	-	-
Q6YXM8	Photosystem II CP47 reaction center protein (PSII 47 kDa protein) (Protein CP-47)	GLPWYRVHTVVLN	GLPWYRVHTVVL	0.178	-	-	+
A9RAY9	Uncharacterized protein	KRSRLSKLQIHK	KRSRLSKLQIH	0.17	+	-	-
A9RJ20	Predicted protein	QSRWNIKACPVR	QSRWNIKACPV	0.178	-	-	+
A9RN42	Ribosomal protein	VSLLKKNWQNVR	VSLLKKNWQNV	0.17	+	-	-
A9RT52	Predicted protein	YLRWAVHGFRIT	YLRWAVHGFRI	0.18	+	-	-
A9RX76	Fructose-bisphosphate aldolase (EC 4.1.2.13)	VASKVWSKVFYF	VASKVWSKVFY	0.18	+	-	-
A9S9C6	Predicted protein	SRGVRNVPTRVR	SRGVRNVPTRV	0.189	+	-	-
A9SFY4	60S ribosomal protein L18a	SFRFHQYQVVGR	SFRFHQYQVVG	0.183	+	-	-
A9SIT7,A9SPG7	60S ribosomal protein L27	VKFLKPNKVVVL	VKFLKPNKVVV	0.177	+	-	-
A9SJ75	Predicted protein	LVTRTNICIHQL	LVTRTNICIHQ	0.18	+	-	-
A9TLF2	Predicted protein	LRTVRKGSLRTN	LRTVRKGSLRT	0.186	-	-	+
A9RBZ9	Uncharacterized protein	TKFKIQYQFYR	TKFKIQYQFY	0.17	+	-	-
A9RBZ9	Uncharacterized protein	LRTKFKIQYQF	LRTKFKIQYQ	0.183	+	-	-
A9REY9	Predicted protein	IINKGSRSGRH	IINKGSRSGR	0.177	+	-	-
A9RHV4	Predicted protein	VTIKKSKNILF	VTIKKSKNIL	0.182	+	-	-
A9RR37	Predicted protein	VKAISRAIRRA	VKAISRAIRR	0.175	-	+	-
A9RX76	Fructose-bisphosphate aldolase (EC 4.1.2.13)	VASKVWSKVFY	VASKVWSKVF	0.176	+	-	-
A9RXB3	Predicted protein	KILLQKVTGKY	KILLQKVTGK	0.174	-	-	+
A9SIT7,A9SPG7,A9TFR5	60S ribosomal protein L27	VKFLKPNKVVV	VKFLKPNKVV	0.173	+	-	-
A9SL09	PsaH photosystem I reaction center subunit	FTKRGLLLKFL	FTKRGLLLKF	0.193	+	-	-
A9SZW7	Predicted protein	LFIVRRGKGGV	LFIVRRGKGG	0.169	+	-	-
A9T8U3	Predicted protein (Fragment)	CHSKLAGRRIQ	CHSKLAGRRI	0.175	-	+	-
P34915	Ribulose bisphosphate carboxylase large chain (RuBisCO large subunit) (EC 4.1.1.39)	QKNHGMHFRVL	QKNHGMHFRV	0.182	+	-	-
A9RBZ9	Uncharacterized protein	LRTKFKIQYQ	LRTKFKIQY	0.164	+	-	-
A9REN8	Predicted protein	YIQNVGVRSF	YIQNVGVRS	0.182	+	-	-
A9RHV4	Predicted protein	VTIKKSKNIL	VTIKKSKNI	0.162	+	-	-
A9RL16	Predicted protein	VISVKGVKGR	VISVKGVKG	0.167	+	-	-
A9RU26	Uncharacterized protein	VKLNKHIWSR	VKLNKHIWS	0.163	+	-	-
A9RXW5	Predicted protein	LNVVIGKHGL	LNVVIGKHG	0.179	+	-	-
A9S722	Predicted protein	HVKAVLTRVN	HVKAVLTRV	0.175	-	-	+
A9SHP3	Photosystem II reaction center Psb28 protein	QVKPVIQFIR	QVKPVIQFI	0.179	-	-	+
A9SIT7	60S ribosomal protein L27	FKTGKNRWFF	FKTGKNRWF	0.167	+	-	-
A9SNT0	Predicted protein	KVVQFITVKL	KVVQFITVK	0.174	+	-	-
A9SWE0	Predicted protein	VFLKKQKVPN	VFLKKQKVP	0.168	-	-	+
A9RJI9,A9SKL6,A9TMU5	Predicted protein	VKTLTGKTIT	VKTLTGKTI	0.178	+	-	-
A9TV75	Predicted protein	YKLPVVVIIF	YKLPVVVII	0.18	+	-	-
A9U0S9	Predicted protein	KGTGVMKISL	KGTGVMKIS	0.183	+	-	-
A9RTI4	Predicted protein	ISSPTGRNVLKRRRAKGRKNLVPKSNPKSGKYA	VLKRRRAKGRKNLVPKS	0.2	-	-	+
A9RBA3	Uncharacterized protein (Fragment)	TKRTKKAGIVGKYGTRYGASLRKQIKKM	TKRTKKAGIVGKYGTRYGASLRKQIKK	0.199	-	-	+
A9RBA3	Uncharacterized protein (Fragment)	TKRTKKAGIVGKYGTRYGASLRKQIKK	TKRTKKAGIVGKYGTRYGASLRKQIK	0.199	-	-	+
A9SVW7	Predicted protein	ADSADKMTVLVTGAGGRTGRLAFQKLK	GGRTGRLAFQKL	0.198	-	-	+
A9SPG7	60S ribosomal protein L27	IAKYPRKVIKKASQKTIAKRSRLKAF	IAKYPRKVIKKASQKTIAKRSRLKA	0.198	-	-	+
A9SKS4	Predicted protein	PSQKTFRIKKKLAKKLRQNRPIPH	TFRIKKKLAKKLRQNRPIP	0.202	-	-	+
A9RXF5	60S ribosomal protein L36	LKVGKDKRALKVAKRKLGTHLRA	KRALKVAKRKLGTHLR	0.203	-	-	+
A9U6E2	Predicted protein	LVVILPIILLGVYLYNWSYT	ILLGVYLYNWSY	0.202	+	-	-
A9RK17	Predicted protein	YTLGYTTTLKSLRGGKGKL	YTTTLKSLRGGKGK	0.196	+	-	-
A9TFR5	60S ribosomal protein L27	VIKKASQKTIAKRSRLKAF	VIKKASQKTIAKRSRLKA	0.202	+	-	-
A9RK17	Predicted protein	YTLGYTTTLKSLRGGKGK	YTTTLKSLRGGKG	0.195	+	-	-
A9RK17	Predicted protein	GYTTTLKSLRGGKGKL	YTTTLKSLRGGKGK	0.196	+	-	-
A9TU20	Predicted protein (Fragment)	VKPVIGPKRGSIVKVL	VKPVIGPKRGSIVKV	0.199	+	-	-
A9RK17	Predicted protein	GYTTTLKSLRGGKGK	YTTTLKSLRGGKG	0.195	+	-	-
A9RQ31	Serine hydroxymethyltransferase (EC 2.1.2.1)	VVTTTTHKSLRGPR	VVTTTTHKSLRGP	0.203	+	-	-
A9TBI0	Predicted protein	SKVYYSVLVKAVNG	SKVYYSVLVKAVN	0.2	-	+	-
A9TU20	Predicted protein (Fragment)	VKPVIGPKRGSIVK	VKPVIGPKRGSIV	0.199	+	-	-
A9RQ30	Predicted protein (Uncharacterized protein)	FWKNVGLGFKTPR	FWKNVGLGFKTP	0.201	+	-	-
A9RTT3	Uncharacterized protein	ELRRIKPVSKMSC	ELRRIKPVSKMS	0.195	+	-	-
A9RX76	Fructose-bisphosphate aldolase (EC 4.1.2.13)	VASKVWSKVFYFL	VASKVWSKVFYF	0.197	+	-	-
A9SSP0	Predicted protein	GGGFRVLHLVRPF	GGGFRVLHLVRP	0.2	-	+	-
A9TQE5	Predicted protein	YTIVSIGKKGNSY	YTIVSIGKKGNS	0.198	+	-	-
A9RI67	Beta-galactosidase (EC 3.2.1.23)	RALIINGQRRML	RALIINGQRRM	0.196	-	+	-
A9RQ30	Predicted protein (Uncharacterized protein)	WKNVGLGFKTPR	WKNVGLGFKTP	0.2	+	-	-
A9T8C6	Predicted protein	CLRSVGHCVQLL	CLRSVGHCVQL	0.199	+	-	-
A9TP65	Predicted protein	KTQKRVKSGGIY	KTQKRVKSGGI	0.199	-	+	-
A9RJI9,A9SKL6	Predicted protein	VKTLTGKTITL	VKTLTGKTIT	0.198	+	-	-
A9RXW5	Predicted protein	LNVVIGKHGLL	LNVVIGKHGL	0.199	+	-	-
A9SK20	Predicted protein	VTRIAPHSKYLKRIKSAKKYHAHD	HSKYLKRIKSAKKYH	0.21	-	-	+
A9TK88	Peptidyl-prolyl cis-trans isomerase (EC 5.2.1.8)	LGKPLHYKGSKFHRVIPQ	PLHYKGSKFHRVIP	0.208	+	-	-
A9TAF7	Predicted protein	MGSNRRHHRRAASL	GSNRRHHRRAAS	0.206	+	-	-
A9SVB6	Predicted protein	RLAAIEKNLYVVGRGLKTLVLN	LYVVGRGLKTLVL	0.213	-	+	-
A9SPD7	Predicted protein	PVIGPKRGSIVKVLRRESY	IGPKRGSIVKVLRRES	0.211	+	-	-
A9SIT7,A9SPG7	60S ribosomal protein L27	VKFLKPNKVVVLLQ	VKFLKPNKVVVLL	0.211	-	-	+
A9SRI0	Predicted protein	QRRKGKVPRKSIPN	QRRKGKVPRKSIP	0.211	-	+	-
A9TK88	Peptidyl-prolyl cis-trans isomerase (EC 5.2.1.8)	NRLGKPLHYKGSK	NRLGKPLHYKGS	0.211	+	-	-
A9SUL8	Predicted protein	TAQARNARKGKKVSVRATASVETAQKTDNALVEKSVNTIRF	ARKGKKVSVRAT	0.215	-	-	+
A9RR66	Predicted protein	VQGQRSVLSRCVLQH	VQGQRSVLSRCVLQ	0.215	+	-	-
A4ZFZ1	Lipoxygenase (EC 1.13.11.12)	SWVYNTSFKTGRVF	SWVYNTSFKTGRV	0.216	+	-	-
A9SC02	Predicted protein	VKEKVVRNYANM	VKEKVVRNYAN	0.216	+	-	-
A9U6R4	Predicted protein (Fragment)	KAGIARQRCGIA	KAGIARQRCGI	0.214	-	+	-
A9RQ30	Predicted protein (Uncharacterized protein)	LHFVRKYQRYEKRHSNLAAH	HFVRKYQRYEKRHSNL	0.219	+	-	-
A9TKT0	Predicted protein	NPTTSCYIVGQNVSVRV	SCYIVGQNVSVR	0.217	+	-	-
A9TU20	Predicted protein (Fragment)	VKPVIGPKRGSIV	VKPVIGPKRGSI	0.218	+	-	-
A4ZFZ1	Lipoxygenase (EC 1.13.11.12)	SWVYNTSFKTGR	SWVYNTSFKTG	0.217	+	-	-
