# Supplementary material for: Specific pools of endogenous peptides are present in gametophore, protonema, and protoplast cells of the moss Physcomitrella patens
Source: BMC Plant Biol. 2015 Mar 15;15:87. doi: 10.1186/s12870-015-0468-7 (PMC4365561; doi:10.1186/s12870-015-0468-7)
Supplement: Additional file 11: — Functional annotation of precursor proteins using the DAVID service. [file 12870_2015_468_MOESM11_ESM.xlsx]

## Sheet: Лист1
Additional file 11. Functional annotation of precursor proteins using DAVID service
DAVID clustering report groups similar/relevant functional annotations together which makes the biology clearer and more focused. Cluster names with corresponding enrichment scores are highlighted by color.
Enrichment score - the geometric mean (in -log scale) of member's p-values in a corresponding annotation cluster
Category - a database collecting similar annotation information, such as: GO, BioCarta, KEGG, etc
Term - a detailed item in an annotation source, such as: p53 signaling pathway in BioCarta
Count - number of genes belonging to an annotation term
% - the percentage of genes in the list associated with particular annotation term
Pvalue - Fisher Exact Probability Value adopted to measure the gene-enrichment in annotation terms. Fisher Exact P-Value = 0 represents perfect enrichment
Genes - genes in the list associated with particular annotation term
List Total - number of genes in the input gene list mapped to any term in this category
Pop Hits - (population hits) total number of genes with this term
Pop Total - (population total) total number of genes within this category
Fold Enrichment - the ratio of the persentage of the input genes involved in the term to the persentage of the input genes involved in the category. Fold Enrichment = ( Count / Pop Hits ) / ( List Total / Pop Total )
Bonferroni, Benjamini, FDR - probability values used for gene-enrichment analysis along with Fisher Exact Probability Value
Ribosomal proteins	Enrichment Score: 31.28
Category	Term	Count	%	PValue	Genes	List Total	Pop Hits	Pop Total	Fold Enrichment	Bonferroni	Benjamini	FDR
GOTERM_MF_FAT	GO:0003735_structural constituent of ribosome	176	10.3044	1.32679e-51	A9RGA2, A9RT00, A9S995, A9SVY6, A9SUH7, A9SZA5, A9SB19, A9RHR8, A9SVY4, A9RKC7, A9RV72, A9RCX9, A9S4V0, A9S8F4, A9TAH6, A9RQ87, A9S4N9, A9RXF5, A9SRC4, A9RQ90, A9S9N7, A9RTU1, A9RHY7, A9RRL5, A9RPP3, A9RRL7, A9TTN2, A9RHY0, A9S0K9, Q6YXK9, Q6YXK7, A9RB07, A9SAF3, A9TQQ5, A9S086, A9TBS1, Q6YXK6, A9RJP0, Q6YXK5, A9RMS0, A9RB09, A9RN42, A9S083, A9RCB8, A9RK17, A9S6G5, A9SIT7, A9TPV1, A9SFY4, A9RPY2,…	1014	521	9988	3.32748	6.62067e-49	6.62067e-49	1.91009e-48	3.32748
GOTERM_MF_FAT	GO:0005198_structural molecule activity	185	10.8314	1.9587e-48	A9RGA2, A9RT00, A9S995, A9SVY6, A9SUH7, A9SZA5, A9RQS1, A9SB19, A9RHR8, A9SVY4, A9RKC7, A9RV72, A9S4V0, A9RCX9, A9S8F4, A9TAH6, A9RQ87, A9S4N9, A9RXF5, A9RIQ2, A9SRC4, A9RQ90, A9S9N7, A9RTU1, A9RHY7, A9RRL5, A9RPP3, A9RRL7, A9TTN2, A9RHY0, A9S0K9, Q6YXK9, Q6YXK7, A9RB07, A9SAF3, A9TQQ5, A9S086, A9TBS1, Q6YXK6, A9RJP0, A9RMS0, Q6YXK5, A9RB09, A9RN42, A9S083, A9RCB8, A9RK17, A9S6G5, A9RIQ1, A9SIT7,…	1014	594	9988	3.06779	9.77391e-46	4.88695e-46	2.81981e-45	3.06779
GOTERM_BP_FAT	GO:0006412_translation	202	11.8267	4.88722e-40	A9RT00, A9RGA2, A9S995, A9SVY6, A9SUH7, A9SZA5, A9T0S0, A9SB19, A9RHR8, A9SVY4, A9RKC7, A9RV72, A9RCX9, A9S4V0, A9S8F4, A9RQ87, A9TAH6, A9RXF5, A9S4N9, A9RQ90, A9SRC4, A9S9N7, A9RTU1, A9RHY7, A9RRL5, A9SRC9, A9RPP3, A9RRL7, A9TTN2, A9RHY0, A9S0K9, Q6YXK9, A9RB07, Q6YXK7, A9SAF3, A9TQQ5, A9S086, Q6YXK6, A9RJP0, A9TBS1, A9RB09, Q6YXK5, A9RMS0, A9RE84, A9S083, A9RN42, A9RCB8, A9RK17, A9S6G5, A9RGA5,…	878	681	7419	2.50643	2.88835e-37	1.44417e-37	7.20312e-37	2.50643
GOTERM_CC_FAT	GO:0030529_ribonucleoprotein complex	190	11.1241	1.54791e-27	A9RGA2, A9RT00, A9S995, A9SVY6, A9SUH7, A9SZA5, A9SB19, A9RHR8, A9SVY4, A9RKC7, A9RV72, A9S4V0, A9RCX9, A9S8F4, A9TJW2, A9SD11, A9TAH6, A9RQ87, A9S4N9, A9RXF5, A9SRC4, A9RQ90, A9S9N7, A9RTU1, A9RHY7, A9RRL5, A9RPP3, A9RRL7, A9SL50, A9TTN2, A9RHY0, A9S0K9, Q6YXK9, A9T138, Q6YXK7, A9RB07, A9SAF3, A9TQQ5, A9S086, A9TBS1, Q6YXK6, A9RJP0, A9RMS0, Q6YXK5, A9RB09, A9RN42, A9S083, A9SGM3, A9RCB8, A9RK17,…	492	569	2903	1.97026	2.72433e-25	2.72433e-25	1.89948e-24	1.97026
GOTERM_CC_FAT	GO:0005840_ribosome	178	10.4215	2.40714e-26	A9RGA2, A9RT00, A9S995, A9SVY6, A9SUH7, A9SZA5, A9SB19, A9RHR8, A9SVY4, A9RKC7, A9RV72, A9RCX9, A9S4V0, A9S8F4, A9TAH6, A9RQ87, A9S4N9, A9RXF5, A9SRC4, A9RQ90, A9S9N7, A9RTU1, A9RHY7, A9RRL5, A9RPP3, A9RRL7, A9TTN2, A9RHY0, A9S0K9, Q6YXK9, Q6YXK7, A9RB07, A9SAF3, A9TQQ5, A9S086, A9TBS1, Q6YXK6, A9RJP0, Q6YXK5, A9RMS0, A9RB09, A9RN42, A9S083, A9SGM3, A9RCB8, A9RK17, A9S6G5, A9SIT7, A9TPV1, A9SFY4,…	492	525	2903	2.00052	4.23657e-24	2.11829e-24	2.95386e-23	2.00052
GOTERM_CC_FAT	GO:0043232_intracellular non-membrane-bounded organelle	213	12.4707	4.86259e-15	A9RT00, A9RGA2, A9S995, A9SVY6, A9S203, A9SUH7, A9RDI7, A9SZA5, A9RQS1, A9SB19, A9TZ58, A9RHR8, A9SVY4, A9RKC7, A9RV72, A9RDI2, A9RCX9, A9S4V0, A9S8F4, A9RQJ1, A9RQ87, A9TAH6, A9RXF5, A9S4N9, A9RQ90, A9SRC4, A9S9N7, A9RTU1, A9RHY7, A9RRL5, A9RPP3, A9RRL7, A9TTN2, A9RHY0, A9S0K9, Q6YXK9, A9RB07, Q6YXK7, A9SAF3, A9TQQ5, A9S086, Q6YXK6, A9RJP0, A9TBS1, A9RB09, Q6YXK5, A9RMS0, A9S083, A9RN42, A9SGM3,…	492	821	2903	1.5308	8.59757e-13	1.22791e-13	5.9952e-12	1.5308
GOTERM_CC_FAT	GO:0043228_non-membrane-bounded organelle	213	12.4707	4.86259e-15	A9RT00, A9RGA2, A9S995, A9SVY6, A9S203, A9SUH7, A9RDI7, A9SZA5, A9RQS1, A9SB19, A9TZ58, A9RHR8, A9SVY4, A9RKC7, A9RV72, A9RDI2, A9RCX9, A9S4V0, A9S8F4, A9RQJ1, A9RQ87, A9TAH6, A9RXF5, A9S4N9, A9RQ90, A9SRC4, A9S9N7, A9RTU1, A9RHY7, A9RRL5, A9RPP3, A9RRL7, A9TTN2, A9RHY0, A9S0K9, Q6YXK9, A9RB07, Q6YXK7, A9SAF3, A9TQQ5, A9S086, Q6YXK6, A9RJP0, A9TBS1, A9RB09, Q6YXK5, A9RMS0, A9S083, A9RN42, A9SGM3,…	492	821	2903	1.5308	8.59757e-13	1.22791e-13	5.9952e-12	1.5308
Chloroplast proteins	Enrichment Score: 13.76
Category	Term	Count	%	PValue	Genes	List Total	Pop Hits	Pop Total	Fold Enrichment	Bonferroni	Benjamini	FDR
GOTERM_CC_FAT	GO:0034357_photosynthetic membrane	55	3.22014	4.22984e-24	A9SHP6, A9SBL7, A9TU20, A9RTF7, A9RF28, Q6YXN1, A9S1E8, Q6YXN8, Q6YXN9, A9S1E1, A9RLG5, A9RLG4, A9SFV4, A9SRC8, A9SA96, A9S9W5, A9SEQ5, A9SH79, A9RNK7, A9S1D9, A9SJ10, A9RS28, A9SPD7, A9SKP1, A9SY12, A9SPH7, A9RBG5, A9TCU9, Q6YXL9, A9TVA9, A9TT51, A9REG3, A9SL09, Q6YXL3, A9RIB5, A9SSB6, Q8MFA3, A9SGR0, Q8MFA2, A9U1K9, A9RBZ9, A9RKI7, A9SG93, A9RY19, A9RUW2, A9TWD4, A9T876, A9TSK0, Q6YXM8, A9SX66,…	492	81	2903	4.00645	7.44453e-22	2.48151e-22	5.19054e-21
GOTERM_CC_FAT	GO:0009521_photosystem	50	2.9274	2.39855e-21	A9SHP6, A9SBL7, A9TU20, A9RTF7, A9RF28, Q6YXN1, A9S1E8, Q6YXN8, Q6YXN9, A9S1E1, A9RLG5, A9RLG4, A9SFV4, A9SRC8, A9SA96, A9S9W5, A9SEQ5, A9SH79, A9RNK7, A9S1D9, A9SJ10, A9RS28, A9SPD7, A9SKP1, A9SY12, A9SPH7, A9RBG5, A9TCU9, Q6YXL9, A9TVA9, A9TT51, A9REG3, A9SL09, A9RIB5, Q8MFA3, A9SGR0, Q8MFA2, A9U1K9, A9RBZ9, A9RKI7, A9SG93, A9RUW2, A9TWD4, A9T876, A9TSK0, Q6YXM8, A9S7M8, Q6YXQ2, A9S7M9	492	75	2903	3.9336	4.22145e-19	1.05536e-19	2.94332e-18
GOTERM_CC_FAT	GO:0009579_thylakoid	60	3.51288	6.36091e-20	A9SHP6, A9SBL7, Q6YXR5, A9TU20, Q6YXR2, A9RTF7, A9RF28, Q6YXN1, A9S1E8, Q6YXN8, Q6YXN9, A9S1E1, A9RLG5, A9RLG4, A9SFV4, A9SRC8, A9SA96, A9S9W5, A9SEQ5, A9SH79, A9RNK7, Q6YXK3, Q6YXK2, A9S1D9, A9SJ10, A9RS28, A9SPD7, A9SKP1, A9SY12, A9SPH7, A9RBG5, A9TCU9, Q6YXL9, A9TVA9, A9TT51, A9REG3, A9SL09, Q6YXL3, A9RIB5, A9SSB6, A9SGR0, Q8MFA3, Q8MFA2, A9U1K9, A9RBZ9, A9RKI7, A9SG93, A9RY19, A9RUW2, A9TWD4,…	492	108	2903	3.278	1.11952e-17	2.23904e-18	7.80562e-17
INTERPRO	IPR001344:Chlorophyll A-B binding protein	33	1.93208	9.75296e-22	A9U5B1, A9U5B0, A9RAR8, A9SNV6, A9TED6, Q765P6, A9TKU6, A9S6S7, A9T399, A9S6F4, A9T3X6, A9RJS3, A9RFL7, A9TJ06, A9RNP2, A9RBQ3, A9RU32, A9RAS2, A9TB65, A9RW10, A9TJX6, A9T2F8, A9U3M1, A9SGM1, A9RT62, A9TEM8	1468	52	17208	7.43901	1.49123e-18	1.49123e-18	1.62424e-18
GOTERM_BP_FAT	GO:0019684_photosynthesis, light reaction	39	2.28337	6.65219e-19	A9U5B1, A9U5B0, A9RAR8, A9SNV6, A9TED6, Q765P6, Q6YXR5, Q6YXL9, A9TKU6, A9RTF7, A9S6S7, A9T399, A9S6F4, A9T3X6, Q6YXN8, Q6YXN9, A9RJS3, A9RFL7, A9TJ06, A9RNP2, A9RBQ3, A9RU32, A9RAS2, A9TB65, A9RW10, A9TJX6, A9T2F8, A9U3M1, Q6YXM8, A9SGM1, A9RT62, A9TEM8	878	67	7419	4.91859	3.93145e-16	9.82862e-17	9.80446e-16
GOTERM_BP_FAT	GO:0009765_photosynthesis, light harvesting	33	1.93208	1.40978e-17	A9U5B1, A9U5B0, A9RAR8, A9SNV6, A9TED6, Q765P6, A9TKU6, A9S6S7, A9T399, A9S6F4, A9T3X6, A9RJS3, A9RFL7, A9TJ06, A9RNP2, A9RBQ3, A9RU32, A9RAS2, A9TB65, A9RW10, A9TJX6, A9T2F8, A9U3M1, A9SGM1, A9RT62, A9TEM8	878	52	7419	5.36243	8.33178e-15	1.66636e-15	2.07783e-14
SP_PIR_KEYWORDS	chloroplast	65	3.80562	1.28295e-23	A9U5B1, A9U5B0, A9SNV6, Q765P6, Q6YXR5, P34915, Q6YXR2, Q6YXN1, A9S6S7, P61243, A9S6F4, Q6YXN8, Q6YXN9, P60407, A9RJS3, Q6YXN5, A9TJ06, A9RNP2, Q6YXK9, A9RAS2, Q6YXK7, A9RW10, Q6YXK6, A9TJX6, Q6YXK5, Q6YXK3, A9U3M1, Q6YXK2, A9SGM1, A9RT62, A9TEM8, A9RAR8, A9TED6, Q6YXL9, A9TKU6, P60290, Q6YXL0, Q6YXL3, A9T399, A9T3X6, Q6YXP5, Q8MFA3, Q8MFA2, Q6YXP6, A9RCV2, A9RFL7, A9RD31, A9RBQ3, A9RU32, Q6YXM4,…	601	148	5256	3.8409	1.88594e-21	1.88594e-21	1.5267e-20
GOTERM_CC_FAT	GO:0009536_plastid	87	5.09368	9.82429e-20	A9U5B1, A9U5B0, A9SNV6, Q765P6, Q6YXR5, A9TU20, P34915, Q6YXR2, A9RKC7, Q6YXN1, A9U377, A9S6S7, P61243, A9S6F4, Q6YXN8, Q6YXN9, Q75WT7, A9RJS3, P60407, A9TJ06, Q6YXN5, A9RNP2, A9TCL7, A9SEQ5, Q6YXK9, A9TJ53, A9SRS0, Q6YXK7, A9RAS2, A9RW10, Q6YXK6, A9TJX6, Q6YXK5, Q6YXK3, A9U3M1, Q6YXK2, A9SGM1, A9RT62, A9T3W5, A9SPD7, A9TEM8, A9TYN7, A9U4X7, A9U4X8, A9RAR8, A9RJ57, A9TED6, Q6YXL9, A9TVA9, A9TKU6,…	492	200	2903	2.56668	1.72907e-17	2.88179e-18	1.20556e-16
GOTERM_CC_FAT	GO:0009507_chloroplast	66	3.86417	3.69528e-13	A9U5B1, A9U5B0, A9SNV6, Q765P6, Q6YXR5, P34915, Q6YXR2, Q6YXN1, A9S6S7, P61243, A9S6F4, Q6YXN8, Q6YXN9, P60407, A9RJS3, Q6YXN5, A9TJ06, A9RNP2, A9SEQ5, Q6YXK9, A9RAS2, Q6YXK7, A9RW10, Q6YXK6, A9TJX6, Q6YXK5, Q6YXK3, A9U3M1, Q6YXK2, A9SGM1, A9RT62, A9TEM8, A9RAR8, A9TED6, Q6YXL9, A9TKU6, P60290, Q6YXL0, Q6YXL3, A9T399, A9T3X6, Q6YXP5, Q8MFA3, Q8MFA2, Q6YXP6, A9RCV2, A9RFL7, A9RD31, A9RBQ3, A9RU32,…	492	162	2903	2.40387	6.50289e-11	8.12861e-12	4.53404e-10
INTERPRO	IPR000894:Ribulose bisphosphate carboxylase, small chain	16	0.936768	5.53293e-10	A9TYN7, A9U4X7, A9U4X8, A9TT85, A9RG04, A9RJ57, A9TCL7, A9SRS0, A9U380, A9U377, A9SCN2, A9T3W5, Q75WT7, A9T9D5	1468	27	17208	6.94641	8.45985e-07	1.40998e-07	9.21446e-07
GOTERM_MF_FAT	GO:0016984_ribulose-bisphosphate carboxylase activity	17	0.995316	1.04856e-09	A9U4X7, A9TYN7, A9U4X8, A9TT85, A9RG04, A9RJ57, P34915, A9TCL7, A9SRS0, A9U380, A9U377, A9SCN2, A9T3W5, Q75WT7, A9T9D5	1014	28	9988	5.98042	5.23229e-07	1.04646e-07	1.50954e-06
SP_PIR_KEYWORDS	Carbon dioxide fixation	17	0.995316	2.68379e-09	A9U4X7, A9TYN7, A9U4X8, A9TT85, A9RG04, A9RJ57, P34915, A9TCL7, A9SRS0, A9U380, A9U377, A9SCN2, A9T3W5, Q75WT7, A9T9D5	601	27	5256	5.50638	3.94517e-07	5.63596e-08	3.19369e-06
SP_PIR_KEYWORDS	photorespiration	17	0.995316	2.68379e-09	A9U4X7, A9TYN7, A9U4X8, A9TT85, A9RG04, A9RJ57, P34915, A9TCL7, A9SRS0, A9U380, A9U377, A9SCN2, A9T3W5, Q75WT7, A9T9D5	601	27	5256	5.50638	3.94517e-07	5.63596e-08	3.19369e-06
GOTERM_BP_FAT	GO:0009853_photorespiration	17	0.995316	4.69927e-09	A9U4X7, A9TYN7, A9U4X8, A9TT85, A9RG04, A9RJ57, P34915, A9TCL7, A9SRS0, A9U380, A9U377, A9SCN2, A9T3W5, Q75WT7, A9T9D5	878	27	7419	5.3203	2.77726e-06	3.47158e-07	6.92611e-06
GOTERM_BP_FAT	GO:0015977_carbon utilization by fixation of carbon dioxide	17	0.995316	9.76905e-09	A9U4X7, A9TYN7, A9U4X8, A9TT85, A9RG04, A9RJ57, P34915, A9TCL7, A9SRS0, A9U380, A9U377, A9SCN2, A9T3W5, Q75WT7, A9T9D5	878	28	7419	5.13029	5.77349e-06	5.7735e-07	1.43983e-05
GOTERM_BP_FAT	GO:0043094_cellular metabolic compound salvage	17	0.995316	7.40835e-06	A9U4X7, A9TYN7, A9U4X8, A9TT85, A9RG04, A9RJ57, P34915, A9TCL7, A9SRS0, A9U380, A9U377, A9SCN2, A9T3W5, Q75WT7, A9T9D5	878	41	7419	3.50361	0.00436878	0.000218894	0.0109184
GOTERM_MF_FAT	GO:0016831_carboxy-lyase activity	20	1.17096	0.000313887	A9U4X7, A9TYN7, A9U4X8, A9TT85, A9RG04, A9RJ57, P34915, A9TCL7, A9RUR8, A9SRS0, A9U380, A9U377, A9SST2, A9SCN2, A9T3W5, A9RLH9, Q75WT7, A9T9D5	1014	80	9988	2.46252	0.145	0.00866524	0.450934
Heat chock proteins	Enrichment Score: 10.28
Category	Term	Count	%	PValue	Genes	List Total	Pop Hits	Pop Total	Fold Enrichment	Bonferroni	Benjamini	FDR
INTERPRO	IPR013126:Heat shock protein 70	17	0.995316	1.67796e-11	A9T7Y9, A9RND6, A9SLL3, A9RXC8, A9TWR9, A9SNF1, A9T251, A9SDD3, A9RCV9, A9SA41, A9S113, A9ST56, A9T8E8, A9TQG3, A9TRK2, A9RFC9	1468	26	17208	7.66443	2.5656e-08	1.2828e-08	2.79444e-08
INTERPRO	IPR001023:Heat shock protein Hsp70	17	0.995316	1.67796e-11	A9T7Y9, A9RND6, A9SLL3, A9RXC8, A9TWR9, A9SNF1, A9T251, A9SDD3, A9RCV9, A9SA41, A9S113, A9ST56, A9T8E8, A9TQG3, A9TRK2, A9RFC9	1468	26	17208	7.66443	2.5656e-08	1.2828e-08	2.79444e-08
INTERPRO	IPR018181:Heat shock protein 70, conserved site	14	0.819672	5.23635e-10	A9T7Y9, A9SLL3, A9RXC8, A9SNF1, A9TWR9, A9T251, A9RCV9, A9SA41, A9ST56, A9T8E8, A9TQG3, A9TRK2, A9RFC9	1468	20	17208	8.20545	8.00637e-07	1.60127e-07	8.72053e-07
Translational factors	Enrichment Score: 7.70
Category	Term	Count	%	PValue	Genes	List Total	Pop Hits	Pop Total	Fold Enrichment	Bonferroni	Benjamini	FDR
INTERPRO	IPR004160:Translation elongation factor EFTu/EF1A, C-terminal	12	0.702576	4.77164e-10	A9RGD1, A9S7L4, A9T9Z0, A9RGD5, A9T0S0, A9SA04, A9SJB4, A9SA16, A9RGA5	1468	14	17208	10.0475	7.29583e-07	1.82396e-07	7.94661e-07
INTERPRO	IPR004161:Translation elongation factor EFTu/EF1A, domain 2	16	0.936768	8.46744e-08	A9TWU2, A9RGD1, A9S7L4, A9SYQ2, A9T9Z0, A9RGD5, A9SA04, A9T0S0, A9SJB4, A9SA16, A9RGA5, A9U245	1468	36	17208	5.20981	0.000129459	1.61833e-05	0.000141015
INTERPRO	IPR000795:Protein synthesis factor, GTP-binding	16	0.936768	1.99733e-07	A9TWU2, A9RGD1, A9S7L4, A9SYQ2, A9T9Z0, A9RGD5, A9SA04, A9T0S0, A9SJB4, A9SA16, A9RGA5, A9U245	1468	38	17208	4.93561	0.000305345	3.39319e-05	0.000332632
Carbohydrate metabolic process	Enrichment Score: 7.15
Category	Term	Count	%	PValue	Genes	List Total	Pop Hits	Pop Total	Fold Enrichment	Bonferroni	Benjamini	FDR
GOTERM_BP_FAT	GO:0006006_glucose metabolic process	48	2.8103	1.54699e-09	A9SUY5, A9SK06, A9RX76, A9SCV7, A9TSX3, A9S0Q4, A9T573, A9TC11, A9T3H9, A9S8R3, A9RHR6, A9U3R4, A9THV8, A9TMD3, A9S1G3, A9S5N9, A9SLS5, A9RZZ9, A9SKS8, A9SGH3, A9RDK9, A9TI25, A9RCV2, A9TPN5, A9RSL3, A9TBX2, A9RD31, A9SQI1, A9U1X9, A9TSW4, A9TG05, A9SHF4, A9T4E0, A9RBJ9, A9S9Y1, A9RZ40, A9RIU5, A9RK71, A9SL78, A9SE91, A9TMC9, A9TF97, A9SYE4, A9RLH9, A9T663, A9SR64, A9SXX9	878	161	7419	2.51922	9.14272e-07	1.3061e-07	2.28007e-06
GOTERM_BP_FAT	GO:0019318_hexose metabolic process	51	2.98595	2.16505e-08	A9SUY5, A9SWM3, A9T573, A9TC11, A9T3H9, A9RHR6, A9U3R4, A9THV8, A9S5N9, A9SGT5, A9SGH3, A9TPN5, A9TBX2, A9SQI1, A9RBJ9, A9RZ40, A9RIU5, A9TET3, A9TMC9, A9TF97, A9SYE4, A9SXX9, A9SK06, A9RX76, A9SCV7, A9TSX3, A9S0Q4, A9S8R3, A9TMD3, A9S1G3, A9SLS5, A9SKS8, A9RZZ9, A9RDK9, A9TI25, A9RCV2, A9RSL3, A9RD31, A9TSW4, A9U1X9, A9TG05, A9SHF4, A9T4E0, A9S9Y1, A9RK71, A9SL78, A9SE91, A9RLH9, A9T663, A9SR64	878	190	7419	2.26813	1.27954e-05	1.16322e-06	3.191e-05
GOTERM_BP_FAT	GO:0005996_monosaccharide metabolic process	53	3.10304	9.99475e-08	A9SUY5, A9SWM3, A9T573, A9TC11, A9T3H9, A9RHR6, A9U3R4, A9THV8, A9S5N9, A9SGT5, A9SGH3, A9TPN5, A9TBX2, A9SQI1, A9RBJ9, A9RZ40, A9RIU5, A9TET3, A9TMC9, A9TF97, A9SYE4, A9SXX9, A9SK06, A9RX76, A9SCV7, A9TSX3, A9S0Q4, A9S8R3, A9TMD3, A9S1G3, A9SLS5, A9SKS8, A9RZZ9, A9RDK9, A9TI25, A9RCV2, A9RSL3, A9RD31, A9TSW4, A9U1X9, A9TG05, A9SHF4, A9T4E0, A9S9Y1, A9RK71, A9SL78, A9SW77, A9SE91, A9SPB7, A9RLH9,…	878	210	7419	2.13259	5.90672e-05	4.2192e-06	0.000147309
GOTERM_BP_FAT	GO:0006006_glucose metabolic process	48	2.8103	1.54699e-09	A9SUY5, A9SK06, A9RX76, A9SCV7, A9TSX3, A9S0Q4, A9T573, A9TC11, A9T3H9, A9S8R3, A9RHR6, A9U3R4, A9THV8, A9TMD3, A9S1G3, A9S5N9, A9SLS5, A9RZZ9, A9SKS8, A9SGH3, A9RDK9, A9TI25, A9RCV2, A9TPN5, A9RSL3, A9TBX2, A9RD31, A9SQI1, A9U1X9, A9TSW4, A9TG05, A9SHF4, A9T4E0, A9RBJ9, A9S9Y1, A9RZ40, A9RIU5, A9RK71, A9SL78, A9SE91, A9TMC9, A9TF97, A9SYE4, A9RLH9, A9T663, A9SR64, A9SXX9	878	161	7419	2.51922	9.14272e-07	1.3061e-07	2.28007e-06
GOTERM_BP_FAT	GO:0006007_glucose catabolic process	37	2.16628	6.04801e-08	A9SUY5, A9SCV7, A9RX76, A9S0Q4, A9T573, A9TC11, A9T3H9, A9S8R3, A9RHR6, A9U3R4, A9THV8, A9S1G3, A9S5N9, A9SLS5, A9RZZ9, A9SKS8, A9SGH3, A9TI25, A9TPN5, A9RSL3, A9TBX2, A9U1X9, A9SQI1, A9SHF4, A9TG05, A9T4E0, A9RBJ9, A9S9Y1, A9RZ40, A9RK71, A9SL78, A9SE91, A9TF97, A9SYE4, A9T663, A9SR64	878	120	7419	2.60538	3.57431e-05	2.97864e-06	8.91398e-05
GOTERM_BP_FAT	GO:0019320_hexose catabolic process	37	2.16628	6.04801e-08	A9SUY5, A9SCV7, A9RX76, A9S0Q4, A9T573, A9TC11, A9T3H9, A9S8R3, A9RHR6, A9U3R4, A9THV8, A9S1G3, A9S5N9, A9SLS5, A9RZZ9, A9SKS8, A9SGH3, A9TI25, A9TPN5, A9RSL3, A9TBX2, A9U1X9, A9SQI1, A9SHF4, A9TG05, A9T4E0, A9RBJ9, A9S9Y1, A9RZ40, A9RK71, A9SL78, A9SE91, A9TF97, A9SYE4, A9T663, A9SR64	878	120	7419	2.60538	3.57431e-05	2.97864e-06	8.91398e-05
GOTERM_BP_FAT	GO:0046365_monosaccharide catabolic process	37	2.16628	6.04801e-08	A9SUY5, A9SCV7, A9RX76, A9S0Q4, A9T573, A9TC11, A9T3H9, A9S8R3, A9RHR6, A9U3R4, A9THV8, A9S1G3, A9S5N9, A9SLS5, A9RZZ9, A9SKS8, A9SGH3, A9TI25, A9TPN5, A9RSL3, A9TBX2, A9U1X9, A9SQI1, A9SHF4, A9TG05, A9T4E0, A9RBJ9, A9S9Y1, A9RZ40, A9RK71, A9SL78, A9SE91, A9TF97, A9SYE4, A9T663, A9SR64	878	120	7419	2.60538	3.57431e-05	2.97864e-06	8.91398e-05
GOTERM_BP_FAT	GO:0046164_alcohol catabolic process	38	2.22482	9.24406e-08	A9SUY5, A9SCV7, A9RX76, A9S0Q4, A9T573, A9TC11, A9T3H9, A9S8R3, A9RHR6, A9U3R4, A9THV8, A9S1G3, A9S5N9, A9SLS5, A9RZZ9, A9SKS8, A9SGH3, A9TI25, A9TPN5, A9RSL3, A9TBX2, A9U1X9, A9SQI1, A9TG05, A9SHF4, A9U7H6, A9T4E0, A9RBJ9, A9S9Y1, A9RZ40, A9RK71, A9SL78, A9SE91, A9TF97, A9SYE4, A9T663, A9SR64	878	127	7419	2.52831	5.46309e-05	4.20248e-06	0.000136245
GOTERM_BP_FAT	GO:0044275_cellular carbohydrate catabolic process	38	2.22482	9.24406e-08	A9SUY5, A9SCV7, A9RX76, A9S0Q4, A9T573, A9TC11, A9T3H9, A9S8R3, A9RHR6, A9U3R4, A9THV8, A9S1G3, A9S5N9, A9SLS5, A9RZZ9, A9SKS8, A9SGH3, A9TI25, A9TPN5, A9RSL3, A9TBX2, A9U1X9, A9SQI1, A9TG05, A9SHF4, A9U7H6, A9T4E0, A9RBJ9, A9S9Y1, A9RZ40, A9RK71, A9SL78, A9SE91, A9TF97, A9SYE4, A9T663, A9SR64	878	127	7419	2.52831	5.46309e-05	4.20248e-06	0.000136245
GOTERM_BP_FAT	GO:0006096_glycolysis	30	1.75644	9.97257e-07	A9SUY5, A9RX76, A9S0Q4, A9T573, A9TC11, A9S8R3, A9RHR6, A9U3R4, A9S1G3, A9S5N9, A9SLS5, A9SKS8, A9RZZ9, A9TI25, A9SGH3, A9TPN5, A9RSL3, A9TBX2, A9SQI1, A9SHF4, A9TG05, A9T4E0, A9RBJ9, A9S9Y1, A9RK71, A9SL78, A9SE91, A9SYE4, A9T663	878	96	7419	2.64059	0.000589205	3.68355e-05	0.00146982
GOTERM_BP_FAT	GO:0016052_carbohydrate catabolic process	38	2.22482	2.02578e-05	A9SUY5, A9SCV7, A9RX76, A9S0Q4, A9T573, A9TC11, A9T3H9, A9S8R3, A9RHR6, A9U3R4, A9THV8, A9S1G3, A9S5N9, A9SLS5, A9RZZ9, A9SKS8, A9SGH3, A9TI25, A9TPN5, A9RSL3, A9TBX2, A9U1X9, A9SQI1, A9TG05, A9SHF4, A9U7H6, A9T4E0, A9RBJ9, A9S9Y1, A9RZ40, A9RK71, A9SL78, A9SE91, A9TF97, A9SYE4, A9T663, A9SR64	878	156	7419	2.05831	0.0119011	0.000520408	0.0298532
Transmembrane transporter activity	Enrichment Score: 4.62
Category	Term	Count	%	PValue	Genes	List Total	Pop Hits	Pop Total	Fold Enrichment	Bonferroni	Benjamini	FDR
GOTERM_MF_FAT	GO:0015405_P-P-bond-hydrolysis-driven transmembrane transporter activity	40	2.34192	1.60565e-07	A9SUU8, A9U091, A9TQN0, A9U4V1, A9REY5, Q6YXR2, A9T9F0, A9TGR0, A9T281, A9RVW0, A9TDQ8, Q1XGA4, A9U052, A9RLI7, A9TGD4, A9TWW4, A9SXC7, A9RC02, A9U0N9, A9SUA2, A9TQE5, A9TWH1, A9RZK8, A9RY84, A9TWH0, A9TV53, A9T278, A9TKP2, Q6YXK3, A9RAU2, A9SJK8, A9RXG0, A9SY94, A9U0H3, A9SIR5, A9RGW5, A9RFQ0, A9T8Q3, P80658, A9U2Q2	1014	161	9988	2.44723	8.01187e-05	1.00152e-05	0.000231155
GOTERM_MF_FAT	GO:0015399_primary active transmembrane transporter activity	40	2.34192	1.60565e-07	A9SUU8, A9U091, A9TQN0, A9U4V1, A9REY5, Q6YXR2, A9T9F0, A9TGR0, A9T281, A9RVW0, A9TDQ8, Q1XGA4, A9U052, A9RLI7, A9TGD4, A9TWW4, A9SXC7, A9RC02, A9U0N9, A9SUA2, A9TQE5, A9TWH1, A9RZK8, A9RY84, A9TWH0, A9TV53, A9T278, A9TKP2, Q6YXK3, A9RAU2, A9SJK8, A9RXG0, A9SY94, A9U0H3, A9SIR5, A9RGW5, A9RFQ0, A9T8Q3, P80658, A9U2Q2	1014	161	9988	2.44723	8.01187e-05	1.00152e-05	0.000231155
GOTERM_MF_FAT	GO:0016820_hydrolase activity, acting on acid anhydrides, catalyzing transmembrane movement of substances	37	2.16628	2.07708e-07	A9SUU8, A9U091, A9TQN0, A9U4V1, A9REY5, Q6YXR2, A9T9F0, A9TGR0, A9T281, A9RVW0, A9TDQ8, Q1XGA4, A9U052, A9RRP0, A9TGD4, A9TWW4, A9SXC7, A9RC02, A9U0N9, A9SUA2, A9TQE5, A9RZK8, A9RY84, A9TV53, A9T278, A9TKP2, Q6YXK3, A9RAU2, A9SJK8, A9SY94, A9U0H3, A9SIR5, A9RGW5, A9SIT9, A9RFQ0, A9T8Q3, P80658	1014	144	9988	2.53093	0.000103641	1.15162e-05	0.000299023
GOTERM_MF_FAT	GO:0043492_ATPase activity, coupled to movement of substances	35	2.04918	7.79935e-07	A9SUU8, A9U091, A9TQN0, A9U4V1, A9REY5, Q6YXR2, A9T9F0, A9TGR0, A9T281, A9RVW0, A9TDQ8, Q1XGA4, A9U052, A9TGD4, A9TWW4, A9SXC7, A9RC02, A9U0N9, A9SUA2, A9TQE5, A9RZK8, A9RY84, A9TV53, A9T278, A9TKP2, Q6YXK3, A9RAU2, A9SJK8, A9SY94, A9U0H3, A9SIR5, A9RGW5, A9RFQ0, A9T8Q3, P80658	1014	139	9988	2.48024	0.000389112	3.24318e-05	0.00112282
GOTERM_MF_FAT	GO:0042626_ATPase activity, coupled to transmembrane movement of substances	35	2.04918	7.79935e-07	A9SUU8, A9U091, A9TQN0, A9U4V1, A9REY5, Q6YXR2, A9T9F0, A9TGR0, A9T281, A9RVW0, A9TDQ8, Q1XGA4, A9U052, A9TGD4, A9TWW4, A9SXC7, A9RC02, A9U0N9, A9SUA2, A9TQE5, A9RZK8, A9RY84, A9TV53, A9T278, A9TKP2, Q6YXK3, A9RAU2, A9SJK8, A9SY94, A9U0H3, A9SIR5, A9RGW5, A9RFQ0, A9T8Q3, P80658	1014	139	9988	2.48024	0.000389112	3.24318e-05	0.00112282
GOTERM_MF_FAT	GO:0042623_ATPase activity, coupled	43	2.51756	0.000879237	A9SUU8, A9U091, A9TQN0, A9REQ0, A9U4V1, A9REY5, Q6YXR2, A9RVE1, A9SJ85, A9T9F0, A9TGR0, A9T281, A9RVW0, A9TDQ8, Q1XGA4, A9U052, A9RK46, A9SGH2, A9U4P2, A9TGD4, A9TWW4, A9SXC7, A9RC02, A9U0N9, A9SUA2, A9TQE5, A9RZK8, A9RTW1, A9RY84, A9TV53, A9SV98, A9T278, A9TKP2, Q6YXK3, A9RAU2, A9SJK8, A9SY94, A9U0H3, A9SIR5, A9RGW5, A9RFQ0, A9T8Q3, P80658	1014	253	9988	1.67413	0.355276	0.0167403	1.25835
GOTERM_MF_FAT	GO:0015078_hydrogen ion transmembrane transporter activity	24	1.40515	0.000492295	A9SP33, A9SXC7, A9SRI3, A9U091, A9RY19, A9TET2, A9SUA2, A9TQE5, A9REY5, Q6YXR2, A9SCN6, A9RY84, A9T278, Q6YXK3, A9SSB6, A9T281, Q6YXK2, A9SJK8, Q1XGA4, A9RVX0, A9RGW5, A9RK67, A9RFQ0, P80658	1014	109	9988	2.16883	0.217855	0.0111068	0.706394
GOTERM_MF_FAT	GO:0015077_monovalent inorganic cation transmembrane transporter activity	25	1.4637	0.00171712	A9U091, A9REY5, Q6YXR2, A9SCN6, A9T281, A9SSB6, Q1XGA4, A9RK67, A9SP33, A9SXC7, A9SRI3, A9RY19, A9TET2, A9SLM6, A9SUA2, A9TQE5, A9RY84, A9T278, Q6YXK3, Q6YXK2, A9SJK8, A9RVX0, A9RGW5, A9RFQ0, P80658	1014	126	9988	1.95438	0.575813	0.0312631	2.4438
GOTERM_MF_FAT	GO:0022890_inorganic cation transmembrane transporter activity	29	1.69789	0.00518809	A9U091, A9TQN0, A9REY5, Q6YXR2, A9SCN6, A9SSB6, A9T281, Q1XGA4, A9RK67, A9SP33, A9SXC7, A9SRI3, A9RY19, A9TET2, A9SLM6, A9SUA2, A9TQE5, A9RZK8, A9RY84, A9T278, Q6YXK3, Q6YXK2, A9SJK8, A9RVX0, A9SIR5, A9RGW5, A9RFQ0, P80658, A9T8Q3	1014	167	9988	1.7105	0.925398	0.0779099	7.21489
GOTERM_BP_FAT	GO:0006119_oxidative phosphorylation	21	1.22951	0.00531917	A9SXC7, A9SRI3, A9U091, A9TET2, A9SUA2, A9TQE5, A9REY5, Q6YXR2, A9RY84, A9T278, A9RU38, Q6YXK3, A9T281, Q6YXK2, A9SJK8, Q1XGA4, A9RVX0, A9RGW5, A9RK67, A9RFQ0, P80658	878	93	7419	1.90804	0.957234	0.0623016	7.55967
Biosynthesis of plant hormones	Enrichment Score: 4.54
Category	Term	Count	%	PValue	Genes	List Total	Pop Hits	Pop Total	Fold Enrichment	Bonferroni	Benjamini	FDR
KEGG_PATHWAY	ppp01061:Biosynthesis of phenylpropanoids	57	3.33724	2.04203e-06	A9SUY5, A9TPY8, A9RTV8, A9TC11, A9T3H9, A9SH18, A9RHR6, A9U4V4, A9U3R4, A9SUL8, A9T2C3, A9S5N9, A9TKS3, A9TZU6, A9SGH3, A9TPN5, A9S1S8, A9TBX2, A9S3E7, A9T230, A9RBJ9, A9RYG5, A9S7B3, A9RJP2, A9RQX9, A9SHI9, A9SXX9, A9SXD7, A9TG18, A9RX76, A9RY25, A9RP60, A9TSX3, A9S0Q4, A9S8R3, A9TMD3, A9S1G3, A9TWS3, A9SLS5, A9RZZ9, A9SKS8, A9SNH9, A9RZ27, A9RDK9, A9SUJ9, A9TI25, A9RSL3, A9TSW4, A9TG05, A9SHF4,…	404	151	1904	1.77903	0.000163349	2.72267e-05	0.00217089
KEGG_PATHWAY	ppp01063:Biosynthesis of alkaloids derived from shikimate pathway	55	3.22014	1.79302e-05	A9SUY5, A9TPY8, A9RTV8, A9TC11, A9T3H9, A9SH18, A9RHR6, A9U3R4, A9SUL8, A9T2C3, A9S5N9, A9RS79, A9TKS3, A9TZU6, A9SGH3, A9TPN5, A9SPK5, A9TBX2, A9S3E7, A9RBJ9, A9RYG5, A9S7B3, A9RJP2, A9RQX9, A9RCF4, A9SHI9, A9SXX9, A9TG18, A9RX76, A9RY25, A9TSX3, A9S0Q4, A9S8R3, A9TMD3, A9S1G3, A9TWS3, A9SLS5, A9RZZ9, A9SKS8, A9SNH9, A9RZ27, A9RDK9, A9SUJ9, A9TI25, A9RSL3, A9TSW4, A9TG05, A9SHF4, A9RK71, A9SL78,…	404	153	1904	1.69417	0.0014334	0.000179287	0.0190602
KEGG_PATHWAY	ppp01070:Biosynthesis of plant hormones	65	3.80562	0.000658008	A9SUY5, A9RPA1, A9TPY8, A9RTV8, A9TC11, A9T3H9, A9TT70, A9SH18, A9RHR6, A9U4V4, A9U3R4, A9SUL8, A9TM50, A9T2C3, A9S5N9, A9TKS3, A9TZU6, A9TJG9, A9SGH3, A9TPN5, A9SPK5, A9TBX2, A9S3E7, A9RBJ9, A9RZ40, A9RYG5, A9S7B3, A9RJP2, A9RQX9, A9TF97, A9SHI9, A9SXX9, A9SXD7, A9S2M5, A9TG18, A9RX76, A9RY25, A9TDM5, A9TSX3, A9S0Q4, A9S8R3, A9TMD3, A9S1G3, A9TWS3, A9SLS5, A9RZZ9, A9SKS8, A9SNH9, A9RZ27, A9RDK9,…	404	212	1904	1.44498	0.0512956	0.00477565	0.697327
Tricarboxylic acid cycle	Enrichment Score: 4.50
Category	Term	Count	%	PValue	Genes	List Total	Pop Hits	Pop Total	Fold Enrichment	Bonferroni	Benjamini	FDR
GOTERM_BP_FAT	GO:0006084_acetyl-CoA metabolic process	16	0.936768	2.51097e-05	A9SUY5, A9SHF4, A9S0Q4, A9RUR8, A9S7B3, A9T2C3, A9SLS5, A9RZZ9, A9S9B1, A9TZU6, A9RZ27, A9TI25, A9RSL3, A9SHI9, A9SPK5, A9TBX2	878	40	7419	3.37995	0.0147305	0.000618144	0.0370021
GOTERM_BP_FAT	GO:0046356_acetyl-CoA catabolic process	16	0.936768	2.51097e-05	A9SUY5, A9SHF4, A9S0Q4, A9RUR8, A9S7B3, A9T2C3, A9SLS5, A9RZZ9, A9S9B1, A9TZU6, A9RZ27, A9TI25, A9RSL3, A9SHI9, A9SPK5, A9TBX2	878	40	7419	3.37995	0.0147305	0.000618144	0.0370021
GOTERM_BP_FAT	GO:0006099_tricarboxylic acid cycle	16	0.936768	2.51097e-05	A9SUY5, A9SHF4, A9S0Q4, A9RUR8, A9S7B3, A9T2C3, A9SLS5, A9RZZ9, A9S9B1, A9TZU6, A9RZ27, A9TI25, A9RSL3, A9SHI9, A9SPK5, A9TBX2	878	40	7419	3.37995	0.0147305	0.000618144	0.0370021
GOTERM_BP_FAT	GO:0009109_coenzyme catabolic process	16	0.936768	2.51097e-05	A9SUY5, A9SHF4, A9S0Q4, A9RUR8, A9S7B3, A9T2C3, A9SLS5, A9RZZ9, A9S9B1, A9TZU6, A9RZ27, A9TI25, A9RSL3, A9SHI9, A9SPK5, A9TBX2	878	40	7419	3.37995	0.0147305	0.000618144	0.0370021
GOTERM_BP_FAT	GO:0051187_cofactor catabolic process	16	0.936768	4.90179e-05	A9SUY5, A9SHF4, A9S0Q4, A9RUR8, A9S7B3, A9T2C3, A9SLS5, A9RZZ9, A9S9B1, A9TZU6, A9RZ27, A9TI25, A9RSL3, A9SHI9, A9SPK5, A9TBX2	878	42	7419	3.219	0.0285547	0.00115814	0.0722217
GOTERM_BP_FAT	GO:0009060_aerobic respiration	16	0.936768	4.90179e-05	A9SUY5, A9SHF4, A9S0Q4, A9RUR8, A9S7B3, A9T2C3, A9SLS5, A9RZZ9, A9S9B1, A9TZU6, A9RZ27, A9TI25, A9RSL3, A9SHI9, A9SPK5, A9TBX2	878	42	7419	3.219	0.0285547	0.00115814	0.0722217
Biosynthesis of terpenoids and steroids	Enrichment Score: 4.27
Category	Term	Count	%	PValue	Genes	List Total	Pop Hits	Pop Total	Fold Enrichment	Bonferroni	Benjamini	FDR
KEGG_PATHWAY	ppp01064:Biosynthesis of alkaloids derived from ornithine, lysine and nicotinic acid	56	3.27869	6.22181e-06	A9SUY5, A9TPY8, A9TC11, A9SH18, A9RHR6, A9U4V4, A9U3R4, A9T2C3, A9TM50, A9S5N9, A9TKS3, A9TZU6, A9SGH3, A9TPN5, A9SPK5, A9TBX2, A9S3E7, A9RBJ9, A9SC63, A9RYG5, A9SPM8, A9S7B3, A9RCF4, A9SUK3, A9TW32, A9SHI9, A9SXX9, A9SXD7, A9TG18, A9RX76, A9RY25, A9TSX3, A9S0Q4, A9SLE5, A9S8R3, A9TMD3, A9S1G3, A9TWS3, A9SLS5, A9RZZ9, A9SKS8, A9SNH9, A9RZ27, A9RDK9, A9TI25, A9RSL3, A9TSW4, A9TG05, A9SHF4, A9TG09,…	404	152	1904	1.73632	0.000497622	7.11041e-05	0.00661431
KEGG_PATHWAY	ppp01063:Biosynthesis of alkaloids derived from shikimate pathway	55	3.22014	1.79302e-05	A9SUY5, A9TPY8, A9RTV8, A9TC11, A9T3H9, A9SH18, A9RHR6, A9U3R4, A9SUL8, A9T2C3, A9S5N9, A9RS79, A9TKS3, A9TZU6, A9SGH3, A9TPN5, A9SPK5, A9TBX2, A9S3E7, A9RBJ9, A9RYG5, A9S7B3, A9RJP2, A9RQX9, A9RCF4, A9SHI9, A9SXX9, A9TG18, A9RX76, A9RY25, A9TSX3, A9S0Q4, A9S8R3, A9TMD3, A9S1G3, A9TWS3, A9SLS5, A9RZZ9, A9SKS8, A9SNH9, A9RZ27, A9RDK9, A9SUJ9, A9TI25, A9RSL3, A9TSW4, A9TG05, A9SHF4, A9RK71, A9SL78,…	404	153	1904	1.69417	0.0014334	0.000179287	0.0190602
KEGG_PATHWAY	ppp01066:Biosynthesis of alkaloids derived from terpenoid and polyketide	49	2.86885	0.000191442	A9SUY5, A9RX76, A9RY25, A9TG18, A9RPA1, A9TSX3, A9S0Q4, A9TPY8, A9TT70, A9TC11, A9S8R3, A9SH18, A9RHR6, A9U3R4, A9TMD3, A9S1G3, A9T2C3, A9S5N9, A9TKS3, A9SLS5, A9TWS3, A9RZZ9, A9SKS8, A9SNH9, A9TZU6, A9RZ27, A9TI25, A9RDK9, A9SGH3, A9TPN5, A9RSL3, A9SPK5, A9S3E7, A9TBX2, A9TSW4, A9SHF4, A9TG05, A9RBJ9, A9RK71, A9SL78, A9RYG5, A9S7B3, A9RBL0, A9RCF4, A9SX78, A9T663, A9SHI9, A9SXX9	404	142	1904	1.62627	0.0152001	0.00170042	0.203338
KEGG_PATHWAY	ppp01062:Biosynthesis of terpenoids and steroids	49	2.86885	0.000406802	A9SUY5, A9RX76, A9RY25, A9TG18, A9RPA1, A9TSX3, A9S0Q4, A9TPY8, A9TT70, A9TC11, A9S8R3, A9SH18, A9RHR6, A9U3R4, A9TMD3, A9S1G3, A9T2C3, A9S5N9, A9TKS3, A9SLS5, A9TWS3, A9RZZ9, A9SKS8, A9SNH9, A9TZU6, A9RZ27, A9TI25, A9RDK9, A9SGH3, A9TPN5, A9RSL3, A9SPK5, A9S3E7, A9TBX2, A9TSW4, A9SHF4, A9TG05, A9RBJ9, A9RK71, A9SL78, A9RYG5, A9S7B3, A9RBL0, A9RCF4, A9SX78, A9T663, A9SHI9, A9SXX9	404	146	1904	1.58172	0.0320267	0.00324979	0.431632
Glutathione S-transferase	Enrichment Score: 3.45
Category	Term	Count	%	PValue	Genes	List Total	Pop Hits	Pop Total	Fold Enrichment	Bonferroni	Benjamini	FDR
INTERPRO	IPR004046:Glutathione S-transferase, C-terminal	10	0.58548	9.313e-05	A9RSP0, A9TX47, A9RWY6, A9SXF9, A9RXB3, A9SCC5, A9TVV6, A9SVT2, A9RJE6, A9SCV0	1468	24	17208	4.8842	0.132728	0.00944858	0.154984
INTERPRO	IPR017933:Glutathione S-transferase/chloride channel, C-terminal	12	0.702576	0.000230916	A9S8X3, A9RSP0, A9TX47, A9RWY6, A9SXF9, A9RXB3, A9SCC5, A9TVV6, A9S458, A9SVT2, A9RJE6, A9SCV0	1468	38	17208	3.70171	0.297501	0.0194261	0.38387
INTERPRO	IPR010987:Glutathione S-transferase, C-terminal-like	10	0.58548	0.00213501	A9RSP0, A9TX47, A9RWY6, A9SXF9, A9RXB3, A9SCC5, A9TVV6, A9SVT2, A9RJE6, A9SCV0	1468	35	17208	3.34916	0.961914	0.138036	3.4968
Nucleotide metabolic process	Enrichment Score: 3.42
Category	Term	Count	%	PValue	Genes	List Total	Pop Hits	Pop Total	Fold Enrichment	Bonferroni	Benjamini	FDR
GOTERM_MF_FAT	GO:0042625_ATPase activity, coupled to transmembrane movement of ions	24	1.40515	3.21564e-05	A9SXC7, A9U091, A9U0N9, A9TQN0, A9SUA2, A9TQE5, A9REY5, Q6YXR2, A9RZK8, A9RY84, A9T278, A9T9F0, Q6YXK3, A9RVW0, A9T281, A9SJK8, A9TDQ8, Q1XGA4, A9SY94, A9SIR5, A9RGW5, A9RFQ0, A9T8Q3, P80658	1014	92	9988	2.56959	0.0159182	0.00123357	0.0462835
GOTERM_BP_FAT	GO:0009260_ribonucleotide biosynthetic process	37	2.16628	6.49427e-05	A9S0U7, A9U091, A9TQN0, A9REW5, A9REY5, Q6YXR2, A9T9F0, A9T281, A9RVW0, A9TR52, A9TDQ8, Q1XGA4, A9TZH0, A9T4T4, A9SXC7, A9SRI3, A9RL02, A9U0N9, A9SUA2, A9TQE5, A9RZK8, A9RY84, A9T278, A9SGZ0, A9S752, Q6YXK3, A9T3U0, Q6YXK2, A9SJK8, A9SY94, A9SIR5, A9RGW5, A9RFQ0, A9T8Q3, P80658	878	158	7419	1.97877	0.0376551	0.00147516	0.0956744
GOTERM_BP_FAT	GO:0009259_ribonucleotide metabolic process	37	2.16628	6.49427e-05	A9S0U7, A9U091, A9TQN0, A9REW5, A9REY5, Q6YXR2, A9T9F0, A9T281, A9RVW0, A9TR52, A9TDQ8, Q1XGA4, A9TZH0, A9T4T4, A9SXC7, A9SRI3, A9RL02, A9U0N9, A9SUA2, A9TQE5, A9RZK8, A9RY84, A9T278, A9SGZ0, A9S752, Q6YXK3, A9T3U0, Q6YXK2, A9SJK8, A9SY94, A9SIR5, A9RGW5, A9RFQ0, A9T8Q3, P80658	878	158	7419	1.97877	0.0376551	0.00147516	0.0956744
GOTERM_BP_FAT	GO:0009152_purine ribonucleotide biosynthetic process	35	2.04918	0.000131752	A9U091, A9TQN0, A9REW5, A9REY5, Q6YXR2, A9T9F0, A9T281, A9RVW0, A9TDQ8, Q1XGA4, A9TZH0, A9T4T4, A9SXC7, A9SRI3, A9RL02, A9U0N9, A9SUA2, A9TQE5, A9RZK8, A9RY84, A9T278, A9SGZ0, A9S752, Q6YXK3, A9T3U0, Q6YXK2, A9SJK8, A9SY94, A9SIR5, A9RGW5, A9RFQ0, A9T8Q3, P80658	878	151	7419	1.95858	0.0749161	0.00259233	0.19401
GOTERM_BP_FAT	GO:0009150_purine ribonucleotide metabolic process	35	2.04918	0.000131752	A9U091, A9TQN0, A9REW5, A9REY5, Q6YXR2, A9T9F0, A9T281, A9RVW0, A9TDQ8, Q1XGA4, A9TZH0, A9T4T4, A9SXC7, A9SRI3, A9RL02, A9U0N9, A9SUA2, A9TQE5, A9RZK8, A9RY84, A9T278, A9SGZ0, A9S752, Q6YXK3, A9T3U0, Q6YXK2, A9SJK8, A9SY94, A9SIR5, A9RGW5, A9RFQ0, A9T8Q3, P80658	878	151	7419	1.95858	0.0749161	0.00259233	0.19401
GOTERM_BP_FAT	GO:0006164_purine nucleotide biosynthetic process	35	2.04918	0.000255574	A9U091, A9TQN0, A9REW5, A9REY5, Q6YXR2, A9T9F0, A9T281, A9RVW0, A9TDQ8, Q1XGA4, A9TZH0, A9T4T4, A9SXC7, A9SRI3, A9RL02, A9U0N9, A9SUA2, A9TQE5, A9RZK8, A9RY84, A9T278, A9SGZ0, A9S752, Q6YXK3, A9T3U0, Q6YXK2, A9SJK8, A9SY94, A9SIR5, A9RGW5, A9RFQ0, A9T8Q3, P80658	878	156	7419	1.89581	0.140207	0.00470961	0.376022
GOTERM_BP_FAT	GO:0009201_ribonucleoside triphosphate biosynthetic process	31	1.81499	0.00027122	A9U091, A9TQN0, A9REW5, A9REY5, Q6YXR2, A9T9F0, A9RVW0, A9T281, A9TDQ8, Q1XGA4, A9T4T4, A9SXC7, A9SRI3, A9RL02, A9U0N9, A9SUA2, A9TQE5, A9RZK8, A9RY84, A9T278, Q6YXK3, Q6YXK2, A9SJK8, A9SY94, A9SIR5, A9RGW5, A9RFQ0, A9T8Q3, P80658	878	132	7419	1.98444	0.148123	0.00484619	0.398999
GOTERM_BP_FAT	GO:0009205_purine ribonucleoside triphosphate metabolic process	31	1.81499	0.00027122	A9U091, A9TQN0, A9REW5, A9REY5, Q6YXR2, A9T9F0, A9RVW0, A9T281, A9TDQ8, Q1XGA4, A9T4T4, A9SXC7, A9SRI3, A9RL02, A9U0N9, A9SUA2, A9TQE5, A9RZK8, A9RY84, A9T278, Q6YXK3, Q6YXK2, A9SJK8, A9SY94, A9SIR5, A9RGW5, A9RFQ0, A9T8Q3, P80658	878	132	7419	1.98444	0.148123	0.00484619	0.398999
GOTERM_BP_FAT	GO:0009199_ribonucleoside triphosphate metabolic process	31	1.81499	0.00027122	A9U091, A9TQN0, A9REW5, A9REY5, Q6YXR2, A9T9F0, A9RVW0, A9T281, A9TDQ8, Q1XGA4, A9T4T4, A9SXC7, A9SRI3, A9RL02, A9U0N9, A9SUA2, A9TQE5, A9RZK8, A9RY84, A9T278, Q6YXK3, Q6YXK2, A9SJK8, A9SY94, A9SIR5, A9RGW5, A9RFQ0, A9T8Q3, P80658	878	132	7419	1.98444	0.148123	0.00484619	0.398999
GOTERM_BP_FAT	GO:0009206_purine ribonucleoside triphosphate biosynthetic process	31	1.81499	0.00027122	A9U091, A9TQN0, A9REW5, A9REY5, Q6YXR2, A9T9F0, A9RVW0, A9T281, A9TDQ8, Q1XGA4, A9T4T4, A9SXC7, A9SRI3, A9RL02, A9U0N9, A9SUA2, A9TQE5, A9RZK8, A9RY84, A9T278, Q6YXK3, Q6YXK2, A9SJK8, A9SY94, A9SIR5, A9RGW5, A9RFQ0, A9T8Q3, P80658	878	132	7419	1.98444	0.148123	0.00484619	0.398999
GOTERM_BP_FAT	GO:0009142_nucleoside triphosphate biosynthetic process	31	1.81499	0.00027122	A9U091, A9TQN0, A9REW5, A9REY5, Q6YXR2, A9T9F0, A9RVW0, A9T281, A9TDQ8, Q1XGA4, A9T4T4, A9SXC7, A9SRI3, A9RL02, A9U0N9, A9SUA2, A9TQE5, A9RZK8, A9RY84, A9T278, Q6YXK3, Q6YXK2, A9SJK8, A9SY94, A9SIR5, A9RGW5, A9RFQ0, A9T8Q3, P80658	878	132	7419	1.98444	0.148123	0.00484619	0.398999
GOTERM_BP_FAT	GO:0009145_purine nucleoside triphosphate biosynthetic process	31	1.81499	0.00027122	A9U091, A9TQN0, A9REW5, A9REY5, Q6YXR2, A9T9F0, A9RVW0, A9T281, A9TDQ8, Q1XGA4, A9T4T4, A9SXC7, A9SRI3, A9RL02, A9U0N9, A9SUA2, A9TQE5, A9RZK8, A9RY84, A9T278, Q6YXK3, Q6YXK2, A9SJK8, A9SY94, A9SIR5, A9RGW5, A9RFQ0, A9T8Q3, P80658	878	132	7419	1.98444	0.148123	0.00484619	0.398999
GOTERM_BP_FAT	GO:0009144_purine nucleoside triphosphate metabolic process	31	1.81499	0.00027122	A9U091, A9TQN0, A9REW5, A9REY5, Q6YXR2, A9T9F0, A9RVW0, A9T281, A9TDQ8, Q1XGA4, A9T4T4, A9SXC7, A9SRI3, A9RL02, A9U0N9, A9SUA2, A9TQE5, A9RZK8, A9RY84, A9T278, Q6YXK3, Q6YXK2, A9SJK8, A9SY94, A9SIR5, A9RGW5, A9RFQ0, A9T8Q3, P80658	878	132	7419	1.98444	0.148123	0.00484619	0.398999
GOTERM_BP_FAT	GO:0009141_nucleoside triphosphate metabolic process	31	1.81499	0.000357398	A9U091, A9TQN0, A9REW5, A9REY5, Q6YXR2, A9T9F0, A9RVW0, A9T281, A9TDQ8, Q1XGA4, A9T4T4, A9SXC7, A9SRI3, A9RL02, A9U0N9, A9SUA2, A9TQE5, A9RZK8, A9RY84, A9T278, Q6YXK3, Q6YXK2, A9SJK8, A9SY94, A9SIR5, A9RGW5, A9RFQ0, A9T8Q3, P80658	878	134	7419	1.95482	0.190437	0.00585115	0.525467
GOTERM_BP_FAT	GO:0006163_purine nucleotide metabolic process	35	2.04918	0.000474471	A9U091, A9TQN0, A9REW5, A9REY5, Q6YXR2, A9T9F0, A9T281, A9RVW0, A9TDQ8, Q1XGA4, A9TZH0, A9T4T4, A9SXC7, A9SRI3, A9RL02, A9U0N9, A9SUA2, A9TQE5, A9RZK8, A9RY84, A9T278, A9SGZ0, A9S752, Q6YXK3, A9T3U0, Q6YXK2, A9SJK8, A9SY94, A9SIR5, A9RGW5, A9RFQ0, A9T8Q3, P80658	878	161	7419	1.83693	0.244578	0.00755184	0.697033
GOTERM_BP_FAT	GO:0009165_nucleotide biosynthetic process	37	2.16628	0.00175551	A9S0U7, A9U091, A9TQN0, A9REW5, A9REY5, Q6YXR2, A9T9F0, A9T281, A9RVW0, A9TR52, A9TDQ8, Q1XGA4, A9TZH0, A9T4T4, A9SXC7, A9SRI3, A9RL02, A9U0N9, A9SUA2, A9TQE5, A9RZK8, A9RY84, A9T278, A9SGZ0, A9S752, Q6YXK3, A9T3U0, Q6YXK2, A9SJK8, A9SY94, A9SIR5, A9RGW5, A9RFQ0, A9T8Q3, P80658	878	186	7419	1.68089	0.645986	0.0233241	2.55642
GOTERM_BP_FAT	GO:0034654_nucleobase, nucleoside, nucleotide and nucleic acid biosynthetic process	38	2.22482	0.00376454	A9S0U7, A9U091, A9TQN0, A9REW5, A9REY5, Q6YXR2, A9T9F0, A9T281, A9RVW0, A9TR52, A9TDQ8, Q1XGA4, A9TZH0, A9T4T4, A9SXC7, A9TIB7, A9SRI3, A9RL02, A9U0N9, A9SUA2, A9TQE5, A9RZK8, A9RY84, A9T278, A9SGZ0, A9S752, Q6YXK3, A9T3U0, Q6YXK2, A9SJK8, A9SY94, A9SIR5, A9RGW5, A9RFQ0, A9T8Q3, P80658	878	201	7419	1.59749	0.892368	0.0463193	5.40722
GOTERM_BP_FAT	GO:0034404_nucleobase, nucleoside and nucleotide biosynthetic process	38	2.22482	0.00376454	A9S0U7, A9U091, A9TQN0, A9REW5, A9REY5, Q6YXR2, A9T9F0, A9T281, A9RVW0, A9TR52, A9TDQ8, Q1XGA4, A9TZH0, A9T4T4, A9SXC7, A9TIB7, A9SRI3, A9RL02, A9U0N9, A9SUA2, A9TQE5, A9RZK8, A9RY84, A9T278, A9SGZ0, A9S752, Q6YXK3, A9T3U0, Q6YXK2, A9SJK8, A9SY94, A9SIR5, A9RGW5, A9RFQ0, A9T8Q3, P80658	878	201	7419	1.59749	0.892368	0.0463193	5.40722
GOTERM_BP_FAT	GO:0046034_ATP metabolic process	26	1.52225	0.00389433	A9U091, A9TQN0, A9REY5, Q6YXR2, A9T9F0, A9RVW0, A9T281, A9TDQ8, Q1XGA4, A9SXC7, A9SRI3, A9U0N9, A9SUA2, A9TQE5, A9RZK8, A9RY84, A9T278, Q6YXK3, Q6YXK2, A9SJK8, A9SY94, A9SIR5, A9RGW5, A9RFQ0, P80658, A9T8Q3	878	122	7419	1.8008	0.900345	0.0469068	5.5887
GOTERM_BP_FAT	GO:0006754_ATP biosynthetic process	26	1.52225	0.00389433	A9U091, A9TQN0, A9REY5, Q6YXR2, A9T9F0, A9RVW0, A9T281, A9TDQ8, Q1XGA4, A9SXC7, A9SRI3, A9U0N9, A9SUA2, A9TQE5, A9RZK8, A9RY84, A9T278, Q6YXK3, Q6YXK2, A9SJK8, A9SY94, A9SIR5, A9RGW5, A9RFQ0, P80658, A9T8Q3	878	122	7419	1.8008	0.900345	0.0469068	5.5887
ATP synthase activity	Enrichment Score: 3.35
Category	Term	Count	%	PValue	Genes	List Total	Pop Hits	Pop Total	Fold Enrichment	Bonferroni	Benjamini	FDR
GOTERM_MF_FAT	GO:0046933_hydrogen ion transporting ATP synthase activity, rotational mechanism	16	0.936768	5.13041e-07	A9SXC7, A9U091, A9SUA2, A9TQE5, A9REY5, Q6YXR2, A9RY84, A9T278, Q6YXK3, A9T281, Q6YXK2, A9SJK8, Q1XGA4, A9RGW5, A9RFQ0, P80658	1014	35	9988	4.5029	0.000255975	2.32731e-05	0.000738589
GOTERM_MF_FAT	GO:0019829_cation-transporting ATPase activity	17	0.995316	4.41261e-05	A9SXC7, A9U091, A9TQN0, A9SUA2, A9TQE5, A9REY5, Q6YXR2, A9RZK8, A9RY84, A9T278, Q6YXK3, A9T281, A9SJK8, Q1XGA4, A9RGW5, A9RFQ0, P80658	1014	53	9988	3.15947	0.0217787	0.00157158	0.0635067
GOTERM_MF_FAT	GO:0046961_proton-transporting ATPase activity, rotational mechanism	15	0.87822	5.20413e-05	A9SXC7, A9U091, A9SUA2, A9TQE5, A9REY5, Q6YXR2, A9RY84, A9T278, Q6YXK3, A9T281, A9SJK8, Q1XGA4, A9RGW5, A9RFQ0, P80658	1014	43	9988	3.43608	0.025635	0.00172979	0.0748944
GOTERM_CC_FAT	GO:0045261_proton-transporting ATP synthase complex, catalytic core F(1)	13	0.761124	0.000297856	A9SXC7, A9U091, A9SUA2, A9TQE5, A9REY5, Q6YXR2, A9RY84, A9T278, Q6YXK3, A9T281, Q1XGA4, A9RFQ0, P80658	492	25	2903	3.06821	0.0510797	0.00348926	0.364894
GOTERM_BP_FAT	GO:0006818_hydrogen transport	22	1.28806	0.000584243	A9SXC7, A9SRI3, A9U091, A9SUA2, A9TQE5, A9REY5, A9TWH1, Q6YXR2, A9TWH0, A9RY84, A9T278, Q6YXK3, A9T281, Q6YXK2, A9SJK8, Q1XGA4, A9RRP0, A9RGW5, A9SIT9, A9RFQ0, A9U2Q2, P80658	878	84	7419	2.21307	0.292055	0.00859755	0.857651
GOTERM_BP_FAT	GO:0015992_proton transport	22	1.28806	0.000584243	A9SXC7, A9SRI3, A9U091, A9SUA2, A9TQE5, A9REY5, A9TWH1, Q6YXR2, A9TWH0, A9RY84, A9T278, Q6YXK3, A9T281, Q6YXK2, A9SJK8, Q1XGA4, A9RRP0, A9RGW5, A9SIT9, A9RFQ0, A9U2Q2, P80658	878	84	7419	2.21307	0.292055	0.00859755	0.857651
GOTERM_BP_FAT	GO:0006119_oxidative phosphorylation	21	1.22951	0.00531917	A9SXC7, A9SRI3, A9U091, A9TET2, A9SUA2, A9TQE5, A9REY5, Q6YXR2, A9RY84, A9T278, A9RU38, Q6YXK3, A9T281, Q6YXK2, A9SJK8, Q1XGA4, A9RVX0, A9RGW5, A9RK67, A9RFQ0, P80658	878	93	7419	1.90804	0.957234	0.0623016	7.55967
GOTERM_CC_FAT	GO:0045259_proton-transporting ATP synthase complex	14	0.819672	0.00549618	A9SXC7, A9U091, A9SUA2, A9TQE5, A9REY5, Q6YXR2, A9RY84, A9T278, Q6YXK3, A9T281, Q6YXK2, Q1XGA4, A9RFQ0, P80658	492	37	2903	2.23259	0.620915	0.0588236	6.53947
GOTERM_BP_FAT	GO:0015986_ATP synthesis coupled proton transport	17	0.995316	0.00995718	A9SXC7, A9SRI3, A9U091, A9SUA2, A9TQE5, A9REY5, Q6YXR2, A9RY84, A9T278, Q6YXK3, A9T281, Q6YXK2, A9SJK8, Q1XGA4, A9RGW5, A9RFQ0, P80658	878	73	7419	1.96778	0.997299	0.109493	13.713
GOTERM_BP_FAT	GO:0015985_energy coupled proton transport, down electrochemical gradient	17	0.995316	0.00995718	A9SXC7, A9SRI3, A9U091, A9SUA2, A9TQE5, A9REY5, Q6YXR2, A9RY84, A9T278, Q6YXK3, A9T281, Q6YXK2, A9SJK8, Q1XGA4, A9RGW5, A9RFQ0, P80658	878	73	7419	1.96778	0.997299	0.109493	13.713
Tetrapyrrole metabolic process	Enrichment Score: 3.23
Category	Term	Count	%	PValue	Genes	List Total	Pop Hits	Pop Total	Fold Enrichment	Bonferroni	Benjamini	FDR
GOTERM_BP_FAT	GO:0033014_tetrapyrrole biosynthetic process	16	0.936768	0.000352715	A9RV73, A9RPK3, A9U2X5, A9SP49, A9REQ5, A9RU25, A9RL92, A9ST97, A9RJD1, A9TWL7, A9S6G2, A9SST2, A9TFG3, A9SD10, Q6YXN5	878	49	7419	2.75915	0.188192	0.00593919	0.518598
GOTERM_BP_FAT	GO:0033013_tetrapyrrole metabolic process	16	0.936768	0.000568828	A9RV73, A9RPK3, A9U2X5, A9SP49, A9REQ5, A9RU25, A9RL92, A9ST97, A9RJD1, A9TWL7, A9S6G2, A9SST2, A9TFG3, A9SD10, Q6YXN5	878	51	7419	2.65094	0.285572	0.00881025	0.83511
GOTERM_BP_FAT	GO:0006779_porphyrin biosynthetic process	14	0.819672	0.000593866	A9RV73, A9RPK3, A9U2X5, A9SP49, A9RU25, A9REQ5, A9RJD1, A9TWL7, A9S6G2, A9SST2, A9TFG3, A9SD10, Q6YXN5	878	41	7419	2.88533	0.296072	0.00852635	0.871719
GOTERM_BP_FAT	GO:0006778_porphyrin metabolic process	14	0.819672	0.000984544	A9RV73, A9RPK3, A9U2X5, A9SP49, A9RU25, A9REQ5, A9RJD1, A9TWL7, A9S6G2, A9SST2, A9TFG3, A9SD10, Q6YXN5	878	43	7419	2.75113	0.441305	0.0137651	1.44132
Vitamin binding	Enrichment Score: 2.90
Category	Term	Count	%	PValue	Genes	List Total	Pop Hits	Pop Total	Fold Enrichment	Bonferroni	Benjamini	FDR
GOTERM_MF_FAT	GO:0019842_vitamin binding	30	1.75644	0.000414766	A9SXD7, A9TNZ8, A9SH82, A9SBK7, A9RNQ2, A9RWB7, A9RHR6, A9U4V4, A9RGP9, A9RJQ8, A9SEU2, A9TAP8, A9RLL8, A9TXJ4, A9TG09, A9SC63, A9T736, A9TV75, A9REF1, A9TX48, A9RQ31, A9RWH6, A9RL92, A9RGQ0, A9TQS1, A9SUK3, A9RZ64, A9RMZ3, A9RMD3, A9TW32	1014	149	9988	1.98324	0.186989	0.00980925	0.595456
INTERPRO	IPR015421:Pyridoxal phosphate-dependent transferase, major region, subdomain 1	19	1.11241	0.000772618	A9SXD7, A9TNZ8, A9SBK7, A9SH82, A9RNQ2, A9TG09, A9RWB7, A9T736, A9SC63, A9REF1, A9RQ31, A9TX48, A9U4V4, A9RL92, A9TQS1, A9SUK3, A9RLL8, A9RZ64, A9TW32	1468	93	17208	2.39483	0.693271	0.0573776	1.27895
GOTERM_MF_FAT	GO:0030170_pyridoxal phosphate binding	23	1.3466	0.00277227	A9SXD7, A9TXJ4, A9TNZ8, A9SBK7, A9SH82, A9RNQ2, A9RWB7, A9TG09, A9T736, A9SC63, A9REF1, A9TX48, A9RQ31, A9U4V4, A9RL92, A9SEU2, A9TQS1, A9TAP8, A9SUK3, A9RLL8, A9RZ64, A9RMD3, A9TW32	1014	116	9988	1.95304	0.749748	0.0437029	3.9178
GOTERM_MF_FAT	GO:0070279_vitamin B6 binding	23	1.3466	0.00277227	A9SXD7, A9TXJ4, A9TNZ8, A9SBK7, A9SH82, A9RNQ2, A9RWB7, A9TG09, A9T736, A9SC63, A9REF1, A9TX48, A9RQ31, A9U4V4, A9RL92, A9SEU2, A9TQS1, A9TAP8, A9SUK3, A9RLL8, A9RZ64, A9RMD3, A9TW32	1014	116	9988	1.95304	0.749748	0.0437029	3.9178
ABC transporter	Enrichment Score: 2.34
Category	Term	Count	%	PValue	Genes	List Total	Pop Hits	Pop Total	Fold Enrichment	Bonferroni	Benjamini	FDR
INTERPRO	IPR001140:ABC transporter, transmembrane region	11	0.644028	0.00154971	A9SUU8, A9TGR0, A9TKP2, A9RAU2, A9RC02, A9U052, A9U4V1, A9U0H3, A9TV53, A9TGD4, A9TWW4	1468	40	17208	3.22357	0.906645	0.106779	2.5498
INTERPRO	IPR017940:ABC transporter integral membrane type 1	11	0.644028	0.00641115	A9SUU8, A9TGR0, A9TKP2, A9RAU2, A9RC02, A9U052, A9U4V1, A9U0H3, A9TV53, A9TGD4, A9TWW4	1468	48	17208	2.68631	0.999946	0.33619	10.1577
COG_ONTOLOGY	Defense mechanisms	10	0.58548	0.00943567	A9SUU8, A9TGR0, A9TKP2, A9RAU2, A9RC02, A9U052, A9U4V1, A9U0H3, A9TGD4, A9TWW4	178	45	2146	2.67915	0.275545	0.275545	7.99911
