# Supplementary material for: Specific pools of endogenous peptides are present in gametophore, protonema, and protoplast cells of the moss Physcomitrella patens
Source: BMC Plant Biol. 2015 Mar 15;15:87. doi: 10.1186/s12870-015-0468-7 (PMC4365561; doi:10.1186/s12870-015-0468-7)
Supplement: Additional file 12: — Differentially expressed (DE) genes in protoplasts compared to protonemata. [file 12870_2015_468_MOESM12_ESM.xlsx]

## Sheet: Лист1
Additional file 12. Differentially expressed (DE) genes in protoplasts compared to protonemata.
List of DE Physcomitrella patens genes along with measured RPKM for all repetitions and median values for protoplasta and protonema as well as homologues from Arabidopsis thaliana
Gene ID - gene unique number in Physcomitrella patens genome annotation
AC - unique number in the UniProtKB database for the corresponding protein
TAIR ID - possible homologue gene of Arabidopsis thaliana; the results of BLAST homology analysis against the protein database of Arabidopsis thaliana
Gene Name - name of Arabidopsis thaliana homologue gene
Gene definition - known function of Arabidopsis thaliana homologue gene
Log fold change - the ratio (in log scale) of the protoplast median to the protonema median
p-value, FDR - probability values of the significance of the observed fold change with the available data of run and technical repetitions
Up/Down - up-regulated genes (1), down-regulated genes (-1)
Median - median value across all run and technical repetitions
Gene ID	AC	TAIR ID	Gene name	Gene definition	Log fold change	p-value	FDR	Up/Down	Protonema run1	Protonema run 2 bio 1	Protonema run 2 bio 2 tech 1	Protonema run 2 bio 2 tech 2	Protoplast run1	Protoplast run 2 bio 1	Protoplast run 2 bio 2 tech 1	Protoplast run 2 bio 2 tech 2	protonema median	protoplast median
Pp1s19_40V6					10.172	0.0002	0.0006374	1	0.332301	0.225442	17.1206	0.402933	30.9803	549.958	298.272	672.318	0.367617	424.115
Pp1s73_108V6	A9SFK9				8.26165	5e-05	0.000175663	1	0.341628	0.122627	0.0713468	0.0382414	1.88926	39.9325	22.73	36.8015	0.0969869	29.7657
Pp1s551_8V6					7.8414	5e-05	0.000175663	1	1.74838	1.41952	1.18638	1.48236	5.36192	485.972	320.294	345.251	1.45094	332.772
Pp1s113_155V6					7.75286	0.00675	0.0151606	1	0.755835	0.172733	0.046484	0.0740823	4.01743	34.2827	22.6459	30.5913	0.123408	26.6186
Pp1s17_263V6					7.16996	5e-05	0.000175663	1	2.92787	0.101075	0.731505	0.196036	69.8899	181.316	63.679	62.9831	0.46377	66.7844
Pp1s51_250V6	A9S6D3	AT5G06070	RAB,RBE	C2H2 and C2HC zinc fingers superfamily protein	7.11485	0.007	0.015663	1	0	0.54276	0	0.103762	1.24142	13.3611	10.5864	3.7957	0.051881	7.19105
Pp1s63_130V6		AT5G07280	EMS1,EXS	Leucine-rich repeat transmembrane protein kinase	6.92073	0.0009	0.00250966	1	0.0218273	0.0666358	0.0370332	0.0198496	0.621071	14.5016	3.74972	3.38162	0.0294303	3.56567
Pp1s23_315V6	A9RR96	AT5G50600	ATHSD1,HSD1	hydroxysteroid dehydrogenase 1	6.88754	5e-05	0.000175663	1	0.992233	0.184698	0.729815	0.330109	54.7784	46.2877	77.2551	70.7178	0.529962	62.7481
Pp1s2_335V6	A9RD08	AT3G27020	YSL6	YELLOW STRIPE like 6	6.86208	5e-05	0.000175663	1	3.76293	1.58505	1.09483	1.41568	130.062	235.148	171.317	177.757	1.50036	174.537
Pp1s201_58V6	A9TC00	AT1G12260	ANAC007,EMB2749,NAC007,VND4	NAC 007	6.77114	5e-05	0.000175663	1	0.660648	2.00894	0.690095	0.600803	8.86647	87.4922	71.076	76.4565	0.675371	73.7662
Pp1s77_290V6	A9SGX6	AT1G53540		HSP20-like chaperones superfamily protein	6.765	5e-05	0.000175663	1	3.47102	1.38924	1.98059	2.37837	37.754	563.958	234.588	239.49	2.17948	237.039
Pp1s54_131V6	A9S7K5				6.67151	0.0005	0.00147079	1	0.496315	0.101014	0	0	2.45284	8.28878	4.51398	5.78294	0.050507	5.14846
Pp1s503_9V6	A9U494				6.56982	5e-05	0.000175663	1	2.11217	0.551139	0.551338	0.197009	1.54105	74.3032	30.4298	102.027	0.551238	52.3665
Pp1s1_310V6	A9RB81	AT1G65295			6.54203	5e-05	0.000175663	1	0.282042	0.222071	0.185125	0.0990282	1.29104	18.7519	19.5633	19.1928	0.203598	18.9723
Pp1s135_3V6		AT1G13280	AOC4	allene oxide cyclase 4	6.51449	5e-05	0.000175663	1	0.908864	0.804262	0.402276	0.359363	15.7417	64.9419	45.3638	65.9779	0.603269	55.1529
Pp1s2_211V6	A9RCV6				6.38361	5e-05	0.000175663	1	6.34646	0.907674	0.969923	1.24791	33.086	95.7357	89.4417	114.556	1.10892	92.5887
Pp1s114_7V6	A9SSM0	AT3G54140	ATPTR1,PTR1	peptide transporter 1	6.37948	5e-05	0.000175663	1	0.537147	1.78042	2.05507	1.38803	135.419	201.681	128.373	122.404	1.58422	131.896
Pp1s158_96V6	A9T393	AT2G30490	ATC4H,C4H,CYP73A5,REF3	cinnamate-4-hydroxylase	6.30054	5e-05	0.000175663	1	0.508285	0.206361	0.172028	0.230527	7.1746	15.2764	19.1602	19.3434	0.218444	17.2183
Pp1s227_75V6	A9TGU5	AT5G41080		PLC-like phosphodiesterases superfamily protein	6.2588	5e-05	0.000175663	1	0.662297	0.212827	0.118278	0.443782	7.71577	23.5244	26.7554	36.776	0.328304	25.1399
Pp1s39_376V6	A9S0M6	AT3G14880			6.24079	0.00065	0.00186807	1	1.2744	0.136515	0	0.121996	19.2865	12.5005	7.04932	4.98117	0.129255	9.77491
Pp1s30_201V6	A9RV39				6.23979	5e-05	0.000175663	1	0.660769	0.415055	0.276803	0.303143	1.89351	36.6935	24.5513	29.7249	0.359099	27.1381
Pp1s172_79V6	A9T6C2	AT3G13226		regulatory protein RecX family protein	-6.19044	0.00125	0.00337486	-1	150.761	83.4907	47.6212	50.7427	1.06071	0.244897	1.49966	0.777322	67.1167	0.919016
Pp1s336_70V6	A9TVM3	AT2G33320		Calcium-dependent lipid-binding (CaLB domain) family protein	6.16271	5e-05	0.000175663	1	1.43695	1.26158	1.51845	1.07619	61.4363	146.959	82.5716	110.753	1.34926	96.6623
Pp1s199_50V6	A9SIM6	AT2G44940		Integrase-type DNA-binding superfamily protein	6.13907	5e-05	0.000175663	1	0.490605	0.461195	1.15256	0.962992	54.9355	57.7204	37.9849	47.5087	0.726799	51.2221
Pp1s112_212V6	A9SSD0				6.0999	0.00405	0.00966987	1	1.54306	0.210395	0	1.96147	0.77576	53.2874	66.9801	68.4917	0.876727	60.1337
Pp1s145_104V6					6.08334	0.0143	0.029442	1	0.360236	0.175134	0.291966	0.371148	42.9379	24.4958	2.8155	19.7273	0.326101	22.1116
Pp1s257_83V6	A9TLD0	AT5G56110	AtMYB103,ATMYB80,MS188,MYB103	myb domain protein 103	6.05135	0.01755	0.0352813	1	0.260488	0.106034	0	0.0947567	6.7879	7.94407	6.5283	6.27041	0.100395	6.6581
Pp1s73_118V6	A9SFL1	AT2G42660		Homeodomain-like superfamily protein	6.04182	5e-05	0.000175663	1	0.953124	0.43124	0.25932	0.48648	16.4868	33.1937	30.5836	29.8779	0.45886	30.2308
Pp1s210_60V6	A9TDR2	AT1G68480	JAG	C2H2 and C2HC zinc fingers superfamily protein	6.02243	5e-05	0.000175663	1	0.702145	0.512156	0.599488	0.513028	2.79628	31.7495	40.5671	51.3159	0.556258	36.1583
Pp1s141_4V6	A9SZ79				5.98207	5e-05	0.000175663	1	0.770317	0.293966	0.326747	0	6.48918	18.4116	20.8235	27.6171	0.310356	19.6176
Pp1s68_248V6	A9SDS0	AT2G38300		myb-like HTH transcriptional regulator family protein	5.9719	5e-05	0.000175663	1	4.21131	1.34398	1.1203	1.32115	14.9789	76.7665	90.5118	92.1796	1.33256	83.6392
Pp1s37_353V6	A9RZK1	AT1G65330	AGL37,PHE1	MADS-box transcription factor family protein	5.96043	5e-05	0.000175663	1	0.926764	0.725475	1.08861	1.2318	15.2138	88.6897	54.7519	70.742	1.00769	62.7469
Pp1s169_173V6	A9T5S9				5.95389	0.01975	0.0390833	1	0.112631	0.106628	0.116468	1.36643	25.0265	6.70539	3.37818	7.49575	0.114549	7.10057
Pp1s339_62V6					5.93743	0.01055	0.0225582	1	1.75147	3.08293	43.522	2.2509	342.848	263.67	1.32751	63.2072	2.66691	163.439
Pp1s23_336V6		AT4G10465		Heavy metal transport/detoxification superfamily protein	5.90803	5e-05	0.000175663	1	3.17832	2.0215	1.34815	1.62585	15.2465	172.486	110.408	108.606	1.82368	109.507
Pp1s105_201V6	A9SQW9	AT5G57150		basic helix-loop-helix (bHLH) DNA-binding superfamily protein	5.88316	5e-05	0.000175663	1	1.39749	0.294238	0.163525	0.262945	1.51554	21.2279	17.3365	15.549	0.278591	16.4428
Pp1s196_41V6	A9TAV8	AT5G37475		Translation initiation factor eIF3 subunit	5.87873	5e-05	0.000175663	1	1.1917	1.52	1.87491	1.81175	10.7036	214.074	107.485	88.5556	1.66587	98.0203
Pp1s105_193V6	A9SQW7	AT2G17230	EXL5	EXORDIUM like 5	5.86583	5e-05	0.000175663	1	0.379526	0.272619	0.378774	0.243637	1.37075	19.6682	18.3187	21.7812	0.325696	18.9934
Pp1s177_55V6	A9T790	AT3G14940	ATPPC3,PPC3	phosphoenolpyruvate carboxylase 3	5.86142	5e-05	0.000175663	1	0.0892046	0.242077	0	0.135207	0.623437	13.0265	7.03141	6.01552	0.112206	6.52346
Pp1s330_27V6	A9TUZ2				5.81733	0.00565	0.0129572	1	0.0447254	0	0.15177	0.0813478	0.803772	4.43836	3.6158	3.49328	0.0630366	3.55454
Pp1s154_1V6	A9T2C1				5.80849	5e-05	0.000175663	1	2.0649	0.988867	0.618265	1.21508	26.7403	55.2705	68.2474	78.0737	1.10197	61.7589
Pp1s15_238V6					5.79173	5e-05	0.000175663	1	0.250699	0.306147	0.680572	0.273587	4.80574	18.4463	15.8087	16.3067	0.289867	16.0577
Pp1s181_11V6	A9T7Z1	AT1G71691		GDSL-like Lipase/Acylhydrolase superfamily protein	5.74017	0.00665	0.0149595	1	0.757981	0.719893	0	0.275717	7.86815	23.0994	30.1177	36.6729	0.497805	26.6086
Pp1s47_285V6		AT1G13400	JGL,NUB	C2H2 and C2HC zinc fingers superfamily protein	5.72792	0.01795	0.0359681	1	0	0.116535	0.194296	0.208282	0.600242	19.679	6.9434	9.53068	0.155415	8.23704
Pp1s83_10V6	A9SIM6	AT4G32800		Integrase-type DNA-binding superfamily protein	5.69749	5e-05	0.000175663	1	0.402806	0.328629	0.274057	0.142796	15.4127	19.7914	10.9092	15.863	0.301343	15.6379
Pp1s20_230V6	A9RPH3				5.67065	5e-05	0.000175663	1	2.27162	0.145895	0.309997	0.335482	13.8769	10.165	19.002	19.4959	0.322739	16.4395
Pp1s49_96V6	A9S594	AT3G04120	GAPC,GAPC-1,GAPC1	glyceraldehyde-3-phosphate dehydrogenase C subunit 1	5.592	5e-05	0.000175663	1	0.273651	0.36361	0.346419	0.417777	8.37669	21.5804	18.8625	15.3855	0.355015	17.124
Pp1s147_139V6	A9T0T5				5.56203	0.0001	0.000335712	1	1.04118	0.21191	0	1.32561	2.02706	28.4765	30.7233	46.9264	0.626545	29.5999
Pp1s235_126V6	A9TI51	AT4G18170	ATWRKY28,WRKY28	WRKY DNA-binding protein 28	5.56091	5e-05	0.000175663	1	0.536173	0.128384	0.107026	0.11473	1.36978	4.04591	9.30677	7.43059	0.121557	5.73825
Pp1s81_191V6	A9SI14	AT2G44340		VQ motif-containing protein	5.51662	5e-05	0.000175663	1	0.436102	0.147933	0.123322	0.132242	3.86423	5.10175	8.0796	7.7244	0.140087	6.41308
Pp1s252_60V6	A9TKN9	AT3G62110		Pectin lyase-like superfamily protein	5.51614	5e-05	0.000175663	1	0.481953	0.335393	0.369443	0.359664	0.733691	13.119	26.59	20.2478	0.364553	16.6834
Pp1s210_74V6		AT1G13400	JGL,NUB	C2H2 and C2HC zinc fingers superfamily protein	5.51534	0.0165	0.0334307	1	0	0.28706	0	0.17102	1.05612	3.64133	4.18088	4.33419	0.08551	3.91111
Pp1s1_649V6	A9RBR6	AT4G14716	ARD1,ATARD1	acireductone dioxygenase 1	5.49044	5e-05	0.000175663	1	0.082011	0.166927	0.139155	0.372947	0.184244	5.25839	11.1003	8.50186	0.153041	6.88013
Pp1s403_41V6	A9U0L2	AT3G53110	LOS4	P-loop containing nucleoside triphosphate hydrolases superfamily protein	5.48464	5e-05	0.000175663	1	10.5234	0.489522	12.0789	0.313417	136.313	264.929	284.028	228.18	5.50646	246.554
Pp1s129_62V6					5.4776	0.02485	0.0476769	1	1.59322	0.34895	0	0.392082	5.2052	21.5885	15.5428	17.4758	0.370516	16.5093
Pp1s87_98V6	A9SK93	AT1G19210		Integrase-type DNA-binding superfamily protein	5.44742	5e-05	0.000175663	1	19.2817	5.38438	5.00651	6.01465	155.963	195.665	312.38	301.734	5.69951	248.7
Pp1s56_122V6	A9S8J5	AT1G24620		EF hand calcium-binding protein family	5.42019	5e-05	0.000175663	1	5.00788	2.65437	3.25162	3.14587	58.0843	129.882	171.57	144.054	3.19874	136.968
Pp1s174_56V6	A9T6N4	AT5G67550			5.41947	5e-05	0.000175663	1	3.84729	4.59224	4.22089	3.10418	83.9999	155.992	189.309	191.859	4.03409	172.65
Pp1s29_229V6					5.40256	5e-05	0.000175663	1	1.48896	0.292463	0.30365	0.489161	11.5925	17.9373	15.598	21.4587	0.396405	16.7676
Pp1s23_317V6					5.37124	5e-05	0.000175663	1	4.23493	2.10227	0.350505	0.187868	24.5956	51.0008	57.6184	50.5214	1.22639	50.7611
Pp1s388_5V6	A9TZM7				5.357	5e-05	0.000175663	1	0.745986	0.233585	1.36307	0.521855	1.97658	21.1113	30.8503	31.1532	0.63392	25.9808
Pp1s317_29V6					5.34948	5e-05	0.000175663	1	12.08	1.93351	1.188	3.8468	60.2496	110.948	152.929	124.722	2.89015	117.835
Pp1s92_14V6	A9SLT6	AT5G57110	ACA8,AT-ACA8	autoinhibited Ca2+ -ATPase, isoform 8	5.33464	5e-05	0.000175663	1	0.297687	0.29082	0.242438	0.281549	2.90671	15.1884	11.0223	12.0751	0.286184	11.5487
Pp1s77_308V6	A9SGY0	AT5G04770	ATCAT6,CAT6	cationic amino acid transporter 6	5.3175	5e-05	0.000175663	1	0.807584	0.975928	1.02766	0.459018	41.7636	40.9258	30.196	28.5654	0.891756	35.5609
Pp1s45_30V6	A9S399	AT3G61320		Bestrophin-like protein	5.29484	5e-05	0.000175663	1	10.2353	1.68907	2.1121	1.38364	27.6534	57.2467	91.9721	95.4571	1.90058	74.6094
Pp1s204_27V6	A9TCI5	AT5G55250	IAMT1	IAA carboxylmethyltransferase 1	5.26176	5e-05	0.000175663	1	0.127005	0.0646231	0.323232	0.346501	0.285306	9.29923	8.08578	9.18806	0.225118	8.63692
Pp1s61_230V6	A9SB02	AT1G19210		Integrase-type DNA-binding superfamily protein	5.24724	0.00015	0.000489418	1	0.228524	0.316182	0.13179	0.211916	4.42041	4.79408	12.7162	11.9347	0.22022	8.36439
Pp1s226_76V6		AT1G78550		2-oxoglutarate (2OG) and Fe(II)-dependent oxygenase superfamily protein	5.22519	5e-05	0.000175663	1	3.63853	0.750604	0.703857	1.18817	4.95367	46.1781	35.2133	37.3082	0.969387	36.2608
Pp1s347_19V6	A9TWI5				5.22036	5e-05	0.000175663	1	4.28379	1.26123	2.3876	1.8315	267.252	80.7506	76.541	66.339	2.10955	78.6458
Pp1s70_10V6	A9SE89	AT5G48740		Leucine-rich repeat protein kinase family protein	-5.20993	5e-05	0.000175663	-1	22.3678	18.4789	17.9364	6.78343	0.34099	0.400798	0.920374	0.583074	18.2077	0.491936
Pp1s67_144V6	A9SD92	AT2G33710		Integrase-type DNA-binding superfamily protein	5.2078	5e-05	0.000175663	1	5.97122	3.71322	3.74206	3.37388	78.1797	120.367	155.162	179.035	3.72764	137.764
Pp1s313_49V6	A9TTC5				5.18136	0.00035	0.00106294	1	4.03137	0	2.73599	8.79885	45.8844	173.683	101.033	144.531	3.38368	122.782
Pp1s119_27V6	A9SU52	AT1G04560		AWPM-19-like family protein	5.18123	5e-05	0.000175663	1	1.09276	0.384279	0.64074	0.158958	23.6551	24.7466	13.3111	13.5359	0.512509	18.5955
Pp1s315_29V6	A9TTL0	AT2G30490	ATC4H,C4H,CYP73A5,REF3	cinnamate-4-hydroxylase	5.16445	5e-05	0.000175663	1	1.22543	0.995479	1.2071	0.889307	19.8621	32.278	49.9755	46.7144	1.10129	39.4962
Pp1s460_9V6	A9U386				5.16408	5e-05	0.000175663	1	0.550031	2.39647	1.52762	1.36466	2.92149	40.5807	74.4765	63.1205	1.44614	51.8506
Pp1s18_125V6	A9RN45	AT5G15710		Galactose oxidase/kelch repeat superfamily protein	5.15537	5e-05	0.000175663	1	0.954969	0.86384	0.540095	0.868462	6.27685	47.1267	29.8093	31.9275	0.866151	30.8684
Pp1s130_290V6		AT1G59820	ALA3	aminophospholipid ATPase 3	5.15029	5e-05	0.000175663	1	0.924309	0.557404	0.348503	0.498121	2.05074	14.7212	26.4767	22.764	0.527763	18.7426
Pp1s66_95V6	A9SCQ8				5.14148	0.01785	0.0358014	1	0.771379	0.194701	0	0.231981	8.74889	12.9974	6.05029	6.31181	0.213341	7.53035
Pp1s246_100V6	A9TJV1	AT3G24100		Uncharacterised protein family SERF	5.1278	5e-05	0.000175663	1	3.77515	0.875521	0.729864	0.391203	3.57189	38.8198	29.4204	26.7105	0.802692	28.0654
Pp1s257_22V6	A9TE56	AT1G12860	ICE2,SCRM2	basic helix-loop-helix (bHLH) DNA-binding superfamily protein	5.11568	0.00415	0.00987373	1	0.918267	3.90327	0.226984	0.304144	14.2113	28.1717	2.29815	30.8407	0.611206	21.1915
Pp1s87_107V6		AT1G27100		Actin cross-linking protein	5.11556	0.00065	0.00186807	1	0.376706	0.255569	0.213051	0.228388	5.54756	10.7893	7.61366	9.16445	0.241978	8.38906
Pp1s13_294V6	A9RJX4				5.11222	0.00485	0.0113255	1	0.694157	0.941875	0	0	4.67809	21.8417	12.1591	11.8508	0.347079	12.005
Pp1s24_105V6	A9RRK2	AT3G44380		Late embryogenesis abundant (LEA) hydroxyproline-rich glycoprotein family	5.1062	5e-05	0.000175663	1	0.678086	0.258793	0.143813	0.616661	1.96754	25.0287	17.1311	13.0234	0.437727	15.0772
Pp1s142_73V6					5.10141	0.0028	0.00696293	1	0	0	23.5805	113.751	416.273	571.852	393.25	249.131	11.7903	404.762
Pp1s503_8V6	A9TZN6				5.07862	5e-05	0.000175663	1	0.684844	0.506857	1.05633	0.226475	8.11178	17.6307	24.9146	22.6395	0.595851	20.1351
Pp1s160_12V6	A9SD92	AT5G61890		Integrase-type DNA-binding superfamily protein	5.07029	5e-05	0.000175663	1	7.13883	3.08842	3.15975	2.57177	26.9603	104.674	105.25	127.263	3.12409	104.962
Pp1s194_151V6					5.06445	5e-05	0.000175663	1	2.94403	1.48051	1.27743	0.901386	124.5	51.4815	40.8046	40.6221	1.37897	46.1431
Pp1s21_330V6	A9RQ64	AT5G54380	THE1	protein kinase family protein	5.04916	0.0171	0.0344822	1	0.405114	0.123676	0	0.110522	4.06428	11.2393	3.52127	3.68981	0.117099	3.87704
Pp1s1_844V6					5.03537	0.00195	0.00503545	1	0.363369	8.74698	0.959038	0.0734341	21.8673	50.7003	19.547	21.5	0.661204	21.6837
Pp1s107_87V6	A9SR84	AT1G44100	AAP5	amino acid permease 5	5.01634	5e-05	0.000175663	1	11.7996	6.7909	5.63395	5.23106	206.151	217.283	193.992	195.974	6.21242	201.062
Pp1s34_240V6	A9RXK7	AT2G42040			5.00682	5e-05	0.000175663	1	1.58732	0.827123	2.57949	1.28938	27.3358	91.7135	49.8119	42.6789	1.43835	46.2454
Pp1s74_214V6	A9S6M1	AT5G07590		Transducin/WD40 repeat-like superfamily protein	-4.9964	0.00065	0.00186807	-1	2.117	4.56595	5.25381	3.62059	0.0946399	0.076477	0.255445	0.161829	4.09327	0.128234
Pp1s66_143V6	A9SCT3	AT5G66950		Pyridoxal phosphate (PLP)-dependent transferases superfamily protein	4.99167	5e-05	0.000175663	1	2.40309	1.83872	1.16494	1.34739	17.7509	64.2866	46.8163	54.5522	1.59305	50.6842
Pp1s111_87V6	A9SS29	AT2G40260		Homeodomain-like superfamily protein	4.97585	5e-05	0.000175663	1	6.74358	3.46663	2.4268	2.0276	49.9768	155.689	79.6876	105.771	2.94672	92.7293
Pp1s1_798V6	A9RC04	AT1G24620		EF hand calcium-binding protein family	4.96862	5e-05	0.000175663	1	1.34775	0.391865	0.435563	0.466918	1.24948	9.32018	18.9379	21.2011	0.45124	14.129
Pp1s264_31V6					4.96486	0.0184	0.036744	1	35.317	30.8059	0	18.353	113.338	818.172	734.19	801.046	24.5794	767.618
Pp1s4_33V6	A9RE51	AT5G47150		YDG/SRA domain-containing protein	4.94716	5e-05	0.000175663	1	2.00315	1.70045	2.46501	2.20205	37.2189	63.6152	66.1115	68.659	2.1026	64.8633
Pp1s344_14V6	A9TWA4				4.92505	0.00085	0.00238405	1	0.0255468	0.415961	0.0866898	0.0464652	0.153036	2.47332	1.75552	2.28973	0.0665775	2.02263
Pp1s388_24V6					4.9082	5e-05	0.000175663	1	4.67008	2.55297	3.16387	2.4373	46.5019	84.9744	98.8623	86.686	2.85842	85.8302
Pp1s91_54V6	A9SLI6				4.89067	0.0249	0.0477598	1	0.0497072	0	0.0337351	0.0452045	0.245658	1.01061	1.3311	1.50378	0.0394698	1.17085
Pp1s213_25V6	A9TEA8	AT1G71250		GDSL-like Lipase/Acylhydrolase superfamily protein	4.8756	5e-05	0.000175663	1	19.1347	6.54428	6.29542	6.1221	147.859	218.46	158.467	220.124	6.41985	188.464
Pp1s70_104V6	A9SEC2	AT1G12260	ANAC007,EMB2749,NAC007,VND4	NAC 007	4.86969	5e-05	0.000175663	1	1.81984	2.06293	2.5796	2.26251	13.075	56.2018	73.7481	70.2582	2.16272	63.23
Pp1s41_314V6		AT3G25770	AOC2	allene oxide cyclase 2	4.86819	5e-05	0.000175663	1	49.691	37.3498	35.5917	32.777	1045.29	1145.82	990.292	1085.04	36.4708	1065.16
Pp1s39_411V6	A9S0P6	AT3G14360		alpha/beta-Hydrolases superfamily protein	4.84722	5e-05	0.000175663	1	15.8049	1.29631	1.681	1.58749	20.3134	34.4857	59.5961	72.8525	1.63424	47.0409
Pp1s22_257V6	A9RQJ2	AT5G27520	PNC2	peroxisomal adenine nucleotide carrier 2	4.83991	5e-05	0.000175663	1	10.0888	7.63249	9.60472	8.77032	110.286	270.4	320.34	255.842	9.18752	263.121
Pp1s32_70V6	A9RW50	AT3G18200		nodulin MtN21 /EamA-like transporter family protein	4.82908	5e-05	0.000175663	1	0.0337489	0.412134	0.114523	0.306918	0.0505427	8.65866	6.27535	5.70406	0.21072	5.98971
Pp1s314_12V6	A9TTG4	AT4G00290		Mechanosensitive ion channel protein	4.82224	5e-05	0.000175663	1	0.521227	0.326415	0.272111	0.291699	1.62123	8.24872	9.23801	9.85677	0.309057	8.74337
Pp1s79_184V6					4.81683	0.00015	0.000489418	1	6.33098	0	4.77409	5.11776	16.8557	182.178	136.487	142.31	4.94592	139.399
Pp1s164_82V6	A5Y5B0	AT4G33880	RSL2	ROOT HAIR DEFECTIVE 6-LIKE 2	4.81267	5e-05	0.000175663	1	2.92557	0.886299	1.07634	1.27312	2.2433	34.3301	31.6976	34.4994	1.17473	33.0139
Pp1s82_168V6	A9SIL9	AT2G40260		Homeodomain-like superfamily protein	4.79519	5e-05	0.000175663	1	0.101435	3.40062	1.51004	0.253358	8.1124	30.0461	18.9143	34.351	0.881699	24.4802
Pp1s78_96V6	A9SH38	AT3G22840	ELIP,ELIP1	Chlorophyll A-B binding family protein	4.7951	0.0001	0.000335712	1	0	0.794943	0	0.621598	0.511818	12.6441	8.8808	8.37672	0.310799	8.62876
Pp1s108_16V6		AT4G25835		P-loop containing nucleoside triphosphate hydrolases superfamily protein	4.77876	5e-05	0.000175663	1	6.59742	6.97961	6.45162	7.25927	152.459	142.409	220.238	250.144	6.78852	186.349
Pp1s196_69V6	A9RI87	AT3G22840	ELIP,ELIP1	Chlorophyll A-B binding family protein	4.77638	5e-05	0.000175663	1	1.22639	0.392364	0.436105	0.701247	17.0658	18.4468	14.1037	12.3414	0.568676	15.5847
Pp1s434_7V6	A9U2B3				4.76808	5e-05	0.000175663	1	4.87955	5.65304	5.79029	7.85729	50.6355	167.98	143.828	182.126	5.72166	155.904
Pp1s111_6V6	A9SRZ3	AT3G16310		mitotic phosphoprotein N\' end (MPPN) family protein	4.76784	5e-05	0.000175663	1	0.491822	1.365	0.606886	1.30115	9.64218	75.969	21.8686	30.1128	0.954018	25.9907
Pp1s69_127V6	A9SE17	AT4G27600	NARA5	pfkB-like carbohydrate kinase family protein	4.76279	5e-05	0.000175663	1	5.264	2.25535	2.81489	1.95757	54.4792	65.3017	73.6495	72.3469	2.53512	68.8243
Pp1s423_24V6					4.76219	5e-05	0.000175663	1	7.9779	10.6987	10.2674	12.7489	62.6063	348.857	276.999	291.96	10.4831	284.48
Pp1s295_15V6	A9TR75	AT5G66950		Pyridoxal phosphate (PLP)-dependent transferases superfamily protein	4.74183	5e-05	0.000175663	1	3.77079	1.07204	1.09307	1.67378	4.80136	50.4144	37.3542	36.6778	1.38342	37.016
Pp1s68_185V6	A9SDP2	AT4G11910			4.72149	5e-05	0.000175663	1	3.5005	4.27472	2.3757	5.09345	45.5837	94.4892	110.638	114.912	3.88761	102.564
Pp1s138_57V6					4.71736	5e-05	0.000175663	1	0.796527	0.480345	0.400432	0.482915	4.32973	34.6359	13.4516	11.8887	0.48163	12.6701
Pp1s194_15V6	A9TAL4	AT1G53540		HSP20-like chaperones superfamily protein	4.70758	5e-05	0.000175663	1	3.90488	3.06549	3.21804	2.73946	15.9566	269.363	78.471	85.7119	3.14176	82.0915
Pp1s322_19V6					4.6959	0.0078	0.017239	1	19.8303	0	22.4305	0	138.59	503.967	293.914	220.054	9.91515	256.984
Pp1s23_153V6		AT3G21420		2-oxoglutarate (2OG) and Fe(II)-dependent oxygenase superfamily protein	4.68449	5e-05	0.000175663	1	1.00916	1.77047	0.764136	1.23561	7.10395	59.7617	27.8082	29.9141	1.12238	28.8612
Pp1s220_29V6	A9TFI8				4.67145	5e-05	0.000175663	1	0.580442	1.19343	0.144751	0.478239	9.22952	11.2354	20.2939	15.7427	0.52934	13.489
Pp1s32_270V6	A9RWF5				4.66327	5e-05	0.000175663	1	4.27178	2.57609	1.07376	1.15106	80.7974	36.1877	47.6455	46.7958	1.86357	47.2206
Pp1s203_82V6	A9TCG6				4.661	5e-05	0.000175663	1	3.64015	1.83327	1.23211	1.75063	10.261	40.2369	50.4316	56.6426	1.79195	45.3342
Pp1s13_94V6	A9RJL6	AT5G64260	EXL2	EXORDIUM like 2	4.65908	5e-05	0.000175663	1	0.105023	1.01533	0.267287	0.907341	1.45487	14.6163	15.283	15.061	0.587314	14.8387
Pp1s88_155V6	A9SKM3				-4.65331	0.0007	0.0019982	-1	7.41254	1.4389	1.23587	1.4807	0.064168	0.0518532	0.259796	0	1.4598	0.0580106
Pp1s18_56V6	A9RN10	AT1G53540		HSP20-like chaperones superfamily protein	4.65064	5e-05	0.000175663	1	2.33801	3.42615	3.17351	2.46642	14.0057	176.671	69.9357	71.7272	2.81996	70.8314
Pp1s49_82V6	A9S586	AT2G39650		Protein of unknown function (DUF506)	-4.62468	0.0262	0.0498707	-1	1.45653	1.48223	2.39641	1.64583	0.396602	0.0534146	0	0.073382	1.56403	0.0633983
Pp1s49_64V6		AT2G30860	ATGSTF7,ATGSTF9,GLUTTR,GSTF9	glutathione S-transferase PHI 9	4.62146	5e-05	0.000175663	1	0.745539	3.02066	3.50442	2.9423	13.5815	69.4949	77.2825	95.5177	2.98148	73.3887
Pp1s76_178V6	A9SGL3				4.60378	5e-05	0.000175663	1	4.19781	3.58446	3.27466	2.58896	14.8496	81.3994	99.9581	85.3811	3.42956	83.3903
Pp1s20_204V6	A9RPF8	AT2G23060		Acyl-CoA N-acyltransferases (NAT) superfamily protein	-4.59696	0.00235	0.0059509	-1	1.93107	1.88858	1.95735	1.9158	0.0375583	0.121401	0	0.192668	1.92344	0.0794796
Pp1s234_91V6	A9THY4				4.59459	5e-05	0.000175663	1	0.71871	0.344184	0.143462	0.0768947	2.97578	6.95822	6.15216	5.62973	0.243823	5.89095
Pp1s52_88V6	A9S6N1	AT3G62720	ATXT1,XT1,XXT1	xylosyltransferase 1	-4.58971	5e-05	0.000175663	-1	11.6504	16.5107	13.6256	13.3721	1.24648	0.722255	0.328902	0.398957	13.4989	0.560606
Pp1s59_223V6	A9SA32	AT1G76140		Prolyl oligopeptidase family protein	4.58924	5e-05	0.000175663	1	6.3109	8.29255	9.11512	8.66922	122.188	213.397	220.373	194.893	8.48089	204.145
Pp1s2_312V6	A9RCZ9	AT2G38300		myb-like HTH transcriptional regulator family protein	4.56841	5e-05	0.000175663	1	3.97763	1.98351	3.50909	1.80949	110.108	106.009	24.3094	22.1459	2.7463	65.1592
Pp1s99_139V6	A9SNW6	AT5G03340		ATPase, AAA-type, CDC48 protein	4.56381	5e-05	0.000175663	1	17.0111	13.4298	13.7759	14.805	53.7863	388.576	329.894	346.066	14.2904	337.98
Pp1s480_18V6		AT1G24190	ATSIN3,SIN3,SNL3	SIN3-like 3	4.55526	0.0103	0.02208	1	3.86755	1.00636	0.625338	0.806995	0.117383	20.8605	21.7731	41.271	0.906678	21.3168
Pp1s96_20V6	A9SMT0	AT4G08950	EXO	Phosphate-responsive 1 family protein	4.55459	5e-05	0.000175663	1	4.16513	1.96424	1.20655	1.80153	15.7845	39.2184	49.2772	54.1763	1.88288	44.2478
Pp1s153_89V6					4.55279	5e-05	0.000175663	1	2.45469	2.62948	3.06883	3.75971	5.22402	61.2891	86.6904	72.4547	2.84915	66.8719
Pp1s55_317V6	A9S8D0	AT4G36530		alpha/beta-Hydrolases superfamily protein	4.54542	5e-05	0.000175663	1	15.785	7.93639	9.79684	10.0247	64.6865	301.109	225.217	237.639	9.91077	231.428
Pp1s296_32V6	A9TRC4	AT2G44940		Integrase-type DNA-binding superfamily protein	4.54403	5e-05	0.000175663	1	2.01014	1.85136	0.577298	1.3928	22.4108	41.8572	35.7262	39.9554	1.62208	37.8408
Pp1s1_125V6	A9RAX7	AT2G35660	CTF2A	FAD/NAD(P)-binding oxidoreductase family protein	4.53761	5e-05	0.000175663	1	0.760426	0.51596	0.491568	0.526955	2.65536	10.4487	15.3669	13.7731	0.521457	12.1109
Pp1s3_563V6	A9RDZ7	AT4G10465		Heavy metal transport/detoxification superfamily protein	4.53079	5e-05	0.000175663	1	1.83221	0.621512	0.444098	0.476067	9.53841	10.5587	14.8124	15.975	0.54879	12.6855
Pp1s1_402V6		AT4G15420		Ubiquitin fusion degradation UFD1 family protein	4.52474	5e-05	0.000175663	1	11.7692	6.55653	8.01229	9.25489	62.1967	182.611	214.858	227.47	8.63359	198.734
Pp1s10_401V6	A9RHZ5	AT3G20500	ATPAP18,PAP18	purple acid phosphatase 18	4.49644	5e-05	0.000175663	1	1.0151	0.501076	0.159968	1.0858	3.13503	26.0994	16.3813	17.8414	0.758088	17.1114
Pp1s259_104V6	A9SD92	AT2G33710		Integrase-type DNA-binding superfamily protein	4.48056	5e-05	0.000175663	1	1.89253	1.4449	1.47198	1.75837	7.62057	67.0292	37.6827	34.4336	1.61517	36.0581
Pp1s148_74V6		AT1G12430	ARK3,PAK	armadillo repeat kinesin 3	4.47685	0.00245	0.00617719	1	1.08394	0.385193	0.143229	0.07677	6.81647	8.37414	2.54357	4.95005	0.264211	5.88326
Pp1s10_271V6	A9RHS6	AT3G47870	LBD27,SCP	LOB domain-containing protein 27	4.47661	5e-05	0.000175663	1	0.78408	0.972644	0.582739	1.11629	9.58801	21.1164	18.6009	20.5101	0.878362	19.5555
Pp1s169_172V6	A9T5S8	AT1G54870		NAD(P)-binding Rossmann-fold superfamily protein	4.47423	5e-05	0.000175663	1	0.584868	0.952223	1.2521	0.547643	29.5246	22.0549	11.1785	12.1097	0.768545	17.0823
Pp1s22_283V6	A9RQL1	AT2G34500	CYP710A1	cytochrome P450, family 710, subfamily A, polypeptide 1	4.46976	5e-05	0.000175663	1	6.17551	4.44048	2.71635	4.57588	29.1876	119.852	93.9376	105.848	4.50818	99.8928
Pp1s415_15V6	A9TUJ3	AT2G41835		zinc finger (C2H2 type, AN1-like) family protein	4.46054	5e-05	0.000175663	1	24.0983	24.3766	21.2189	25.721	124.045	632.866	506.69	560.576	24.2374	533.633
Pp1s138_58V6					4.44375	0.00215	0.00549395	1	0.913863	1.85998	0.77527	1.66216	8.89596	32.0725	32.3228	23.9875	1.28801	28.03
Pp1s85_68V6					4.44366	0.0218	0.042522	1	0.393732	0.160268	0.267213	0	0.306566	28.5496	2.43173	6.87058	0.21374	4.65116
Pp1s147_138V6	A9T0T4				4.44309	0.00925	0.0200581	1	2.47769	4.03426	1.68155	0	4.45273	32.3836	58.0892	72.925	2.07962	45.2364
Pp1s149_83V6					4.4414	5e-05	0.000175663	1	1.35139	1.99635	1.46939	1.75114	2.62153	31.1982	38.7733	41.5288	1.61027	34.9857
Pp1s44_133V6		AT3G03130			-4.43842	0.00345	0.00839014	-1	0.406737	0.973915	2.02972	1.61012	0.0358313	0.0579094	0.193426	0.0612695	1.29202	0.0595895
Pp1s226_53V6					4.43517	5e-05	0.000175663	1	181.914	100.977	56.1184	60.1582	1968.97	1781.22	1704.64	1291.67	80.5676	1742.93
Pp1s298_23V6	A9RBZ4	AT1G57860		Translation protein SH3-like family protein	4.42166	0.019	0.037794	1	0.974145	0.610405	1.14426	0.545439	2.13222	69.038	20.1429	13.8163	0.792275	16.9796
Pp1s163_63V6	A9T4F7	AT4G37970	ATCAD6,CAD6	cinnamyl alcohol dehydrogenase 6	4.41919	5e-05	0.000175663	1	1.46313	2.16574	1.24123	2.35908	2.48999	39.1961	38.4428	40.7891	1.81443	38.8195
Pp1s223_12V6	A9TG71	AT1G12260	ANAC007,EMB2749,NAC007,VND4	NAC 007	4.41375	5e-05	0.000175663	1	7.11928	3.89423	5.18298	4.55906	44.8682	136.341	84.9511	122.694	4.87102	103.823
Pp1s2_78V6	A9RCN7	AT3G25700		Eukaryotic aspartyl protease family protein	4.41251	5e-05	0.000175663	1	0.554273	0.780997	0.868088	0.814257	1.14935	15.2731	18.6995	18.7251	0.797627	16.9863
Pp1s164_99V6	A9T4Q5	AT4G38060			4.40561	5e-05	0.000175663	1	5.20645	3.60942	3.79775	4.41183	36.0101	76.3534	97.644	114.38	4.10479	86.9987
Pp1s375_14V6	A9TYP5	AT5G48060		C2 calcium/lipid-binding plant phosphoribosyltransferase family protein	4.39931	5e-05	0.000175663	1	2.82599	0.919574	1.41899	1.06452	15.6853	42.8023	25.0821	27.3251	1.24175	26.2036
Pp1s60_162V6	A9SAE8	AT3G23640	HGL1	heteroglycan glucosidase 1	4.39316	0.0002	0.0006374	1	1.92763	1.98331	2.54936	2.88912	24.0731	72.8061	54.5346	40.707	2.26633	47.6208
Pp1s94_3V6					4.38975	5e-05	0.000175663	1	4.49292	2.12475	1.35306	2.29474	23.6219	50.261	42.3832	60.3945	2.20974	46.3221
Pp1s97_106V6	A9SN99	AT4G27670	HSP21	heat shock protein 21	4.38558	5e-05	0.000175663	1	1.78711	3.54133	2.71424	3.14574	16.4035	193.18	60.4998	61.9862	2.92999	61.243
Pp1s136_219V6	A9SYB6	AT2G33710		Integrase-type DNA-binding superfamily protein	4.37624	5e-05	0.000175663	1	12.644	6.27684	6.52456	8.46318	34.0213	141.474	169.78	219.619	7.49387	155.627
Pp1s141_28V6	A9SZ93				4.37286	0.02165	0.0422787	1	0.113135	0.0767539	0	0.137182	0.451816	2.09936	2.13414	1.83488	0.0949444	1.96712
Pp1s138_68V6		AT4G09820	BHLH42,TT8	basic helix-loop-helix (bHLH) DNA-binding superfamily protein	4.36834	5e-05	0.000175663	1	12.8063	5.33515	4.82989	5.13382	87.7238	100.971	115.254	127.594	5.23448	108.112
Pp1s269_3V6	A9TMX6	AT4G31420		Zinc finger protein 622	4.36722	5e-05	0.000175663	1	1.71342	0.752163	0.912042	0.977698	7.64776	9.92058	33.0004	29.0797	0.94487	19.5001
Pp1s109_107V6	A9SRR3	AT3G24120		Homeodomain-like superfamily protein	4.35737	5e-05	0.000175663	1	0.785398	0.145319	0.242287	0.779184	1.60393	14.5165	9.23565	11.7019	0.510736	10.4688
Pp1s25_173V6	A9RS80	AT1G69310	ATWRKY57,WRKY57	WRKY DNA-binding protein 57	4.35309	0.00035	0.00106294	1	0.341231	0.086813	0	0.11637	1.37339	1.39372	2.75866	2.94918	0.101592	2.07619
Pp1s33_355V6					4.3515	0.00015	0.000489418	1	1.67033	0.428425	0.178575	0.19133	2.05135	8.62553	7.077	5.57476	0.309878	6.32588
Pp1s3_114V6	A9RDF3	AT5G12020	HSP17.6II	17.6 kDa class II heat shock protein	4.33899	5e-05	0.000175663	1	0.199406	0.919625	1.69165	2.83774	4.3531	88.1803	21.7632	31.0836	1.30564	26.4234
Pp1s23_318V6	A9RR98				4.33353	5e-05	0.000175663	1	6.9305	2.62139	3.95432	4.46209	73.7564	90.2556	81.8126	87.8751	4.2082	84.8439
Pp1s188_67V6					4.33084	0.0211	0.0413552	1	1.99761	0.67762	0	0.605552	0	10.4758	17.4954	15.3466	0.641586	12.9112
Pp1s13_276V6	A9RJW7				4.32993	5e-05	0.000175663	1	3.14261	0.626283	0.879318	0.813234	20.0196	19.5155	14.5237	13.8322	0.846276	17.0196
Pp1s259_58V6	A9TLK0	AT5G53950	ANAC098,ATCUC2,CUC2	NAC (No Apical Meristem) domain transcriptional regulator superfamily protein	4.32581	5e-05	0.000175663	1	6.72483	1.85162	1.53767	2.06713	24.4443	30.7846	47.8016	50.1283	1.95938	39.2931
Pp1s118_60V6	A9STT8	AT4G22910	CCS52A1,FZR2	FIZZY-related 2	-4.31876	0.0035	0.00849908	-1	0.91704	3.34404	2.46356	2.57141	0.0572236	0.184966	0.154453	0.0978491	2.51748	0.126151
Pp1s189_67V6	A9T9K6				4.31481	0.0198	0.0391569	1	0.199552	0.406147	0.677157	0.362952	2.09196	9.65987	5.64645	18.9077	0.384549	7.65316
Pp1s13_266V6	A9RJW3	AT1G51440		alpha/beta-Hydrolases superfamily protein	4.31005	5e-05	0.000175663	1	16.2817	10.075	11.3901	12.6797	122.816	260.054	217.395	268.849	12.0349	238.724
Pp1s164_95V6	A9T4Q2				4.3054	5e-05	0.000175663	1	3.08661	1.4018	1.03875	1.80948	7.29673	42.7255	28.8719	34.622	1.60564	31.7469
Pp1s342_11V6					4.2908	0.0216	0.042194	1	0.591848	0.401528	0.669454	0	13.8862	22.92	2.39238	5.55727	0.496688	9.72173
Pp1s111_36V6	A9SS09	AT5G62040		PEBP (phosphatidylethanolamine-binding protein) family protein	4.28704	5e-05	0.000175663	1	0.301365	0.552052	0.211505	0.282102	1.43564	27.0937	4.71114	6.6794	0.291733	5.69527
Pp1s100_139V6	A9SP68	AT1G70710	ATGH9B1,CEL1,GH9B1	glycosyl hydrolase 9B1	4.28231	5e-05	0.000175663	1	2.23597	0.799548	1.13223	1.18466	29.8112	31.7379	13.7699	15.2715	1.15844	22.5414
Pp1s106_95V6	A9SR35				4.28048	0.00115	0.00312952	1	1.11301	0	0.755375	2.02438	12.6681	21.0126	15.2968	22.8019	0.934192	18.1547
Pp1s1722_1V6	A9U6H9	AT4G20990	ACA4,ATACA4	alpha carbonic anhydrase 4	4.27301	5e-05	0.000175663	1	4.30426	1.69557	2.3558	0.252539	87.7501	27.2212	34.2363	44.0898	2.02569	39.163
Pp1s1_614V6	A9RBP6	AT5G64120		Peroxidase superfamily protein	4.27152	5e-05	0.000175663	1	7.03953	2.94557	2.84836	3.04523	52.8213	50.4499	62.8803	95.976	2.9954	57.8508
Pp1s317_19V6	A9TTS5	AT1G53670	ATMSRB1,MSRB1	methionine sulfoxide reductase B 1	4.27062	5e-05	0.000175663	1	20.9088	11.4071	14.4768	10.8584	61.8128	255.549	262.46	244.043	12.942	249.796
Pp1s15_430V6	A9RLH5				4.26628	5e-05	0.000175663	1	0.592842	0.775676	0.143695	0.539139	0.887845	12.4462	9.40861	12.3743	0.565991	10.8915
Pp1s379_42V6		AT2G18340		late embryogenesis abundant domain-containing protein / LEA domain-containing protein	4.26479	5e-05	0.000175663	1	0.686547	0.279437	0.310601	0.332966	12.6817	6.97962	3.51542	5.39192	0.321784	6.18577
Pp1s292_18V6	A9TQW2	AT1G20630	CAT1	catalase 1	4.26107	5e-05	0.000175663	1	0.302258	0.256326	0.0854728	0.183252	0.264054	5.42588	3.46175	4.96668	0.219789	4.21422
Pp1s220_80V6					4.26025	0.0044	0.0103967	1	0.515582	0.659	0.326606	0.167595	4.77928	18.7614	8.90138	7.23744	0.421094	8.06941
Pp1s38_173V6	A9RZT3				4.26013	5e-05	0.000175663	1	8.90294	2.69873	3.21394	3.61756	24.6804	48.6793	87.2892	82.2215	3.41575	65.4504
Pp1s21_396V6	A9RPP9				4.25378	5e-05	0.000175663	1	2.15984	4.24063	4.1835	5.15757	16.8232	98.6214	63.6733	97.0359	4.21207	80.3546
Pp1s431_8V6	A9U250	AT5G19160	TBL11	TRICHOME BIREFRINGENCE-LIKE 11	4.2497	5e-05	0.000175663	1	0.653339	0.112076	0.357517	0.580547	2.30906	7.65917	10.186	13.2854	0.469032	8.92258
Pp1s28_419V6	A9RFS3	AT1G68920		basic helix-loop-helix (bHLH) DNA-binding superfamily protein	4.2475	0.0001	0.000335712	1	0.113191	0.115188	0.19205	0.205875	0.339031	3.08211	3.66034	2.75369	0.153619	2.9179
Pp1s64_196V6	A9SC48	AT4G26570	ATCBL3,CBL3	calcineurin B-like 3	-4.2458	0.00015	0.000489418	-1	2.56539	4.06856	3.95697	3.45406	0.0498954	0.403197	0.134674	0.255955	3.70551	0.195315
Pp1s39_151V6	A9S0B7	AT2G01050		zinc ion binding;nucleic acid binding	4.2385	0.0259	0.0493893	1	0.2273	0	0.257104	0.137806	0.226937	6.05168	3.98145	2.91037	0.182553	3.44591
Pp1s204_48V6		AT4G17900		PLATZ transcription factor family protein	4.23169	5e-05	0.000175663	1	0.328345	0.334139	0.283073	0.303449	0.615841	12.0696	5.14307	6.72668	0.315897	5.93487
Pp1s233_64V6	A9THR6	AT5G24680		Peptidase C78, ubiquitin fold modifier-specific peptidase 1/ 2	4.22508	5e-05	0.000175663	1	6.76601	1.69877	3.40561	2.04887	36.4213	54.1117	49.8834	52.1233	2.72724	51.0033
Pp1s155_19V6	A9T2E8	AT2G45340		Leucine-rich repeat protein kinase family protein	4.21212	5e-05	0.000175663	1	0.342709	0.10731	0.178914	0.191793	0.750124	5.55118	3.09029	3.7805	0.185354	3.43539
Pp1s303_40V6	A9TS78	AT1G51220	WIP5	WIP domain protein 5	-4.20864	5e-05	0.000175663	-1	3.61149	3.18325	3.1844	3.77569	0.127762	0.137656	0.229897	0.509753	3.39794	0.183777
Pp1s32_322V6	A9RWI4	AT4G34950		Major facilitator superfamily protein	4.20486	5e-05	0.000175663	1	3.57466	4.33717	3.84949	5.87783	17.2645	113.208	68.0857	82.8864	4.09333	75.4861
Pp1s27_9V6	A9RT15	AT3G24120		Homeodomain-like superfamily protein	4.20136	0.00025	0.000782514	1	0.288785	2.76155	0.391987	0.525247	1.52297	13.6748	8.9489	7.92502	0.458617	8.43696
Pp1s119_145V6	A9SUB6				4.19889	5e-05	0.000175663	1	0.70979	0.459655	0.328443	0.0586812	6.90941	14.1342	7.56406	4.54412	0.394049	7.23673
Pp1s192_4V6	A9TA31				4.19841	5e-05	0.000175663	1	22.1916	8.80084	8.81959	9.45216	37.1129	202.749	153.427	182.023	9.13587	167.725
Pp1s55_264V6	A9S574	AT2G30860	ATGSTF7,ATGSTF9,GLUTTR,GSTF9	glutathione S-transferase PHI 9	4.19309	5e-05	0.000175663	1	2.09984	10.078	9.95988	8.12445	31.5988	120.441	210.347	239.564	9.04217	165.394
Pp1s293_29V6	A9TQZ6	AT2G47770	ATTSPO,TSPO	TSPO(outer membrane tryptophan-rich sensory protein)-related	4.18266	5e-05	0.000175663	1	5.04975	1.40151	1.16834	1.35682	118.079	28.1947	19.9483	21.8954	1.37916	25.045
Pp1s408_22V6					4.17966	5e-05	0.000175663	1	3.36421	5.01559	2.87517	5.01053	12.1106	68.7556	83.0102	94.3106	4.18737	75.8829
Pp1s41_212V6	A9RKS0	AT2G44940		Integrase-type DNA-binding superfamily protein	4.17592	5e-05	0.000175663	1	1.9278	0.981887	1.21365	0.642643	13.7182	32.3487	18.4454	21.2387	1.09777	19.8421
Pp1s28_144V6	A9RG85	AT3G57600		Integrase-type DNA-binding superfamily protein	4.17477	5e-05	0.000175663	1	0.223004	1.4171	1.10021	0.847697	0.182085	26.8756	17.6927	17.4876	0.973953	17.5902
Pp1s47_110V6	A9S4E1	AT5G51460	ATTPPA	Haloacid dehalogenase-like hydrolase (HAD) superfamily protein	4.1736	5e-05	0.000175663	1	6.55097	12.2368	11.2802	12.269	76.7779	252.089	214.458	209.928	11.7585	212.193
Pp1s383_3V6		AT1G53590	NTMC2T6.1,NTMC2TYPE6.1	Calcium-dependent lipid-binding (CaLB domain) family protein	4.16985	5e-05	0.000175663	1	0.535366	0.116611	0.242244	0.0690811	4.09925	3.59389	2.55045	2.86516	0.179427	3.22952
Pp1s281_69V6	A9TPL5	AT2G38110	ATGPAT6,GPAT6	glycerol-3-phosphate acyltransferase 6	4.1672	5e-05	0.000175663	1	2.39479	6.35744	6.36933	8.19484	8.71154	115.347	113.303	124.227	6.36339	114.325
Pp1s97_152V6	A9SNB3				4.15743	5e-05	0.000175663	1	11.2749	5.41924	5.75225	5.40782	27.9385	61.3093	145.474	138.044	5.58575	99.6766
Pp1s19_59V6	A9RNS1	AT1G63650	ATMYC-2,EGL1,EGL3	basic helix-loop-helix (bHLH) DNA-binding superfamily protein	4.15511	5e-05	0.000175663	1	8.49914	1.66913	0.843298	1.13001	16.1152	20.1501	32.7481	29.7198	1.39957	24.935
Pp1s22_359V6	A9RQP9	AT5G01310	APTX	APRATAXIN-like	4.15439	5e-05	0.000175663	1	1.37491	0.855965	0.713562	1.05913	19.646	22.6292	11.9654	14.4564	0.957547	17.0512
Pp1s106_209V6	A9SR73	AT1G01430	TBL25	TRICHOME BIREFRINGENCE-LIKE 25	4.14524	0.0032	0.00784161	1	0.111255	0.0566089	0.0943822	0.101177	0.333232	1.21176	2.24858	3.06271	0.0977796	1.73017
Pp1s185_98V6	A9T8X3				4.14091	5e-05	0.000175663	1	4.38366	2.29893	2.37276	2.93489	15.5868	72.4484	44.4624	49.173	2.65383	46.8177
Pp1s105_133V6	A9SQV2	AT1G53540		HSP20-like chaperones superfamily protein	4.13563	5e-05	0.000175663	1	13.7957	4.11814	5.61768	6.52392	14.1869	225.054	104.839	108.576	6.0708	106.707
Pp1s145_10V6	A9RKJ8	AT1G12980	DRN,ESR1	Integrase-type DNA-binding superfamily protein	4.12784	5e-05	0.000175663	1	0.0918895	0.249362	0.311816	0.111421	0	7.33946	2.22863	4.07876	0.180391	3.15369
Pp1s42_15V6					4.11957	0.00085	0.00238405	1	0.145853	0.0899947	0.301038	0.24127	4.23807	9.73904	2.32356	2.49111	0.193561	3.36459
Pp1s132_45V6	A9SXC1	AT3G51520		diacylglycerol acyltransferase family	4.11542	5e-05	0.000175663	1	31.434	17.3816	17.143	19.398	198.511	268.617	368.872	371.99	18.3898	318.744
Pp1s47_162V6					4.11126	5e-05	0.000175663	1	7.04354	3.07174	1.37884	3.51317	12.5183	172.459	54.3287	59.4768	3.29245	56.9027
Pp1s433_10V6	A9U295	AT2G43120		RmlC-like cupins superfamily protein	4.11069	5e-05	0.000175663	1	69.3413	83.0569	82.6313	78.9284	1144.93	1636.21	1443.37	1347.73	80.7798	1395.55
Pp1s38_199V6	A9RZU7				4.10874	5e-05	0.000175663	1	1.80585	0.337973	0.845248	0.339779	7.7957	11.3713	9.21104	11.2338	0.592513	10.2224
Pp1s248_31V6					4.10874	5e-05	0.000175663	1	24.5582	12.3996	2.78974	3.24072	52.1018	71.8167	224.507	198.019	7.82016	134.918
Pp1s162_107V6	A9T482	AT4G29420		F-box/RNI-like superfamily protein	4.10322	0.00155	0.00409511	1	7.58842	7.10935	8.40785	7.66635	43.7178	133.844	148.006	128.335	7.62738	131.089
Pp1s194_138V6		AT1G12860	ICE2,SCRM2	basic helix-loop-helix (bHLH) DNA-binding superfamily protein	4.10084	5e-05	0.000175663	1	5.36678	2.83869	1.99468	2.53486	37.4138	33.8643	56.8996	54.7876	2.68677	46.1007
Pp1s77_228V6	A9SGV9				4.0984	5e-05	0.000175663	1	16.6866	10.3228	9.25375	8.15005	194.277	244.26	141.058	123.932	9.78828	167.667
Pp1s234_21V6					4.08406	5e-05	0.000175663	1	22.6867	16.3842	20.4545	15.0762	42.2949	286.458	421.654	338.324	18.4194	312.391
Pp1s158_100V6	A9T396				4.08222	5e-05	0.000175663	1	1.92992	1.98764	0.867934	1.31104	11.2825	24.5377	30.3588	41.0857	1.62048	27.4483
Pp1s232_23V6	A9THJ0	AT5G13930	ATCHS,CHS,TT4	Chalcone and stilbene synthase family protein	4.07404	5e-05	0.000175663	1	16.1949	6.70092	9.05857	8.25407	88.0858	162.822	128.768	181.156	8.65632	145.795
Pp1s323_65V6	A9TUA3	AT3G04120	GAPC,GAPC-1,GAPC1	glyceraldehyde-3-phosphate dehydrogenase C subunit 1	4.07126	5e-05	0.000175663	1	4.55766	2.77273	2.17908	2.16692	18.4168	37.2278	48.3706	46.0131	2.47591	41.6205
Pp1s17_52V6	A9RMC9	AT3G03450	RGL2	RGA-like 2	-4.06947	5e-05	0.000175663	-1	22.5409	21.8729	23.7762	27.3018	0.746846	1.44843	1.31029	1.53248	23.1585	1.37936
Pp1s113_153V6	A9SSJ5	AT1G71870		MATE efflux family protein	4.06833	5e-05	0.000175663	1	6.67517	4.53029	4.1801	4.72228	37.1043	88.7838	76.4584	78.7633	4.62628	77.6108
Pp1s243_64V6	A9TJC2	AT2G31260	APG9,ATAPG9	autophagy 9 (APG9)	4.06801	5e-05	0.000175663	1	3.49294	2.78272	2.92294	2.51565	19.75	42.0874	54.3219	53.6096	2.85283	47.8485
Pp1s51_28V6	A9S619	AT5G03610		GDSL-like Lipase/Acylhydrolase superfamily protein	4.06772	5e-05	0.000175663	1	22.1748	10.8704	11.3867	13.8848	152.603	203.586	220.189	261.658	12.6357	211.887
Pp1s44_117V6					4.06256	0.00015	0.000489418	1	2.91043	0.241569	0.402766	0.323818	1.33318	8.06838	5.75746	6.38306	0.363292	6.07026
Pp1s161_73V6	A9T3Z4	AT1G12260	ANAC007,EMB2749,NAC007,VND4	NAC 007	4.05018	5e-05	0.000175663	1	6.80793	4.01156	3.10567	2.95078	23.7185	61.5116	56.3945	61.66	3.55862	58.9531
Pp1s86_178V6	A9SK11	AT1G68560	ATXYL1,TRG1,XYL1	alpha-xylosidase 1	4.0406	5e-05	0.000175663	1	0.449435	0.11931	0.132614	0.213244	4.66749	3.45474	2.23691	1.90154	0.172929	2.84583
Pp1s207_40V6	A9TD34				4.03521	5e-05	0.000175663	1	16.3013	3.85292	4.28257	5.92987	45.2034	103.603	85.024	82.4124	5.10622	83.7182
Pp1s55_273V6	A9S8A9	AT1G02260		Divalent ion symporter	4.03473	5e-05	0.000175663	1	17.11	8.16178	7.41832	7.07714	95.1574	127.08	128.276	137.165	7.79005	127.678
Pp1s2_761V6	A9RCG8	AT2G26560	PLA IIA,PLA2A,PLP2	phospholipase A 2A	4.03006	5e-05	0.000175663	1	6.06232	2.87086	2.95337	3.49349	13.9331	48.6684	56.6532	61.637	3.22343	52.6608
Pp1s1_433V6	A9RBF3				4.02691	5e-05	0.000175663	1	29.3103	25.1312	23.4845	21.707	404.552	387.943	340.013	653.901	24.3079	396.247
Pp1s83_3V6					4.0237	5e-05	0.000175663	1	0.860669	0.309126	0.515396	0.184166	3.41191	6.86214	6.54874	7.90855	0.412261	6.70544
Pp1s1_238V6	A9RB44	AT1G61180		LRR and NB-ARC domains-containing disease resistance protein	4.01369	5e-05	0.000175663	1	1.41484	0.301354	0.16748	0.44884	1.08407	3.90229	9.17715	8.21529	0.375097	6.05879
Pp1s97_224V6	A9SND1				4.01279	5e-05	0.000175663	1	3.81381	2.87953	2.19174	3.13269	37.9084	76.4527	41.5245	55.5273	3.00611	48.5259
Pp1s215_13V6					4.01257	5e-05	0.000175663	1	2.10232	1.94413	4.1727	2.66942	29.6699	84.9913	13.7893	47.3459	2.38587	38.5079
Pp1s34_349V6	A9RXR2				4.01218	5e-05	0.000175663	1	1.03141	1.04961	0.874991	1.01614	2.83185	18.099	14.9396	20.2497	1.02378	16.5193
Pp1s99_104V6	A9SNV8				4.00133	5e-05	0.000175663	1	2.29955	2.05275	3.42248	3.08202	18.3392	56.4392	51.3688	34.816	2.69078	43.0924
Pp1s269_4V6	A9TMX7	AT5G13070		MSF1-like family protein	3.99473	5e-05	0.000175663	1	12.2178	10.5283	13.5013	11.0486	113.527	164.816	206.089	220.205	11.6332	185.452
Pp1s326_48V6	A9TUL9	AT4G04770	ABC1,ATABC1,ATNAP1,LAF6	ATP binding cassette protein 1	3.98771	5e-05	0.000175663	1	1.79706	1.85452	2.40488	1.84143	9.7796	53.8489	27.5217	31.1118	1.84797	29.3167
Pp1s22_368V6					3.9822	5e-05	0.000175663	1	2.66408	0.451848	1.13003	0.807585	13.9641	16.6576	13.9097	20.1825	0.968807	15.3108
Pp1s164_37V6	A9T4L9	AT2G24430	ANAC038,ANAC039,NAC038	NAC domain containing protein 38	3.97966	5e-05	0.000175663	1	2.73639	1.74143	1.83759	1.44907	27.8673	18.9002	28.5954	30.9259	1.78951	28.2313
Pp1s305_38V6	A9TSF4	AT3G15550			3.977	0.0001	0.000335712	1	0.109954	0.0839207	0.0466395	0.124992	0.226419	1.33066	1.72228	1.75983	0.0969374	1.52647
Pp1s166_98V6		AT3G13330	PA200	proteasome activating protein 200	3.97606	5e-05	0.000175663	1	17.0945	16.3326	19.3089	15.0917	75.4406	262.98	305.8	263.051	16.7135	263.015
Pp1s102_49V6	A9SPU0	AT2G20340		Pyridoxal phosphate (PLP)-dependent transferases superfamily protein	3.96706	5e-05	0.000175663	1	0.229254	0.399941	0.111135	0.416973	0.539522	4.67687	5.16301	5.53531	0.314597	4.91994
Pp1s191_4V6	A9RX16	AT1G32583			3.95997	5e-05	0.000175663	1	1.6646	1.01638	0.564861	1.00921	19.4447	46.4674	10.9902	12.0778	1.01279	15.7613
Pp1s10_178V6					3.95137	5e-05	0.000175663	1	60.2514	13.8452	29.6791	33.5831	392.95	461.016	549.951	517.629	31.6311	489.322
Pp1s286_51V6		AT4G25835		P-loop containing nucleoside triphosphate hydrolases superfamily protein	3.94682	5e-05	0.000175663	1	4.17072	1.10424	0.566483	0.908539	19.8641	18.8745	10.7629	12.1645	1.00639	15.5195
Pp1s73_255V6	A9SE00				3.94505	0.0009	0.00250966	1	3.57615	0.582281	0.485409	0.520353	1.07113	8.30944	8.67336	9.52421	0.551317	8.4914
Pp1s49_223V6					3.94464	0.0001	0.000335712	1	0.537574	0.729414	0.608064	0.488878	0.805075	13.2282	8.69198	8.94812	0.572819	8.82005
Pp1s53_68V6	A9S735	AT3G51290		Protein of unknown function (DUF630) ;Protein of unknown function (DUF632)	3.9389	0.0006	0.00173616	1	0.115126	0.0390526	0.0651112	0.174496	0.747128	1.62546	1.24098	1.52323	0.0901186	1.3821
Pp1s279_85V6	A9TPD1	AT5G53950	ANAC098,ATCUC2,CUC2	NAC (No Apical Meristem) domain transcriptional regulator superfamily protein	3.9373	5e-05	0.000175663	1	10.18	8.14955	7.51751	7.59831	58.5255	78.8571	162.393	162.958	7.87393	120.625
Pp1s100_76V6	A9SP42	AT2G31270	ATCDT1A,CDT1,CDT1A	homolog of yeast CDT1 A	-3.93504	0.00125	0.00337486	-1	0.890162	1.37105	1.22459	1.48778	0.10809	0.0582307	0.194499	0.0616094	1.29782	0.0848497
Pp1s379_23V6	A9TZ18	AT2G48010	RKF3	receptor-like kinase in in flowers 3	3.93129	5e-05	0.000175663	1	0.356437	0.181363	0.907144	0.0540249	0.845188	3.88222	4.3224	4.41174	0.2689	4.10231
Pp1s292_5V6	A9TQV4	AT3G57600		Integrase-type DNA-binding superfamily protein	3.92241	5e-05	0.000175663	1	2.25738	2.36285	1.96975	1.05577	21.3465	44.1781	28.4173	35.6755	2.11356	32.0464
Pp1s34_238V6	A9RXK6	AT5G09570		Cox19-like CHCH family protein	3.91392	5e-05	0.000175663	1	5.96042	7.69295	7.56417	7.05104	39.408	97.3312	122.968	129.442	7.3076	110.15
Pp1s106_166V6	A1ILJ1	AT5G60770	ATNRT2.4,NRT2.4	nitrate transporter 2.4	-3.90789	5e-05	0.000175663	-1	5.44983	9.99842	8.07455	9.00485	0.517291	0.464461	0.620547	0.884539	8.5397	0.568919
Pp1s14_196V6	A9RKE0	AT4G32800		Integrase-type DNA-binding superfamily protein	3.89634	5e-05	0.000175663	1	2.20762	0.811882	0.448235	0.308854	6.8663	3.79037	11.8977	12.4174	0.630058	9.382
Pp1s33_342V6	A9RX49	AT1G49870			-3.89559	5e-05	0.000175663	-1	1.1884	3.02342	1.62858	2.36933	0.102678	0.165945	0.0923801	0.234098	1.99895	0.134311
Pp1s324_6V6	A9RPC1	AT3G25640		Protein of unknown function, DUF617	3.89471	0.0026	0.00651772	1	1.1499	0.212761	0.35473	0.190133	1.72209	5.06035	3.38046	7.49556	0.283745	4.2204
Pp1s238_56V6	A9TII9	AT2G01580			3.88815	5e-05	0.000175663	1	1.64152	1.72498	0.988198	1.47144	63.8345	31.0096	15.0821	13.9238	1.55648	23.0459
Pp1s267_42V6	A9TMP5				3.8876	5e-05	0.000175663	1	0.81957	1.33445	0.695278	1.24521	8.83724	21.2253	15.2393	15.3211	1.03239	15.2802
Pp1s296_56V6	A9TRD8	AT5G53760	ATMLO11,MLO11	Seven transmembrane MLO family protein	3.87042	5e-05	0.000175663	1	23.69	9.32176	9.55736	9.43149	54.9519	136.849	140.874	144.654	9.49442	138.861
Pp1s119_138V6	A9SUB5	AT1G68560	ATXYL1,TRG1,XYL1	alpha-xylosidase 1	3.86929	5e-05	0.000175663	1	16.7401	14.8148	12.0653	14.9322	185.546	221.978	212.747	253.967	14.8735	217.362
Pp1s103_27V6	A9SQ54	AT5G20900	JAZ12,TIFY3B	jasmonate-zim-domain protein 12	3.86736	5e-05	0.000175663	1	2.019	1.34581	1.92755	1.48586	11.5919	16.7625	38.5125	33.0549	1.7067	24.9087
Pp1s218_111V6	A9TFA1	AT1G71870		MATE efflux family protein	3.86494	5e-05	0.000175663	1	2.43071	2.69848	3.09312	2.66268	22.2138	44.1913	38.8553	39.2576	2.68058	39.0564
Pp1s47_261V6	A9S4M8	AT5G47820	FRA1	P-loop containing nucleoside triphosphate hydrolases superfamily protein	-3.8617	5e-05	0.000175663	-1	1.11508	2.15007	2.78814	3.02443	0.146488	0.189399	0.395388	0.150291	2.4691	0.169845
Pp1s31_112V6	A9RVZ3	AT2G33710		Integrase-type DNA-binding superfamily protein	3.85424	5e-05	0.000175663	1	49.4039	12.7923	12.1539	13.3651	119.356	143.011	235.289	302.558	13.0787	189.15
Pp1s314_5V6	A9TTG1	AT1G56230		Protein of unknown function (DUF1399)	3.85069	5e-05	0.000175663	1	0.171526	0.218192	0.130705	0.140114	0.353211	1.77132	2.72469	2.81131	0.15582	2.24801
Pp1s38_338V6	A9S018	AT4G27670	HSP21	heat shock protein 21	3.84629	5e-05	0.000175663	1	57.9318	36.2371	32.6235	30.4885	196.164	1089.71	501.156	489.262	34.4303	495.209
Pp1s358_43V6	A9TXF9	AT1G66810		Zinc finger C-x8-C-x5-C-x3-H type family protein	3.84273	0.0137	0.0283437	1	0.369853	0.150833	0.547178	0.403391	4.09152	6.69512	5.8918	5.20233	0.386622	5.54706
Pp1s357_16V6	A9TXA2	AT5G15710		Galactose oxidase/kelch repeat superfamily protein	3.84009	5e-05	0.000175663	1	2.26068	0.724255	0.781342	0.837588	2.82135	7.70095	15.4842	16.0276	0.809465	11.5926
Pp1s543_16V6		AT5G55410		Bifunctional inhibitor/lipid-transfer protein/seed storage 2S albumin superfamily protein	3.83021	5e-05	0.000175663	1	12.657	9.20025	5.91658	6.45996	94.5828	129.417	64.9972	128.161	7.8301	111.372
Pp1s257_10V6	A9TL87				3.81597	5e-05	0.000175663	1	1.46658	4.97485	2.0736	3.77889	6.03998	36.9758	45.4497	54.4568	2.92624	41.2127
Pp1s167_75V6	A9RBJ5	AT4G02780	ABC33,ATCPS1,CPS,CPS1,GA1	Terpenoid cyclases/Protein prenyltransferases superfamily protein	3.8081	0.0115	0.0243215	1	2.25876	0.689733	1.32236	0.776478	1.52253	16.4009	12.9981	16.4086	1.04942	14.6995
Pp1s212_37V6		AT1G23330		alpha/beta-Hydrolases superfamily protein	3.80507	0.00675	0.0151606	1	1.38964	5.65663	1.57185	2.52751	9.71195	33.6038	41.152	23.6963	2.04968	28.6501
Pp1s326_37V6	A9SR76	AT5G15310	ATMIXTA,ATMYB16,MYB16	myb domain protein 16	3.80039	5e-05	0.000175663	1	2.01014	5.64979	4.22263	5.33908	3.48825	56.6076	76.6114	101.972	4.78085	66.6095
Pp1s126_51V6	A9SVU4				3.79124	5e-05	0.000175663	1	7.27431	0.87746	2.56021	1.50297	31.9409	40.0517	20.0563	24.3119	2.03159	28.1264
Pp1s283_63V6	A9TPX5				3.78728	5e-05	0.000175663	1	213.903	96.3033	107.659	101.686	1451.89	1371.44	1438.44	1468.24	104.672	1445.16
Pp1s213_125V6	A9TEG6	AT3G25840		Protein kinase superfamily protein	3.78538	0.00725	0.0161509	1	7.50516	6.97375	6.38916	6.5569	70.9418	174.48	8.15644	115.624	6.76532	93.2829
Pp1s94_71V6	A9RHW6	AT5G54770	THI1,THI4,TZ	thiazole biosynthetic enzyme, chloroplast (ARA6) (THI1) (THI4)	-3.78175	5e-05	0.000175663	-1	8.14856	15.6217	10.8821	18.6456	1.96828	0.763458	0.850021	1.07701	13.2519	0.963515
Pp1s38_320V6	A9S009	AT3G58800			3.7746	5e-05	0.000175663	1	2.27103	1.15555	1.60551	1.46292	6.73135	15.4596	28.1137	26.5341	1.53422	20.9968
Pp1s156_108V6		AT1G21080		DNAJ heat shock N-terminal domain-containing protein	3.76951	5e-05	0.000175663	1	31.5295	27.4154	26.4109	24.4817	386.941	385.899	348.158	342.829	26.9132	367.029
Pp1s129_85V6	A9SWK2	AT1G07400		HSP20-like chaperones superfamily protein	3.76288	5e-05	0.000175663	1	16.0003	24.455	17.7925	22.3167	75.7239	506.325	235.216	309.267	20.0546	272.241
Pp1s29_226V6	A9RUL8	AT3G25570		Adenosylmethionine decarboxylase family protein	3.76243	0.0006	0.00173616	1	9.98535	0.709427	1.49831	1.65974	5.31329	10.154	45.8988	32.7031	1.57903	21.4286
Pp1s59_40V6	A9S9U9	AT1G55230		Family of unknown function (DUF716)	3.76221	5e-05	0.000175663	1	65.4351	54.3867	49.8725	57.2901	450.762	945.175	692.785	822.528	55.8384	757.657
Pp1s232_89V6	A9THN2				-3.76205	0.00335	0.00816929	-1	1.08057	3.17674	2.64824	2.72969	0.269712	0.1453	0.242662	0.153731	2.68897	0.198196
Pp1s43_143V6	A9S2H6				3.75451	0.0106	0.0226485	1	0.904566	0.318149	1.90189	1.57446	20.7318	12.0344	22.668	12.7262	1.23951	16.729
Pp1s408_8V6					3.75216	5e-05	0.000175663	1	34.846	13.9703	14.1891	18.3632	219.252	228.007	133.975	219.374	16.2762	219.313
Pp1s107_89V6	A9SR86	AT5G20810		SAUR-like auxin-responsive protein family	3.75158	5e-05	0.000175663	1	0.50602	0.316892	0	0.212392	1.69052	2.54374	5.34962	4.58524	0.264642	3.56449
Pp1s83_136V6		AT2G16920	PFU2,UBC23	ubiquitin-conjugating enzyme 23	-3.75153	5e-05	0.000175663	-1	1.44481	2.58601	2.44766	2.20999	0.163192	0.106558	0.182623	0.462504	2.32883	0.172907
Pp1s19_88V6	A9RNT9				3.74948	5e-05	0.000175663	1	0.850318	0.288442	0.677466	0.626363	0.721623	6.92908	10.6067	10.759	0.651914	8.76789
Pp1s40_40V6	A9S0T4				3.74801	5e-05	0.000175663	1	7.0585	7.40421	7.60197	8.49062	40.9018	83.2061	118.414	142.127	7.50309	100.81
Pp1s386_41V6	A9TZI2				3.74699	5e-05	0.000175663	1	0.502178	0.929162	1.70408	0.581239	1.5725	11.1602	17.162	9.11884	0.7552	10.1395
Pp1s86_75V6	A9SJW8				-3.74388	0.011	0.0234021	-1	1.77315	1.46306	1.62621	1.48179	0	0.231985	0.387432	0	1.554	0.115992
Pp1s65_84V6	A9SCA3	AT2G41770		Protein of unknown function (DUF288)	3.73502	5e-05	0.000175663	1	1.94604	0.594115	0.660366	0.81409	12.7068	12.058	4.16916	7.57489	0.737228	9.81644
Pp1s252_12V6	A9TKL6	AT5G38380			3.72075	5e-05	0.000175663	1	25.2188	24.4291	23.7255	25.1944	118.143	302.542	351.711	357.352	24.8117	327.126
Pp1s300_43V6	A9TRV1	AT1G61290	ATSYP124,SYP124	syntaxin of plants 124	3.71429	5e-05	0.000175663	1	19.7637	18.0603	21.5878	21.0194	101.905	232.725	318.318	302.569	20.3916	267.647
Pp1s40_160V6	A9S0Z3	AT1G75500	WAT1	Walls Are Thin 1	3.70524	5e-05	0.000175663	1	0.630644	0.36438	0.0729815	0.433951	0.354367	5.07053	5.34238	5.48288	0.399165	5.20646
Pp1s256_84V6	A9TL77	AT5G64120		Peroxidase superfamily protein	3.70129	0.00525	0.0121465	1	1.82527	0	0.167401	0.179452	2.36414	2.74623	1.39587	2.1476	0.173426	2.25587
Pp1s115_128V6	A9ST41	AT1G19700	BEL10,BLH10	BEL1-like homeodomain 10	3.6987	0.00335	0.00816929	1	0.12588	0	0.170863	0.0457907	2.60155	1.58432	0.101767	0.644712	0.0858354	1.11452
Pp1s251_59V6	Q84V42	AT4G28250	ATEXPB3,ATHEXP BETA 1.6,EXPB3	expansin B3	-3.68501	5e-05	0.000175663	-1	2.20769	9.32359	7.11696	9.43622	0.743908	0.534346	0.446199	1.55472	8.22027	0.639127
Pp1s296_69V6	A9TRE5	AT5G19790	RAP2.11	related to AP2 11	3.68422	5e-05	0.000175663	1	0.71663	0.208364	0.578999	0.124136	0.817699	4.79058	6.6212	5.33071	0.393681	5.06065
Pp1s337_17V6	A9TVN7	AT1G17840	ABCG11,ATWBC11,COF1,DSO,WBC11	white-brown complex homolog protein 11	3.67427	5e-05	0.000175663	1	0.808656	0.444822	0.519147	0.477032	1.66928	8.14639	6.44916	6.26841	0.498089	6.35879
Pp1s71_228V6					3.67187	5e-05	0.000175663	1	4.76066	2.39266	0.952706	1.56529	6.52585	25.3119	29.1945	25.1327	1.97897	25.2223
Pp1s42_248V6	A9S276	AT5G62380	ANAC101,NAC101,VND6	NAC-domain protein 101	3.67175	0.0028	0.00696293	1	0.106108	0.32394	0.180032	0.192992	3.49597	3.46709	1.28673	1.08689	0.186512	2.37691
Pp1s3_617V6	A9RE20				3.66913	5e-05	0.000175663	1	0.737412	0.851832	0.473411	0.688737	0.11939	8.15228	9.98965	11.4324	0.713075	9.07096
Pp1s494_2V6					3.66883	0.00035	0.00106294	1	0.860945	0.876137	1.46076	1.17443	1.28936	10.4191	15.6606	18.189	1.02528	13.0399
Pp1s159_105V6	A9RYG9	AT4G18170	ATWRKY28,WRKY28	WRKY DNA-binding protein 28	3.66706	5e-05	0.000175663	1	2.05458	1.83764	1.27799	1.10146	6.81673	22.7747	19.9101	19.6667	1.55781	19.7884
Pp1s12_260V6	A9RJ73	AT4G24220	AWI31,VEP1	NAD(P)-binding Rossmann-fold superfamily protein	3.66439	5e-05	0.000175663	1	1.37466	2.39814	2.2213	1.66684	1.4705	31.9253	24.7404	24.558	1.94407	24.6492
Pp1s6_343V6	A9RFM9	AT1G78610	MSL6	mechanosensitive channel of small conductance-like 6	3.6624	5e-05	0.000175663	1	0.13789	0.311849	0.155969	0.249415	0.022924	1.81725	3.41281	3.31562	0.202692	2.56643
Pp1s174_90V6	A9T6Q3	AT1G12910	ATAN11,LWD1	Transducin/WD40 repeat-like superfamily protein	3.66103	5e-05	0.000175663	1	14.1928	7.41038	6.23388	7.23987	86.731	96.1232	89.7459	95.575	7.32512	92.6604
Pp1s159_20V6	A9T3F4	AT1G73680	ALPHA DOX2	alpha dioxygenase	3.65832	5e-05	0.000175663	1	50.5535	19.471	19.5296	20.0591	321.064	284.248	196.595	215.597	19.7944	249.923
Pp1s114_121V6	A9SST1	AT2G42450		alpha/beta-Hydrolases superfamily protein	3.65514	5e-05	0.000175663	1	3.31843	1.14484	1.39844	0.802389	13.3684	50.4681	16.3117	15.729	1.27164	16.0204
Pp1s198_133V6	A9TBE6	AT1G49730		Protein kinase superfamily protein	3.65093	5e-05	0.000175663	1	9.7024	5.31069	5.03782	5.31865	21.1331	57.2026	76.317	88.4016	5.31467	66.7598
Pp1s117_56V6	A9STI1				3.65085	0.0045	0.0106027	1	0.267791	0.000149165	0.390994	0.453392	6.26435	5.41162	2.60833	2.86321	0.329392	4.13741
Pp1s388_7V6	A9TZM8	AT5G14420	RGLG2	RING domain ligase2	3.65018	5e-05	0.000175663	1	23.0867	15.6458	17.6163	15.4798	40.7796	202.915	222.156	214.689	16.631	208.802
Pp1s130_213V6	A9SWQ2	AT3G02530		TCP-1/cpn60 chaperonin family protein	3.64792	0.0073	0.0162489	1	0.953396	1.47138	0.391906	1.92421	1.04849	16.0269	14.3682	17.1961	1.21239	15.1975
Pp1s121_15V6	A9SUN4	AT1G52855			3.64526	5e-05	0.000175663	1	5.76142	2.50348	3.52605	2.26026	16.1868	40.5816	36.3419	39.1006	3.01476	37.7212
Pp1s115_5V6	A9RQL9	AT4G17040	CLPR4	CLP protease R subunit 4	-3.64266	0.0024	0.00606418	-1	1.57383	1.63719	2.01755	1.90835	0.104754	0.253951	0	0.179124	1.77277	0.141939
Pp1s72_104V6	A9RMP7	AT4G05320	UBQ10	polyubiquitin 10	3.64091	0.001	0.00276057	1	0.552987	0.281372	0.234562	0.125724	2.58799	3.84802	6.9853	2.30117	0.257967	3.218
Pp1s306_37V6	A9TSH6	AT2G18150		Peroxidase superfamily protein	3.64077	5e-05	0.000175663	1	4.5897	4.40049	2.96046	3.79449	10.7364	71.0599	50.4447	51.7734	4.09749	51.109
Pp1s61_109V6	A9SAS6	AT1G31350	KUF1	KAR-UP F-box 1	3.6394	5e-05	0.000175663	1	3.0655	0.660621	1.49773	0.983943	6.03123	8.08556	22.8397	23.7792	1.24084	15.4626
Pp1s400_29V6	A9U0D2				-3.62861	0.0105	0.0224663	-1	4.45884	4.21341	6.48451	7.24096	0.476971	0.770865	0	0.407797	5.47168	0.442384
Pp1s34_208V6	A9RXI9	AT3G47930	ATGLDH,GLDH	L-galactono-1,4-lactone dehydrogenase	3.62753	5e-05	0.000175663	1	4.69773	5.90303	4.29718	4.90372	34.565	69.705	49.207	69.4605	4.80072	59.3337
Pp1s35_401V6	A9RYG9	AT1G69310	ATWRKY57,WRKY57	WRKY DNA-binding protein 57	3.62661	5e-05	0.000175663	1	0.653898	0.386383	0.357891	0.498751	4.39098	8.47502	4.77482	6.15791	0.442567	5.46636
Pp1s188_2V6	A9T9B0				3.62521	5e-05	0.000175663	1	0.972759	1.3199	1.23785	1.03208	1.15331	10.9874	17.0391	17.0223	1.13496	14.0049
Pp1s331_35V6					3.62482	5e-05	0.000175663	1	1.2258	1.35138	1.55985	0.928964	10.7086	118.721	14.6584	17.134	1.28859	15.8962
Pp1s124_113V6	A9SVI0	AT1G22620	ATSAC1	Phosphoinositide phosphatase family protein	-3.62103	5e-05	0.000175663	-1	1.50017	1.98463	1.65446	1.46659	0.112333	0.453873	0.0758001	0.144062	1.57731	0.128197
Pp1s50_57V6	A9S5P4	AT1G68450		VQ motif-containing protein	3.61758	5e-05	0.000175663	1	8.56427	3.32935	2.28565	3.15028	3.02009	27.0161	52.5175	79.3725	3.23982	39.7668
Pp1s182_37V6	A9RBG1	AT1G12260	ANAC007,EMB2749,NAC007,VND4	NAC 007	3.61739	0.00875	0.0190911	1	0.315401	0.0713259	0	0.0637401	0.52483	4.66518	0.849948	0.807687	0.067533	0.828817
Pp1s257_26V6	A9TL97	AT4G29420		F-box/RNI-like superfamily protein	3.60702	5e-05	0.000175663	1	28.0031	17.0219	17.7624	16.7216	250.455	202.207	201.754	221.636	17.3922	211.921
Pp1s334_77V6	A9TVD3	AT5G55180		O-Glycosyl hydrolases family 17 protein	3.60346	5e-05	0.000175663	1	0.516324	0.420348	0.700832	0.375642	0.386625	5.12378	6.26129	10.3133	0.468336	5.69253
Pp1s9_312V6		AT2G37340	ATRSZ33,RSZ33	arginine/serine-rich zinc knuckle-containing protein 33	3.59759	0.0005	0.00147079	1	0.246718	1.32587	2.24767	1.22935	17.6077	13.3245	10.5357	19.1662	1.27761	15.4661
Pp1s633_4V6	A9U3R5	AT1G64780	AMT1;2,ATAMT1;2	ammonium transporter 1;2	3.59452	5e-05	0.000175663	1	28.6169	14.5123	19.6281	14.0794	51.2004	194.802	262.052	217.606	17.0702	206.204
Pp1s275_51V6					3.59173	0.0066	0.0148646	1	13.6658	5.56276	18.5492	0	24.5591	105.844	143.624	125.984	9.61428	115.914
Pp1s318_11V6	A9TTW5				3.59085	5e-05	0.000175663	1	1.8425	0.818767	0.770043	0.831741	6.0531	14.1009	11.3064	8.58071	0.825254	9.94355
Pp1s47_57V6	A9S4B0	AT4G03030		Galactose oxidase/kelch repeat superfamily protein	3.5852	5e-05	0.000175663	1	11.8815	8.96478	8.79217	9.49242	55.5988	125.603	110.718	110.805	9.2286	110.761
Pp1s79_150V6	A9RFZ8	AT2G35270	GIK	Predicted AT-hook DNA-binding family protein	3.58126	5e-05	0.000175663	1	0.429842	0.116647	0.291723	0.364844	1.24455	4.92448	3.82254	4.03609	0.328284	3.92931
Pp1s65_310V6	A9SCK9				3.58056	5e-05	0.000175663	1	0.712884	0.461658	0.219917	0.530433	2.62052	10.3527	5.89425	5.9746	0.496046	5.93443
Pp1s100_193V6	A9SPA2	AT2G22360		DNAJ heat shock family protein	3.57888	5e-05	0.000175663	1	0.754439	1.34358	1.28005	2.88715	8.92241	22.7106	16.3192	15.032	1.31181	15.6756
Pp1s16_51V6		AT4G24610			-3.578	5e-05	0.000175663	-1	1.26505	2.26006	2.67108	2.40318	0.210506	0.0680426	0.227272	0.179977	2.33162	0.195242
Pp1s145_93V6	A9T0B5	AT1G27170		transmembrane receptors;ATP binding	3.57482	5e-05	0.000175663	1	0.531737	0.149275	0.12444	0.100049	0.961093	3.94979	1.85293	1.40864	0.136857	1.63078
Pp1s34_348V6	A9RXR2				3.57152	5e-05	0.000175663	1	0.920038	0.895565	0.54296	1.38237	1.91614	11.0344	12.2878	10.5508	0.907801	10.7926
Pp1s55_99V6	A9S820	AT4G32880	ATHB-8,ATHB8,HB-8	homeobox gene 8	-3.56059	5e-05	0.000175663	-1	20.5905	21.1683	20.654	21.1816	1.83071	1.5292	1.71385	1.95433	20.9111	1.77228
Pp1s49_74V6	A9S582				3.56039	0.00035	0.00106294	1	1.91976	0.439995	1.44915	0.985609	1.45795	16.7154	14.809	13.9146	1.21738	14.3618
Pp1s1_750V6	A9RBX3	AT5G44310		Late embryogenesis abundant protein (LEA) family protein	3.5547	5e-05	0.000175663	1	14.8432	19.6383	19.6305	18.8367	99.2505	232.397	337.986	219.626	19.2336	226.011
Pp1s141_75V6					3.54615	0.0177	0.0355432	1	1.04107	2.50654	0.180175	1.13118	6.16173	21.608	15.323	10.052	1.08612	12.6875
Pp1s12_249V6	A9RJ67	AT5G51830		pfkB-like carbohydrate kinase family protein	-3.54329	5e-05	0.000175663	-1	2.75554	6.25095	5.55192	5.22069	0.343893	0.277895	0.580131	1.17608	5.38631	0.462012
Pp1s66_54V6					-3.54328	5e-05	0.000175663	-1	85.2325	5.34543	5.62853	35.0309	5.70866	2.42572	0.977776	1.0619	20.3297	1.74381
Pp1s95_115V6	A9SMP8	AT5G56890		Protein kinase superfamily protein	-3.54163	5e-05	0.000175663	-1	2.54012	3.07398	4.73689	4.24544	0.205627	0.27694	0.46251	0.351611	3.65971	0.314276
Pp1s84_159V6	A9SJA2	AT5G06270			3.54119	5e-05	0.000175663	1	3.33415	1.61023	1.15058	1.64454	4.82399	14.3617	23.5283	26.4828	1.62738	18.945
Pp1s358_12V6	A9TXE0	AT5G18700	EMB3013,RUK	Protein kinase family protein with ARM repeat domain	-3.53801	5e-05	0.000175663	-1	1.45694	1.89166	1.61957	1.27928	0.112858	0.151998	0.152309	0.0643272	1.53825	0.132428
Pp1s545_2V6	A9U4X6	AT5G23430		Transducin/WD40 repeat-like superfamily protein	3.53637	0.00185	0.00480602	1	0.536781	0.115001	0	0.0513848	3.13093	1.64111	0.228399	0.28939	0.0831929	0.96525
Pp1s147_133V6	A9T0T1				3.53586	5e-05	0.000175663	1	20.7624	9.86051	7.74179	11.6562	122.359	106.762	141.717	127.202	10.7584	124.78
Pp1s135_44V6	A9SXZ3	AT1G01280	CYP703,CYP703A2	cytochrome P450, family 703, subfamily A, polypeptide 2	3.53237	5e-05	0.000175663	1	10.3797	3.7712	6.9959	7.05754	93.7566	84.0899	78.5149	67.8515	7.02672	81.3024
Pp1s93_45V6	A9SM26	AT4G20140	GSO1	Leucine-rich repeat transmembrane protein kinase	3.53219	5e-05	0.000175663	1	11.8666	5.16305	4.85202	5.10859	27.7907	68.8398	57.721	61.1116	5.13582	59.4163
Pp1s118_116V6					3.53059	0.00405	0.00966987	1	0.747664	0.380429	0	0.339968	0.979744	4.9765	3.77778	4.54726	0.360198	4.16252
Pp1s115_169V6					3.5301	5e-05	0.000175663	1	0.566976	1.49439	0.407795	1.24936	4.33121	52.9607	9.09114	11.8916	0.908168	10.4914
Pp1s326_18V6	A9TUK4	AT3G60090		VQ motif-containing protein	3.52415	0.00025	0.000782514	1	0.282723	0.0637694	0.257104	0.171361	1.6472	7.56404	2.03235	2.89699	0.214232	2.46467
Pp1s130_242V6	A9SWR0	AT1G42430			3.52108	5e-05	0.000175663	1	1.79131	2.04596	1.75577	1.82346	9.22714	22.6415	18.8957	22.6027	1.80738	20.7492
Pp1s14_320V6	A9RKK7				3.52085	0.01095	0.023307	1	0.0919436	0.0623773	0.104	0.0557432	0.780274	3.56062	0.991084	0.627871	0.0771604	0.885679
Pp1s37_321V6	A9RZI0	AT3G25050	XTH3	xyloglucan endotransglucosylase/hydrolase 3	3.51979	5e-05	0.000175663	1	11.8157	5.10366	4.28862	4.34194	9.34337	37.1442	71.1968	74.0782	4.7228	54.1705
Pp1s155_21V6	A9T2F0	AT5G21960		Integrase-type DNA-binding superfamily protein	3.50889	5e-05	0.000175663	1	34.7284	31.719	34.2767	37.0067	101.354	294.546	516.606	490.981	34.5025	392.764
Pp1s32_144V6	A9RW87	AT2G33570		Domain of unknown function (DUF23)	3.50735	5e-05	0.000175663	1	8.09181	4.29631	4.07899	3.8927	8.95705	32.4293	62.8106	76.4301	4.18765	47.62
Pp1s210_67V6	A9TDR8	AT4G16210	E-COAH-2,ECHIA	enoyl-CoA hydratase/isomerase A	3.50301	0.0204	0.0401671	1	0.316319	0.0597383	0	0.16218	1.1509	0.652573	2.32594	1.36507	0.110959	1.25799
Pp1s37_131V6					3.50136	5e-05	0.000175663	1	5.3787	2.2937	1.73828	2.79512	81.1655	33.2282	18.6359	24.3995	2.54441	28.8139
Pp1s106_128V6	A9SR46	AT1G56060			3.49972	5e-05	0.000175663	1	129.561	84.2882	83.0548	79.84	946.782	946.127	986.489	928.128	83.6715	946.454
Pp1s80_141V6	A9SHX4	AT3G12600	atnudt16,NUDT16	nudix hydrolase homolog 16	3.49951	5e-05	0.000175663	1	8.3817	9.7538	8.25903	9.33854	103.147	73.9239	97.267	112.107	8.86012	100.207
Pp1s167_8V6	A9T564	AT3G19184		AP2/B3-like transcriptional factor family protein	-3.49945	0.0041	0.00977397	-1	1.75524	1.78621	3.20717	2.45575	0.202204	0	1.36443	0.172879	2.12098	0.187541
Pp1s509_10V6	A9U4E2	AT1G24330		ARM repeat superfamily protein	-3.49878	5e-05	0.000175663	-1	2.41454	2.29743	2.1707	1.51053	0.170454	0.220386	0.394362	0.17488	2.23407	0.197633
Pp1s227_61V6	A9TGT7	AT5G50380	ATEXO70F1,EXO70F1	exocyst subunit exo70 family protein F1	3.49649	5e-05	0.000175663	1	1.46382	0.255018	0.481819	0.41303	5.03492	4.59988	5.06455	5.18705	0.447424	5.04974
Pp1s11_120V6	A9RIF9	AT2G37740	ATZFP10,ZFP10	zinc-finger protein 10	3.49559	5e-05	0.000175663	1	2.74918	1.85096	1.12084	1.87645	1.83483	23.364	18.6782	26.3627	1.8637	21.0211
Pp1s195_38V6	A9TAP7	AT5G19790	RAP2.11	related to AP2 11	-3.4949	5e-05	0.000175663	-1	5.72526	4.64273	4.22173	4.74467	0.475468	0.346826	0.405024	0.427652	4.6937	0.416338
Pp1s11_123V6					3.49408	0.0001	0.000335712	1	9.1027	4.35262	8.70838	3.8897	10.399	77.5756	76.9031	70.26	6.5305	73.5815
Pp1s207_38V6	A9TD33	AT5G26230			3.49163	0.0014	0.00373676	1	0.151938	0.103079	0.0859304	0.0460582	0.796401	7.60013	1.02361	1.10241	0.0945047	1.06301
Pp1s87_55V6	A9SK70				3.48784	0.0052	0.0120455	1	0.58807	0	0.997772	2.1392	0.440349	32.0255	9.50845	8.2827	0.792921	8.89558
Pp1s330_22V6	A9TUY7	AT5G55810	AtNMNAT,NMNAT	nicotinate/nicotinamide mononucleotide adenyltransferase	3.48554	5e-05	0.000175663	1	14.151	17.1041	12.4697	15.4918	84.5822	181.498	173.725	158.3	14.8214	166.012
Pp1s13_379V6	A9RK10	AT3G21420		2-oxoglutarate (2OG) and Fe(II)-dependent oxygenase superfamily protein	3.47021	0.0003	0.000924436	1	1.10066	0.106675	0.355711	0.190659	0.23548	2.02974	4.0254	6.57674	0.273185	3.02757
Pp1s2_490V6	A9RD90	AT2G37740	ATZFP10,ZFP10	zinc-finger protein 10	3.46651	5e-05	0.000175663	1	1.27262	0.941875	1.57036	1.05213	2.25241	11.2008	14.4973	17.4799	1.16237	12.849
Pp1s26_152V6	A9RST8				3.44917	5e-05	0.000175663	1	85.393	85.1101	96.68	87.525	537.05	811.448	1223.96	1077.17	86.459	944.309
Pp1s34_191V6	A9RXI1	AT5G38900		Thioredoxin superfamily protein	3.44251	5e-05	0.000175663	1	39.0049	36.4542	38.1192	34.3933	288.519	393.941	434.655	416.799	37.2867	405.37
Pp1s26_167V6	A9RSU6	AT5G55180		O-Glycosyl hydrolases family 17 protein	3.44165	5e-05	0.000175663	1	0.693911	0.353078	0.147169	0.315526	3.37742	3.35906	4.90865	3.88715	0.334302	3.63228
Pp1s24_262V6	A9RRT9	AT4G36380	ROT3	Cytochrome P450 superfamily protein	3.44112	5e-05	0.000175663	1	12.6065	2.17062	1.57751	1.69108	18.0195	19.393	22.5498	24.5098	1.93085	20.9714
Pp1s200_41V6	A9SGG2	AT1G69560	ATMYB105,LOF2,MYB105	myb domain protein 105	-3.44028	5e-05	0.000175663	-1	3.56401	3.58626	3.25434	3.91598	0.405892	0.60553	0.252818	0.106775	3.57513	0.329355
Pp1s21_128V6					-3.43309	0.00015	0.000489418	-1	3.67188	6.79217	9.06141	8.0848	1.3327	0.807686	0.44961	0.569682	7.43849	0.688684
Pp1s48_204V6	A9S506				-3.43008	5e-05	0.000175663	-1	2.55983	3.60594	2.8893	3.39261	0.145646	0.196163	0.386659	0.530737	3.14095	0.291411
Pp1s33_380V6	A9RX70	AT1G64780	AMT1;2,ATAMT1;2	ammonium transporter 1;2	3.43002	5e-05	0.000175663	1	1.40015	1.79426	2.63957	2.64095	2.05804	18.8604	28.9274	29.0827	2.21691	23.8939
Pp1s35_214V6	A9RY75	AT2G17700		ACT-like protein tyrosine kinase family protein	-3.4269	5e-05	0.000175663	-1	3.06906	21.9174	25.563	17.4917	0.96511	1.22995	2.43441	4.18106	19.7046	1.83218
Pp1s278_17V6					3.42372	5e-05	0.000175663	1	92.2573	38.8969	34.3835	39.8607	383.852	338.411	461.3	523.018	39.3788	422.576
Pp1s280_8V6	A9TPE9	AT5G20040	ATIPT9,IPT9	isopentenyltransferase 9	3.42117	5e-05	0.000175663	1	4.13954	2.71566	3.75574	3.20872	13.8243	29.5536	48.0105	45.0506	3.48223	37.3021
Pp1s69_95V6	A9TGM8	AT1G68920		basic helix-loop-helix (bHLH) DNA-binding superfamily protein	3.42046	0.00205	0.00526427	1	0.268797	0.054708	0.091213	0.0977792	0.0402552	0.715652	2.28173	1.30785	0.0944961	1.01175
Pp1s43_215V6	A9S2L8				3.41978	0.0079	0.0174342	1	0.265828	0.707385	0.73409	1.02359	3.54826	19.4432	5.86878	9.55763	0.720737	7.71321
Pp1s86_58V6	A9SJV8				3.4185	5e-05	0.000175663	1	0.241792	0.231679	0.364665	0.137679	4.80961	3.83857	1.22394	0.485102	0.236735	2.53125
Pp1s59_355V6	A9S9S3	AT4G25835		P-loop containing nucleoside triphosphate hydrolases superfamily protein	-3.41541	5e-05	0.000175663	-1	18.6812	14.5424	13.98	12.8662	4.61691	0.976402	0.698111	1.69689	14.2612	1.33665
Pp1s43_247V6	A9S2N9	AT5G65720	ATNFS1,ATNIFS1,NFS1,NIFS1	nitrogen fixation S (NIFS)-like 1	3.4114	5e-05	0.000175663	1	4.20937	4.84615	4.76133	4.71741	9.48781	77.2869	47.6082	53.244	4.73937	50.4261
Pp1s89_116V6	A9SCP9	AT2G25740		ATP-dependent protease La (LON) domain protein	3.41081	5e-05	0.000175663	1	1.72496	3.14177	3.13693	3.00085	14.9577	38.2096	31.1214	34.1565	3.06889	32.639
Pp1s17_88V6					3.41024	5e-05	0.000175663	1	189.876	75.9682	53.3325	77.5927	1285.46	838.708	793.842	571.463	76.7805	816.275
Pp1s156_7V6		AT2G18340		late embryogenesis abundant domain-containing protein / LEA domain-containing protein	3.40967	5e-05	0.000175663	1	0.312817	0.187312	0.17678	0.37902	3.13528	2.64722	2.52708	2.66767	0.250064	2.65745
Pp1s526_2V6	A9RCV9	AT5G02500	AT-HSC70-1,HSC70,HSC70-1,HSP70-1	heat shock cognate protein 70-1	3.4078	5e-05	0.000175663	1	41.3833	61.4368	53.6074	58.2192	226.878	756.334	537.925	648.926	55.9133	593.425
Pp1s12_128V6	A9RJ08	AT4G33540		metallo-beta-lactamase family protein	3.40343	5e-05	0.000175663	1	98.1908	88.0872	90.365	82.0786	631.152	1141.54	1015.05	873.188	89.2261	944.119
Pp1s111_8V6	A9SRZ4	AT3G44880	ACD1,LLS1,PAO	Pheophorbide a oxygenase family protein with Rieske [2Fe-2S] domain	3.39951	5e-05	0.000175663	1	30.5381	41.7204	38.4156	40.715	179.831	732.204	383.225	451.798	39.5653	417.512
Pp1s398_11V6	A9U080				-3.39654	0.002	0.0051498	-1	16.9797	22.3615	11.2977	15.7444	1.49582	1.61166	0	3.41036	16.362	1.55374
Pp1s50_176V6	A9S5X4	AT4G21200	ATGA2OX8,GA2OX8	gibberellin 2-oxidase 8	-3.39543	5e-05	0.000175663	-1	16.2347	11.6552	13.5839	12.5182	1.33223	1.14832	1.37817	1.02781	13.0511	1.24028
Pp1s506_15V6	A9U4C5	AT5G43940	ADH2,ATGSNOR1,GSNOR,HOT5,PAR2	GroES-like zinc-binding dehydrogenase family protein	3.39204	5e-05	0.000175663	1	1.30455	1.20624	0.729229	0.676963	0.717408	16.0477	7.99397	12.3245	0.967734	10.1592
Pp1s79_200V6					3.38568	5e-05	0.000175663	1	2.32212	1.20489	0.827414	1.51571	3.78203	15.2662	14.2821	14.1531	1.3603	14.2176
Pp1s309_58V6	A9TSV3	AT1G77720	PPK1	putative protein kinase 1	-3.38325	5e-05	0.000175663	-1	1.73705	2.25088	1.79398	2.00554	0.180969	0.255916	0.183171	0.116042	1.89976	0.18207
Pp1s171_119V6	A9T649	AT4G38040		Exostosin family protein	3.3821	5e-05	0.000175663	1	23.0872	4.97831	4.9659	6.35946	45.7329	65.6053	55.9192	62.2869	5.66888	59.103
Pp1s25_219V6	A9RSA6	AT4G15470		Bax inhibitor-1 family protein	3.38033	5e-05	0.000175663	1	32.7032	28.7608	30.2782	29.2268	135.139	375.055	301.598	318.033	29.7525	309.816
Pp1s15_49V6		AT3G51290		Protein of unknown function (DUF630) ;Protein of unknown function (DUF632)	3.37779	5e-05	0.000175663	1	20.4944	11.9621	13.2104	12.0176	58.4037	102.352	163.81	159.888	12.614	131.12
Pp1s184_88V6	A9T8N4	AT5G51050		Mitochondrial substrate carrier family protein	3.36587	5e-05	0.000175663	1	8.46687	6.8236	6.8833	5.99934	22.5488	55.9182	91.9867	85.3896	6.85345	70.6539
Pp1s37_276V6	A9RZF7	AT1G68090	ANN5,ANNAT5	annexin 5	3.36564	5e-05	0.000175663	1	26.5852	18.8213	17.3172	18.9193	61.0973	193.282	223.009	195.735	18.8703	194.509
Pp1s29_122V6	A9RUF0				3.36024	0.008	0.0176294	1	0.170949	0.521898	0.290048	0.155464	1.40808	4.34451	2.76406	1.96997	0.230498	2.36701
Pp1s415_3V6	A9U1A4	AT3G09820	ADK1,ATADK1	adenosine kinase 1	3.35969	5e-05	0.000175663	1	0.465218	0.0901757	0.225496	0.161171	0.398122	1.91104	2.05818	2.55721	0.193333	1.98461
Pp1s252_40V6	A7TTY0	AT1G02065	SPL8	squamosa promoter binding protein-like 8	3.35641	5e-05	0.000175663	1	0.148442	0.408052	0.440734	0.337492	0.25767	6.58811	3.80478	3.83098	0.372772	3.81788
Pp1s333_54V6	A9TV96	AT1G65470	FAS1,NFB2	chromatin assembly factor-1 (FASCIATA1) (FAS1)	-3.35215	5e-05	0.000175663	-1	3.30149	3.18656	2.42543	3.52862	0.305835	0.32952	0.275162	0.69728	3.24402	0.317677
Pp1s157_29V6		AT5G56270	ATWRKY2,WRKY2	WRKY DNA-binding protein 2	3.35176	5e-05	0.000175663	1	8.5205	7.60727	6.26899	7.05582	34.3901	81.5898	68.1042	84.611	7.33155	74.847
Pp1s29_332V6					3.3489	5e-05	0.000175663	1	1.86803	0.105611	0.176082	0.471894	10.4909	3.01424	2.9365	3.58778	0.323988	3.30101
Pp1s73_237V6	A9SFE6	AT1G03780	TPX2	targeting protein for XKLP2	3.34717	5e-05	0.000175663	1	0.548962	0.446919	0.268174	0.475659	2.08273	6.36515	4.6089	4.7797	0.461289	4.6943
Pp1s80_90V6	A9SHU1	AT5G58470	TAF15b	TBP-associated factor 15B	-3.34516	0.00085	0.00238405	-1	42.3737	62.4039	79.3813	48.553	5.73501	5.18347	6.83936	4.93009	55.4784	5.45924
Pp1s2_590V6	A9RC83	AT2G38620	CDKB1;2	cyclin-dependent kinase B1;2	-3.34147	0.0079	0.0174342	-1	0.812145	2.40429	1.75376	3.35716	0.221141	0.714801	0	0.189069	2.07902	0.205105
Pp1s29_313V6	A9RUS0	AT5G02240		NAD(P)-binding Rossmann-fold superfamily protein	3.33828	5e-05	0.000175663	1	40.2724	28.2525	30.402	35.6547	295.278	319.166	348.931	361.77	33.0283	334.048
Pp1s73_155V6		AT3G07220		SMAD/FHA domain-containing protein	3.33094	5e-05	0.000175663	1	10.598	8.42314	8.82472	9.86687	27.765	88.3921	99.6953	104.119	9.34579	94.0437
Pp1s19_153V6	A9RNI0	AT1G46264	AT-HSFB4,HSFB4,SCZ	heat shock transcription factor B4	3.32677	0.0018	0.00469244	1	0.359351	0.0664895	0.110856	0.178254	1.71235	1.97675	1.18847	0.585604	0.144555	1.45041
Pp1s26_102V6	A9RSQ8	AT3G62760	ATGSTF13	Glutathione S-transferase family protein	3.3264	5e-05	0.000175663	1	11.3719	12.0343	14.9636	13.4925	22.4814	108.697	152.823	147.363	12.7634	128.03
Pp1s76_179V6	A9SGL4	AT4G26530		Aldolase superfamily protein	3.32635	0.0034	0.00827943	1	0.226783	0.230785	0.19239	0.10312	2.46233	4.94012	1.14588	1.74226	0.209586	2.10229
Pp1s116_136V6					3.32621	0.0072	0.0160564	1	0.570615	1.74205	0	0.259463	5.76827	6.21499	1.72992	2.55718	0.415039	4.16272
Pp1s109_194V6	A9SRS9	AT3G10960	ATAZG1,AZG1	AZA-guanine resistant1	3.32331	5e-05	0.000175663	1	1.64713	2.49029	2.06949	1.67968	8.15037	17.9481	19.5794	20.0733	1.87458	18.7638
Pp1s78_186V6	A9SH76	AT4G34980	SLP2	subtilisin-like serine protease 2	3.31758	5e-05	0.000175663	1	1.2005	1.48726	1.41695	1.85123	5.9408	16.9286	12.0262	16.9753	1.4521	14.4774
Pp1s25_366V6	A9RSI3	AT1G76900	AtTLP1,TLP1	tubby like protein 1	3.31686	5e-05	0.000175663	1	1.99539	3.56399	3.85154	3.77739	8.22667	46.517	35.0077	38.1485	3.67069	36.5781
Pp1s439_5V6					3.31595	5e-05	0.000175663	1	20.238	12.1574	13.6606	13.6188	36.5843	164.181	145.067	126.599	13.6397	135.833
Pp1s284_71V6	A9TQ35	AT2G28900	ATOEP16-1,ATOEP16-L,OEP16,OEP16-1	outer plastid envelope protein 16-1	3.31546	5e-05	0.000175663	1	1.10978	0.610806	1.54834	0.911816	4.97343	32.6708	10.3826	9.74287	1.0108	10.0627
Pp1s67_62V6	A9SD52				3.31464	5e-05	0.000175663	1	2.49899	0.813212	0.188397	0.45471	8.5357	2.86656	6.36	6.25533	0.633961	6.30767
Pp1s429_23V6	A9U217	AT3G48330	ATPIMT1,PIMT1	protein-l-isoaspartate methyltransferase 1	3.31406	5e-05	0.000175663	1	1.9349	1.05015	1.53203	0.586541	4.15339	9.99081	16.164	15.6906	1.29109	12.8407
Pp1s44_19V6					3.31387	0.01595	0.0324426	1	5.14534	10.4723	0	9.3585	3.85285	105.857	51.9966	92.2343	7.25192	72.1155
Pp1s359_22V6	A9TXI3	AT1G70210	ATCYCD1;1,CYCD1;1	CYCLIN D1;1	-3.31055	5e-05	0.000175663	-1	10.333	15.9748	20.3963	18.2778	1.16097	1.85557	2.615	1.59681	17.1263	1.72619
Pp1s79_92V6	A9SHE2	AT4G17600	LIL3:1	Chlorophyll A-B binding family protein	3.30643	5e-05	0.000175663	1	3.47118	4.02065	3.06446	3.64437	24.8512	40.5735	33.5382	36.8572	3.55777	35.1977
Pp1s59_152V6	A9SA00	AT3G25070	RIN4	RPM1 interacting protein 4	3.30607	5e-05	0.000175663	1	261.597	110.245	127.93	103.611	1788.42	1132.41	1223.31	1039.74	119.088	1177.86
Pp1s262_4V6	A9TLY2				3.30423	5e-05	0.000175663	1	3.83178	1.71193	1.90283	1.18989	18.4752	27.3707	14.7333	17.2317	1.80738	17.8535
Pp1s79_138V6	A9SHG9	AT3G54670	ATSMC1,SMC1,TTN8	Structural maintenance of chromosomes (SMC) family protein	-3.30376	5e-05	0.000175663	-1	1.25104	2.16774	1.60631	2.45993	0.50637	0.245514	0.136675	0.0865864	1.88702	0.191094
Pp1s154_32V6	A9T2D9				3.29921	5e-05	0.000175663	1	4.17909	2.16705	2.16783	1.93658	11.9193	21.9051	20.7663	22.8353	2.16744	21.3357
Pp1s159_151V6	A9T3M2				3.29744	0.0145	0.0298022	1	5.20815	0.392596	0	0.701684	3.75544	7.00318	3.11889	7.40953	0.54714	5.37931
Pp1s68_20V6					3.2964	5e-05	0.000175663	1	636.775	284.06	355.203	317.311	3457.49	3420.29	2867.82	3186.88	336.257	3303.59
Pp1s215_30V6	A9TEP7	AT1G09575		Protein of unknown function (DUF607)	3.28986	5e-05	0.000175663	1	0.377427	0.34141	0.711529	0.15255	2.19814	2.84206	5.76354	4.18827	0.359418	3.51516
Pp1s352_43V6	A9TWW2	AT1G63220		Calcium-dependent lipid-binding (CaLB domain) family protein	3.28944	5e-05	0.000175663	1	38.4935	17.8928	22.5543	17.9577	74.403	173.202	281.814	222.896	20.256	198.049
Pp1s117_32V6	A9SD92	AT5G61890		Integrase-type DNA-binding superfamily protein	3.28892	5e-05	0.000175663	1	6.70325	3.53941	4.32592	3.4646	39.5245	37.3496	34.1387	43.5264	3.93266	38.437
Pp1s61_196V6	A9SAY3	AT1G22640	ATMYB3,MYB3	myb domain protein 3	3.28566	5e-05	0.000175663	1	32.7356	10.3214	11.0372	10.9412	71.7044	106.744	107.584	112.938	10.9892	107.164
Pp1s160_146V6	A9T3U3	AT5G67320	HOS15	WD-40 repeat family protein	3.28383	5e-05	0.000175663	1	4.52949	3.17291	3.08619	2.23794	9.93274	36.7993	32.0939	28.8658	3.12955	30.4798
Pp1s83_69V6	A9TWI1	AT1G63440	HMA5	heavy metal atpase 5	3.282	5e-05	0.000175663	1	227.978	380.053	426.742	383.616	1562.03	6191.45	4360.78	3067.43	381.834	3714.1
Pp1s67_194V6	A9SDB6				3.28093	5e-05	0.000175663	1	9.88395	3.09521	2.6376	1.73196	10.8079	29.4561	28.7253	26.9966	2.8664	27.861
Pp1s11_70V6	A9RID5				3.28087	5e-05	0.000175663	1	0.880794	0.896336	1.19554	1.28161	1.31932	22.3845	9.73073	10.6011	1.04594	10.1659
Pp1s51_321V6					3.27905	0.00095	0.00263486	1	1.61066	1.23693	2.23383	0.92143	19.4612	26.3892	8.18079	6.32327	1.42379	13.821
Pp1s235_117V6	A9TI46	AT2G26730		Leucine-rich repeat protein kinase family protein	3.27651	0.02035	0.0400798	1	0.0995343	0	0.0676259	0.144993	0.110267	2.87757	0.818463	0.801336	0.0835801	0.809899
Pp1s18_52V6	A9RN08				3.27562	5e-05	0.000175663	1	0.770209	0.552503	0.48496	0.95172	4.94348	24.5126	7.44246	5.36683	0.661356	6.40465
Pp1s2_329V6	A9RD05	AT3G51250		Senescence/dehydration-associated protein-related	3.27507	5e-05	0.000175663	1	5.19027	1.76062	1.87867	1.82511	14.9759	17.6712	18.1829	20.2029	1.85189	17.9271
Pp1s108_47V6	A9SRK5	AT4G40060	ATHB-16,ATHB16,HB16	homeobox protein 16	3.27504	5e-05	0.000175663	1	32.4212	21.0427	17.6024	21.4127	45.8144	161.027	249.951	303.763	21.2277	205.489
Pp1s46_163V6	A9S3X5	AT4G01070	GT72B1,UGT72B1	UDP-Glycosyltransferase superfamily protein	3.27388	5e-05	0.000175663	1	0.749455	0.560046	0.350155	0.750781	3.60022	6.41036	6.25567	7.37657	0.654751	6.33301
Pp1s9_352V6					3.27127	0.0002	0.0006374	1	2.3716	0.401995	0.223202	0.119534	13.8423	3.0146	2.11984	3.02164	0.312599	3.01812
Pp1s108_85V6					3.27046	5e-05	0.000175663	1	3.91932	1.24636	2.85685	2.22761	9.91519	28.919	20.1436	93.6525	2.54223	24.5313
Pp1s127_128V6	A9SW97				-3.26866	5e-05	0.000175663	-1	5.19643	3.66688	3.20608	3.74932	0.364458	0.727616	0.405058	0.329929	3.7081	0.384758
Pp1s221_89V6					3.26297	5e-05	0.000175663	1	4.51029	3.63366	1.91319	2.90539	25.7186	29.9119	37.2195	32.86	3.26952	31.386
Pp1s47_171V6	A9S4I1	AT5G04590	SIR	sulfite reductase	3.26283	5e-05	0.000175663	1	48.3517	59.751	48.3643	54.6595	361.145	499.07	489.815	543.319	51.5119	494.442
Pp1s20_280V6	A9RPJ9	AT3G05200	ATL6	RING/U-box superfamily protein	3.25816	5e-05	0.000175663	1	7.19415	12.1458	9.53196	14.0305	106.953	179.46	84.5784	100.452	10.8389	103.702
Pp1s88_70V6					3.25722	0.01595	0.0324426	1	0.318489	0.648217	0	0.579276	1.90788	5.39606	4.50591	4.07797	0.448882	4.29194
Pp1s33_52V6	A9RWN9	AT5G43260		chaperone protein dnaJ-related	3.25574	5e-05	0.000175663	1	18.0022	10.9919	11.2458	11.3112	74.692	84.1736	146.034	131.282	11.2785	107.728
Pp1s10_336V6					-3.25539	5e-05	0.000175663	-1	2.81545	5.81708	4.9217	5.22408	0.511083	0.516264	0.862172	0.546202	5.07289	0.531233
Pp1s2_113V6	A9RCQ4	AT1G64660	ATMGL,MGL	methionine gamma-lyase	3.2534	5e-05	0.000175663	1	2.05788	8.07083	7.23612	8.07074	14.9388	54.2821	94.1574	91.686	7.65343	72.984
Pp1s75_36V6	A9SG43				3.25201	5e-05	0.000175663	1	14.1918	5.88388	5.64819	6.6284	43.872	51.3549	67.8483	79.8196	6.25614	59.6016
Pp1s440_17V6	A9U2H8				-3.2518	5e-05	0.000175663	-1	5.07537	2.95577	3.96119	4.22219	0.384874	0.621554	0.467296	0.391802	4.09169	0.429549
Pp1s642_3V6	A9U5D6	AT1G44110	CYCA1;1	Cyclin A1;1	-3.24504	5e-05	0.000175663	-1	7.52998	10.933	11.7181	9.81383	1.68795	1.2189	0.969358	0.92116	10.3734	1.09413
Pp1s395_19V6	A9U002	AT4G36860	DAR1	LIM domain-containing protein	3.24407	5e-05	0.000175663	1	26.8534	19.2985	18.7825	17.7334	84.9136	154.402	226.569	206.401	19.0405	180.401
Pp1s38_264V6					3.23678	5e-05	0.000175663	1	15.6168	6.97461	6.55022	5.02822	115.317	77.5389	40.1408	49.9584	6.76241	63.7486
Pp1s72_298V6		AT1G55915		zinc ion binding	3.23652	5e-05	0.000175663	1	19.0089	17.9067	20.3249	17.8328	108.73	134.044	233.341	213.891	18.4578	173.967
Pp1s31_153V6	A9RVE4	AT2G01690		ARM repeat superfamily protein	3.23646	5e-05	0.000175663	1	5.16427	4.95224	6.10958	5.29142	24.2298	46.3456	52.8437	52.1968	5.22785	49.2712
Pp1s663_1V6					3.2358	5e-05	0.000175663	1	1.12362	0.924531	0.514173	2.0193	13.3156	10.2985	8.99605	8.15164	1.02408	9.64728
Pp1s325_77V6	A9TUJ3	AT2G41835		zinc finger (C2H2 type, AN1-like) family protein	3.23319	5e-05	0.000175663	1	36.1037	41.1312	42.9953	42.6213	127.794	401.97	398.901	388.661	41.8762	393.781
Pp1s268_6V6	A9TMS9	AT1G10130	ATECA3,ECA3	endoplasmic reticulum-type calcium-transporting ATPase 3	3.23313	5e-05	0.000175663	1	0.828086	0.61114	0.962132	0.606704	4.02495	10.7878	6.88017	6.653	0.719613	6.76658
Pp1s30_226V6	A9RV54	AT1G18040	AT;CDCKD;3,CAK2AT,CDKD1;3	cyclin-dependent kinase D1;3	-3.23275	0.0038	0.00914163	-1	1.66371	1.15128	1.80659	1.45248	0.199326	0.161072	0	0.170418	1.55809	0.165745
Pp1s10_26V6	A9RI07	AT1G64060	ATRBOH F,ATRBOHF,RBOH F,RBOHAP108,RBOHF	respiratory burst oxidase protein F	3.23076	5e-05	0.000175663	1	6.24949	3.18073	3.12204	2.99476	6.89523	34.4	29.0946	30.0734	3.15139	29.584
Pp1s140_50V6	A9SZ42	AT2G27810	ATNAT12,NAT12	nucleobase-ascorbate transporter 12	-3.22959	0.0006	0.00173616	-1	0.564835	1.49652	1.11293	0.864666	0.029646	0.383537	0.160123	0.0507072	0.988798	0.105415
Pp1s245_25V6		AT3G07370	ATCHIP,CHIP	carboxyl terminus of HSC70-interacting protein	3.22766	5e-05	0.000175663	1	22.3413	17.2779	18.2165	16.255	46.8783	144.652	264.932	187.841	17.7472	166.246
Pp1s51_155V6	A9S682	AT3G46510	ATPUB13,PUB13	plant U-box 13	3.22727	5e-05	0.000175663	1	1.02036	0.152425	0.0935772	0.498018	0.461474	2.60851	3.48284	4.52023	0.325222	3.04568
Pp1s47_80V6	A9S4C8				3.22665	0.0035	0.00849908	1	0.674458	0.67931	0.473337	0.178826	4.93339	7.23723	5.8022	4.94225	0.573897	5.37223
Pp1s17_276V6	A9RMM6	AT2G42640		Mitogen activated protein kinase kinase kinase-related	3.22152	0.002	0.0051498	1	0.379282	0.385975	0.965285	0.344925	1.42004	2.52452	6.89914	4.61356	0.382629	3.56904
Pp1s142_86V6	A9SZG5	AT1G72470	ATEXO70D1,EXO70D1	exocyst subunit exo70 family protein D1	3.22085	0.0001	0.000335712	1	17.7307	15.0444	15.3132	13.1942	241.894	169.288	94.9486	113.746	15.1788	141.517
Pp1s38_46V6	A9RZM4	AT1G20510	OPCL1	OPC-8:0 CoA ligase1	3.216	5e-05	0.000175663	1	0.64092	0.33471	0.920147	0.448353	1.10752	5.29364	6.14311	4.82794	0.544636	5.06079
Pp1s53_245V6	A9S6Y9	AT2G45870		Bestrophin-like protein	3.21369	5e-05	0.000175663	1	4.29032	1.53311	2.11156	1.42962	16.2838	23.3051	14.1652	17.5285	1.82233	16.9062
Pp1s4_307V6	A9REF6				3.21315	5e-05	0.000175663	1	138.793	42.5413	49.4285	44.2633	206.882	287.062	661.558	581.81	46.8459	434.436
Pp1s38_8V6	A9RZK5	AT5G13930	ATCHS,CHS,TT4	Chalcone and stilbene synthase family protein	3.21213	5e-05	0.000175663	1	0.661895	0.691372	0.360213	0.463376	2.81759	6.50522	4.97486	5.45325	0.562636	5.21406
Pp1s464_11V6	Q38JD1	AT5G58070	ATTIL,TIL	temperature-induced lipocalin	3.21159	5e-05	0.000175663	1	19.8769	24.4724	22.2835	26.0979	86.4536	362.762	228.129	205.005	23.3779	216.567
Pp1s9_336V6	A9LSF8	AT3G23430	ATPHO1,PHO1	phosphate 1	3.21068	5e-05	0.000175663	1	0.933782	0.84364	1.01658	0.693169	2.7973	13.8875	9.23185	7.22333	0.888711	8.22759
Pp1s51_288V6	A9S6E6				3.20577	5e-05	0.000175663	1	3.37195	3.41419	3.72673	3.78453	17.7048	31.1675	34.7175	38.3966	3.57046	32.9425
Pp1s1_309V6	A9RB80	AT4G20070	AAH,ATAAH	allantoate amidohydrolase	3.20015	5e-05	0.000175663	1	60.0091	54.278	52.6111	56.7315	308.862	530.572	489.665	531.168	55.5048	510.119
Pp1s73_7V6	A9SFF7	AT3G27650	LBD25	LOB domain-containing protein 25	3.19826	5e-05	0.000175663	1	1.41392	0.642842	0.584412	0.57429	9.0272	7.29509	3.13271	3.96926	0.613627	5.63217
Pp1s109_102V6					3.19378	0.004	0.00956316	1	9.46615	0	5.3537	5.7391	167.756	61.098	19.1322	40.4019	5.5464	50.7499
Pp1s29_220V6	A9RUL4	AT1G03290			3.19369	5e-05	0.000175663	1	21.3601	21.1554	23.5337	20.557	57.4971	195.298	207.471	193.696	21.2578	194.497
Pp1s280_53V6	A9TPH2	AT2G40740	ATWRKY55,WRKY55	WRKY DNA-binding protein 55	3.1935	0.00065	0.00186807	1	6.93386	0.601513	0.540015	0.675409	2.07684	3.35652	8.6382	8.32513	0.638461	5.84082
Pp1s49_228V6					3.19331	5e-05	0.000175663	1	1.22649	4.884	6.33339	4.9465	13.5764	45.9484	49.3619	43.9716	4.91525	44.96
Pp1s344_19V6	A9TWA6				3.19126	5e-05	0.000175663	1	0.903605	0.73564	0.817672	0.986101	7.84882	7.87346	6.08762	11.1071	0.860638	7.86114
Pp1s464_13V6	A9U3E2	AT4G35985		Senescence/dehydration-associated protein-related	3.1912	5e-05	0.000175663	1	16.0404	7.93391	6.94467	7.68094	61.8677	70.2912	72.3302	77.2814	7.80743	71.3107
Pp1s155_63V6	A9T2H7				3.1909	5e-05	0.000175663	1	1.11541	0.756729	0.548553	0.529237	8.90906	8.60782	2.87514	3.31174	0.652641	5.95978
Pp1s163_97V6		AT3G58470		nucleic acid binding;methyltransferases	3.1882	5e-05	0.000175663	1	3.60741	3.15892	3.33464	4.43123	17.3343	64.5153	27.9673	35.3074	3.47103	31.6374
Pp1s80_150V6					3.18334	5e-05	0.000175663	1	28.6464	32.7294	34.3503	34.1362	55.5096	314.636	345.9	292.776	33.4328	303.706
Pp1s247_19V6	Q1XGC9				3.17957	5e-05	0.000175663	1	118.04	80.7458	53.1138	69.9774	939.657	1177.04	271.203	425.952	75.3616	682.804
Pp1s281_62V6	A9TPL3	AT3G02060		DEAD/DEAH box helicase, putative	3.17767	0.00075	0.00212908	1	0.260366	0.13248	0.22088	0.11839	0.146222	4.49007	1.44713	1.75022	0.17668	1.59868
Pp1s60_106V6	A9SAC1	AT4G21990	APR3,ATAPR3,PRH-26,PRH26	APS reductase 3	3.17464	5e-05	0.000175663	1	107.022	72.9266	67.2868	67.3967	405.666	644.994	622.054	675.78	70.1616	633.524
Pp1s17_271V6	A9RMQ0	AT4G27610			-3.17408	5e-05	0.000175663	-1	1.35183	2.25112	1.37022	2.26716	0.131462	0.0424929	0.354831	0.269751	1.81067	0.200607
Pp1s239_15V6	A9TIL1	AT3G14740		RING/FYVE/PHD zinc finger superfamily protein	3.173	5e-05	0.000175663	1	0.228973	0.103036	0.121405	0.184165	2.00389	1.76652	0.896636	0.989482	0.152785	1.378
Pp1s89_209V6	A9RQS1	AT5G62700	TUB3	tubulin beta chain 3	3.17296	0.0016	0.00421706	1	0.598207	0	0.156149	0.33478	3.85917	2.89578	0.55802	1.5319	0.245465	2.21384
Pp1s60_190V6	A9SAG6	AT2G46240	ATBAG6,BAG6	BCL-2-associated athanogene 6	3.17216	5e-05	0.000175663	1	17.8099	43.5964	44.3705	37.1827	95.2376	391.209	389.393	338.746	40.3895	364.069
Pp1s212_107V6	A9TE86	AT5G56760	ATSERAT1;1,SAT-52,SAT5,SERAT1;1	serine acetyltransferase 1;1	3.17153	5e-05	0.000175663	1	19.045	23.1558	22.1708	21.0875	114.595	169.838	247.493	219.921	21.6291	194.88
Pp1s315_43V6	A9TTL5	AT3G56891		Heavy metal transport/detoxification superfamily protein	3.17151	5e-05	0.000175663	1	21.8148	10.0627	8.38862	10.5701	124.055	70.0155	81.168	104.731	10.3164	92.9495
Pp1s188_78V6	A9T9F3	AT1G02520	PGP11	P-glycoprotein 11	3.17127	5e-05	0.000175663	1	2.53908	2.55117	3.23556	2.6111	8.79237	32.8799	25.6804	20.8233	2.58113	23.2518
Pp1s333_6V6	A9TV64				-3.16913	0.00135	0.00361677	-1	0.717603	1.3598	1.51144	1.3502	0.111175	0.53903	0.100024	0.190102	1.355	0.150639
Pp1s21_279V6	A9RQ32	AT5G39110		RmlC-like cupins superfamily protein	3.16758	0.01215	0.0255202	1	2.43287	0.0970904	0	0.260293	4.92943	1.50099	0.578484	1.71024	0.178692	1.60562
Pp1s83_249V6	A9SJ13	AT3G59660		C2 domain-containing protein / GRAM domain-containing protein	3.16756	5e-05	0.000175663	1	6.50445	6.50364	7.79361	7.46805	32.0252	101.417	65.1065	60.4402	6.98625	62.7733
Pp1s159_10V6	A9T3E7	AT3G28850		Glutaredoxin family protein	3.16684	5e-05	0.000175663	1	8.09606	2.76004	2.54125	2.72419	34.0705	24.0536	25.1991	23.1168	2.74212	24.6264
Pp1s103_63V6	A9SQ72	AT1G07170		PHF5-like protein	3.16589	5e-05	0.000175663	1	54.0984	50.597	46.9725	45.8581	376.005	493.841	453.913	421.759	48.7848	437.836
Pp1s98_14V6	A9SNP4	AT1G07530	ATGRAS2,GRAS2,SCL14	SCARECROW-like 14	3.16584	5e-05	0.000175663	1	17.0808	13.9238	14.5686	12.6256	54.6139	117.098	164.565	138.609	14.2462	127.853
Pp1s211_47V6					3.16523	5e-05	0.000175663	1	1.46628	1.32636	2.48783	0.888973	3.17188	10.4497	18.769	14.6024	1.39632	12.526
Pp1s263_83V6	A9RU54	AT5G60790	ATGCN1,GCN1	ABC transporter family protein	3.16513	5e-05	0.000175663	1	14.3422	11.9381	13.4729	13.1171	24.4109	122.581	132.917	115.935	13.295	119.258
Pp1s494_12V6	A9U455				3.16346	5e-05	0.000175663	1	1.7219	1.37695	1.32263	2.33175	9.67731	13.065	15.2982	14.7	1.54942	13.8825
Pp1s120_140V6	A9SUK8	AT2G38290	AMT2,AMT2;1,ATAMT2	ammonium transporter 2	-3.16133	5e-05	0.000175663	-1	10.8883	13.9112	13.8893	13.299	0.86293	2.50073	1.76694	1.27204	13.5941	1.51949
Pp1s37_293V6	A9RRZ7	AT5G51190		Integrase-type DNA-binding superfamily protein	3.15992	5e-05	0.000175663	1	2.37916	1.09189	0.949809	1.2303	5.1699	18.5174	10.1828	10.5725	1.16109	10.3776
Pp1s8_302V6	A9RGV7	AT2G17420	ATNTRA,NTR2,NTRA	NADPH-dependent thioredoxin reductase A	3.15846	5e-05	0.000175663	1	11.3051	8.92504	9.97764	9.72774	31.0899	70.9832	123.568	104.961	9.85269	87.9721
Pp1s543_8V6	A9U4W8				3.15818	5e-05	0.000175663	1	5.82903	1.29291	1.31837	1.7379	9.18202	12.5229	14.7606	15.2429	1.52814	13.6418
Pp1s15_234V6	A9RKS0	AT5G25810	tny	Integrase-type DNA-binding superfamily protein	3.15755	5e-05	0.000175663	1	11.4407	13.0856	12.9258	10.7036	56.6032	126.565	111.484	105.942	12.1833	108.713
Pp1s5_205V6	A9REW0	AT1G53140	DRP5A	Dynamin related protein 5A	-3.15676	5e-05	0.000175663	-1	2.03053	4.00083	4.5447	4.04679	0.291154	0.784255	0.611224	0.276587	4.02381	0.451189
Pp1s112_75V6	A9RGN5	AT5G05170	ATCESA3,ATH-B,CESA3,CEV1,IXR1	Cellulose synthase family protein	-3.15618	5e-05	0.000175663	-1	1.11783	0.792443	1.19336	1.14221	0.0940396	0.151989	0.10153	0.160809	1.13002	0.126759
Pp1s171_10V6	A9T601	AT1G52870		Peroxisomal membrane 22 kDa (Mpv17/PMP22) family protein	3.15341	5e-05	0.000175663	1	6.52021	4.12681	4.04735	4.12178	8.51435	26.559	54.6408	46.8334	4.1243	36.6962
Pp1s252_73V6	A9TKP4				3.15337	5e-05	0.000175663	1	16.425	6.20837	2.3887	6.40163	34.7889	76.1021	38.8876	73.3073	6.305	56.0974
Pp1s352_22V6	A9TWV1	AT3G49670	BAM2	Leucine-rich receptor-like protein kinase family protein	3.15192	5e-05	0.000175663	1	10.3403	3.77096	3.23341	3.81922	12.7374	26.4796	43.2957	40.9848	3.79509	33.7322
Pp1s49_216V6	A9S5G0	AT4G33650	ADL2,DRP3A	dynamin-related protein 3A	3.15164	5e-05	0.000175663	1	4.6808	4.81755	6.13132	4.52359	11.0028	40.6406	56.9915	43.7682	4.74917	42.2044
Pp1s114_139V6	A9SSU4	AT2G18340		late embryogenesis abundant domain-containing protein / LEA domain-containing protein	3.15094	5e-05	0.000175663	1	1.85432	0.250022	0.166739	1.11783	7.42887	6.4699	5.6798	5.16937	0.683926	6.07485
Pp1s234_59V6		AT4G19660	ATNPR4,NPR4	NPR1-like protein 4	3.15091	5e-05	0.000175663	1	17.7082	11.9353	23.1399	13.7087	71.0529	143.308	157.049	135.742	15.7085	139.525
Pp1s221_71V6	A9TFS5				3.14898	5e-05	0.000175663	1	10.3477	3.64903	4.18309	4.55132	24.3643	31.5182	45.9587	47.9002	4.36721	38.7385
Pp1s7_252V6	A9RG33	AT4G31420		Zinc finger protein 622	3.14892	5e-05	0.000175663	1	41.3823	48.6205	52.2435	45.542	353.959	364.446	534.246	470.769	47.0812	417.607
Pp1s506_3V6		AT4G20410	GAMMA-SNAP,GSNAP	gamma-soluble NSF attachment protein	3.14671	5e-05	0.000175663	1	15.7641	12.6949	14.1105	11.7398	87.5557	131.59	128.448	108.949	13.4027	118.698
Pp1s29_302V6	A9RUR3				3.14266	0.0234	0.0452509	1	4.32499	4.40131	14.6763	3.93321	42.1014	20.9363	34.9652	49.8399	4.36315	38.5333
Pp1s59_42V6	A9S9V0	AT1G59870	ABCG36,ATABCG36,ATPDR8,PDR8,PEN3	ABC-2 and Plant PDR ABC-type transporter family protein	3.14172	5e-05	0.000175663	1	27.8184	50.7975	48.5228	49.8275	116.791	589.832	425.657	442.356	49.1752	434.006
Pp1s54_91V6	A9S7I3	AT5G23240		DNAJ heat shock N-terminal domain-containing protein	-3.13817	5e-05	0.000175663	-1	5.40309	40.8226	43.5487	40.5572	1.78573	2.06153	7.1819	8.53886	40.6899	4.62172
Pp1s166_92V6					3.13782	5e-05	0.000175663	1	1.26311	2.57079	1.42873	1.78685	4.83419	13.9273	27.2307	14.376	1.60779	14.1517
Pp1s21_305V6	A9RQ48				3.13544	0.0011	0.00300849	1	2.82648	0.35675	0.971537	0.578637	3.61845	13.7159	6.3015	7.32057	0.775087	6.81104
Pp1s157_12V6					3.13313	5e-05	0.000175663	1	8.62444	4.79272	4.70304	6.05399	47.7703	64.593	37.3835	47.3918	5.42335	47.5811
Pp1s107_83V6	A9SR82	AT4G35060		Heavy metal transport/detoxification superfamily protein	3.13277	5e-05	0.000175663	1	2.11623	2.58429	2.87247	4.23397	3.80314	20.4884	27.3737	37.9351	2.72838	23.931
Pp1s2_276V6		AT3G51930		Transducin/WD40 repeat-like superfamily protein	3.1322	5e-05	0.000175663	1	1.53743	1.25165	1.04342	1.11853	7.19522	12.1869	9.1666	11.6144	1.18509	10.3905
Pp1s20_337V6		AT4G39140		RING/U-box superfamily protein	3.13192	5e-05	0.000175663	1	17.5557	16.0901	16.3316	17.7507	53.9635	181.614	146.482	150.574	16.9437	148.528
Pp1s32_25V6	A9RW24	AT1G10630	ARFA1F,ATARFA1F	ADP-ribosylation factor A1F	3.1316	5e-05	0.000175663	1	4.75769	2.75057	2.03843	1.48589	27.2611	19.0755	21.1735	20.7976	2.3945	20.9855
Pp1s115_133V6	A9ST46				-3.1295	5e-05	0.000175663	-1	1.25399	1.34989	1.72515	1.69506	0.269737	0.174375	0.145612	0.173568	1.52247	0.173972
Pp1s395_10V6	A9TZZ9	AT1G78020		Protein of unknown function (DUF581)	-3.12735	5e-05	0.000175663	-1	14.8052	19.4925	16.2496	17.5792	2.0067	2.17983	1.86464	1.40629	16.9144	1.93567
Pp1s3_17V6	A9RDA9	AT3G30390		Transmembrane amino acid transporter family protein	3.12571	5e-05	0.000175663	1	9.91399	10.0453	9.02943	9.3672	15.5543	69.2343	99.0588	104.08	9.6406	84.1466
Pp1s91_59V6	A9RZH0	AT3G03120	ARFB1C,ATARFB1C	ADP-ribosylation factor B1C	3.12561	5e-05	0.000175663	1	11.5799	6.51424	11.6994	7.25344	45.3087	78.543	97.6502	85.8298	9.41667	82.1864
Pp1s36_309V6		AT2G40740	ATWRKY55,WRKY55	WRKY DNA-binding protein 55	3.12452	0.00835	0.0183065	1	0.224318	0.304368	0	0.0679994	0.0559901	1.80979	1.20899	1.34036	0.146159	1.27468
Pp1s326_44V6	A9TUL6	AT1G76680	ATOPR1,OPR1	12-oxophytodienoate reductase 1	3.12437	5e-05	0.000175663	1	111.203	147.955	142.911	151.844	765.739	1367.63	1188.29	1348.14	145.433	1268.22
Pp1s304_6V6					3.12414	5e-05	0.000175663	1	8.47209	13.302	18.5476	14.416	30.1334	134.284	140.404	107.386	13.859	120.835
Pp1s59_242V6	A9SA40	AT5G09590	HSC70-5,MTHSC70-2	mitochondrial HSO70 2	3.12218	5e-05	0.000175663	1	13.1903	22.3054	19.0594	21.0722	95.1648	198.28	155.129	194.299	20.0658	174.714
Pp1s3056_4V6					-3.11948	0.0065	0.0146619	-1	5.35874	6.98022	6.54632	9.74663	5.4572	1.55643	0	0	6.76327	0.778215
Pp1s66_76V6		AT2G25740		ATP-dependent protease La (LON) domain protein	3.11885	5e-05	0.000175663	1	6.0401	3.85305	3.73975	4.22449	26.7111	30.5605	39.6088	41.2164	4.03877	35.0847
Pp1s136_15V6	A9SY47	AT3G14590	NTMC2T6.2,NTMC2TYPE6.2	Calcium-dependent lipid-binding (CaLB domain) family protein	3.11849	5e-05	0.000175663	1	8.87548	6.32838	7.98446	6.00982	16.1571	48.9698	81.2715	75.3341	7.15642	62.1519
Pp1s115_163V6	A9RRC3				3.11627	5e-05	0.000175663	1	10.1311	4.19763	3.75664	3.65987	13.4186	28.501	40.4739	44.805	3.97714	34.4874
Pp1s6_257V6		AT3G16720	ATL2,TL2	TOXICOS EN LEVADURA 2	3.11613	0.0022	0.0056111	1	0.190508	0.0646231	0.215488	0.0577502	0	3.68882	1.15511	1.05702	0.127566	1.10607
Pp1s11_49V6	A9RIC1	AT1G27970	NTF2B	nuclear transport factor 2B	3.11355	0.0034	0.00827943	1	0.928758	1.2602	1.05054	1.68925	2.78183	11.2398	8.75991	22.9911	1.15537	9.99986
Pp1s344_20V6	A9T3V4	AT5G01320		Thiamine pyrophosphate dependent pyruvate decarboxylase family protein	3.11184	5e-05	0.000175663	1	0.948662	2.68933	1.60958	2.52656	8.01694	21.2392	14.5171	23.5995	2.06807	17.8781
Pp1s35_108V6	A9RY31				-3.10952	0.0094	0.0203538	-1	3.9975	2.12246	4.12849	3.00315	0.390436	0.420674	0.35128	0.890171	3.50033	0.405555
Pp1s34_294V6	A9RXN9	AT1G19440	KCS4	3-ketoacyl-CoA synthase 4	3.10946	5e-05	0.000175663	1	15.0715	11.6829	11.6899	11.1082	31.9635	94.7821	107.955	106.939	11.6864	100.861
Pp1s142_117V6	A9SZI4	AT3G54290			3.10742	5e-05	0.000175663	1	6.38298	4.20733	3.9912	3.69503	11.3426	35.3815	36.306	35.2766	4.09926	35.3291
Pp1s262_54V6	A9TM09	AT3G19050	POK2	phragmoplast orienting kinesin 2	-3.10595	5e-05	0.000175663	-1	0.636015	1.11227	1.51842	1.26525	0.174351	0.240531	0.080341	0.101795	1.18876	0.138073
Pp1s35_186V6					3.10212	5e-05	0.000175663	1	1.33495	1.23501	1.23546	0.441464	11.2684	12.6307	9.32068	9.94497	1.23523	10.6067
Pp1s112_121V6		AT1G60060		Serine/threonine-protein kinase WNK (With No Lysine)-related	-3.101	5e-05	0.000175663	-1	5.27751	6.96074	5.91931	7.05596	0.880648	0.327881	0.620498	0.900613	6.44002	0.750573
Pp1s211_79V6	A9TDY4				3.1009	5e-05	0.000175663	1	1.32269	0.566094	0.977758	0.883906	12.5791	7.39455	5.35464	8.57767	0.930832	7.98611
Pp1s33_40V6	A9RWN1	AT4G24380			3.10034	5e-05	0.000175663	1	36.7985	26.7799	26.271	28.538	196.192	204.669	269.748	287.474	27.659	237.209
Pp1s58_5V6					-3.09064	5e-05	0.000175663	-1	2.05912	3.52077	4.24717	4.69978	0.423255	0.488608	0.489623	0.103392	3.88397	0.455931
Pp1s28_122V6	A9RTT6				3.08859	5e-05	0.000175663	1	2.56926	1.68759	1.86343	1.729	26.2792	16.4956	9.90483	14.0639	1.79622	15.2797
Pp1s174_85V6					3.08795	0.002	0.0051498	1	0.319383	0.216679	0.722525	1.16181	1.27549	2.83444	6.02475	6.54307	0.520954	4.42959
Pp1s47_81V6	A9S4C9	AT2G37240		Thioredoxin superfamily protein	3.08502	5e-05	0.000175663	1	17.377	10.8015	12.349	11.9142	74.8925	98.8717	107.017	110.744	12.1316	102.944
Pp1s249_45V6	A9TK79				-3.0832	0.0083	0.0182105	-1	5.45092	17.1456	15.1339	14.4208	1.48424	0	2.00308	3.80696	14.7774	1.74366
Pp1s184_117V6					3.08119	5e-05	0.000175663	1	5.84733	6.68802	10.2257	6.2127	6.96542	44.978	74.5405	64.2024	6.45036	54.5902
Pp1s12_170V6	A9RJ23				-3.08066	0.0036	0.00871661	-1	1.20065	1.91244	1.23999	1.6141	0.0781784	0.126349	0.211013	0.267368	1.42705	0.168681
Pp1s263_59V6	A9SQ44	AT5G67560	ARLA1D,ATARLA1D	ADP-ribosylation factor-like A1D	3.07926	5e-05	0.000175663	1	11.9415	15.3545	15.4696	15.2624	36.3113	93.0564	166.989	165.712	15.3085	129.384
Pp1s242_98V6	A9TJ87	AT1G66410	ACAM-4,CAM4	calmodulin 4	3.07544	5e-05	0.000175663	1	47.9112	39.9296	38.2181	39.3999	115.28	256.219	412.485	450.647	39.6647	334.352
Pp1s426_9V6	A9U1U6				-3.07285	5e-05	0.000175663	-1	2.35794	3.32611	2.77276	2.46282	0.244742	0.678075	0.377479	0.179355	2.61779	0.311111
Pp1s322_14V6	A9TU57	AT1G65260	PTAC4,VIPP1	plastid transcriptionally active 4	3.07126	5e-05	0.000175663	1	9.22458	9.11634	9.09257	9.27511	96.013	182.771	58.1437	57.5309	9.17046	77.0783
Pp1s96_51V6		AT2G37300			-3.07056	5e-05	0.000175663	-1	3.24412	5.52927	5.49353	4.85526	0.253191	1.14447	0.829834	0.402018	5.17439	0.615926
Pp1s25_319V6	A9RSF4	AT4G14690	ELIP2	Chlorophyll A-B binding family protein	3.07018	0.00275	0.00685169	1	0.268296	0.409545	0.227607	0.243992	3.71667	1.78579	1.89789	2.4047	0.256144	2.1513
Pp1s237_75V6	A9TIE9				-3.06924	5e-05	0.000175663	-1	68.7359	116.977	94.3706	114.403	15.117	6.64805	12.213	12.6608	104.387	12.4369
Pp1s91_19V6		AT2G44850			3.0667	5e-05	0.000175663	1	11.0613	9.25571	10.9004	11.4218	16.2189	80.1024	121.785	103.905	10.9809	92.0037
Pp1s318_10V6	A9TTW4	AT3G19240		Vacuolar import/degradation, Vid27-related protein	3.06439	5e-05	0.000175663	1	14.8258	9.17245	8.43255	7.23933	55.3187	87.4165	72.9534	74.3145	8.8025	73.6339
Pp1s35_371V6	A9RYF6				3.06387	0.0038	0.00914163	1	0.826467	0	0.934838	0.501067	1.85658	10.6686	3.34076	7.76027	0.663767	5.55051
Pp1s199_121V6	A9TBN5				-3.06222	5e-05	0.000175663	-1	4.23455	3.63673	4.56832	4.40746	1.72289	0.533198	0.494711	0.501454	4.321	0.517326
Pp1s215_60V6	A9TER2	AT1G10170	ATNFXL1,NFXL1	NF-X-like 1	3.06157	5e-05	0.000175663	1	9.05208	7.22988	6.60884	7.48372	21.9368	70.5752	58.9884	63.8526	7.3568	61.4205
Pp1s346_1V6					3.05958	0.01145	0.0242267	1	0.461779	0.53706	0	0	2.66746	3.35305	1.06664	1.18254	0.230889	1.925
Pp1s7_210V6	A9RG09	AT2G41510	ATCKX1,CKX1	cytokinin oxidase/dehydrogenase 1	3.05934	0.0037	0.00893195	1	0.0929289	0.252183	0	0.281703	0.0927806	1.49949	1.37734	1.82447	0.172556	1.43841
Pp1s18_299V6	A9RNE1	AT1G55460		DNA/RNA-binding protein Kin17, conserved region	3.05868	5e-05	0.000175663	1	13.2862	8.88506	10.3562	9.11725	31.3345	67.9652	104.097	94.2897	9.73672	81.1274
Pp1s283_51V6	A9TPX0				3.05663	0.0038	0.00914163	1	5.75163	0.691425	1.51581	1.06385	14.9388	2.59547	10.2581	11.2053	1.28983	10.7317
Pp1s116_32V6	A9SKF5	AT5G05710		Pleckstrin homology (PH) domain superfamily protein	3.04983	5e-05	0.000175663	1	9.83044	9.20344	12.8373	9.18303	45.9953	73.0503	84.5721	89.7112	9.51694	78.8112
Pp1s252_24V6					3.04671	5e-05	0.000175663	1	10.6121	7.51608	6.56661	5.45354	13.7976	35.0427	99.7484	81.3264	7.04134	58.1846
Pp1s295_6V6	A9TR69	AT5G20910	AIP2	RING/U-box superfamily protein	3.04537	5e-05	0.000175663	1	107.059	81.8983	84.6137	83.8255	332.623	695.067	695.497	705.892	84.2196	695.282
Pp1s60_68V6	A9SA97	AT2G42820	HVA22F	HVA22-like protein F	-3.04318	5e-05	0.000175663	-1	9.55307	5.28972	5.72068	5.74921	1.26236	0.340031	0.851816	0.539641	5.73494	0.695728
Pp1s9_56V6		AT2G18890		Protein kinase superfamily protein	-3.04305	5e-05	0.000175663	-1	2.80824	2.53222	3.37752	3.42669	0.319416	0.774344	0.431071	0.273092	3.09288	0.375243
Pp1s258_71V6	A9TLI4	AT1G03290			3.04273	5e-05	0.000175663	1	31.425	25.5798	27.1959	26.6765	146.911	215.491	248.063	228.443	26.9362	221.967
Pp1s65_120V6	A9SCC0	AT1G60950	ATFD2,FED A	2Fe-2S ferredoxin-like superfamily protein	3.04232	5e-05	0.000175663	1	19.2189	26.5532	23.4417	30.6193	72.837	294.982	194.231	217.633	24.9975	205.932
Pp1s115_10V6	A9SSY9	AT1G69310	ATWRKY57,WRKY57	WRKY DNA-binding protein 57	3.04114	5e-05	0.000175663	1	8.68546	2.77621	2.93906	2.24605	30.67	18.0185	23.2688	23.7759	2.85764	23.5223
Pp1s15_438V6	A9RLI2	AT1G55000		peptidoglycan-binding LysM domain-containing protein	3.04035	5e-05	0.000175663	1	4.01182	2.74198	2.81135	3.39044	10.1699	23.4856	27.5358	28.5322	3.10089	25.5107
Pp1s42_16V6	A9S1T7	AT3G02420			3.03777	5e-05	0.000175663	1	26.2567	25.0059	27.865	26.7992	49.451	276.186	240.317	195.388	26.5279	217.853
Pp1s66_145V6	A9SCT6	AT5G15710		Galactose oxidase/kelch repeat superfamily protein	3.03738	5e-05	0.000175663	1	0.682855	0.628369	0.402927	1.03672	4.69513	5.51869	6.04836	5.24643	0.655612	5.38256
Pp1s47_50V6	A9S4A9	AT5G61510		GroES-like zinc-binding alcohol dehydrogenase family protein	3.03735	5e-05	0.000175663	1	4.54939	3.56155	4.43742	4.93655	11.4459	34.9035	40.8716	38.8764	4.4934	36.8899
Pp1s30_79V6	A9RUY0	AT1G34220		Regulator of Vps4 activity in the MVB pathway protein	3.0362	5e-05	0.000175663	1	22.6548	13.1027	13.8998	11.629	59.4414	117.06	129.094	104.449	13.5013	110.755
Pp1s362_12V6	A9TXN0				-3.03268	5e-05	0.000175663	-1	9.81502	12.2244	10.1907	13.5221	1.31633	2.65927	1.33235	1.40678	11.2075	1.36956
Pp1s85_27V6	A9RNI0	AT1G46264	AT-HSFB4,HSFB4,SCZ	heat shock transcription factor B4	3.03228	5e-05	0.000175663	1	12.9908	16.2269	11.6959	12.4543	36.6291	104.154	104.013	122.349	12.7226	104.083
Pp1s5_337V6	A9RF06	AT4G27100		Ypt/Rab-GAP domain of gyp1p superfamily protein	3.03196	5e-05	0.000175663	1	6.64442	10.3947	13.2197	11.0088	14.9364	80.6775	100.706	94.3865	10.7018	87.532
Pp1s324_10V6	A9TUC2	AT4G37580	COP3,HLS1,UNS2	Acyl-CoA N-acyltransferases (NAT) superfamily protein	-3.03154	0.00015	0.000489418	-1	1.45214	2.11109	1.70959	2.80289	0.532587	0.215187	0.239586	0.227673	1.91034	0.233629
Pp1s61_46V6	A9SAQ1	AT3G55550		Concanavalin A-like lectin protein kinase family protein	3.0311	5e-05	0.000175663	1	13.0756	2.97866	2.76806	3.57824	10.0605	25.0861	28.5123	32.3169	3.27845	26.7992
Pp1s86_223V6	A9SK32				3.02781	0.00095	0.00263486	1	0.542183	0.137938	0.459958	0.493069	0.304491	5.24916	2.73953	5.03308	0.476513	3.88631
Pp1s38_200V6	A9RZU8	AT5G47240	atnudt8,NUDT8	nudix hydrolase homolog 8	3.02662	5e-05	0.000175663	1	2.58693	2.12282	1.76452	0.872905	4.83675	13.3483	18.3295	19.6176	1.94367	15.8389
Pp1s5_311V6		AT1G28340	AtRLP4,RLP4	receptor like protein 4	-3.02472	5e-05	0.000175663	-1	1.53929	3.79563	2.81259	2.63818	0.0443317	0.214943	0.478627	0.454829	2.72538	0.334886
Pp1s136_188V6	A9SYA5	AT1G24764	ATMAP70-2,MAP70-2	microtubule-associated proteins 70-2	-3.02469	5e-05	0.000175663	-1	5.5737	11.6713	11.4573	8.87041	1.52497	0.972873	0.649908	1.64692	10.1639	1.24892
Pp1s59_183V6	A9SA14	AT3G13510		Protein of Unknown Function (DUF239)	3.02362	5e-05	0.000175663	1	3.82107	1.03234	0.917969	0.738039	13.3693	11.2127	4.64735	4.15649	0.975155	7.93003
Pp1s2_651V6	A9RCB5				3.02325	5e-05	0.000175663	1	7.19857	9.01025	10.4709	9.57094	15.6153	74.0096	85.437	77.0551	9.29059	75.5324
Pp1s53_49V6	A9S723	AT4G38690		PLC-like phosphodiesterases superfamily protein	3.02208	5e-05	0.000175663	1	5.96346	2.62029	2.74458	3.54664	29.4463	35.437	19.9086	21.6597	3.14561	25.553
Pp1s9_480V6		AT3G09050			3.01982	5e-05	0.000175663	1	21.9075	13.2948	15.6688	14.7476	53.8553	121.629	125.068	130.534	15.2082	123.348
Pp1s239_31V6	A9TIM1	AT2G39910		ARM repeat superfamily protein	-3.01952	5e-05	0.000175663	-1	3.39677	4.47933	5.49086	4.67219	1.38196	0.571663	0.556903	0.451191	4.57576	0.564283
Pp1s75_53V6	A9SG53	AT3G05290	PNC1	peroxisomal adenine nucleotide carrier 1	3.01359	5e-05	0.000175663	1	9.15547	12.2782	15.2323	12.6346	86.4652	80.5833	132.112	114.724	12.4564	100.595
Pp1s13_339V6	A9RJZ4	AT4G29420		F-box/RNI-like superfamily protein	3.01243	5e-05	0.000175663	1	16.1908	7.25001	9.05695	8.49011	52.5049	53.6757	96.3106	87.9155	8.77353	70.7956
Pp1s228_14V6	A9TGX3	AT1G60710	ATB2	NAD(P)-linked oxidoreductase superfamily protein	3.01175	5e-05	0.000175663	1	1.0646	1.20377	0.602101	1.39846	1.06291	8.73233	9.56304	12.874	1.13418	9.14768
Pp1s43_211V6	A9S2L7				3.01173	0.0134	0.0278131	1	1.54283	1.65534	0.086946	0.233012	0.153488	9.8605	6.31782	8.00492	0.887921	7.16137
Pp1s79_119V6	A9SHF9	AT1G52870		Peroxisomal membrane 22 kDa (Mpv17/PMP22) family protein	3.01036	5e-05	0.000175663	1	17.6094	10.322	11.5687	9.83918	35.5706	107.27	89.5176	86.8705	10.9453	88.1941
Pp1s33_163V6	A9RWU8	AT1G59610	ADL3,CF1,DL3,DRP2B	dynamin-like 3	3.00885	5e-05	0.000175663	1	8.84225	7.17332	8.65657	5.95611	38.274	63.3301	77.0808	64.088	7.91494	63.709
Pp1s102_50V6					3.00744	0.01055	0.0225582	1	1.4504	0.8342	1.11373	0.149096	0	10.714	8.94659	6.71743	0.973965	7.83201
Pp1s213_13V6	A9T9N0	AT1G12830			3.00546	5e-05	0.000175663	1	82.1435	39.6371	48.0669	39.8635	344.482	266.907	399.972	361.63	43.9652	353.056
Pp1s69_220V6					3.0052	0.02385	0.0460185	1	3.29006	0.873421	1.45623	2.34159	51.2547	16.3095	3.57184	14.1828	1.89891	15.2462
Pp1s108_2V6	A9SRI6				3.00451	5e-05	0.000175663	1	1.41615	1.261	0.750865	1.44885	2.45222	8.7833	12.701	14.6194	1.33858	10.7421
Pp1s343_27V6	A9TW77	AT5G52010		C2H2-like zinc finger protein	-3.00317	5e-05	0.000175663	-1	2.4293	3.57422	3.77415	3.24732	0.525996	0.49589	0.354932	0.299808	3.41077	0.425411
Pp1s15_345V6	A9RLC7				-3.00234	5e-05	0.000175663	-1	3.18899	2.97179	3.9922	3.34729	0.391419	0.424292	0.316945	0.736246	3.26814	0.407856
Pp1s80_79V6	A9SHT4	AT1G49330		hydroxyproline-rich glycoprotein family protein	-3.00216	5e-05	0.000175663	-1	23.7879	18.3102	23.7856	19.7759	2.89297	2.53815	2.90029	2.54408	21.7807	2.71853
Pp1s49_68V6	A9S578				3.0005	0.0029	0.00718364	1	0.182771	0.185996	0.465157	0.260252	0.871579	2.45898	2.4011	1.17011	0.223124	1.7856
Pp1s55_262V6	A9S8A2				2.99871	0.00025	0.000782514	1	1.46186	1.48766	0.620082	1.32944	10.3992	16.3645	11.0797	11.2307	1.39565	11.1552
Pp1s140_65V6	A9SZ49	AT1G01550	BPS1	Protein of unknown function (DUF793)	2.99861	0.00015	0.000489418	1	4.65038	3.46663	3.04816	3.07191	26.6412	33.5228	25.6166	24.067	3.26927	26.1289
Pp1s55_11V6	A5Y5B3	AT3G21330		basic helix-loop-helix (bHLH) DNA-binding superfamily protein	2.99659	5e-05	0.000175663	1	0.871719	0.376346	0.179277	0.384366	3.63956	2.62139	1.70845	3.44995	0.380356	3.03567
Pp1s102_217V6	A9SQ37	AT5G63930		Leucine-rich repeat protein kinase family protein	2.99271	5e-05	0.000175663	1	2.54494	0.867663	0.964418	0.751887	12.5754	8.66114	4.75196	5.92166	0.916041	7.2914
Pp1s150_6V6	A9T1D2				2.98359	0.0016	0.00421706	1	1.02753	0.232369	0.774842	0.207655	4.27454	13.5404	3.692	2.63132	0.503605	3.98327
Pp1s7_53V6	A9RFT4	AT1G30080		Glycosyl hydrolase superfamily protein	2.98312	5e-05	0.000175663	1	27.2119	12.4446	11.2891	13.2587	47.7513	67.3077	135.927	143.846	12.8516	101.617
Pp1s158_184V6	A9T3D4	AT1G61065		Protein of unknown function (DUF1218)	-2.98252	0.0007	0.0019982	-1	1.66809	3.05937	2.12234	3.63135	0.624321	0.179444	0.299698	0.355913	2.59085	0.327805
Pp1s322_34V6	A9TU69	AT1G11960		ERD (early-responsive to dehydration stress) family protein	2.98208	5e-05	0.000175663	1	1.07635	0.734647	0.744237	1.04741	6.76839	15.9002	6.99214	7.16407	0.895823	7.0781
Pp1s115_40V6	A9ST14	AT4G09060			-2.97918	5e-05	0.000175663	-1	15.9701	30.7691	22.6044	21.7558	3.04426	2.39679	2.58137	3.3307	22.1801	2.81282
Pp1s202_41V6		AT1G74690	IQD31	IQ-domain 31	-2.97901	0.0004	0.00120015	-1	1.37202	5.04307	7.36206	6.62136	0.736168	2.85176	0.560313	0.74325	5.83221	0.739709
Pp1s83_120V6	A9SIU1	AT3G17611	ATRBL14,RBL14	RHOMBOID-like protein 14	2.97861	5e-05	0.000175663	1	6.29889	6.0841	3.80394	6.21375	5.99571	71.965	42.9393	53.9956	6.14893	48.4674
Pp1s54_72V6	A9S7H3	AT1G22180		Sec14p-like phosphatidylinositol transfer family protein	2.97721	5e-05	0.000175663	1	61.6457	44.3559	38.622	42.8561	135.417	267.78	458.473	418.98	43.606	343.38
Pp1s49_214V6	A9S5F9				2.96829	5e-05	0.000175663	1	1.53785	1.51913	1.85946	2.0861	6.12121	14.6965	11.8911	15.9181	1.69866	13.2938
Pp1s242_29V6	A9TJ45	AT1G77280		Protein kinase protein with adenine nucleotide alpha hydrolases-like domain	-2.9668	5e-05	0.000175663	-1	1.05767	2.38749	2.67548	2.06362	0.431991	0.372358	0.155466	0.196982	2.22555	0.28467
Pp1s469_17V6	A9U3I7	AT1G01500		Erythronate-4-phosphate dehydrogenase family protein	2.96641	5e-05	0.000175663	1	0.373005	0.507501	1.38901	1.09442	0.0856418	5.46492	7.05552	7.42819	0.80096	6.26022
Pp1s99_177V6	A9SNX8				2.96636	5e-05	0.000175663	1	34.6344	18.9445	19.144	18.9819	100.886	134.665	163.313	179.554	19.063	148.989
Pp1s105_196V6	A9SQW8	AT1G58280		Phosphoglycerate mutase family protein	2.96614	0.00645	0.0145651	1	0.235176	0.319101	0.532027	0	2.11321	4.17425	2.21814	1.80673	0.277139	2.16568
Pp1s287_6V6		AT1G19440	KCS4	3-ketoacyl-CoA synthase 4	2.96571	5e-05	0.000175663	1	2.52255	2.21162	0.921842	1.27055	2.55727	14.6533	12.5498	16.4974	1.74108	13.6015
Pp1s423_29V6		AT1G67800		Copine (Calcium-dependent phospholipid-binding protein) family	2.96328	5e-05	0.000175663	1	2.99626	3.2738	2.78267	3.44191	14.5953	31.2985	23.4582	25.4417	3.13503	24.45
Pp1s6_413V6	A9RFQ9	AT1G70480		Domain of unknown function (DUF220)	2.96197	5e-05	0.000175663	1	18.4371	27.7787	31.007	28.3713	23.8895	220.859	227.961	216.656	28.075	218.757
Pp1s84_196V6	A9SJC0	AT1G70480		Domain of unknown function (DUF220)	-2.9597	0.0001	0.000335712	-1	2.32101	2.65722	4.18417	2.11076	0.108624	0.175555	0.586379	0.464353	2.48911	0.319954
Pp1s25_68V6	A9RS29	AT5G10320			-2.95776	0.0015	0.00397722	-1	2.22725	2.14726	2.18781	1.91889	0.263332	0.29465	0.246039	0.300189	2.16753	0.278991
Pp1s35_245V6	A9RY89	AT1G19990			2.95727	5e-05	0.000175663	1	11.4421	4.95606	3.99624	9.50094	36.0717	51.9766	60.7897	60.3039	7.2285	56.1402
Pp1s266_44V6	A9TMK6	AT5G58030		Transport protein particle (TRAPP) component	2.95616	0.0174	0.0350108	1	0.0505784	0.102942	0.171632	0.183987	0.454479	1.22419	1.43114	0.906657	0.137287	1.06542
Pp1s56_237V6	A9S8S2	AT3G19910		RING/U-box superfamily protein	2.95472	5e-05	0.000175663	1	44.6841	43.553	31.693	34.6638	112.796	232.931	373.469	464.065	39.1084	303.2
Pp1s116_67V6	A9STA2	AT1G76740			-2.9508	0.02055	0.0404341	-1	3.98493	8.01982	5.39078	6.71914	0	2.26008	0.786639	0.779612	6.05496	0.783125
Pp1s1630_1V6	A9U6F7	AT2G39650		Protein of unknown function (DUF506)	-2.95	5e-05	0.000175663	-1	3.42697	6.30605	6.21275	5.5073	0.949115	0.79537	0.474403	0.721304	5.86003	0.758337
Pp1s15_193V6					2.9494	5e-05	0.000175663	1	4.177	6.20119	1.62921	2.00847	6.61502	20.2199	27.5584	28.2783	3.09273	23.8892
Pp1s82_14V6	A9SIF8	AT4G33650	ADL2,DRP3A	dynamin-related protein 3A	2.94391	0.00065	0.00186807	1	1.08268	0.33956	0.849213	0.112031	3.73722	5.02987	4.73072	4.4168	0.594386	4.57376
Pp1s54_23V6	A9S7F1	AT1G16670		Protein kinase superfamily protein	2.94286	5e-05	0.000175663	1	6.20733	2.57941	2.34715	2.86028	5.89822	14.1301	30.2607	27.6976	2.71984	20.9139
Pp1s2_410V6	A9RD41	AT4G17500	ATERF-1,ERF-1	ethylene responsive element binding factor 1	2.9405	5e-05	0.000175663	1	19.9315	14.8431	14.2958	14.2947	66.4324	115.935	107.757	127.829	14.5694	111.846
Pp1s198_119V6	A9TBD8	AT5G15710		Galactose oxidase/kelch repeat superfamily protein	2.9297	5e-05	0.000175663	1	7.24669	5.01002	6.08914	5.52325	4.82342	32.6852	55.7957	57.9112	5.8062	44.2404
Pp1s191_44V6		AT1G11380		PLAC8 family protein	2.92921	5e-05	0.000175663	1	14.6197	6.98588	9.54428	8.11003	45.4586	60.4245	86.0634	74.0476	8.82716	67.2361
Pp1s212_79V6		AT5G01160		RING/U-box superfamily protein	2.92768	5e-05	0.000175663	1	1.374	0.736926	0.872667	1.05221	1.36089	8.65794	7.94436	6.70171	0.962438	7.32303
Pp1s93_33V6	A9SM18	AT5G24810		ABC1 family protein	2.92349	5e-05	0.000175663	1	23.0168	21.8997	22.1791	22.1834	82.5549	157.479	196.476	179.089	22.1812	168.284
Pp1s58_185V6		AT1G15000	scpl50	serine carboxypeptidase-like 50	-2.92302	5e-05	0.000175663	-1	6.30282	7.92293	3.25405	4.27445	1.5644	0.862932	0.531694	0.485164	5.28863	0.697313
Pp1s20_313V6	A9RP40				-2.92219	5e-05	0.000175663	-1	4.38716	5.08586	4.04255	4.86204	0.391633	0.632961	0.587258	0.717761	4.6246	0.610109
Pp1s122_68V6	A9SUZ4				2.92194	5e-05	0.000175663	1	0.780046	0.288658	0.481271	0.515917	12.6378	4.97749	2.57983	1.81597	0.498594	3.77866
Pp1s88_174V6	A9SKN4	AT5G60440	AGL62	AGAMOUS-like 62	2.92112	5e-05	0.000175663	1	5.68249	8.32717	9.51286	8.95741	6.69464	74.4539	57.5778	73.3414	8.64229	65.4596
Pp1s28_101V6	A9RTS4				2.92094	5e-05	0.000175663	1	10.819	10.1898	8.5221	7.82691	97.3773	72.6779	65.1973	69.0343	9.35595	70.8561
Pp1s343_71V6	A9TW98				2.92067	0.00525	0.0121465	1	8.70271	17.7125	14.7658	63.3149	293.248	157.979	87.9457	78.0014	16.2391	122.962
Pp1s124_87V6	A9SVH0	AT1G76390		ARM repeat superfamily protein	2.91957	5e-05	0.000175663	1	2.04066	1.31158	1.21486	1.39999	2.43952	9.22847	11.2878	11.7809	1.35579	10.2581
Pp1s12_153V6	A9RJ18	AT1G09070	(AT)SRC2,SRC2	soybean gene regulated by cold-2	2.91891	5e-05	0.000175663	1	60.0829	36.2973	38.8675	39.9294	203.209	318.327	277.593	319.688	39.3984	297.96
Pp1s182_83V6	A9T8B0	AT1G65820		microsomal glutathione s-transferase, putative	2.91602	5e-05	0.000175663	1	52.6342	69.7086	76.1867	87.5262	349.222	666.231	496.082	605.078	72.9477	550.58
Pp1s189_104V6	A9T9N0	AT1G12830			2.91307	5e-05	0.000175663	1	2.23378	2.41238	1.6243	2.40456	26.7627	18.8128	16.124	15.0596	2.31917	17.4684
Pp1s304_3V6	A9TSA2				2.90903	0.0063	0.0142731	1	0.734444	1.49481	1.24612	2.67166	0	16.8875	7.42196	13.1655	1.37046	10.2937
Pp1s156_166V6					-2.90131	0.0201	0.0396575	-1	1.95864	2.30792	0.699621	2.99994	0.154383	0.499017	0.416698	0	2.13328	0.28554
Pp1s373_11V6	A9RNV1	AT5G12330	LRP1	Lateral root primordium (LRP) protein-related	2.90057	5e-05	0.000175663	1	7.26855	10.1806	8.22164	10.8036	58.5238	68.8574	68.5559	113.282	9.20112	68.7066
Pp1s41_5V6	A9S1I1	AT5G17640		Protein of unknown function (DUF1005)	-2.90028	5e-05	0.000175663	-1	2.49061	3.13485	2.11289	2.38421	0.392627	0.317275	0.264937	0.335685	2.43741	0.32648
Pp1s65_79V6	A9SCA1	AT4G14330		P-loop containing nucleoside triphosphate hydrolases superfamily protein	-2.90009	5e-05	0.000175663	-1	1.45824	1.6558	1.77099	1.78681	0.183905	0.408679	0.124095	0.275159	1.7134	0.229532
Pp1s78_97V6					2.9	5e-05	0.000175663	1	23.7938	21.61	20.8365	19.079	50.9601	95.0547	254.928	221.778	21.2233	158.416
Pp1s81_168V6	A9SID7				2.89824	5e-05	0.000175663	1	5.16674	3.42907	4.1926	3.94964	25.2879	23.9236	35.4139	38.6387	4.07112	30.3509
Pp1s166_60V6	A9T525	AT3G07130	ATPAP15,PAP15	purple acid phosphatase 15	2.89568	5e-05	0.000175663	1	9.6153	8.62926	8.6495	9.91479	22.2991	65.4812	76.3062	70.444	9.1324	67.9626
Pp1s1_272V6	A9RB66	AT1G54115	ATCCX4,CCX4	cation calcium exchanger 4	2.89441	5e-05	0.000175663	1	21.4103	13.7872	12.0639	12.5581	89.7826	91.1712	104.717	114.668	13.1727	97.9441
Pp1s1_264V6	A9RB62				2.89415	5e-05	0.000175663	1	6.91672	8.3646	6.04588	7.52376	47.64	37.9737	67.1647	59.7115	7.22024	53.6758
Pp1s89_131V6	A9SKR9	AT1G54520			2.89356	5e-05	0.000175663	1	32.8972	25.5189	27.7669	23.8378	121.608	202.852	201.582	194.387	26.6429	197.984
Pp1s107_173V6	A9SRB9	AT1G24620		EF hand calcium-binding protein family	2.89106	5e-05	0.000175663	1	96.5007	59.1911	49.1776	62.0681	231.848	412.271	487.25	604.576	60.6296	449.76
Pp1s39_262V6	A9S0H1	AT5G19750		Peroxisomal membrane 22 kDa (Mpv17/PMP22) family protein	2.89008	0.0233	0.045086	1	0.109832	0.22354	0.372701	0.199765	0.32897	3.98753	0.887929	2.25008	0.211652	1.569
Pp1s94_148V6	A9SMH0	AT5G56960		basic helix-loop-helix (bHLH) DNA-binding family protein	-2.88981	5e-05	0.000175663	-1	7.35842	8.425	7.24265	6.17445	2.0092	0.984001	0.986001	0.676705	7.30053	0.985001
Pp1s326_70V6	A9TUN1	AT3G45400		exostosin family protein	2.88774	5e-05	0.000175663	1	0.42581	0.55713	0.309628	0.165959	1.00209	5.88927	2.95066	2.4924	0.367719	2.72153
Pp1s390_19V6		AT5G24690		Protein of unknown function (DUF3411)	-2.88581	5e-05	0.000175663	-1	2.77932	5.42962	5.41593	5.51926	0.854668	0.612693	1.43254	0.438422	5.42277	0.73368
Pp1s256_81V6	A9T3M2				2.88219	0.00025	0.000782514	1	0.737376	0.168935	0.28166	0.452904	1.30521	1.90854	4.19396	3.50717	0.367282	2.70785
Pp1s114_107V6	A9SSS5	AT2G18890		Protein kinase superfamily protein	-2.88114	0.00025	0.000782514	-1	1.78908	1.37208	1.67173	1.79207	0.155324	0	0.314429	0.331994	1.7304	0.234876
Pp1s7_140V6	A9RFX8				2.88019	5e-05	0.000175663	1	4.80006	6.81762	7.25955	8.72892	19.0063	53.3137	50.3292	66.5897	7.03858	51.8214
Pp1s90_93V6	A9SL82	AT3G17440	ATNPSN13,NPSN13	novel plant snare 13	-2.87865	5e-05	0.000175663	-1	3.5615	5.2516	6.41272	5.35407	0.707536	0.70369	0.734509	1.58211	5.30283	0.721022
Pp1s136_49V6	A9SY62	AT5G15710		Galactose oxidase/kelch repeat superfamily protein	2.87638	5e-05	0.000175663	1	22.3266	9.62042	5.28973	6.21928	23.9477	57.5685	58.7432	87.307	7.91985	58.1559
Pp1s145_142V6	A9T0E5	AT1G79550	PGK	phosphoglycerate kinase	2.87522	5e-05	0.000175663	1	20.2874	21.4377	20.6969	23.2096	42.4967	188.665	144.429	164.719	21.0673	154.574
Pp1s83_203V6					2.87403	0.00135	0.00361677	1	3.38077	5.89788	3.27778	0.878435	25.3153	32.7311	9.76131	23.4991	3.32927	24.4072
Pp1s122_28V6	A9SUX4				2.87295	0.01065	0.0227464	1	0.164184	0.111387	0.185712	0.199081	1.06549	1.45709	1.10611	1.96208	0.174948	1.2816
Pp1s126_44V6	A9SVU0				2.87252	5e-05	0.000175663	1	45.5001	39.1641	27.788	38.5657	114.575	341.327	272.912	296.338	38.8649	284.625
Pp1s3_269V6					2.87195	5e-05	0.000175663	1	3.28746	3.63075	2.6808	3.01284	6.25912	23.8708	22.2508	24.9295	3.15015	23.0608
Pp1s62_175V6					2.87035	5e-05	0.000175663	1	0.952485	1.17488	1.46914	1.10243	1.72901	22.2553	7.1179	9.53472	1.13865	8.32631
Pp1s44_23V6					2.87026	5e-05	0.000175663	1	2.49648	0.896693	1.50588	1.07643	9.6433	7.90594	10.4704	9.23843	1.29115	9.44086
Pp1s140_156V6	A9SZ72				2.86958	5e-05	0.000175663	1	11.3497	9.76921	7.90156	9.59799	44.7359	65.8053	84.6047	75.7399	9.6836	70.7726
Pp1s36_345V6	A9RYN1	AT5G19900		PRLI-interacting factor, putative	2.86772	5e-05	0.000175663	1	19.9633	17.8146	19.3706	16.9156	130.031	229.965	141.387	125.526	18.5926	135.709
Pp1s134_179V6	A9SXX0	AT1G70300	KUP6	K+ uptake permease 6	-2.86768	5e-05	0.000175663	-1	10.7508	13.7652	14.9618	13.602	4.71169	2.11211	1.63739	1.63625	13.6836	1.87475
Pp1s312_33V6					2.865	0.01205	0.0253382	1	1.9484	0.0478957	4.58227	1.30939	1.15952	14.579	9.15509	23.3103	1.62889	11.867
Pp1s153_61V6	A9T227	AT1G27340		Galactose oxidase/kelch repeat superfamily protein	2.86459	5e-05	0.000175663	1	3.07897	1.82776	2.17669	2.33338	5.50769	24.634	16.4217	16.4265	2.25503	16.4241
Pp1s140_93V6	A9SZ58	AT4G27410	ANAC072,RD26	NAC (No Apical Meristem) domain transcriptional regulator superfamily protein	2.86216	5e-05	0.000175663	1	14.1596	13.2724	13.2045	14.0148	59.1747	113.563	84.8434	118.504	13.6436	99.2032
Pp1s115_120V6	A9ST37	AT2G41700	ABCA1,AtABCA1	ATP-binding cassette A1	2.85956	5e-05	0.000175663	1	10.3394	9.23898	8.95775	8.97061	51.4883	87.0113	69.4097	62.7542	9.10479	66.082
Pp1s281_75V6		AT5G49220		Protein of unknown function (DUF789)	-2.85933	0.00045	0.00133647	-1	1.25042	2.36945	3.36525	3.52908	0.129147	0.521809	0.348584	0.441669	2.86735	0.395126
Pp1s283_60V6	A9TPX3	AT1G76140		Prolyl oligopeptidase family protein	-2.85768	5e-05	0.000175663	-1	0.933718	2.50706	1.88778	2.27666	0.237968	0.336557	0.0802	0.610499	2.08222	0.287262
Pp1s107_208V6	A9SRE2	AT1G26840	ATORC6,ORC6	origin recognition complex protein 6	-2.85718	5e-05	0.000175663	-1	8.89764	7.99827	10.5676	10.2494	1.44356	0.358928	1.19887	1.51902	9.57352	1.32122
Pp1s258_7V6	A9TLE8	AT3G12250	BZIP45,TGA6	TGACG motif-binding factor 6	2.85581	5e-05	0.000175663	1	7.73274	5.70468	4.33784	5.13957	35.7711	33.0185	42.7315	52.3299	5.42212	39.2513
Pp1s90_240V6	A9SLF6	AT5G67620			2.85549	5e-05	0.000175663	1	2.02139	0.361527	0.723107	0.48569	6.37979	4.11483	4.08582	4.63383	0.604398	4.37433
Pp1s45_80V6	A9S3C3	AT2G16250		Leucine-rich repeat protein kinase family protein	-2.85448	0.0139	0.0287186	-1	2.89006	4.09006	3.11318	3.9925	0.486811	0.6235	0.495662	0.439785	3.55284	0.491236
Pp1s282_59V6					2.85226	5e-05	0.000175663	1	1.51098	1.69933	1.58632	2.27454	8.82832	9.97403	14.6972	13.7527	1.64282	11.8634
Pp1s27_27V6	A9RT22	AT1G74360		Leucine-rich repeat protein kinase family protein	2.85188	5e-05	0.000175663	1	7.19449	2.88814	3.51517	2.71002	11.5396	34.0026	22.0264	24.2017	3.20165	23.114
Pp1s56_261V6		AT2G30550		alpha/beta-Hydrolases superfamily protein	2.85116	0.00015	0.000489418	1	1.33615	0.194247	0.161931	0.43397	1.42931	1.90575	2.70051	2.62734	0.314108	2.26654
Pp1s97_260V6	A9SNE4	AT1G05830	ATX2,SDG30	trithorax-like protein 2	-2.85018	0.0008	0.00225624	-1	1.12378	1.6421	2.05337	2.41083	0.0431533	0.069743	0.815332	0.442739	1.84774	0.256241
Pp1s287_56V6	A9TQE3	AT1G04560		AWPM-19-like family protein	2.84971	5e-05	0.000175663	1	1.91381	0.45016	0.823415	0.93376	6.70626	6.93605	5.9604	4.97206	0.878588	6.33333
Pp1s3_208V6	A9RDJ6	AT5G51070	CLPD,ERD1,SAG15	Clp ATPase	2.84917	5e-05	0.000175663	1	42.9439	37.3772	37.0739	37.2399	229.71	236.681	304.788	301.001	37.3085	268.841
Pp1s227_48V6	A9TGT0	AT5G51460	ATTPPA	Haloacid dehalogenase-like hydrolase (HAD) superfamily protein	2.84787	5e-05	0.000175663	1	3.401	2.24156	2.20144	2.14538	30.6275	13.0375	17.0852	14.9016	2.2215	15.9934
Pp1s42_33V6	A9S1V0				2.84335	0.00095	0.00263486	1	0.0348801	0.283965	0.236723	0.253764	2.61184	2.44828	0.563973	1.07186	0.245244	1.76007
Pp1s28_340V6	A9RU47				-2.84304	5e-05	0.000175663	-1	1.98745	4.79411	5.12056	6.56024	1.32285	0.445406	0.533529	0.84825	4.95734	0.690889
Pp1s97_20V6	A9SN60				-2.84251	5e-05	0.000175663	-1	18.377	23.6533	23.2151	22.0228	3.98677	2.7713	3.00838	3.29862	22.6189	3.1535
Pp1s226_14V6	A9TGK3	AT1G64300		Protein kinase family protein	-2.84232	5e-05	0.000175663	-1	3.13725	2.75291	2.8049	1.98177	0.365741	0.409223	0.303748	0.432967	2.7789	0.387482
Pp1s166_91V6	A9T541	AT1G23980		RING/U-box superfamily protein	2.83747	5e-05	0.000175663	1	4.02832	2.28976	1.60094	2.44227	2.98924	16.9528	16.8701	18.4941	2.36601	16.9115
Pp1s237_61V6	A9TIE0	AT2G38440	ATSCAR2,DIS3,ITB1,SCAR2,WAVE4	SCAR homolog 2	-2.83548	0.0102	0.0218857	-1	7.65517	2.74308	3.35877	31.1522	0.879551	10.465	0.395635	0.663489	5.50697	0.77152
Pp1s277_78V6	A9LY24	AT1G80330	ATGA3OX4,GA3OX4	gibberellin 3-oxidase 4	2.83542	5e-05	0.000175663	1	43.1184	30.0861	34.8483	34.7753	121.153	221.405	289.668	275.534	34.8118	248.469
Pp1s88_220V6	A9SKR0	AT1G02660		alpha/beta-Hydrolases superfamily protein	2.83476	5e-05	0.000175663	1	3.11226	1.50607	1.03395	1.14797	11.0168	6.95341	7.91776	11.0353	1.32702	9.46728
Pp1s112_240V6	A9SSD9	AT2G19170	SLP3	subtilisin-like serine protease 3	2.8326	5e-05	0.000175663	1	0.746256	1.43989	1.55907	1.4533	1.01714	11.0435	10.1742	10.4356	1.44659	10.3049
Pp1s3_596V6	A9RE13	AT2G12646		PLATZ transcription factor family protein	-2.83218	5e-05	0.000175663	-1	8.77105	13.0912	14.7577	12.0977	5.74682	1.94602	1.03409	1.591	12.5945	1.76851
Pp1s3_318V6	A9RDP3	AT1G06330		Heavy metal transport/detoxification superfamily protein	2.83104	5e-05	0.000175663	1	40.9027	32.3515	32.9934	33.2782	97.7906	219.744	254.122	251.837	33.1358	235.791
Pp1s112_168V6	A9SSB5				2.82825	5e-05	0.000175663	1	29.4256	7.8509	7.59718	10.2464	24.6364	46.1028	82.4262	95.0049	9.04865	64.2645
Pp1s8_137V6	A9RGN5	AT5G64740	CESA6,E112,IXR2,PRC1	cellulose synthase 6	2.82809	5e-05	0.000175663	1	0.209513	0.0913708	0.253914	0.081652	0.941333	1.19535	1.33088	0.766487	0.150442	1.06834
Pp1s130_236V6		AT3G46550	SOS5	Fasciclin-like arabinogalactan family protein	2.82631	5e-05	0.000175663	1	11.0988	18.861	20.2939	21.7548	21.5437	164.832	117.387	160.323	19.5774	138.855
Pp1s110_50V6	A9SRX0	AT1G80920	J8	Chaperone DnaJ-domain superfamily protein	2.82629	5e-05	0.000175663	1	110.799	67.7768	69.9607	72.4601	249.945	538.358	497.561	512.558	71.2104	505.059
Pp1s67_186V6		AT3G09320		DHHC-type zinc finger family protein	-2.82366	0.0001	0.000335712	-1	3.11954	4.03387	2.82466	3.44565	2.70816	0.486316	0.232052	0.441029	3.2826	0.463672
Pp1s156_48V6		AT2G01180	ATLPP1,ATPAP1,LPP1,PAP1	phosphatidic acid phosphatase 1	2.82225	5e-05	0.000175663	1	32.9221	17.3398	18.6497	18.4451	55.2654	106.112	163.264	156.247	18.5474	131.18
Pp1s73_28V6	A9SFG8	AT4G28080		Tetratricopeptide repeat (TPR)-like superfamily protein	-2.81953	5e-05	0.000175663	-1	5.31893	7.44353	7.22224	6.43172	1.11016	0.824011	1.20904	0.81509	6.82698	0.967086
Pp1s77_22V6		AT4G13310	CYP71A20	cytochrome P450, family 71, subfamily A, polypeptide 20	-2.81939	5e-05	0.000175663	-1	3.90204	5.36574	4.53654	4.30591	0.624209	0.628503	0.109673	0.736963	4.42122	0.626356
Pp1s358_54V6	A9TXG5				2.81477	0.00455	0.0107015	1	0.583412	1.18741	0.494934	0	2.1843	13.0617	2.35828	5.22905	0.539173	3.79366
Pp1s137_108V6	A9SYE8	AT3G11650	NHL2	NDR1/HIN1-like 2	2.81334	5e-05	0.000175663	1	4.05369	1.28913	1.71946	0.691216	13.6594	10.1181	7.16884	11.0296	1.50429	10.5739
Pp1s61_195V6	A9SAY2	AT2G20495			2.81166	5e-05	0.000175663	1	19.8921	17.5418	17.348	14.3052	31.7537	76.7806	183.601	168.178	17.4449	122.479
Pp1s318_70V6	A9TTZ1	AT2G13350		Calcium-dependent lipid-binding (CaLB domain) family protein	2.81107	5e-05	0.000175663	1	67.8208	43.3852	41.844	44.563	335.561	281.665	248.772	338.958	43.9741	308.613
Pp1s17_9V6	A9RMA7	AT5G15710		Galactose oxidase/kelch repeat superfamily protein	2.80987	5e-05	0.000175663	1	5.00035	1.87886	0.913665	1.3992	28.4565	11.2649	10.5727	11.7215	1.63903	11.4932
Pp1s164_87V6	A9T4P8				2.80956	0.00045	0.00133647	1	0.489785	0.997962	0.554009	0.870976	23.2976	5.97192	4.01822	2.91077	0.712492	4.99507
Pp1s560_1V6	A9U515	AT2G12646		PLATZ transcription factor family protein	-2.80849	5e-05	0.000175663	-1	6.50396	10.4671	12.5869	9.47045	1.68042	1.72979	1.10598	1.16557	9.96878	1.423
Pp1s342_33V6					2.80796	0.00445	0.0105	1	0.358383	0.182353	0.608064	0.488878	0.536717	3.03599	2.89733	4.1299	0.423631	2.96666
Pp1s120_129V6	A9SUK1	AT4G13350	NIG	NSP (nuclear shuttle protein)-interacting GTPase	2.80466	5e-05	0.000175663	1	9.56151	8.74063	11.9374	9.96167	17.1269	64.7408	75.9804	71.6662	9.76159	68.2035
Pp1s11_247V6					2.80252	5e-05	0.000175663	1	16.5244	6.90393	6.90642	9.51891	6.67663	43.9832	76.1976	70.6096	8.21266	57.2964
Pp1s46_302V6	A9S440	AT5G56110	AtMYB103,ATMYB80,MS188,MYB103	myb domain protein 103	2.80047	5e-05	0.000175663	1	4.02581	1.63554	1.01339	1.32352	2.18585	9.6974	11.227	10.9174	1.47953	10.3074
Pp1s113_206V6		AT1G71696	SOL1	carboxypeptidase D, putative	-2.79938	0.0158	0.0321636	-1	1.16414	1.52316	1.69301	1.96612	0.24906	0.201261	0.672242	0.212939	1.60808	0.230999
Pp1s75_107V6	A9SG83	AT2G30870	ATGSTF10,ATGSTF4,ERD13,GSTF10	glutathione S-transferase PHI 10	2.7974	5e-05	0.000175663	1	151.495	196.999	201.634	204.655	681.299	1572.96	1408.11	1363.14	199.316	1385.62
Pp1s28_218V6	A9RTY8	AT5G19400	SMG7	Telomerase activating protein Est1	-2.79637	5e-05	0.000175663	-1	1.70961	1.80435	2.73974	2.01526	0.474099	0.229867	0.319961	0.162136	1.9098	0.274914
Pp1s9_186V6		AT2G30340	LBD13	LOB domain-containing protein 13	2.79612	5e-05	0.000175663	1	19.8681	6.54899	6.4127	8.17489	28.3013	45.4925	56.7754	73.5061	7.36194	51.1339
Pp1s40_64V6	A9S0V0	AT3G21420		2-oxoglutarate (2OG) and Fe(II)-dependent oxygenase superfamily protein	2.79223	5e-05	0.000175663	1	35.2543	29.7485	29.0911	31.1961	52.3391	226.21	195.952	247.293	30.4723	211.081
Pp1s240_88V6	A9TIU3	AT4G16440		ferredoxin hydrogenases	2.7913	5e-05	0.000175663	1	19.9835	18.2269	21.2006	20.7135	34.9559	127.691	161.387	154.036	20.3485	140.863
Pp1s1_254V6	A9RB56				2.78975	0.00175	0.00457414	1	0.248989	0.168916	0.14081	0.150949	0.994427	1.20537	1.00653	1.48787	0.159933	1.10595
Pp1s155_65V6		AT3G24255		RNA-directed DNA polymerase (reverse transcriptase)-related family protein	-2.78975	0.0024	0.00606418	-1	2.83309	2.01142	1.11911	2.75645	0.494437	0.199978	0.266321	0.423168	2.38394	0.344745
Pp1s85_98V6	A9SJL9	AT5G11580		Regulator of chromosome condensation (RCC1) family protein	2.78878	5e-05	0.000175663	1	3.48807	3.42368	2.5469	2.99366	9.34362	45.6527	20.6969	23.6498	3.20867	22.1733
Pp1s25_135V6	A9RS59	AT3G48140		B12D protein	2.78874	5e-05	0.000175663	1	2.75914	7.86191	8.73861	7.19304	22.1756	119.317	60.2265	43.8071	7.52747	52.0168
Pp1s64_221V6	A9SC64	AT3G01015		TPX2 (targeting protein for Xklp2) protein family	-2.78789	5e-05	0.000175663	-1	2.15659	5.25958	4.35302	5.30885	0.640376	0.539977	0.751501	0.856962	4.8063	0.695939
Pp1s57_85V6	A9S8Y6	AT5G20810		SAUR-like auxin-responsive protein family	2.78717	5e-05	0.000175663	1	28.0673	17.7483	19.4092	21.7729	46.4807	105.381	202.904	178.888	20.591	142.135
Pp1s79_192V6					2.78671	5e-05	0.000175663	1	34.2444	17.5885	16.2082	17.925	203.888	156.28	57.0091	88.7831	17.7568	122.532
Pp1s54_173V6	A9S7N1	AT5G49740	ATFRO7,FRO7	ferric reduction oxidase 7	-2.78582	5e-05	0.000175663	-1	41.8798	283.86	300.865	270.937	22.4082	29.0763	56.4555	51.3725	277.399	40.2244
Pp1s207_127V6	A9TD73	AT5G41210	ATGSTT1,GST10,GSTT1	glutathione S-transferase THETA 1	2.78526	5e-05	0.000175663	1	2.8797	1.48533	3.31593	2.2474	8.44838	14.9266	22.6554	20.4177	2.56355	17.6722
Pp1s153_170V6	A9T256	AT1G78280		transferases, transferring glycosyl groups	2.78362	5e-05	0.000175663	1	8.84981	5.17211	5.51818	4.73552	27.9895	26.3823	52.4406	45.6217	5.34515	36.8056
Pp1s192_58V6	A9TA65	AT3G28760			-2.78256	5e-05	0.000175663	-1	1.14167	3.4044	2.70288	2.60771	1.19287	0.449837	0.321969	0.0679912	2.65529	0.385903
Pp1s139_44V6	A9SYY9	AT1G24020	MLP423	MLP-like protein 423	2.78219	5e-05	0.000175663	1	3.96912	3.06037	2.97643	3.64799	1.80341	29.8008	24.5071	21.6393	3.35418	23.0732
Pp1s279_24V6	A9TP99	AT2G20875	EPF1	epidermal patterning factor 1	-2.78134	0.0063	0.0142731	-1	1.66348	2.98736	2.98844	3.91547	0.586175	0.473679	0.395539	0.250582	2.9879	0.434609
Pp1s306_31V6	A9TSH4	AT4G38040		Exostosin family protein	2.77951	5e-05	0.000175663	1	16.0258	5.07776	6.07559	5.33849	15.4727	34.0998	46.8645	44.2712	5.70704	39.1855
Pp1s80_148V6	A9SHX9	AT4G24690		ubiquitin-associated (UBA)/TS-N domain-containing protein / octicosapeptide/Phox/Bemp1 (PB1) domain-containing protein	2.77904	5e-05	0.000175663	1	84.6004	129.515	109.859	120.584	649.756	1261.05	735.866	845.885	115.221	790.875
Pp1s230_37V6	A9THA3				2.7778	0.0215	0.0420243	1	1.05501	0.238584	0	0.106605	1.31666	0.993041	1.42153	1.05066	0.172594	1.18366
Pp1s42_19V6	A9S1T9	AT5G11680			2.77751	5e-05	0.000175663	1	56.5947	52.2993	58.0203	55.8001	404.177	405.141	366.477	338.936	56.1974	385.327
Pp1s426_30V6	A9U1V7	AT5G26170	ATWRKY50,WRKY50	WRKY DNA-binding protein 50	2.77692	5e-05	0.000175663	1	18.6068	7.04567	8.06965	7.73858	36.7404	70.5713	49.1129	59.2349	7.90411	54.1739
Pp1s341_49V6	A9TW22				2.77532	0.00085	0.00238405	1	49.1967	11.1255	27.8239	9.94227	110.516	198.458	154.672	111.986	19.4747	133.329
Pp1s10_164V6	A9RI78				-2.77223	5e-05	0.000175663	-1	2.42042	2.90102	2.7378	3.66861	0.161104	0.390557	0.43484	0.482089	2.81941	0.412698
Pp1s6_75V6	A9RFA4	AT5G18560	PUCHI	Integrase-type DNA-binding superfamily protein	2.77147	5e-05	0.000175663	1	0.6562	0.52261	0.580887	0.207568	0.598184	3.72895	3.80577	4.96818	0.551748	3.76736
Pp1s257_16V6	A9TL92	AT2G44130		Galactose oxidase/kelch repeat superfamily protein	2.76884	0.0201	0.0396575	1	1.78095	0.574542	1.15438	0.713851	7.29089	6.40867	6.32444	4.92862	0.934115	6.36655
Pp1s143_57V6	A9SZT3				2.76545	5e-05	0.000175663	1	3.15011	5.99394	7.27946	4.19115	17.9835	73.8889	38.5829	30.6715	5.09255	34.6272
Pp1s168_89V6	A9T5I1	AT5G66950		Pyridoxal phosphate (PLP)-dependent transferases superfamily protein	-2.76431	5e-05	0.000175663	-1	7.77336	12.3295	12.7948	13.7159	1.81981	1.94633	1.87808	1.37284	12.5621	1.84895
Pp1s363_14V6	A9TXQ8	AT4G37210		Tetratricopeptide repeat (TPR)-like superfamily protein	2.76334	5e-05	0.000175663	1	1.90146	2.82277	2.01505	2.48842	6.03982	28.8278	16.3955	14.1816	2.25174	15.2885
Pp1s220_26V6					2.76206	5e-05	0.000175663	1	44.6274	24.7757	31.0437	21.1737	132.977	170.914	219.155	207.745	27.9097	189.329
Pp1s44_83V6					2.76196	5e-05	0.000175663	1	5.18165	3.43897	4.45953	3.75616	8.8285	30.5361	32.0252	25.1925	4.10785	27.8643
Pp1s38_284V6					2.76176	5e-05	0.000175663	1	0.814599	1.19741	0.921413	0.82312	6.70972	12.9252	5.12212	4.63565	0.872266	5.91592
Pp1s99_12V6	A9SNT8	AT3G13530	MAP3KE1,MAPKKK7	mitogen-activated protein kinase kinase kinase 7	2.76113	5e-05	0.000175663	1	5.34852	5.77201	5.25951	5.88586	35.6521	44.9692	36.9524	38.4366	5.56026	37.6945
Pp1s420_20V6	A9U1K1	AT5G01990		Auxin efflux carrier family protein	2.76054	5e-05	0.000175663	1	0.817551	1.02796	1.17376	1.14384	4.19112	6.37306	9.54958	8.34417	1.0859	7.35862
Pp1s420_28V6	A9U1K6	AT3G53040		late embryogenesis abundant protein, putative / LEA protein, putative	2.76038	5e-05	0.000175663	1	3.56205	2.56905	1.91997	2.46049	28.8551	16.6388	14.9544	17.4401	2.51477	17.0395
Pp1s80_179V6	A9SHZ9	AT4G11570		Haloacid dehalogenase-like hydrolase (HAD) superfamily protein	2.7588	5e-05	0.000175663	1	15.7468	17.4824	15.456	14.9438	65.4828	82.7685	128.423	135.538	15.6014	105.596
Pp1s328_47V6	A9TUU2	AT3G14590	NTMC2T6.2,NTMC2TYPE6.2	Calcium-dependent lipid-binding (CaLB domain) family protein	2.75792	5e-05	0.000175663	1	4.01245	3.47645	2.52904	3.20179	24.6509	36.1798	20.5221	19.3962	3.33912	22.5865
Pp1s15_293V6	A9RL93	AT1G54150		E3 Ubiquitin ligase family protein	2.75722	0.0003	0.000924436	1	0.697493	0.23778	0.196896	0.635482	3.22158	4.07948	1.17272	2.68247	0.436631	2.95202
Pp1s33_11V6	A9RWL3	AT1G64780	AMT1;2,ATAMT1;2	ammonium transporter 1;2	2.75702	5e-05	0.000175663	1	0.88121	0.283189	0.221376	0.158208	0.902958	4.27222	1.68869	1.72217	0.252282	1.70543
Pp1s74_133V6	A9SFV2				-2.7568	0.0035	0.00849908	-1	1.30721	1.07861	1.67844	1.09241	0.264553	0.513075	0	0.0904743	1.19981	0.177514
Pp1s74_259V6	A9SG22	AT3G58760		Integrin-linked protein kinase family	2.75567	5e-05	0.000175663	1	8.40127	5.76072	5.14301	6.14712	40.2596	40.7145	40.162	34.6794	5.95392	40.2108
Pp1s45_251V6					2.75516	0.0132	0.0274515	1	0.927605	0.471987	0	0.210894	3.12567	4.77097	0.937397	1.48465	0.341441	2.30516
Pp1s43_131V6	A9S2G6	AT3G14940	ATPPC3,PPC3	phosphoenolpyruvate carboxylase 3	-2.75258	5e-05	0.000175663	-1	1.4551	1.81344	1.35882	2.03684	0.279321	0.250793	0.23421	0.106135	1.63427	0.242501
Pp1s246_102V6					2.75148	5e-05	0.000175663	1	1.30489	0.88528	0.983999	0.791126	1.84565	7.01854	7.61897	5.56934	0.934639	6.29394
Pp1s500_4V6	A9RP26	AT3G10340	PAL4	phenylalanine ammonia-lyase 4	2.75145	5e-05	0.000175663	1	40.3904	13.4541	14.1533	14.2418	35.0323	67.475	123.822	123.736	14.1975	95.6055
Pp1s90_184V6	A9SLD3	AT5G44210	ATERF-9,ATERF9,ERF9	erf domain protein 9	2.7483	5e-05	0.000175663	1	11.1469	8.30341	7.73956	8.53043	15.3948	45.7181	67.3928	85.4715	8.41692	56.5554
Pp1s12_415V6		AT5G13200		GRAM domain family protein	2.74797	5e-05	0.000175663	1	98.3511	91.063	90.3028	101.151	709.205	607.013	544.202	665.416	94.707	636.215
Pp1s36_227V6	A9RZ05	AT2G33320		Calcium-dependent lipid-binding (CaLB domain) family protein	2.74744	5e-05	0.000175663	1	91.0227	64.4598	71.5528	68.9875	139.902	329.804	613.959	616.347	70.2702	471.881
Pp1s39_169V6					2.74309	0.00135	0.00361677	1	0.126728	0.343905	0.716727	0.230497	1.39179	2.45385	1.36604	2.59623	0.287201	1.92282
Pp1s90_35V6		AT3G50050		Eukaryotic aspartyl protease family protein	-2.74272	0.00095	0.00263486	-1	7.57445	5.17878	2.88591	1.3668	0.3262	0.465706	0.739178	0.87604	4.03234	0.602442
Pp1s28_119V6					2.742	5e-05	0.000175663	1	93.4978	44.5454	49.8411	44.2532	76.9149	249.751	465.987	381.694	47.1932	315.722
Pp1s28_133V6	A9RTU2	AT3G14290	PAE2	20S proteasome alpha subunit E2	-2.74097	5e-05	0.000175663	-1	2.55607	2.25533	6.43485	4.93607	0.53983	0.610122	0.291413	0.580874	3.74607	0.560352
Pp1s40_296V6	A9S175	AT2G26000	BRIZ2	zinc finger (C3HC4-type RING finger) family protein	2.74083	5e-05	0.000175663	1	11.247	8.71601	10.5732	10.7476	55.5501	71.8652	83.184	70.6551	10.6604	71.2602
Pp1s48_117V6	A9S4W0	AT2G31880	EVR,SOBIR1	Leucine-rich repeat protein kinase family protein	2.73991	5e-05	0.000175663	1	11.8361	12.0659	11.8048	12.2802	31.3207	92.8688	80.1283	79.5442	11.951	79.8363
Pp1s173_31V6	A9T6E8				-2.73876	0.0172	0.034661	-1	2.66294	0.760683	0.792664	0.679781	0.559725	0.113076	0	0.119637	0.776674	0.116357
Pp1s250_18V6		AT4G24020	NLP7	NIN like protein 7	-2.73684	0.0001	0.000335712	-1	0.586101	1.06393	1.34383	1.23889	0.427013	0.153361	0.192093	0.121695	1.15141	0.172727
Pp1s137_159V6	A9SYG6	AT4G24040	ATTRE1,TRE1	trehalase 1	2.73559	5e-05	0.000175663	1	6.78897	12.1087	10.8063	12.0332	147.179	87.5147	64.6038	59.4681	11.4198	76.0593
Pp1s124_93V6					2.73513	0.02345	0.0453401	1	0.96413	0.490571	0	0	1.80486	5.54222	1.46146	0.617242	0.245285	1.63316
Pp1s25_32V6					2.73476	0.00025	0.000782514	1	0.419255	0.609505	0.609725	0.435745	0.717577	16.816	2.66314	4.29456	0.522625	3.47885
Pp1s97_255V6					2.73453	5e-05	0.000175663	1	6.13707	5.38393	3.59058	5.00378	54.987	34.0619	35.0725	28.7223	5.19386	34.5672
Pp1s49_22V6	A9S547	AT1G74790		catalytics	2.7342	5e-05	0.000175663	1	16.6282	10.7247	9.60143	10.5164	23.9814	67.7395	73.5966	82.9586	10.6206	70.668
Pp1s203_51V6	A9TCE3	AT5G67420	ASL39,LBD37	LOB domain-containing protein 37	-2.73317	5e-05	0.000175663	-1	42.1245	40.8358	44.3923	44.4464	7.13071	8.73681	4.62767	5.88097	43.2584	6.50584
Pp1s33_29V6	A9RWM3				2.72991	0.0009	0.00250966	1	5.00647	3.58547	2.08812	6.00827	18.5845	25.5819	31.4181	37.8342	4.29597	28.5
Pp1s235_138V6	A9TI55	AT4G17260		Lactate/malate dehydrogenase family protein	2.72871	5e-05	0.000175663	1	16.3948	21.0924	19.1889	22.6131	29.2079	184.832	113.989	153.02	20.1407	133.504
Pp1s179_14V6	A9T7N0	AT2G31800		Integrin-linked protein kinase family	2.72713	5e-05	0.000175663	1	20.0278	20.1177	23.2767	19.0504	75.4061	124.4	141.418	144.988	20.0727	132.909
Pp1s44_300V6		AT5G04410	anac078,NAC2	NAC domain containing protein 2	2.72683	5e-05	0.000175663	1	9.87598	12.0771	13.7139	12.8105	42.3505	89.0732	86.3931	78.3622	12.4438	82.3777
Pp1s84_174V6	A9SJA7	AT4G03560	ATCCH1,ATTPC1,FOU2,TPC1	two-pore channel 1	2.72591	5e-05	0.000175663	1	2.01194	1.17426	1.53451	0.902369	2.81757	14.2545	8.35033	9.57027	1.35439	8.9603
Pp1s94_101V6	A9SME5	AT3G57400			2.72507	5e-05	0.000175663	1	0.0982322	0.249914	0.416674	0.312668	0	3.80416	2.08465	1.63511	0.281291	1.85988
Pp1s85_87V6	A9SJL3	AT1G62400	HT1	Protein kinase superfamily protein	2.72439	5e-05	0.000175663	1	16.9994	5.94165	6.40748	6.3132	12.7922	41.1303	42.9381	53.1664	6.36034	42.0342
Pp1s75_99V6	A9SG80	AT2G18340		late embryogenesis abundant domain-containing protein / LEA domain-containing protein	2.72431	5e-05	0.000175663	1	12.5422	15.6936	16.2137	16.3483	89.5975	101.876	110.125	108.981	15.9536	105.428
Pp1s22_38V6	A9RQV7	AT5G55220		trigger factor type chaperone family protein	2.72246	5e-05	0.000175663	1	4.21544	1.71593	0.953638	1.12452	12.3736	7.21011	7.95188	10.795	1.42022	9.37344
Pp1s8_183V6	A9RGR0	AT3G05550		Hypoxia-responsive family protein	2.72202	5e-05	0.000175663	1	69.3823	93.7872	95.7978	95.9013	412.396	536.982	713.894	740.79	94.7925	625.438
Pp1s59_140V6	A9S9Z7	AT2G33700		Protein phosphatase 2C family protein	2.72128	5e-05	0.000175663	1	35.9631	27.7657	26.4541	25.2332	75.2983	144.155	242.89	213.401	27.1099	178.778
Pp1s34_451V6	A9RXX2	AT1G71870		MATE efflux family protein	-2.72105	5e-05	0.000175663	-1	3.81293	1.85192	1.54382	1.81257	0.389336	0.786541	0.0875722	0.166436	1.83224	0.277886
Pp1s34_180V6		AT4G12070			2.72067	5e-05	0.000175663	1	8.81298	6.19929	7.95699	7.08994	30.5713	50.9466	48.2399	54.2242	7.52346	49.5932
Pp1s523_8V6	A9U4M5	AT4G24790		AAA-type ATPase family protein	2.719	5e-05	0.000175663	1	8.69245	6.20966	7.42303	6.17745	31.4671	77.5381	43.3975	46.3624	6.81634	44.88
Pp1s259_102V6	A9TLL7	AT2G02540	ATHB21,HB21,ZFHD4	homeobox protein 21	2.71722	0.0064	0.0144652	1	0.135885	0.184377	0	0.247151	0.203502	4.05635	0.366184	1.73988	0.160131	1.05303
Pp1s295_7V6					2.7166	0.02365	0.0456865	1	9.36225	19.0549	0	17.0283	0	181.282	113.533	59.9377	13.1953	86.7353
Pp1s18_206V6	A9RN92	AT3G02600	ATLPP3,LPP3	lipid phosphate phosphatase 3	2.71563	5e-05	0.000175663	1	6.12088	3.56709	3.98108	2.73499	13.894	36.9982	25.4921	24.0903	3.77408	24.7912
Pp1s500_3V6	A9RAS0	AT5G13930	ATCHS,CHS,TT4	Chalcone and stilbene synthase family protein	2.71532	5e-05	0.000175663	1	26.6219	17.5803	19.0425	16.4073	48.9616	107.454	149.727	133.062	18.3114	120.258
Pp1s13_432V6	A9RK32	AT4G03550	ATGSL05,ATGSL5,GSL05,GSL5,PMR4	glucan synthase-like 5	-2.71529	5e-05	0.000175663	-1	4.66954	5.9175	5.34798	5.49526	0.725457	0.660841	0.925646	0.947284	5.42162	0.825551
Pp1s66_167V6	A9SCU6				2.7119	0.0004	0.00120015	1	2.00657	1.9367	2.17636	1.93315	17.208	18.0657	6.62999	8.62759	1.97164	12.9178
Pp1s172_31V6	A9T686	AT1G59940	ARR3	response regulator 3	2.70899	0.00495	0.0115284	1	25.9086	8.86447	8.93747	9.92567	30.9768	45.0208	92.9756	78.3183	9.43157	61.6696
Pp1s15_171V6	A9RL26	AT3G54420	ATCHITIV,ATEP3,CHIV,EP3	homolog of carrot EP3-3 chitinase	2.70839	0.0057	0.0130599	1	0.588979	0.149843	0	0.669533	3.6385	4.81125	1.19039	0	0.369411	2.41444
Pp1s84_297V6	A9SJG6	AT1G07360		CCCH-type zinc fingerfamily protein with RNA-binding domain	2.70747	5e-05	0.000175663	1	37.232	31.9887	35.9738	32.3085	96.365	181.538	264.466	265.582	34.1411	223.002
Pp1s26_77V6	A9RSP5	AT5G66390		Peroxidase superfamily protein	2.70613	5e-05	0.000175663	1	3.37165	2.09905	2.28825	2.38083	12.8314	7.87266	17.6375	18.7921	2.33454	15.2344
Pp1s60_199V6	A9SAH0	AT3G18000	NMT1,PEAMT,XPL1	S-adenosyl-L-methionine-dependent methyltransferases superfamily protein	-2.702	5e-05	0.000175663	-1	100.909	162.973	155.215	164.006	20.0925	20.8376	30.4142	28.0616	159.094	24.4496
Pp1s141_15V6	A9S4C0	AT1G66080			2.70101	5e-05	0.000175663	1	16.5479	10.436	10.018	11.3043	39.7912	113.764	76.3115	65.0565	10.8701	70.684
Pp1s21_214V6	A9RQ12	AT5G25190		Integrase-type DNA-binding superfamily protein	-2.7005	5e-05	0.000175663	-1	4.94953	7.4281	5.76819	7.09275	1.1231	0.968061	1.01046	0.512116	6.43047	0.98926
Pp1s124_89V6	A9SVH1	AT3G55530	SDIR1	RING/U-box superfamily protein	2.69946	5e-05	0.000175663	1	19.1008	18.487	15.7971	14.5987	63.5468	102.274	123.598	120.421	17.142	111.347
Pp1s235_78V6	A9TI24	AT5G23950		Calcium-dependent lipid-binding (CaLB domain) family protein	2.69819	5e-05	0.000175663	1	3.18242	2.15905	1.43989	1.15766	21.8178	13.3513	10.0054	8.33073	1.79947	11.6784
Pp1s249_22V6	A9TK64	AT5G05600		2-oxoglutarate (2OG) and Fe(II)-dependent oxygenase superfamily protein	-2.69752	5e-05	0.000175663	-1	177.313	90.7605	92.5485	89.4713	44.2285	12.184	14.3451	13.9134	91.6545	14.1292
Pp1s135_47V6	A9SXZ4	AT4G13870	ATWEX,ATWRNEXO,WEX,WRNEXO	Werner syndrome-like exonuclease	2.69584	5e-05	0.000175663	1	7.62173	8.51825	7.55693	7.99004	82.9007	56.379	44.7742	44.4529	7.80588	50.5766
Pp1s6_373V6	A9RFP1	AT1G70480		Domain of unknown function (DUF220)	-2.69421	5e-05	0.000175663	-1	4.67891	4.32452	5.046	4.9073	0.546765	0.441932	1.09909	0.934422	4.79311	0.740593
Pp1s443_12V6	A9U2M2	AT2G34500	CYP710A1	cytochrome P450, family 710, subfamily A, polypeptide 1	2.69386	5e-05	0.000175663	1	200.03	157.731	152.527	171.513	470.419	1425.37	1021.71	1108.64	164.622	1065.18
Pp1s20_253V6		AT1G53540		HSP20-like chaperones superfamily protein	2.69375	5e-05	0.000175663	1	20.5489	28.5813	30.1654	29.0564	38.299	376.998	181.229	191.683	28.8188	186.456
Pp1s35_206V6	A9RY70	AT5G38520		alpha/beta-Hydrolases superfamily protein	2.69165	5e-05	0.000175663	1	8.86367	12.6572	11.1579	10.5743	33.5426	100.981	74.2584	66.1424	10.8661	70.2004
Pp1s64_177V6	A9SC38	AT1G07280		Tetratricopeptide repeat (TPR)-like superfamily protein	-2.68917	5e-05	0.000175663	-1	20.1077	22.6788	22.776	18.4215	7.12712	3.24227	3.39188	2.58171	21.3933	3.31707
Pp1s221_77V6	A9TFS9	AT3G61500			2.68819	5e-05	0.000175663	1	2.11693	1.05087	1.05125	0.469552	2.01045	8.74791	4.80032	9.2555	1.05106	6.77412
Pp1s22_333V6	A9RQN6				2.68725	5e-05	0.000175663	1	13.3996	13.89	11.9492	14.283	63.9373	86.5863	89.1818	94.9613	13.6448	87.8841
Pp1s257_93V6	A9TLD7	AT1G61250	SC3	secretory carrier 3	2.68528	5e-05	0.000175663	1	99.9972	89.3381	105.159	87.0667	320.213	623.197	705.603	594.622	94.6677	608.909
Pp1s72_49V6	A9SF10	AT2G38110	ATGPAT6,GPAT6	glycerol-3-phosphate acyltransferase 6	2.68294	5e-05	0.000175663	1	4.17523	4.09298	3.50954	3.65767	10.7274	19.1915	30.5803	35.7055	3.87532	24.8859
Pp1s203_94V6	A9TCG9	AT4G27460		Cystathionine beta-synthase (CBS) family protein	-2.68263	5e-05	0.000175663	-1	4.23449	5.33783	6.27974	4.78415	1.70999	0.736898	0.398951	0.839674	5.06099	0.788286
Pp1s244_57V6	A9TJG6				2.68169	5e-05	0.000175663	1	65.9643	66.1953	72.647	63.5423	467.191	674.821	380.755	301.72	66.0798	423.973
Pp1s21_405V6		AT4G12070			-2.68085	5e-05	0.000175663	-1	3.24216	6.77014	3.57204	6.0501	0.819757	1.22295	0.680807	0.646956	4.81107	0.750282
Pp1s34_32V6					2.68082	0.0041	0.00977397	1	10.1819	7.28465	14.7173	10.0362	56.4622	89.5806	26.2711	73.1802	10.109	64.8212
Pp1s97_107V6	A9SNA0	AT5G63140	ATPAP29,PAP29	purple acid phosphatase 29	2.68012	5e-05	0.000175663	1	9.27616	10.9317	9.7586	10.3248	12.6045	122.212	71.2939	57.4224	10.0417	64.3581
Pp1s233_3V6	A9THN5				2.67815	5e-05	0.000175663	1	51.4465	39.2158	45.1216	36.9132	150.497	253.608	329.427	286.181	42.1687	269.894
Pp1s35_242V6	A9RY88	AT1G12040	LRX1	leucine-rich repeat/extensin 1	2.6776	5e-05	0.000175663	1	18.6093	6.31949	6.29187	6.64973	39.6355	39.9537	43.0219	45.93	6.48461	41.4878
Pp1s44_217V6		AT1G27340		Galactose oxidase/kelch repeat superfamily protein	2.67545	5e-05	0.000175663	1	14.7568	9.70711	10.2555	9.02016	14.25	36.5743	90.9546	97.3458	9.9813	63.7644
Pp1s298_26V6	A9SLL3	AT5G02500	AT-HSC70-1,HSC70,HSC70-1,HSP70-1	heat shock cognate protein 70-1	2.67532	5e-05	0.000175663	1	84.4878	76.6265	73.5899	73.3297	98.8672	807.706	481.813	477.74	75.1082	479.776
Pp1s9_310V6		AT5G05830		RING/FYVE/PHD zinc finger superfamily protein	2.6751	5e-05	0.000175663	1	14.7607	9.87444	9.58788	10.2168	95.5189	57.9558	63.0638	65.2553	10.0456	64.1595
Pp1s3_556V6	A9RDZ5	AT1G64300		Protein kinase family protein	2.67491	5e-05	0.000175663	1	3.19886	1.24406	1.59021	1.48234	13.6701	8.8274	8.97722	10.644	1.53627	9.81061
Pp1s255_9V6	A9TKZ2	AT2G01170	BAT1	bidirectional amino acid transporter 1	2.67488	5e-05	0.000175663	1	4.46938	4.30958	5.28722	3.17772	43.3826	31.3666	22.7034	24.6947	4.38948	28.0307
Pp1s1_598V6	A9RBN9	AT2G06530	VPS2.1	SNF7 family protein	2.67382	5e-05	0.000175663	1	1.70035	2.0363	1.75327	1.19715	6.51677	9.37365	12.6645	14.8267	1.72681	11.0191
Pp1s163_137V6	A9T4J9				2.67382	5e-05	0.000175663	1	1.16361	0.947312	0.789712	1.97531	2.20733	6.57155	6.89856	10.7273	1.05546	6.73506
Pp1s197_109V6		AT1G69550		disease resistance protein (TIR-NBS-LRR class)	-2.67339	0.00125	0.00337486	-1	1.44919	2.68928	1.01246	2.09316	0.382998	0.41266	0.172293	0	1.77117	0.277645
Pp1s119_43V6	A9SU62	AT4G25470	ATCBF2,CBF2,DREB1C,FTQ4	C-repeat/DRE binding factor 2	2.67223	5e-05	0.000175663	1	17.5891	8.28252	9.97331	9.95109	62.2988	75.8423	64.7019	57.7795	9.9622	63.5003
Pp1s54_290V6	A9S7U6				2.67148	5e-05	0.000175663	1	47.8708	34.7227	36.2906	38.3242	72.5496	271.945	221.295	254.062	37.3074	237.678
Pp1s341_59V6	A9TW26				-2.67114	0.0011	0.00300849	-1	4.22421	4.42011	3.08061	2.56855	0.522605	1.22102	0.624273	0.394922	3.65241	0.573439
Pp1s41_113V6					-2.67064	0.00125	0.00337486	-1	5.78471	4.32498	2.80424	5.15334	0.884002	1.4287	0.477206	0.604638	4.73916	0.74432
Pp1s152_15V6	A9T1P4				2.67039	5e-05	0.000175663	1	14.7234	5.10949	4.71993	5.61529	23.8282	35.6364	32.6375	37.9648	5.36239	34.1369
Pp1s77_322V6	A9SGY7				2.66943	5e-05	0.000175663	1	1.73214	1.55398	1.01947	0.923684	5.60655	17.6837	7.12223	9.24949	1.28673	8.18586
Pp1s107_77V6	A9SR80	AT2G46240	ATBAG6,BAG6	BCL-2-associated athanogene 6	2.66909	5e-05	0.000175663	1	15.5358	24.1816	30.0815	25.8508	39.1229	234.351	170.516	147.704	25.0162	159.11
Pp1s83_4V6		AT5G02310	PRT6	proteolysis 6	2.6683	5e-05	0.000175663	1	21.4405	19.6054	18.9315	19.8634	128.944	122.053	128.843	116.094	19.7344	125.448
Pp1s2_36V6		AT1G04880		HMG (high mobility group) box protein with ARID/BRIGHT DNA-binding domain	2.6672	5e-05	0.000175663	1	11.0982	12.6762	9.75791	10.4195	70.1115	89.6019	65.8123	66.5681	10.7588	68.3398
Pp1s21_285V6	A9RQ37	AT2G17705			2.66618	5e-05	0.000175663	1	1.05557	3.31071	1.80058	2.27586	15.7343	17.6962	8.43546	10.1408	2.03822	12.9375
Pp1s67_169V6	A9SDA2	AT1G03370		C2 calcium/lipid-binding and GRAM domain containing protein	2.6635	5e-05	0.000175663	1	13.8379	19.1863	17.3558	15.3914	111.791	96.6828	104.652	102.824	16.3736	103.738
Pp1s218_72V6	A9TF87	AT2G41700	ABCA1,AtABCA1	ATP-binding cassette A1	-2.66337	5e-05	0.000175663	-1	4.36728	3.46828	3.61023	3.35083	0.829585	0.433032	0.684317	0.370883	3.53925	0.558674
Pp1s39_301V6	A9S0J0	AT1G69560	ATMYB105,LOF2,MYB105	myb domain protein 105	-2.6628	5e-05	0.000175663	-1	2.4351	4.0691	4.16756	4.8591	1.85324	0.910946	0.389729	0.202906	4.11833	0.650337
Pp1s122_25V6	A9SUX2	AT5G18400		Cytokine-induced anti-apoptosis inhibitor 1, Fe-S biogenesis	2.66154	5e-05	0.000175663	1	99.5271	87.6409	87.3652	85.2316	346.039	494.822	684.268	612.453	87.5031	553.637
Pp1s152_105V6	A9T1U0	AT3G25410		Sodium Bile acid symporter family	-2.66135	5e-05	0.000175663	-1	5.08695	4.76802	5.224	5.72181	0.601441	0.486014	1.08224	1.02843	5.15548	0.814936
Pp1s303_32V6					2.66122	0.0006	0.00173616	1	0.901739	1.22353	0.291423	0.546703	4.82304	7.69091	4.33932	3.95862	0.724221	4.58118
Pp1s97_112V6	A9SNA2	AT5G42650	AOS,CYP74A,DDE2	allene oxide synthase	2.66091	5e-05	0.000175663	1	96.7404	57.1906	55.9133	59.2503	253.562	371.698	364.71	399.078	58.2204	368.204
Pp1s45_59V6	A9S3B1				-2.66066	5e-05	0.000175663	-1	3.93741	4.75838	6.55303	4.28678	1.43698	0.753164	0.677298	0.490377	4.52258	0.715231
Pp1s224_44V6	A6N4C3	AT2G24630	ATCSLC08,ATCSLC8,CSLC08	Glycosyl transferase family 2 protein	-2.66008	5e-05	0.000175663	-1	6.51563	8.0861	8.80805	8.63921	0.872654	1.15393	1.64164	1.49219	8.36266	1.32306
Pp1s132_197V6	A9SXG5	AT4G34660		SH3 domain-containing protein	2.65899	5e-05	0.000175663	1	14.2746	7.10591	9.78877	6.77411	10.9729	34.0004	79.2136	72.705	8.44734	53.3527
Pp1s434_27V6	A4ZFY8	AT1G55020	ATLOX1,LOX1	lipoxygenase 1	2.65871	5e-05	0.000175663	1	77.9716	62.263	54.95	64.3718	449.474	464.429	292.668	350.183	63.3174	399.828
Pp1s71_166V6	A9SET3	AT1G56345		Pseudouridine synthase family protein	-2.65694	5e-05	0.000175663	-1	7.50019	4.5593	8.06213	5.74777	0.869631	0.775949	1.49671	1.23091	6.62398	1.05027
Pp1s30_342V6	A9RVB8				2.65661	5e-05	0.000175663	1	3.31488	0.589522	0.655261	0.526824	4.28962	4.20639	3.64258	2.80214	0.622391	3.92448
Pp1s138_53V6	A9SYN7				2.65638	5e-05	0.000175663	1	2.46169	1.19292	1.19335	2.02549	6.5833	7.23501	15.6368	13.0582	1.60942	10.1466
Pp1s442_10V6	A9U2K8	AT1G74950	JAZ2,TIFY10B	TIFY domain/Divergent CCT motif family protein	2.65482	5e-05	0.000175663	1	28.6367	21.221	20.6927	21.8216	123.294	97.7805	147.774	160.53	21.5213	135.534
Pp1s426_8V6	A9U1U6				-2.65303	0.00045	0.00133647	-1	6.58566	5.81671	8.01141	6.10209	0.744357	1.50376	0.502277	1.27281	6.34387	1.00858
Pp1s342_36V6	A9TW59	AT4G11400		ARID/BRIGHT DNA-binding domain;ELM2 domain protein	2.65275	5e-05	0.000175663	1	4.30325	4.43706	3.53806	3.48244	11.2425	21.1063	28.5825	28.205	3.92065	24.6557
Pp1s446_18V6	A9U2R1	AT4G33430	ATBAK1,ATSERK3,BAK1,ELG,RKS10,SERK3	BRI1-associated receptor kinase	2.65139	5e-05	0.000175663	1	10.0459	7.7483	8.19828	7.95979	35.3956	51.1429	68.2428	50.3736	8.07903	50.7583
Pp1s224_115V6	A9TGD2				-2.64904	5e-05	0.000175663	-1	12.8901	11.8933	16.33	14.067	1.80174	2.49593	1.38946	3.521	13.4786	2.14884
Pp1s158_48V6	A9T362				2.64832	5e-05	0.000175663	1	11.2247	5.1293	5.77926	7.90393	50.5456	40.7794	45.0057	33.3183	6.84159	42.8925
Pp1s79_25V6		AT5G25190		Integrase-type DNA-binding superfamily protein	-2.64809	0.0117	0.0246917	-1	0.802433	2.44978	1.70185	4.01359	0.751081	0	0.405452	0.256861	2.07581	0.331156
Pp1s11_289V6	A9RIP2	AT5G12030	AT-HSP17.6A,HSP17.6,HSP17.6A	heat shock protein 17.6A	2.64803	5e-05	0.000175663	1	29.5972	59.8299	58.2322	56.1666	114.657	630.039	344.874	372.19	57.1994	358.532
Pp1s81_58V6	A9SI87	AT5G12900			-2.64781	0.00165	0.00433713	-1	1.29341	1.51227	0.840455	1.15122	0.12364	0.266431	0.556199	0.0704725	1.22232	0.195035
Pp1s17_383V6	A9RMW5	AT4G35450	AFT,AKR2,AKR2A	ankyrin repeat-containing protein 2	2.64687	5e-05	0.000175663	1	10.9422	7.95381	5.56112	6.32831	33.303	51.2602	45.3521	44.0978	7.14106	44.7249
Pp1s16_113V6		AT1G03780	TPX2	targeting protein for XKLP2	-2.64681	5e-05	0.000175663	-1	4.79033	6.83677	7.22518	7.69532	1.33195	1.23517	1.01014	0.969663	7.03097	1.12265
Pp1s153_193V6	A9SHZ9	AT4G11570		Haloacid dehalogenase-like hydrolase (HAD) superfamily protein	2.64664	5e-05	0.000175663	1	41.0159	35.7404	37.4059	34.878	110.112	206.487	267.946	251.559	36.5731	229.023
Pp1s283_75V6	A9TPX9				2.64616	0.01475	0.0302461	1	12.5904	4.65911	0	2.0818	47.9957	30.4736	0	11.7243	3.37045	21.099
Pp1s211_77V6					2.64572	5e-05	0.000175663	1	1.94919	1.32239	1.04989	1.48026	10.1937	9.66021	7.87904	7.05151	1.40132	8.76962
Pp1s114_65V6	A9SSP9	AT1G77270			-2.64555	5e-05	0.000175663	-1	2.30187	4.92219	5.63586	3.92172	0.741823	0.352621	1.29559	0.671546	4.42195	0.706684
Pp1s39_90V6					2.64233	0.0001	0.000335712	1	10.6764	5.73753	7.41216	6.73886	26.247	54.2836	34.9127	53.4379	7.07551	44.1753
Pp1s49_109V6	A9S5A2	AT3G25100	CDC45	cell division cycle 45	-2.64209	5e-05	0.000175663	-1	1.80329	3.1896	4.0067	3.12369	0.57778	0.571562	0.347109	0.439801	3.15665	0.505682
Pp1s5_275V6					-2.64114	0.01405	0.0289842	-1	10.5237	3.4189	12.4151	2.29175	0.589667	0.568892	3.98344	1.64535	6.9713	1.11751
Pp1s47_286V6	A9S457	AT1G08410		P-loop containing nucleoside triphosphate hydrolases superfamily protein	2.63861	5e-05	0.000175663	1	8.44896	8.32422	7.21328	7.24314	25.6691	41.681	61.0178	55.2621	7.78368	48.4715
Pp1s212_65V6	A9TE58				-2.63837	5e-05	0.000175663	-1	13.6373	8.81434	7.58245	8.96626	2.20792	1.61692	0.931163	1.23881	8.8903	1.42786
Pp1s16_403V6		AT1G74160			-2.63809	5e-05	0.000175663	-1	3.14848	3.75046	3.97544	4.21723	0.58483	1.00426	0.394631	0.656267	3.86295	0.620548
Pp1s370_29V6	A9TY92	AT2G36640	ATECP63,ECP63	embryonic cell protein 63	2.63728	5e-05	0.000175663	1	14.6014	8.28912	8.59922	8.12085	93.0255	28.1851	52.9246	52.1473	8.44417	52.5359
Pp1s97_64V6	A9SN76	AT3G25030		RING/U-box superfamily protein	-2.63633	5e-05	0.000175663	-1	2.41236	1.58986	1.8711	1.50435	0.206444	0.27804	0.278609	0.588347	1.73048	0.278324
Pp1s379_8V6	A9TZ07	AT2G26830	emb1187	Protein kinase superfamily protein	-2.63578	0.0001	0.000335712	-1	3.57236	1.80529	1.92822	1.55044	1.03342	0.392919	0.194969	0.207795	1.86675	0.300357
Pp1s35_187V6	A9LY22	AT4G25420	AT2301,ATGA20OX1,GA20OX1,GA5	2-oxoglutarate (2OG) and Fe(II)-dependent oxygenase superfamily protein	2.63444	5e-05	0.000175663	1	8.58972	6.64982	6.52705	6.75729	13.2192	40.4329	42.8162	42.914	6.70355	41.6245
Pp1s97_198V6					2.63443	0.0011	0.00300849	1	1.65516	2.9404	2.51136	5.08839	5.75619	24.7561	23.6003	10.2513	2.72588	16.9258
Pp1s84_294V6	A9SJG4	AT4G29130	ATHXK1,GIN2,HXK1	hexokinase 1	2.6344	5e-05	0.000175663	1	2.83036	3.096	2.15847	2.46781	7.8877	12.7685	20.7596	20.1288	2.64908	16.4487
Pp1s105_220V6					2.63123	0.001	0.00276057	1	31.5161	11.6626	9.72237	15.6334	8.5816	121.356	81.0697	88.0443	13.648	84.557
Pp1s164_107V6	A9T4Q7	AT2G23780		RING/U-box superfamily protein	2.62894	5e-05	0.000175663	1	27.7424	19.9063	18.1601	16.9501	55.6881	91.4901	147.449	143.977	19.0332	117.734
Pp1s18_73V6	A9RN19	AT4G19900		alpha 1,4-glycosyltransferase family protein	-2.62654	5e-05	0.000175663	-1	3.6638	3.80175	3.54461	3.34344	0.504741	0.464932	0.736759	0.66253	3.60421	0.583635
Pp1s20_346V6	A9RP51	AT1G65060	4CL3	4-coumarate:CoA ligase 3	2.62103	5e-05	0.000175663	1	21.7949	10.627	12.4726	13.8452	25.6252	78.9293	82.9754	101.323	13.1589	80.9523
Pp1s39_217V6	A9S0E9	AT2G47260	ATWRKY23,WRKY23	WRKY DNA-binding protein 23	2.62082	5e-05	0.000175663	1	42.0554	25.4345	22.9342	24.7432	50.9239	124.686	183.956	209.715	25.0889	154.321
Pp1s8_33V6	A9RGI2				2.62054	5e-05	0.000175663	1	5.33117	4.42047	4.44186	4.74271	8.06369	26.4802	30.6948	30.0029	4.59229	28.2416
Pp1s300_81V6					2.62009	5e-05	0.000175663	1	11.0528	15.4204	13.3087	13.1319	65.5434	33.44	123.585	97.0104	13.2203	81.2769
Pp1s247_22V6	Q1XGD3	ATMG01360		cytochrome oxidase	2.61969	0.00475	0.0111183	1	5.22361	10.6316	4.43142	7.12564	39.1146	50.5726	31.6725	36.7861	6.17462	37.9504
Pp1s28_28V6	A9RTP0	AT1G19440	KCS4	3-ketoacyl-CoA synthase 4	2.61898	5e-05	0.000175663	1	52.7082	48.9833	43.8967	50.1251	157.231	306.631	302.207	340.939	49.5542	304.419
Pp1s280_21V6					-2.61883	0.0003	0.000924436	-1	6.38066	8.65767	10.9978	7.9211	1.21343	1.47082	1.22819	2.85297	8.28938	1.3495
Pp1s39_91V6	A9S091				2.61782	0.02135	0.041773	1	1.09891	0	0	1.19924	2.30403	3.19174	3.55363	9.568	0.549455	3.37268
Pp1s33_21V6	A9RWL8	AT5G53370	ATPMEPCRF,PMEPCRF	pectin methylesterase PCR fragment F	2.61782	5e-05	0.000175663	1	26.8299	13.0914	11.9294	14.1935	24.8778	76.2058	91.2748	114.461	13.6425	83.7403
Pp1s22_432V6	A9RQ96	AT4G16250	PHYD	phytochrome D	-2.61651	5e-05	0.000175663	-1	6.35037	10.485	11.3651	9.83116	2.97475	1.73315	1.57964	1.25091	10.1581	1.65639
Pp1s219_44V6	A9S412	AT1G52740	HTA9	histone H2A protein 9	2.61611	5e-05	0.000175663	1	8.13898	7.80524	15.5913	12.2348	58.5539	81.4682	41.5079	66.3565	10.1869	62.4552
Pp1s86_103V6	A9SJY0	AT2G01830	AHK4,ATCRE1,CRE1,WOL,WOL1	CHASE domain containing histidine kinase protein	-2.61609	5e-05	0.000175663	-1	79.4302	90.712	89.6911	83.0164	56.1028	20.3383	7.83186	7.66045	86.3538	14.0851
Pp1s34_54V6	A9RXB2	AT5G26570	ATGWD3,OK1,PWD	catalytics;carbohydrate kinases;phosphoglucan, water dikinases	2.61588	5e-05	0.000175663	1	3.01981	2.64628	1.89766	2.41569	30.5059	20.0662	10.9635	9.38009	2.53099	15.5148
Pp1s1_361V6	A9RBB3				2.6157	5e-05	0.000175663	1	96.9111	58.2439	65.0888	59.5051	370.308	319.551	399.239	393.352	62.297	381.83
Pp1s141_102V6	A9SZD7	AT2G42680	ATMBF1A,MBF1A	multiprotein bridging factor 1A	2.61445	5e-05	0.000175663	1	131.715	125.731	133.638	133.807	474.666	896.678	784.527	840.463	132.677	812.495
Pp1s10_29V6	A9RI11				-2.61318	5e-05	0.000175663	-1	1.69879	3.79474	3.22453	3.53146	0.596098	0.701525	0.508088	0.375532	3.378	0.552093
Pp1s43_121V6	A9RV54	AT1G18040	AT;CDCKD;3,CAK2AT,CDKD1;3	cyclin-dependent kinase D1;3	-2.61254	5e-05	0.000175663	-1	5.14171	5.29084	5.91993	5.72975	1.00393	1.43275	0.798053	0.705793	5.5103	0.900991
Pp1s213_46V6	A9TEC1	AT4G17070		peptidyl-prolyl cis-trans isomerases	2.6089	5e-05	0.000175663	1	22.1072	13.3653	12.9059	15.2155	83.4118	95.4411	90.9419	83.2338	14.2904	87.1769
Pp1s107_9V6	A9SRE6	AT3G50530	CRK	CDPK-related kinase	2.6086	5e-05	0.000175663	1	20.7317	12.4895	13.0706	12.1914	38.909	56.5311	113.645	99.3631	12.78	77.9471
Pp1s223_30V6	A9TG08	AT1G77130	GUX3,PGSIP2	plant glycogenin-like starch initiation protein 2	-2.60726	5e-05	0.000175663	-1	5.87897	5.84358	5.52273	5.12262	0.839489	1.02584	0.828981	1.05035	5.68316	0.932664
Pp1s1_60V6	A9RAU2	AT5G39040	ALS1,ATTAP2,TAP2	transporter associated with antigen processing protein 2	2.60721	5e-05	0.000175663	1	29.8084	31.735	36.6219	31.8019	100.441	188.238	285.332	198.907	31.7685	193.572
Pp1s20_391V6	A9RP66	AT5G07720		Galactosyl transferase GMA12/MNN10 family protein	-2.60624	5e-05	0.000175663	-1	33.6754	39.7226	39.0273	39.7371	5.90445	5.1667	7.48414	7.02835	39.3749	6.4664
Pp1s292_24V6	A9TQW4	AT5G62550			2.60465	5e-05	0.000175663	1	2.87993	1.89668	1.10742	1.36361	2.30771	11.0295	9.30701	10.5235	1.63014	9.91526
Pp1s377_28V6	A9TYW7	AT3G10985	ATWI-12,SAG20,WI12	senescence associated gene 20	2.60385	5e-05	0.000175663	1	93.0917	61.5917	58.1803	63.2265	400.804	462.403	292.49	357.972	62.4091	379.388
Pp1s419_32V6		AT1G28420	HB-1	homeobox-1	2.60381	5e-05	0.000175663	1	34.9157	14.9975	14.5306	14.8144	35.0545	81.7528	115.983	99.4709	14.906	90.6119
Pp1s373_19V6					2.60338	5e-05	0.000175663	1	4.35145	2.00524	1.39303	2.23997	3.93465	10.5322	15.2664	23.5481	2.12261	12.8993
Pp1s64_55V6	A9SBY2	AT1G12460		Leucine-rich repeat protein kinase family protein	-2.60276	5e-05	0.000175663	-1	2.13981	4.68508	4.40073	4.1868	0.485546	0.823959	0.589746	1.12085	4.29377	0.706852
Pp1s8_260V6	A9RGT9	AT5G24260		prolyl oligopeptidase family protein	-2.60257	5e-05	0.000175663	-1	3.47727	4.97917	5.32646	4.71622	0.546659	0.833079	0.963787	0.76322	4.84769	0.79815
Pp1s81_35V6	A9SI72	AT1G14060		GCK domain-containing protein	2.60234	5e-05	0.000175663	1	24.1784	25.7568	31.5298	26.9931	57.2207	151.561	184.279	168.774	26.3749	160.168
Pp1s130_58V6	A9SWU9	AT1G66350	RGL,RGL1	RGA-like 1	-2.60085	5e-05	0.000175663	-1	8.4039	10.2146	8.5486	8.69864	3.5075	1.38145	1.19334	1.46161	8.62362	1.42153
Pp1s14_157V6	A9RKB8	AT4G24460	CLT2	CRT (chloroquine-resistance transporter)-like transporter 2	2.60055	5e-05	0.000175663	1	35.8057	24.0382	24.5117	23.8978	84.895	86.362	209.592	208.101	24.275	147.231
Pp1s400_34V6	A9U0D4	AT3G03420		Ku70-binding family protein	2.6004	0.0094	0.0203538	1	0.985129	1.30508	0.88936	0.853522	3.05139	7.63061	5.20328	6.16463	0.937245	5.68396
Pp1s79_27V6	A9SHA9	AT1G73430		sec34-like family protein	-2.60008	5e-05	0.000175663	-1	2.82769	2.35802	3.13183	2.46439	0.470529	0.0475284	0.476256	0.402289	2.64604	0.436409
Pp1s128_133V6	A9SWH5	AT5G44360		FAD-binding Berberine family protein	2.59847	5e-05	0.000175663	1	27.8838	17.5171	17.7688	17.927	42.2605	140.759	97.7631	118.426	17.8479	108.095
Pp1s32_324V6	A9RWI5	AT3G59290		ENTH/VHS family protein	2.59739	5e-05	0.000175663	1	24.8369	19.172	20.9391	19.9822	54.487	117.646	130.738	130.006	20.4607	123.826
Pp1s146_109V6		AT1G74960	ATKAS2,FAB1,KAS2	fatty acid biosynthesis 1	-2.59724	0.00115	0.00312952	-1	4.32589	9.51491	6.43764	7.51032	0.957897	0.848789	3.08287	1.34707	6.97398	1.15248
Pp1s17_269V6	A9RMP7	AT4G05320	UBQ10	polyubiquitin 10	2.59687	5e-05	0.000175663	1	4.20353	7.20456	6.00597	4.10898	24.2634	53.4144	33.2956	28.4693	5.10475	30.8824
Pp1s85_101V6	A9RMD9	AT1G80780		Polynucleotidyl transferase, ribonuclease H-like superfamily protein	2.59633	5e-05	0.000175663	1	53.1943	26.0918	27.9907	25.8945	46.4135	107.549	233.801	219.512	27.0412	163.53
Pp1s116_30V6	A6MIZ4	AT4G24040	ATTRE1,TRE1	trehalase 1	2.5955	5e-05	0.000175663	1	26.0332	20.1874	22.5001	21.4508	127.991	94.3839	141.151	137.647	21.9755	132.819
Pp1s244_30V6	A9TJF2				2.59507	0.0066	0.0148646	1	2.02427	0.588568	1.9626	0.525971	6.06312	4.89951	9.35148	9.62705	1.27558	7.7073
Pp1s164_92V6	A9T4Q0	AT5G59480		Haloacid dehalogenase-like hydrolase (HAD) superfamily protein	2.5947	5e-05	0.000175663	1	183.624	152.343	142.815	172.914	784.987	926.623	1038.14	1124.94	162.628	982.382
Pp1s304_50V6	A9TSC8	AT1G68410		Protein phosphatase 2C family protein	2.59451	5e-05	0.000175663	1	8.43207	2.04808	2.51546	2.43598	13.2125	13.0481	20.1607	16.6935	2.47572	14.953
Pp1s300_28V6	A9TRU0	AT4G25835		P-loop containing nucleoside triphosphate hydrolases superfamily protein	2.5939	5e-05	0.000175663	1	17.9912	8.43696	8.35432	8.45819	51.9021	46.7032	50.099	54.9095	8.44758	51.0005
Pp1s99_154V6	A9SNX2	AT1G67300		Major facilitator superfamily protein	-2.59347	5e-05	0.000175663	-1	18.2122	18.0464	17.4032	16.3759	1.91162	1.54475	3.9619	4.20269	17.7248	2.93676
Pp1s92_100V6	A9SLZ3	AT1G56460		HIT zinc finger ;PAPA-1-like conserved region	2.59347	5e-05	0.000175663	1	8.26507	5.98595	6.77487	6.5207	15.4642	32.527	53.6284	47.7183	6.64778	40.1227
Pp1s29_90V6	A9RUD6				2.59338	5e-05	0.000175663	1	27.1419	12.604	12.4285	12.0037	68.0204	56.4437	84.8958	83.0534	12.5162	75.5369
Pp1s249_44V6		AT3G49650		P-loop containing nucleoside triphosphate hydrolases superfamily protein	-2.59301	5e-05	0.000175663	-1	8.05331	8.03331	8.10828	7.40428	1.37837	1.41371	1.28782	0.997162	8.04331	1.3331
Pp1s426_47V6	A9RAS0	AT5G13930	ATCHS,CHS,TT4	Chalcone and stilbene synthase family protein	2.59042	0.00145	0.00385702	1	2.22983	0.585595	0.244086	0.196243	1.50812	4.00427	2.32606	2.67091	0.41484	2.49848
Pp1s28_412V6	A9RU84	AT1G55340		Protein of unknown function (DUF1639)	-2.58906	5e-05	0.000175663	-1	9.26778	13.3908	17.6565	15.1566	0.942388	3.17925	3.05241	1.69201	14.2737	2.37221
Pp1s51_30V6					2.58904	0.00075	0.00212908	1	0.668187	0.416879	0.631922	0.0956184	2.26692	3.86758	2.44303	3.99096	0.524401	3.1553
Pp1s150_96V6	A9T1I6				-2.58874	5e-05	0.000175663	-1	31.2295	102.109	118.716	24.0332	8.89198	8.13332	13.273	16.6545	66.6693	11.0825
Pp1s99_178V6					2.58703	5e-05	0.000175663	1	2.00247	2.0378	2.54817	2.50398	10.1213	16.9636	10.6239	16.6659	2.27089	13.6449
Pp1s49_145V6	A9S5C0	AT4G32760		ENTH/VHS/GAT family protein	2.58674	5e-05	0.000175663	1	33.3505	21.2308	20.2659	19.7836	75.9871	131.46	130.98	118.307	20.7483	124.643
Pp1s158_53V6	A9T366				-2.58397	5e-05	0.000175663	-1	2.09672	3.23289	3.07234	2.91794	0.285459	0.307565	0.706287	0.691504	2.99514	0.499534
Pp1s222_99V6	A9TFY0	AT5G56760	ATSERAT1;1,SAT-52,SAT5,SERAT1;1	serine acetyltransferase 1;1	-2.58361	5e-05	0.000175663	-1	16.4614	17.5826	17.0769	16.6522	3.24878	4.07297	1.62738	2.37801	16.8646	2.81339
Pp1s71_354V6	A9SEY5	AT5G50210	OLD5,QS,SUFE3	quinolinate synthase	2.58238	5e-05	0.000175663	1	22.9777	23.4719	24.7824	25.7338	48.8423	111.969	177.038	185.402	24.1272	144.503
Pp1s47_67V6	A9S4B7	AT5G33290	XGD1	xylogalacturonan deficient 1	-2.58034	5e-05	0.000175663	-1	4.19858	7.70342	7.93079	8.01267	0.248058	1.5018	1.75568	1.11226	7.8171	1.30703
Pp1s31_245V6		AT4G31670	UBP18	ubiquitin-specific protease 18	2.57963	5e-05	0.000175663	1	11.8277	16.3043	14.1809	16.2418	96.5058	64.9683	95.0472	86.8161	15.2113	90.9317
Pp1s16_17V6		AT1G27340		Galactose oxidase/kelch repeat superfamily protein	2.57721	5e-05	0.000175663	1	14.2626	13.8703	14.4017	12.6926	35.261	61.5736	113.606	106.319	14.0664	83.9463
Pp1s210_85V6	A9TDS9	AT2G29525	AtIPCS3	Arabidopsis Inositol phosphorylceramide synthase 3	2.57661	5e-05	0.000175663	1	49.9699	29.7607	30.9458	29.8498	117.226	137.163	236.357	225.504	30.3978	181.333
Pp1s28_112V6	A9RTT2	AT3G62290	ARFA1E,ATARFA1E	ADP-ribosylation factor A1E	2.57569	5e-05	0.000175663	1	60.8404	57.0094	68.3004	61.9309	143.114	313.32	474.578	418.586	61.3856	365.953
Pp1s197_56V6	A9TB29	AT1G02970	ATWEE1,WEE1	WEE1 kinase homolog	2.57559	0.0107	0.0228413	1	1.79414	1.98975	2.08022	1.41428	10.3241	12.2323	12.4293	6.63091	1.89194	11.2782
Pp1s100_161V6	A9SP80	AT3G43860	AtGH9A4,GH9A4	glycosyl hydrolase 9A4	2.57471	0.0078	0.017239	1	0.312566	0.0795203	0	0.355315	0.234051	0.75653	1.57933	1.70091	0.196043	1.16793
Pp1s111_83V6	A9SS26	AT4G34150		Calcium-dependent lipid-binding (CaLB domain) family protein	2.57443	5e-05	0.000175663	1	35.8869	20.4598	18.8474	18.4258	52.9869	128.039	113.909	120.218	19.6536	117.063
Pp1s33_19V6					2.57432	5e-05	0.000175663	1	9.81801	4.71767	6.68366	4.57451	23.1479	30.9642	39.3766	36.941	5.70066	33.9526
Pp1s281_120V6	A9TPP1	AT1G04790		RING/U-box superfamily protein	2.57417	5e-05	0.000175663	1	11.3506	10.6129	9.52381	10.9927	32.8413	46.2902	82.3771	82.4711	10.8028	64.3337
Pp1s318_8V6	A9TTW3	AT4G16340	SPK1	guanyl-nucleotide exchange factors;GTPase binding;GTP binding	-2.57373	5e-05	0.000175663	-1	2.35097	5.0716	5.11746	4.95576	0.729456	0.737062	1.75909	0.947222	5.01368	0.842142
Pp1s78_155V6	A9SH58				2.57297	0.0045	0.0106027	1	0.506554	0.257746	0	0.460667	1.23276	3.98468	2.81546	1.45935	0.359206	2.1374
Pp1s30_185V6	A9RV29				2.57207	5e-05	0.000175663	1	11.4614	17.4209	19.5261	17.0783	117.358	108.954	91.347	96.1995	17.2496	102.577
Pp1s76_12V6	A9SGD1	AT3G24800	PRT1	proteolysis 1	-2.56992	5e-05	0.000175663	-1	29.3627	15.916	16.4643	18.7145	2.43833	2.9886	2.93599	3.813	17.5894	2.9623
Pp1s81_41V6	A9SI75	AT1G56120		Leucine-rich repeat transmembrane protein kinase	2.56938	5e-05	0.000175663	1	18.5549	12.7842	12.4335	12.4422	61.4688	76.2984	79.4284	73.4342	12.6132	74.8663
Pp1s46_285V6	A9S434				2.56832	5e-05	0.000175663	1	60.6193	22.3749	24.0269	24.9658	78.1337	123.421	182.773	167.164	24.4963	145.292
Pp1s100_89V6	A9SP47	AT2G38840		Guanylate-binding family protein	-2.5668	5e-05	0.000175663	-1	8.4448	13.6104	12.1531	11.2585	1.96999	2.1132	1.69786	1.98138	11.7058	1.97568
Pp1s32_94V6	A9RW60				-2.56622	0.0002	0.0006374	-1	2.12497	2.4232	2.56104	1.99797	1.43997	0.259784	0.216921	0.508155	2.27408	0.38397
Pp1s172_32V6	A9T687	AT2G46240	ATBAG6,BAG6	BCL-2-associated athanogene 6	2.56569	5e-05	0.000175663	1	5.73734	4.61701	6.08338	5.22704	19.5049	118.528	34.3823	30.531	5.48219	32.4566
Pp1s105_219V6	A9SQX4				2.56493	5e-05	0.000175663	1	94.2454	64.0878	60.5616	60.9968	155.985	333.623	406.536	414.793	62.5423	370.079
Pp1s213_129V6	A9TEG8	AT4G03210	XTH9	xyloglucan endotransglucosylase/hydrolase 9	2.56313	5e-05	0.000175663	1	6.31435	14.7141	16.1479	14.7027	7.26363	62.5355	123.551	111.315	14.7084	86.9253
Pp1s8_244V6	A9RGS6	AT1G53540		HSP20-like chaperones superfamily protein	2.56105	5e-05	0.000175663	1	11.6338	12.3181	12.5508	11.1303	56.0955	80.7311	60.6178	85.4155	11.976	70.6745
Pp1s479_14V6	A9U3U7	AT4G23100	ATECS1,CAD2,GSH1,GSHA,PAD2,RML1	glutamate-cysteine ligase	2.55864	5e-05	0.000175663	1	37.9148	43.8405	50.0356	47.5557	136.59	254.846	311.275	283.618	45.6981	269.232
Pp1s166_43V6	A9T515	AT2G20635		ATP binding;protein kinases;protein serine/threonine kinases	2.55841	5e-05	0.000175663	1	17.9698	16.3398	16.9653	16.0738	47.577	95.1469	103.3	101.039	16.6525	98.093
Pp1s140_15V6	A9SZ33	AT5G02600		Heavy metal transport/detoxification superfamily protein	-2.55808	0.0105	0.0224663	-1	3.16129	0.748157	1.9958	0.802304	0.770712	0.177943	0.297178	0	1.39905	0.237561
Pp1s269_47V6	A9TN09	AT3G03080		Zinc-binding dehydrogenase family protein	2.55765	5e-05	0.000175663	1	14.7025	16.9511	15.7652	15.5605	75.5165	98.3921	106.151	86.0376	15.6628	92.2148
Pp1s70_77V6					2.55479	5e-05	0.000175663	1	18.2403	17.7377	16.0959	14.9609	373.337	124.03	58.329	74.7703	16.9168	99.4001
Pp1s306_53V6	A9TSI3				2.55368	0.0075	0.0166424	1	53.7613	38.6783	41.1192	37.9207	235.452	182.726	233.062	333.651	39.8987	234.257
Pp1s42_183V6	A9S240	AT3G28880		Ankyrin repeat family protein	2.55265	5e-05	0.000175663	1	4.54389	4.11394	4.66415	4.52933	13.513	23.1701	32.1593	30.0634	4.53661	26.6168
Pp1s46_232V6	A9S404				-2.5517	5e-05	0.000175663	-1	1.92106	4.4431	4.29655	4.76467	0.784637	1.2681	0.705943	0.559035	4.36983	0.74529
Pp1s125_31V6		AT5G11580		Regulator of chromosome condensation (RCC1) family protein	-2.5513	5e-05	0.000175663	-1	2.31526	4.535	3.83869	3.14045	0.385037	0.497821	0.692832	1.18509	3.48957	0.595326
Pp1s13_327V6	A9RJZ0	AT5G57970		DNA glycosylase superfamily protein	-2.55086	5e-05	0.000175663	-1	1.52857	1.79363	2.00926	2.37926	0.144354	0.314873	0.334104	0.493667	1.90144	0.324489
Pp1s38_136V6	A9RZR5				2.55029	5e-05	0.000175663	1	1.24666	0.923049	0.423037	0.283471	2.04857	9.79253	4.28339	3.60133	0.673043	3.94236
Pp1s57_207V6	A9S955	AT5G17210		Protein of unknown function (DUF1218)	2.54994	0.0005	0.00147079	1	0.244975	0.0508712	0.603257	0.243101	0.997193	3.45916	1.21242	1.64581	0.244038	1.42911
Pp1s48_116V6	A9S4V9	AT5G13500			-2.54968	0.0011	0.00300849	-1	1.00005	2.1168	2.03612	2.32821	0.299536	0	0.48509	0.409751	2.07646	0.354644
Pp1s23_133V6	A9RRC7	AT1G16540	ABA3,ACI2,ATABA3,LOS5,SIR3	molybdenum cofactor sulfurase (LOS5) (ABA3)	2.54957	5e-05	0.000175663	1	21.9742	21.3274	23.8079	20.645	95.6842	134.428	136.82	119.085	21.6508	126.756
Pp1s164_91V6					2.54873	0.00185	0.00480602	1	0.449428	0.443336	0.152508	0.396185	3.50004	3.09544	1.81674	1.64212	0.41976	2.45609
Pp1s284_57V6	A9S440	AT5G56110	AtMYB103,ATMYB80,MS188,MYB103	myb domain protein 103	2.54677	0.00035	0.00106294	1	0.696158	0.309943	0.147645	0.237411	0.358384	1.527	1.8467	1.67132	0.273677	1.59916
Pp1s5690_1V6	A9U7F4				2.54439	5e-05	0.000175663	1	0.533897	1.44885	0.905857	1.29476	5.73024	7.1073	3.95657	9.34265	1.10031	6.41877
Pp1s303_18V6	A9TS64	AT4G29420		F-box/RNI-like superfamily protein	2.54156	5e-05	0.000175663	1	2.39979	0.743256	0.973663	1.06464	1.60083	6.38043	5.58832	6.27904	1.01915	5.93368
Pp1s79_2V6		AT3G07090		PPPDE putative thiol peptidase family protein	2.54117	5e-05	0.000175663	1	65.4684	56.0334	65.0744	61.6483	154.338	338.256	444.475	399.348	63.3614	368.802
Pp1s100_96V6		AT5G05280		RING/U-box superfamily protein	2.54111	5e-05	0.000175663	1	28.2982	23.6307	17.8624	22.0681	55.4624	128.22	140.947	137.763	22.8494	132.992
Pp1s149_253V6	A9SLD3	AT5G44210	ATERF-9,ATERF9,ERF9	erf domain protein 9	2.53936	5e-05	0.000175663	1	0.854842	1.18988	1.46126	1.7443	2.55293	7.87521	7.53668	9.12473	1.32557	7.70594
Pp1s60_50V6	A9SA86				2.53843	5e-05	0.000175663	1	0.830906	0.496839	0.662681	0.326129	1.09674	2.36337	5.52582	4.37293	0.57976	3.36815
Pp1s165_124V6	A9T4Z1	AT1G77680		Ribonuclease II/R family protein	2.53835	5e-05	0.000175663	1	10.4121	8.01182	9.5866	7.87148	18.0622	44.0182	66.5692	58.2154	8.79921	51.1168
Pp1s6_165V6	A9RFE1	AT3G60680		Plant protein of unknown function (DUF641)	2.53812	5e-05	0.000175663	1	24.1969	35.3047	38.6861	38.3207	70.0746	306.407	214.01	213.63	36.8127	213.82
Pp1s158_166V6	A9S4M6	AT4G04450	AtWRKY42,WRKY42	WRKY family transcription factor	2.5372	5e-05	0.000175663	1	24.4406	15.4057	13.6773	15.0698	36.9165	85.7681	91.1301	118.625	15.2378	88.4491
Pp1s119_4V6					-2.53719	0.0009	0.00250966	-1	0.920366	1.06277	1.22984	1.07658	0.431667	0.23676	0.131802	0.0834986	1.06967	0.184281
Pp1s88_152V6					-2.53499	0.00385	0.00924798	-1	2.67572	0.496677	0.689155	0.968385	0.183386	0.120999	0.164994	0.104526	0.82877	0.142996
Pp1s100_149V6	A9SP75	AT3G06030	ANP3,MAPKKK12,NP3	NPK1-related protein kinase 3	-2.5348	5e-05	0.000175663	-1	2.66171	3.70371	2.94929	3.8532	0.650808	0.591646	0.329364	0.556423	3.3265	0.574035
Pp1s254_26V6	A9TKV8	AT1G05470	CVP2	DNAse I-like superfamily protein	-2.53369	5e-05	0.000175663	-1	3.71882	4.6804	5.63702	5.91641	0.745156	1.03663	1.61814	0.583736	5.15871	0.890893
Pp1s29_47V6	A9RUB2	AT3G09085		Protein of unknown function (DUF962)	2.53236	5e-05	0.000175663	1	7.24171	3.32219	3.24752	7.7377	18.5732	36.1585	28.8974	32.2165	5.28195	30.557
Pp1s54_132V6	A9S7K5				2.53159	5e-05	0.000175663	1	29.6941	23.759	15.9508	21.5721	50.2662	119.921	142.188	171.6	22.6655	131.054
Pp1s65_277V6	A9SCJ2	AT5G18200		UTP:galactose-1-phosphate uridylyltransferases;ribose-5-phosphate adenylyltransferases	2.53063	5e-05	0.000175663	1	6.66234	8.01695	6.28359	9.38225	13.0531	49.0118	35.8085	53.0555	7.33964	42.4102
Pp1s22_48V6	A9RQW3				-2.53011	0.0002	0.0006374	-1	3.44439	3.89463	4.97827	5.22063	0.764199	0.771921	0.773499	0.490026	4.43645	0.76806
Pp1s152_120V6	A9T1V0	AT1G17870	ATEGY3,EGY3	ethylene-dependent gravitropism-deficient and yellow-green-like 3	2.52965	0.00015	0.000489418	1	0.160914	0.269777	0.449908	0.293864	0.0397035	4.36317	1.28592	1.96873	0.281821	1.62732
Pp1s31_77V6	A9RVX1	AT1G24764	ATMAP70-2,MAP70-2	microtubule-associated proteins 70-2	-2.52908	5e-05	0.000175663	-1	2.33235	6.01554	4.22149	6.32496	0.980942	0.792616	1.20258	0.761856	5.11852	0.886779
Pp1s44_336V6					2.52768	0.00355	0.00860919	1	0.825425	0.312029	0.280367	1.24039	0.634627	3.41877	3.14028	3.97893	0.568727	3.27952
Pp1s175_95V6	A9T6W6				2.52641	0.00775	0.0171355	1	9.97012	1.45733	13.2731	21.7822	22.1031	84.0738	86.3565	49.839	11.6216	66.9564
Pp1s88_112V6	A9SKK5	AT3G17860	JAI3,JAZ3,TIFY6B	jasmonate-zim-domain protein 3	2.52626	5e-05	0.000175663	1	7.06104	6.60761	7.8471	9.79437	68.796	33.4192	44.512	41.3704	7.45407	42.9412
Pp1s9_50V6					2.52366	0.0165	0.0334307	1	0.229788	0.161987	0.270079	0.144759	0.430184	1.46719	0.928853	1.324	0.195887	1.12643
Pp1s180_29V6	A9T7W8				2.52278	0.0259	0.0493893	1	1.83779	7.48088	0	6.68526	19.266	57.8261	29.715	14.1188	4.26153	24.4905
Pp1s223_60V6	A9TG28	AT4G29420		F-box/RNI-like superfamily protein	2.5223	5e-05	0.000175663	1	7.70151	2.43482	3.29023	2.71219	9.01341	15.0718	21.2553	19.4119	3.00121	17.2418
Pp1s86_142V6	A9SJZ9	AT5G07810		SNF2 domain-containing protein / helicase domain-containing protein / HNH endonuclease domain-containing protein	-2.52132	5e-05	0.000175663	-1	3.03651	4.59017	4.45196	4.37022	1.17079	0.803293	0.733381	0.448703	4.41109	0.768337
Pp1s212_43V6	A9T1V2	AT2G44530		Phosphoribosyltransferase family protein	-2.52002	5e-05	0.000175663	-1	3.85259	9.25159	7.95802	9.57687	0.641822	1.48186	1.69192	1.51847	8.6048	1.50016
Pp1s221_18V6	A9TFP9	AT5G02420			2.51882	5e-05	0.000175663	1	7.86982	2.78486	2.82431	3.8389	8.74801	18.4042	19.7835	28.1683	3.3316	19.0938
Pp1s2_479V6	A9RD85	AT3G23670	KINESIN-12B,PAKRP1L	phragmoplast-associated kinesin-related protein, putative	-2.51783	5e-05	0.000175663	-1	1.62994	1.79692	1.88975	2.54459	0.203417	0.295881	0.768666	0.347832	1.84334	0.321856
Pp1s152_92V6					2.51782	5e-05	0.000175663	1	13.2851	8.53451	8.3352	7.98705	24.5408	39.7549	56.8608	57.5098	8.43485	48.3079
Pp1s57_27V6	A9S8V3	AT4G10465		Heavy metal transport/detoxification superfamily protein	2.51762	5e-05	0.000175663	1	54.6616	57.7005	41.158	58.7449	250.052	461.595	290.434	352.991	56.181	321.712
Pp1s72_306V6	A9SF95	AT1G59870	ABCG36,ATABCG36,ATPDR8,PDR8,PEN3	ABC-2 and Plant PDR ABC-type transporter family protein	2.51662	5e-05	0.000175663	1	41.9219	52.923	54.4899	50.7297	128.802	427.844	301.996	291.148	51.8264	296.572
Pp1s158_7V6	A9T342	AT3G45850		P-loop containing nucleoside triphosphate hydrolases superfamily protein	-2.51615	5e-05	0.000175663	-1	7.19523	6.61239	6.66461	7.91223	0.824666	0.799679	1.92909	1.59815	6.92992	1.21141
Pp1s559_7V6					-2.51603	5e-05	0.000175663	-1	9.91857	9.59558	9.62299	6.77382	3.33455	1.53927	1.82058	1.33513	9.60928	1.67992
Pp1s15_448V6	A9RLJ0	AT4G18750	DOT4	Pentatricopeptide repeat (PPR) superfamily protein	-2.51583	0.00045	0.00133647	-1	1.66956	1.38226	1.5364	1.8014	0.423788	0.136983	0.343157	0.217396	1.60298	0.280276
Pp1s19_109V6	A9RNV1	AT5G12330	LRP1	Lateral root primordium (LRP) protein-related	2.51578	5e-05	0.000175663	1	16.0625	17.0892	16.7568	18.4176	91.73	111.431	75.9156	101.838	16.923	96.784
Pp1s296_5V6	A9TRA6	AT1G64300		Protein kinase family protein	2.51525	5e-05	0.000175663	1	6.28868	1.30899	0.943009	1.55557	8.78439	8.28023	6.38894	8.09638	1.43228	8.1883
Pp1s82_161V6	A9SIL7	AT4G17330	ATG2484-1,G2484-1	G2484-1 protein	-2.51512	0.0133	0.0276366	-1	28.1983	8.95145	16.8926	4.01653	3.0572	2.23179	2.28919	1.5177	12.922	2.26049
Pp1s72_16V6	A9SEZ7				2.51466	5e-05	0.000175663	1	28.9112	16.5011	18.7793	16.851	197.081	133.799	69.8153	58.9556	17.8151	101.807
Pp1s131_17V6	A9SX03	AT5G40370		Glutaredoxin family protein	2.51424	5e-05	0.000175663	1	215.266	300.367	308.763	274.93	1453.6	1471.21	2234.38	1815.44	287.649	1643.33
Pp1s185_93V6	A9T8X0	AT5G16300		Vps51/Vps67 family (components of vesicular transport) protein	-2.51289	5e-05	0.000175663	-1	2.0307	2.68649	2.1247	3.01635	0.126716	0.409589	0.547235	0.433355	2.40559	0.421472
Pp1s51_205V6	A9S6A8				-2.51222	5e-05	0.000175663	-1	11.4712	13.4336	16.9868	15.7229	2.26842	2.84228	2.16557	3.26822	14.5783	2.55535
Pp1s29_155V6					2.51157	0.00015	0.000489418	1	0.579275	0.181377	0.302404	0.405216	1.6495	7.33361	1.98124	2.05389	0.35381	2.01756
Pp1s424_33V6	A9U1S4	AT1G77490	TAPX	thylakoidal ascorbate peroxidase	2.50981	5e-05	0.000175663	1	613.382	455.918	474.253	453.542	2070.85	3482.86	2690.74	2607.01	465.086	2648.88
Pp1s255_3V6	A9TKY8	AT1G03700		Uncharacterised protein family (UPF0497)	2.50857	0.02355	0.0455159	1	0.132272	0	0.224425	0.481161	0.594276	0.960449	1.06935	1.69363	0.178349	1.0149
Pp1s27_368V6	A9RTL6	AT5G48810	ATB5-B,ATCB5-D,B5 #3,CB5-D	cytochrome B5 isoform D	2.50698	5e-05	0.000175663	1	1.48825	0.736785	1.10179	0.591657	5.44204	9.3948	5.00898	3.99072	0.919288	5.22551
Pp1s28_297V6					2.50648	5e-05	0.000175663	1	10.3067	12.858	12.4883	10.714	75.8897	91.9525	55.9528	44.0109	11.6012	65.9213
Pp1s448_9V6					-2.50523	5e-05	0.000175663	-1	3.83979	4.00285	4.48529	3.91781	0.467512	0.755584	0.883318	0.639539	3.96033	0.697561
Pp1s60_306V6					2.50404	5e-05	0.000175663	1	1.57337	1.29772	3.32096	0.797271	2.22183	8.80402	7.48289	12.8632	1.43554	8.14345
Pp1s27_321V6	A9RTI1	AT5G20060		alpha/beta-Hydrolases superfamily protein	2.50244	5e-05	0.000175663	1	9.70459	12.8574	13.7071	10.1417	57.404	49.5569	80.7013	72.9192	11.4995	65.1616
Pp1s60_33V6					2.50186	0.01525	0.0311487	1	0.551959	2.24679	7.49202	2.00784	8.26618	20.0393	15.618	8.48082	2.12731	12.0494
Pp1s159_139V6	A9T3K6	AT3G02910		AIG2-like (avirulence induced gene) family protein	-2.50153	0.00995	0.0214167	-1	1.56784	2.39326	1.86209	2.28131	0.352201	0.379477	0.316878	1.00374	2.0717	0.365839
Pp1s59_308V6		AT5G05170	ATCESA3,ATH-B,CESA3,CEV1,IXR1	Cellulose synthase family protein	2.50071	0.02335	0.0451666	1	0.186129	0.151531	0	0.203122	0.222703	7.2245	0.602505	1.30853	0.16883	0.955518
Pp1s309_91V6	A9TSX5	AT5G04870	ATCPK1,CPK1	calcium dependent protein kinase 1	2.49998	5e-05	0.000175663	1	17.3116	15.4257	12.658	14.8337	88.9254	100.628	82.2457	81.63	15.1297	85.5855
Pp1s26_75V6	A9RSP3	AT2G18740		Small nuclear ribonucleoprotein family protein	2.49969	0.0166	0.0336013	1	6.56918	3.76962	3.68557	2.96165	39.5298	17.3675	21.8298	20.3341	3.72759	21.0819
Pp1s469_7V6	A9T9R9	AT5G13960	KYP,SDG33,SUVH4	SU(VAR)3-9 homolog 4	-2.49913	0.0001	0.000335712	-1	1.94514	2.2235	2.53173	2.52013	0.0399048	0.515943	0.323124	0.614115	2.37181	0.419533
Pp1s404_21V6	A9U0N1	AT5G15680		ARM repeat superfamily protein	-2.49898	5e-05	0.000175663	-1	2.85297	3.20024	3.63045	3.40533	0.546217	0.608136	1.17944	0.5604	3.30279	0.584268
Pp1s197_162V6	A9TB79	AT1G80280		alpha/beta-Hydrolases superfamily protein	2.497	5e-05	0.000175663	1	22.6163	17.8874	17.1092	16.847	62.1274	80.8981	125.683	116.662	17.4983	98.7801
Pp1s126_119V6	A9SVY9				2.49659	0.0121	0.0254304	1	0.407301	0.828976	0	0.296324	2.92789	3.15464	0.32928	1.04303	0.351812	1.98546
Pp1s434_2V6	A9U2B1	AT1G16750		Protein of unknown function, DUF547	2.49563	5e-05	0.000175663	1	5.69595	4.24201	3.64112	3.10541	7.10455	17.8021	26.6567	29.5956	3.94156	22.2294
Pp1s81_237V6	A9SI44	AT3G09350	Fes1A	Fes1A	2.4955	5e-05	0.000175663	1	20.5615	16.0234	17.8675	16.1071	23.8257	128.052	99.5315	92.0596	16.9873	95.7955
Pp1s81_165V6	A9SID5	AT5G61580	PFK4	phosphofructokinase 4	2.49537	5e-05	0.000175663	1	32.603	29.7393	30.7979	27.4459	118.904	188.614	173.001	168.353	30.2686	170.677
Pp1s68_3V6	A9SDF0	AT1G19025		DNA repair metallo-beta-lactamase family protein	-2.49461	0.00605	0.0137743	-1	9.37542	11.198	18.717	11.682	4.90905	0.936934	2.96297	1.09682	11.44	2.02989
Pp1s11_57V6	A9RIC7	AT4G08180	ORP1C	OSBP(oxysterol binding protein)-related protein 1C	2.49409	5e-05	0.000175663	1	4.84487	5.69535	5.46925	4.84103	28.7653	27.1192	30.5581	29.3417	5.15706	29.0535
Pp1s106_224V6	A9SR78	AT3G01140	AtMYB106,MYB106,NOK	myb domain protein 106	2.49157	5e-05	0.000175663	1	1.56353	0.856791	0.834892	0.802094	2.34155	4.12396	6.64423	5.38989	0.845841	4.75693
Pp1s100_30V6	A9SP21	AT4G30160	ATVLN4,VLN4	villin 4	2.4911	5e-05	0.000175663	1	22.301	16.9678	19.1428	17.7158	51.8557	134.423	110.759	96.4627	18.4293	103.611
Pp1s32_124V6	A9RW74	AT2G14255		Ankyrin repeat family protein with DHHC zinc finger domain	-2.49048	0.00025	0.000782514	-1	3.00235	4.82992	3.16123	3.26111	1.68513	0.311007	0.649257	0.49358	3.21117	0.571419
Pp1s36_218V6	A9RYZ7	AT2G45260		Plant protein of unknown function (DUF641)	2.49041	5e-05	0.000175663	1	5.48359	3.90625	2.6051	3.74014	8.13014	28.3366	19.7276	23.2404	3.8232	21.484
Pp1s70_203V6		AT5G47390		myb-like transcription factor family protein	2.48999	5e-05	0.000175663	1	22.2823	19.2628	18.0424	19.9238	73.643	83.644	136.496	146.941	19.5933	110.07
Pp1s71_227V6	A9SEV1	AT2G38905		Low temperature and salt responsive protein family	2.48948	5e-05	0.000175663	1	65.2725	53.9952	57.0721	49.8913	682.769	239.4	324.547	299.18	55.5336	311.864
Pp1s53_136V6	A9S767	AT3G18440	ALMT9,AtALMT9	aluminum-activated malate transporter 9	-2.48865	5e-05	0.000175663	-1	3.19561	5.75077	6.26934	5.86769	0.796924	0.994528	1.07556	2.1576	5.80923	1.03504
Pp1s58_98V6	A9S9C1	AT5G67550			2.48761	5e-05	0.000175663	1	13.4253	8.11435	10.4149	10.0377	25.8754	36.1066	78.6015	78.9949	10.2263	57.3541
Pp1s204_123V6	A9TCN8	AT3G08510	ATPLC2,PLC2	phospholipase C 2	2.48731	5e-05	0.000175663	1	32.3506	24.5826	29.3306	24.1625	57.1079	121.059	226.381	181.249	26.9566	151.154
Pp1s26_233V6	A9RSX3	AT1G19110		inter-alpha-trypsin inhibitor heavy chain-related	2.48571	5e-05	0.000175663	1	9.89431	5.93578	5.46659	5.26093	30.664	43.9823	26.4487	33.2018	5.70119	31.9329
Pp1s178_44V6	A9T7G0				2.48542	5e-05	0.000175663	1	2.81892	2.23118	1.77142	2.37367	6.09791	11.7505	14.3489	14.0365	2.30242	12.8935
Pp1s18_14V6	A9RMY9	AT3G46510	ATPUB13,PUB13	plant U-box 13	-2.4853	5e-05	0.000175663	-1	7.96112	6.75134	6.89448	5.92018	1.42823	0.853054	1.59227	1.00873	6.82291	1.21848
Pp1s7_423V6					2.4834	5e-05	0.000175663	1	0.484739	0.550422	0.379509	0.33928	3.14689	7.3685	1.68611	1.46246	0.432124	2.4165
Pp1s23_128V6	A9RRC4	AT1G01430	TBL25	TRICHOME BIREFRINGENCE-LIKE 25	2.48296	5e-05	0.000175663	1	11.3954	8.70799	8.08186	7.15937	13.9668	40.6449	53.6656	53.2176	8.39492	46.9312
Pp1s156_53V6	Q5KSC3	AT1G02335	GL22	germin-like protein subfamily 2 member 2 precursor	-2.48291	5e-05	0.000175663	-1	8.01953	71.9591	71.9127	78.7963	1.0147	7.31164	18.4246	25.553	71.9359	12.8681
Pp1s41_106V6	A9S1N9				2.48261	5e-05	0.000175663	1	0.717423	0.312893	0.608622	0.699037	3.5686	5.5194	3.00355	3.74	0.65383	3.6543
Pp1s33_331V6	A9RX42	AT1G32260			2.48231	5e-05	0.000175663	1	10.7923	6.80745	8.32322	7.38125	22.1066	34.7566	52.9986	53.1043	7.85223	43.8776
Pp1s227_70V6	A9TGU3	AT5G39360	EDL2	EID1-like 2	2.48224	5e-05	0.000175663	1	13.0628	8.88334	6.48487	7.09009	18.0204	77.7488	49.9009	39.3528	7.98671	44.6269
Pp1s172_6V6	A9T672				2.48118	5e-05	0.000175663	1	5.91905	9.06539	15.1341	11.8337	19.1058	119.947	63.0023	53.6885	10.4495	58.3454
Pp1s176_85V6	A9T733	AT1G56120		Leucine-rich repeat transmembrane protein kinase	2.48114	5e-05	0.000175663	1	11.7771	5.95108	10.0282	5.82125	18.0062	65.146	49.735	39.4832	7.98964	44.6091
Pp1s52_122V6	A9S6Q6	AT3G13000		Protein of unknown function, DUF547	-2.48061	5e-05	0.000175663	-1	1.90723	2.36993	2.58879	3.06727	0.63139	0.680288	0.243457	0.257057	2.47936	0.444223
Pp1s3_455V6	A9RDU7				2.48006	5e-05	0.000175663	1	13.765	8.91741	8.5158	9.5859	43.3932	50.8779	53.534	52.3556	9.25165	51.6167
Pp1s28_410V6	A9RU83				2.47965	0.01955	0.0387355	1	2.14744	1.09266	1.82176	1.95291	0	15.5929	8.68041	12.3732	1.88733	10.5268
Pp1s165_92V6					2.47964	0.0104	0.022272	1	1.42714	0	0.807139	0.865243	1.06865	13.8169	3.84589	5.48199	0.836191	4.66394
Pp1s243_27V6	A9TJA5	AT2G01180	ATLPP1,ATPAP1,LPP1,PAP1	phosphatidic acid phosphatase 1	2.47911	5e-05	0.000175663	1	72.1667	25.7958	25.1585	27.6718	152.649	145.462	133.616	156.423	26.7338	149.055
Pp1s80_25V6	A9SHP8	AT5G50970		transducin family protein / WD-40 repeat family protein	-2.47903	0.0001	0.000335712	-1	2.42352	2.87281	1.89783	2.37352	0.63815	0.451219	0.215305	0.4092	2.39852	0.43021
Pp1s19_235V6	A9RNL0	AT4G03560	ATCCH1,ATTPC1,FOU2,TPC1	two-pore channel 1	-2.47736	5e-05	0.000175663	-1	21.25	38.9388	32.5924	37.266	10.522	6.48453	3.4955	6.06011	34.9292	6.27232
Pp1s25_374V6	A9RSI9	AT2G16660		Major facilitator superfamily protein	2.47689	0.0044	0.0103967	1	0.635413	0.129325	0.21562	0.115571	0.61854	2.15312	0.513697	1.30175	0.172472	0.960145
Pp1s465_11V6	A9U3E8	AT3G19420	ATPEN2,PEN2	PTEN 2	-2.47565	5e-05	0.000175663	-1	2.95423	4.92936	5.08244	5.33696	1.3872	1.05701	0.742968	0.608576	5.0059	0.899989
Pp1s63_211V6	A9SBU2	AT3G18990	REM39,VRN1	AP2/B3-like transcriptional factor family protein	-2.47563	5e-05	0.000175663	-1	13.2802	13.6651	15.4625	13.645	2.40485	1.62817	3.17595	2.50517	13.655	2.45501
Pp1s79_189V6	A9SHJ4	AT1G68520		B-box type zinc finger protein with CCT domain	2.47391	0.018	0.0360477	1	3.40317	1.0341	1.23062	0.746745	2.21714	2.81906	9.76257	13.2405	1.13236	6.29082
Pp1s403_7V6	A9U0J4	AT4G39840			-2.47308	5e-05	0.000175663	-1	2.92139	4.33209	4.98941	3.94781	1.09051	0.881223	0.541647	0.610034	4.13995	0.745629
Pp1s65_7V6		AT1G16220		Protein phosphatase 2C family protein	-2.47291	0.00025	0.000782514	-1	2.53962	1.6258	2.65403	3.09558	0.540318	1.02533	0.3952	0.115488	2.59682	0.467759
Pp1s13_171V6	A9RJQ8	AT1G36160	ACC1,AT-ACC1,EMB22,GK,PAS3	acetyl-CoA carboxylase 1	2.47167	5e-05	0.000175663	1	123.799	73.7961	85.1206	84.0601	569.233	476.939	461.484	374.042	84.5904	469.212
Pp1s60_316V6	A9SAM3	AT3G23280	XBAT35	XB3 ortholog 5 in Arabidopsis thaliana	2.47142	5e-05	0.000175663	1	5.79712	4.66015	4.27238	4.47677	13.1876	25.9655	24.707	27.2794	4.56846	25.3362
Pp1s167_103V6	A9T5A7	AT4G24670	TAR2	tryptophan aminotransferase related 2	2.47069	0.0017	0.00445805	1	22.9191	13.4772	11.6098	13.3175	60.3488	66.7367	81.7884	82.6677	13.3973	74.2626
Pp1s21_239V6	A9RGE7	AT2G47520	HRE2	Integrase-type DNA-binding superfamily protein	-2.47035	5e-05	0.000175663	-1	14.8325	16.7713	17.1566	18.5948	3.55579	2.97479	2.59697	3.1474	16.964	3.06109
Pp1s317_42V6	A9RQY6	AT3G23920	BAM1,BMY7,TR-BAMY	beta-amylase 1	-2.4683	5e-05	0.000175663	-1	4.12604	4.48644	3.70808	3.66661	0.93111	0.547211	0.456942	0.868443	3.91706	0.707827
Pp1s21_271V6		AT2G26780		ARM repeat superfamily protein	2.46749	5e-05	0.000175663	1	19.368	17.0974	17.6136	18.5965	55.5371	120.507	99.6697	100.602	18.105	100.136
Pp1s41_101V6	A9S1N5				-2.4672	5e-05	0.000175663	-1	10.3338	13.4376	12.0126	9.97173	1.08808	2.00956	3.86482	2.03159	11.1732	2.02058
Pp1s91_215V6		AT1G77620		P-loop containing nucleoside triphosphate hydrolases superfamily protein	-2.46593	5e-05	0.000175663	-1	1.20214	1.47878	1.83794	1.58581	0.0593518	0.351716	0.427194	0.202977	1.53229	0.277346
Pp1s403_25V6	A9TE87	AT5G56760	ATSERAT1;1,SAT-52,SAT5,SERAT1;1	serine acetyltransferase 1;1	2.46523	5e-05	0.000175663	1	13.9198	11.485	11.6255	9.63895	34.8102	46.5148	96.8719	81.1047	11.5553	63.8097
Pp1s37_312V6					2.46518	0.0061	0.0138746	1	42.1552	48.6257	24.9453	33.4263	132.924	165.386	251.972	281.841	37.7908	208.679
Pp1s47_284V6	A9S456	AT4G00850	GIF3	GRF1-interacting factor 3	2.46467	5e-05	0.000175663	1	12.5536	16.3505	17.9287	18.7149	19.0825	110.444	93.9202	95.3008	17.1396	94.6105
Pp1s161_12V6	A9T3W1	AT2G31870	TEJ	Poly (ADP-ribose) glycohydrolase (PARG)	2.4645	5e-05	0.000175663	1	6.16254	6.02043	4.55413	5.97793	11.9773	26.3843	42.9565	39.8387	5.99918	33.1115
Pp1s136_4V6					2.46445	5e-05	0.000175663	1	10.4152	4.17008	4.05571	7.45314	36.3097	26.0352	28.297	35.8534	5.81161	32.0752
Pp1s31_151V6	A9SY54	AT2G20000	CDC27b,HBT	CDC27 family protein	-2.46275	0.0012	0.00325337	-1	0.859726	1.33808	0.600636	1.65568	0.26508	0	0.204424	0.194259	1.0989	0.199342
Pp1s125_50V6	A9SVP0				2.46252	5e-05	0.000175663	1	12.6387	4.59696	5.70751	4.98211	7.6287	27.45	31.4689	40.1184	5.34481	29.4595
Pp1s160_43V6	A9T3P4	AT1G21730		P-loop containing nucleoside triphosphate hydrolases superfamily protein	-2.46235	5e-05	0.000175663	-1	3.96353	7.22572	7.80216	6.54782	1.25536	1.89741	1.24386	1.08152	6.88677	1.24961
Pp1s14_4V6	A9RKS2	AT3G05170		Phosphoglycerate mutase family protein	-2.46227	5e-05	0.000175663	-1	4.78877	5.24339	5.14244	5.84339	1.18015	1.02702	0.857601	0.543306	5.19291	0.942311
Pp1s246_89V6	A9S4M6	AT4G04450	AtWRKY42,WRKY42	WRKY family transcription factor	2.46225	5e-05	0.000175663	1	0.194817	0.26434	0.293817	0.275597	0.84286	3.92943	1.31249	1.66297	0.269969	1.48773
Pp1s324_48V6	A9TUE5	AT3G11560		LETM1-like protein	-2.46172	5e-05	0.000175663	-1	2.53045	4.15339	4.50113	3.30337	0.611229	0.839671	0.742401	0.470325	3.72838	0.676815
Pp1s7_13V6	A9RFR5	AT4G31550	ATWRKY11,WRKY11	WRKY DNA-binding protein 11	2.46114	5e-05	0.000175663	1	8.72668	5.98564	7.11998	6.01328	26.7587	37.3064	35.0119	40.2171	6.56663	36.1591
Pp1s49_134V6	A7IZE7	AT3G23430	ATPHO1,PHO1	phosphate 1	2.46052	0.0007	0.0019982	1	0.494685	0.154897	0.258255	0	1.65265	1.19733	1.07672	1.02319	0.206576	1.13702
Pp1s153_153V6	A9RFC9	AT5G49910	cpHsc70-2,CPHSC70-2EAT SHOCK PROTEIN 70-2,HSC70-7	chloroplast heat shock protein 70-2	2.45922	5e-05	0.000175663	1	1.3447	1.60736	1.52102	2.44578	7.25618	9.40243	9.05929	8.14424	1.56419	8.60176
Pp1s47_48V6	A9S4A8	AT2G46090		Diacylglycerol kinase family protein	2.45921	5e-05	0.000175663	1	1.21643	0.742738	2.89014	1.99123	9.10111	8.53828	13.4257	7.93768	1.60383	8.81969
Pp1s91_116V6	A9RK23	AT2G18790	HY3,OOP1,PHYB	phytochrome B	-2.45548	5e-05	0.000175663	-1	27.379	24.591	24.8067	23.8524	13.1248	5.2398	3.43806	3.76626	24.6988	4.50303
Pp1s72_3V6	A9SEZ2	AT2G16910	AMS	basic helix-loop-helix (bHLH) DNA-binding superfamily protein	2.45544	0.005	0.0116283	1	8.30463	2.54466	2.41804	3.38825	9.13697	18.7491	15.0566	17.4843	2.96645	16.2705
Pp1s211_85V6	A9TDY7				2.45502	5e-05	0.000175663	1	1.06336	0.65583	0.656069	1.4066	0.772371	5.23822	4.18979	9.22847	0.859715	4.71401
Pp1s7_55V6	A9RFT6	AT3G01780	TPLATE	ARM repeat superfamily protein	-2.4542	5e-05	0.000175663	-1	8.82683	9.59402	11.9625	9.11538	0.99171	1.16545	2.89068	2.24862	9.3547	1.70703
Pp1s42_254V6					2.45392	0.00115	0.00312952	1	0.537665	0	0.7298	0.195584	2.49615	3.6438	1.52135	1.23918	0.366624	2.00875
Pp1s20_24V6	A9RNT1	AT4G25700	B1,BCH1,BETA-OHASE 1,chy1	beta-hydroxylase 1	2.45356	5e-05	0.000175663	1	21.0364	13.195	10.2282	11.7274	17.744	27.6475	109.863	108.869	12.4612	68.2583
Pp1s29_186V6	A9RUJ2	AT3G48200			2.45291	5e-05	0.000175663	1	6.68347	1.41859	1.63465	1.47675	4.56891	8.90656	8.12899	10.0359	1.5557	8.51778
Pp1s454_11V6	A9U305	AT5G64330	JK218,NPH3,RPT3	Phototropic-responsive NPH3 family protein	-2.45232	5e-05	0.000175663	-1	2.8087	2.17016	2.82399	3.5949	0.778949	0.503565	0.525619	0.466186	2.81635	0.514592
Pp1s47_20V6	A9S496	AT5G56300	GAMT2	gibberellic acid methyltransferase 2	2.4516	5e-05	0.000175663	1	48.2125	32.3488	29.1946	30.5341	64.5899	156.785	190.482	187.199	31.4414	171.992
Pp1s49_278V6		AT1G32930		Galactosyltransferase family protein	2.45014	0.00525	0.0121465	1	0.246716	0.0350231	0.478487	0.256308	2.27025	2.98507	0.148271	0.478625	0.251512	1.37444
Pp1s111_165V6	A9SS49	AT3G05700		Drought-responsive family protein	2.44777	5e-05	0.000175663	1	57.1672	41.5669	39.9905	39.9713	123.158	254.961	222.221	222.732	40.7787	222.476
Pp1s87_187V6	A9SKE6	AT3G55830	EPC1	Nucleotide-diphospho-sugar transferases superfamily protein	2.44675	5e-05	0.000175663	1	20.3308	20.333	21.2597	20.121	53.8884	103.967	123.886	117.726	20.3319	110.846
Pp1s133_112V6		AT3G50360	ATCEN2,CEN1,CEN2	centrin2	2.44671	5e-05	0.000175663	1	3.54689	4.20648	2.63662	2.94689	29.0253	24.8505	10.5517	10.3296	3.24689	17.7011
Pp1s42_270V6	A9S290	AT5G23190	CYP86B1	cytochrome P450, family 86, subfamily B, polypeptide 1	2.44369	5e-05	0.000175663	1	4.61348	2.93337	2.9353	2.51565	3.88753	23.8087	15.1587	16.7688	2.93433	15.9637
Pp1s71_7V6	A9RJC3	AT3G27650	LBD25	LOB domain-containing protein 25	2.44342	5e-05	0.000175663	1	6.21847	5.62979	4.55065	4.97504	35.3715	28.6613	29.0216	28.1758	5.30241	28.8415
Pp1s288_43V6	A9TQH4	AT5G10260	AtRABH1e,RABH1e	RAB GTPase homolog H1E	2.44197	5e-05	0.000175663	1	64.5148	46.4144	46.7628	44.4783	112.952	208.441	297.869	312.507	46.5886	253.155
Pp1s12_215V6	A9RJ48	AT5G20720	ATCPN21,CHCPN10,CPN10,CPN20,CPN21	chaperonin 20	2.44156	5e-05	0.000175663	1	4.94738	2.69029	3.46019	2.47285	4.97719	23.4921	19.3878	14.0233	3.07524	16.7055
Pp1s54_116V6	A9S7J8	AT5G40690			2.44133	5e-05	0.000175663	1	18.9451	5.58563	7.81069	7.40685	4.9055	40.7119	46.8787	41.9407	7.60877	41.3263
Pp1s119_72V6	A9SU81	AT2G25320		TRAF-like family protein	2.44068	5e-05	0.000175663	1	6.97171	9.07662	6.58908	8.3418	24.6222	47.6237	37.5281	45.6084	7.65675	41.5683
Pp1s83_25V6		AT5G65930	KCBP,PKCBP,ZWI	kinesin-like calmodulin-binding protein (ZWICHEL)	-2.44002	5e-05	0.000175663	-1	4.84876	5.84063	6.61985	5.68226	1.14322	1.09489	1.02856	0.832616	5.76144	1.06173
Pp1s15_333V6	A9RLB6	AT4G10630		Glutaredoxin family protein	-2.43975	5e-05	0.000175663	-1	1.87409	1.74881	1.90511	1.47282	0.35129	0.405532	0.316468	0.171624	1.81145	0.333879
Pp1s310_15V6		AT2G45260		Plant protein of unknown function (DUF641)	-2.43966	0.00035	0.00106294	-1	3.90771	2.9825	2.41097	3.63449	1.39655	0.537396	0	0.682293	3.30849	0.609845
Pp1s11_372V6	A9RIT2				-2.43915	5e-05	0.000175663	-1	10.3142	8.56728	8.18612	9.76042	1.03223	1.78742	1.59206	2.33239	9.16385	1.68974
Pp1s96_110V6	A9RY51	AT2G29200	APUM1,PUM1	pumilio 1	2.439	0.0231	0.0447372	1	39.454	33.9648	30.8449	12.3819	155.41	224.283	106.626	196.03	32.4048	175.72
Pp1s50_127V6	A7TTY3	AT1G02065	SPL8	squamosa promoter binding protein-like 8	2.43829	5e-05	0.000175663	1	1.83923	1.73855	1.68561	1.9767	25.4165	9.63151	9.75999	8.29486	1.78889	9.69575
Pp1s124_25V6	A9SLC8	AT3G19050	POK2	phragmoplast orienting kinesin 2	2.43797	5e-05	0.000175663	1	0.501251	0.642861	0.535911	0.649423	0.47303	3.98867	3.27518	3.11233	0.589386	3.19375
Pp1s11_6V6	A9RI97	AT5G25620	YUC6	Flavin-binding monooxygenase family protein	-2.43777	0.00615	0.0139748	-1	0.381278	1.45502	1.29382	2.25381	0.571004	0.115355	0.385302	0.122048	1.37442	0.253675
Pp1s212_40V6	A9TE41	AT4G39840			-2.43662	5e-05	0.000175663	-1	3.53336	4.10506	5.08668	4.47915	1.14918	0.647888	0.937749	0.411292	4.2921	0.792818
Pp1s48_250V6	A9S535	AT4G19380		Long-chain fatty alcohol dehydrogenase family protein	2.43567	5e-05	0.000175663	1	9.72595	8.25436	6.82127	7.8354	44.8382	76.2854	33.1685	42.2097	8.04488	43.5239
Pp1s210_54V6	A9TDQ8	AT1G13210	ACA.l	autoinhibited Ca2+/ATPase II	2.43418	0.0077	0.0170367	1	3.09165	2.219	2.15044	2.01206	10.8006	11.6896	19.1575	11.9254	2.18472	11.8075
Pp1s93_5V6	A9SM04				2.43403	5e-05	0.000175663	1	29.1116	27.0153	34.0508	26.448	29.4271	135.758	187.51	167.553	28.0634	151.655
Pp1s69_195V6	A9SE53	AT4G11610		C2 calcium/lipid-binding plant phosphoribosyltransferase family protein	-2.43324	5e-05	0.000175663	-1	4.43812	5.87137	8.28312	8.00492	0.941596	1.0742	1.49499	1.65743	6.93815	1.28459
Pp1s160_88V6	A9T3S0	AT3G07160	ATGSL10,CALS9,gsl10	glucan synthase-like 10	2.43307	5e-05	0.000175663	1	4.13245	5.20414	5.16364	5.0108	24.1286	32.2367	29.4043	25.5419	5.08722	27.4731
Pp1s66_130V6	A9SCS6	AT5G35570		O-fucosyltransferase family protein	2.43264	0.0004	0.00120015	1	33.994	17.9031	42.2783	13.8781	32.8947	152.374	168.475	127.808	25.9485	140.091
Pp1s96_233V6	A9SN35	AT1G21760	ATFBP7,FBP7	F-box protein 7	2.43174	5e-05	0.000175663	1	22.0747	15.5592	17.2511	16.7837	97.1642	86.469	101.543	82.9601	17.0174	91.8166
Pp1s73_179V6	A9SFD0	AT5G05130		DNA/RNA helicase protein	-2.43111	5e-05	0.000175663	-1	1.5188	2.1712	1.90205	2.00605	0.649875	0.359216	0.365436	0.324115	1.95405	0.362326
Pp1s339_8V6	A9TVU4	AT4G01070	GT72B1,UGT72B1	UDP-Glycosyltransferase superfamily protein	2.43088	0.00405	0.00966987	1	0.195641	0.132729	0.331942	0.0593063	1.26964	1.89411	0.395413	0.501003	0.164185	0.885321
Pp1s34_112V6	A9RXE3	AT5G49940	ATCNFU2,NFU2	NIFU-like protein 2	2.42937	5e-05	0.000175663	1	77.0564	70.6615	68.3507	66.86	227.311	353.463	399.667	395.335	69.5061	374.399
Pp1s78_70V6	A9SH26	AT4G34150		Calcium-dependent lipid-binding (CaLB domain) family protein	2.42887	5e-05	0.000175663	1	94.9999	72.9913	80.3649	77.3172	231.639	399.21	478.373	449.865	78.841	424.538
Pp1s21_388V6	A9RPM1				2.42712	0.0077	0.0170367	1	3.31503	13.8765	1.95246	3.43011	27.8918	10.4927	11.1008	25.1759	3.37257	18.1383
Pp1s232_56V6	A9THL2	AT1G27880		DEAD/DEAH box RNA helicase family protein	-2.42684	5e-05	0.000175663	-1	1.13604	2.04727	2.06328	1.54312	0.201017	0.566778	0.285789	0.381925	1.7952	0.333857
Pp1s3_102V6	A9RDE8	AT5G14670	ARFA1B,ATARFA1B	ADP-ribosylation factor A1B	2.42656	5e-05	0.000175663	1	9.06695	7.08963	5.38867	6.80147	31.5303	43.6431	33.7517	40.9282	6.94555	37.34
Pp1s59_314V6	A9S9Q1	AT3G49670	BAM2	Leucine-rich receptor-like protein kinase family protein	2.42599	5e-05	0.000175663	1	40.2443	15.906	15.5092	16.5622	45.6924	88.2444	86.2389	98.77	16.2341	87.2416
Pp1s373_42V6	A9TYK5				2.42558	0.01515	0.0309696	1	3.30504	26.9069	0	18.0339	34.6476	79.9947	26.7194	143.882	10.6695	57.3211
Pp1s13_229V6	A9RJU3	AT3G25540	LAG1	TRAM, LAG1 and CLN8 (TLC) lipid-sensing domain containing protein	2.42515	5e-05	0.000175663	1	20.6493	20.3534	23.2004	22.0504	52.7241	106.391	130.476	122.943	21.3498	114.667
Pp1s381_11V6					-2.42404	0.00015	0.000489418	-1	19.9234	11.2287	25	19.5165	7.89833	2.40501	4.94398	1.17441	19.72	3.67449
Pp1s379_26V6					2.42365	5e-05	0.000175663	1	1.10867	0.470097	0.313511	0.25206	4.98105	1.95665	1.58719	2.24763	0.391804	2.10214
Pp1s33_30V6		AT2G17180		C2H2-like zinc finger protein	2.42223	5e-05	0.000175663	1	2.49959	3.03915	1.77996	2.44393	2.64799	9.64937	16.8479	20.0424	2.47176	13.2486
Pp1s57_67V6	A9S8X5	AT2G15560		Putative endonuclease or glycosyl hydrolase	-2.42157	5e-05	0.000175663	-1	4.36946	4.52741	5.71522	5.57756	1.47532	1.15372	0.57804	0.732399	5.05248	0.94306
Pp1s22_314V6	A9RQM5				2.42088	0.0048	0.0112207	1	4.31511	0.87825	0.488093	1.30807	3.01576	10.4442	5.81421	5.89346	1.09316	5.85384
Pp1s44_164V6					2.42046	5e-05	0.000175663	1	78.8648	59.0103	64.4598	56.6921	268.364	187.609	401.28	392.623	61.7351	330.493
Pp1s22_309V6	A9RQM0	AT3G06920		Tetratricopeptide repeat (TPR)-like superfamily protein	-2.41997	5e-05	0.000175663	-1	4.27143	4.98669	6.10686	4.65352	0.909209	0.892156	0.788806	1.1105	4.8201	0.900683
Pp1s7_498V6	A9RGF8	AT3G20810		2-oxoglutarate (2OG) and Fe(II)-dependent oxygenase superfamily protein	2.41913	0.0005	0.00147079	1	2.13269	0.591906	1.31582	0.705272	4.35536	7.74289	3.52669	6.45443	1.01055	5.40489
Pp1s129_140V6	A9SWM0				-2.41801	5e-05	0.000175663	-1	8.87247	10.866	10.96	12.7067	2.69089	2.1363	1.94765	1.23387	10.913	2.04197
Pp1s266_66V6	A9TMM4	AT5G56320	ATEXP14,ATEXPA14,ATHEXP ALPHA 1.5,EXP14,EXPA14	expansin A14	2.41615	0.0229	0.0443988	1	0.0451769	0	0.153302	0.164338	0	3.93644	0.36523	0.694141	0.0992395	0.529686
Pp1s295_45V6	A9TR88	AT5G55820			-2.41505	5e-05	0.000175663	-1	1.74906	2.73968	2.82213	2.7446	0.423727	0.684813	0.589173	0.43912	2.74214	0.514146
Pp1s69_64V6	A9SDY5	AT5G42660		Protein of unknown function (DUF616)	-2.41492	5e-05	0.000175663	-1	2.89943	5.00916	3.43341	3.68062	0.902978	0.463313	0.773767	0.560224	3.55701	0.666995
Pp1s27_205V6	A9RTC0	AT1G55080	MED9		2.41458	5e-05	0.000175663	1	12.5581	6.84289	10.2752	16.5325	30.0559	75.4364	46.3023	83.6385	11.4167	60.8694
Pp1s12_273V6					2.41393	5e-05	0.000175663	1	7.44549	7.57342	8.23567	7.56755	14.3828	35.5216	51.3704	45.1684	7.57048	40.345
Pp1s376_26V6	A9TYT0	AT4G36945		PLC-like phosphodiesterases superfamily protein	2.41206	5e-05	0.000175663	1	14.9186	10.9411	15.3388	14.7483	45.4526	67.1351	95.4546	90.7617	14.8334	78.9484
Pp1s79_249V6	A9SHM0				2.41192	5e-05	0.000175663	1	33.9642	26.1055	24.766	25.7495	77.9936	135.227	148.533	140.736	25.9275	137.981
Pp1s21_315V6	A9RQ56	AT4G03560	ATCCH1,ATTPC1,FOU2,TPC1	two-pore channel 1	2.41183	5e-05	0.000175663	1	14.3504	13.9476	14.0035	12.9802	26.285	69.517	89.4699	79.2247	13.9756	74.3708
Pp1s62_171V6		AT3G27870		ATPase E1-E2 type family protein / haloacid dehalogenase-like hydrolase family protein	2.41103	5e-05	0.000175663	1	31.0505	32.2247	31.973	34.5874	150.103	212.977	162.6	178.838	32.0988	170.719
Pp1s114_151V6	A9SSV2	AT1G32240	KAN2	Homeodomain-like superfamily protein	-2.41018	5e-05	0.000175663	-1	6.5381	6.45633	7.7241	5.68158	3.33637	1.1722	1.27248	1.05418	6.49722	1.22234
Pp1s19_325V6	A9RNY3	AT1G76890	AT-GT2,GT2	Duplicated homeodomain-like superfamily protein	2.40949	5e-05	0.000175663	1	6.54092	6.19292	5.33823	5.68487	14.2286	24.1982	39.0741	38.907	5.9389	31.5526
Pp1s37_244V6	A9RZE5	AT1G34370	STOP1	C2H2 and C2HC zinc fingers superfamily protein	-2.40933	5e-05	0.000175663	-1	58.5153	46.0674	45.8612	47.9082	24.9226	10.4513	7.23902	7.12754	46.9878	8.84516
Pp1s43_12V6	A9S299	AT4G37470		alpha/beta-Hydrolases superfamily protein	2.40908	5e-05	0.000175663	1	43.3571	8.88717	9.15186	8.17557	45.3523	40.534	50.4597	59.0011	9.01951	47.906
Pp1s20_318V6	A9RP42	AT1G18260		HCP-like superfamily protein	-2.40871	5e-05	0.000175663	-1	2.27868	2.82027	3.13476	2.68834	0.415042	0.223592	0.62236	0.630843	2.75431	0.518701
Pp1s79_109V6	A9SHF3	AT5G15710		Galactose oxidase/kelch repeat superfamily protein	2.40791	5e-05	0.000175663	1	5.28571	3.75073	3.68728	4.07489	20.3904	15.8631	21.1406	21.2482	3.91281	20.7655
Pp1s9_445V6		AT1G30460	ATCPSF30,CPSF30	cleavage and polyadenylation specificity factor 30	2.40647	5e-05	0.000175663	1	11.5169	12.1041	9.67712	10.9011	32.0485	59.7335	59.1669	59.6881	11.209	59.4275
Pp1s340_58V6	A9TW01				2.40461	0.01035	0.0221757	1	0.344245	0.280255	0.233631	0.125225	1.1342	2.49962	1.11321	1.58679	0.256943	1.3605
Pp1s13_360V6	A9RK00	AT5G14720		Protein kinase superfamily protein	2.40309	5e-05	0.000175663	1	5.91288	7.27701	5.2638	6.35221	16.3595	32.44	34.8942	32.4344	6.13254	32.4372
Pp1s211_95V6	A9TDZ0				2.40082	0.0014	0.00373676	1	0.441264	0.239494	0.19965	0.0535056	2.07063	0.854423	1.18913	1.13	0.219572	1.15956
Pp1s209_130V6	A9TDM3	AT2G42830	AGL5,SHP2	K-box region and MADS-box transcription factor family protein	2.40065	0.00025	0.000782514	1	3.55677	2.78293	2.37925	2.41362	6.56637	12.0964	15.3436	22.0626	2.59828	13.72
Pp1s15_137V6	A9RL08	AT1G59870	ABCG36,ATABCG36,ATPDR8,PDR8,PEN3	ABC-2 and Plant PDR ABC-type transporter family protein	2.40057	5e-05	0.000175663	1	124.699	83.3835	85.8692	82.9192	335.442	424.195	469.482	480.528	84.6264	446.838
Pp1s242_13V6	A9TJ40	AT5G38710		Methylenetetrahydrofolate reductase family protein	2.4005	5e-05	0.000175663	1	7.23444	9.69918	9.95824	9.66789	19.8373	49.5338	52.7217	54.4123	9.68353	51.1277
Pp1s74_206V6	A9SFZ3	AT3G62720	ATXT1,XT1,XXT1	xylosyltransferase 1	-2.39953	5e-05	0.000175663	-1	7.55212	6.54427	6.37631	6.60006	1.65256	1.27471	1.21649	0.578	6.57217	1.2456
Pp1s10_326V6	A9RHV8	AT5G60410	ATSIZ1,SIZ1	DNA-binding protein with MIZ/SP-RING zinc finger, PHD-finger and SAP domain	-2.39751	0.0001	0.000335712	-1	1.7029	1.75545	2.32644	2.09167	0.695529	0.214113	0.44698	0.28317	1.92356	0.365075
Pp1s33_198V6	A9RWX0				2.39734	5e-05	0.000175663	1	1.50004	5.95339	4.07216	4.36531	6.62709	30.4977	24.8603	19.5908	4.21874	22.2255
Pp1s90_129V6					2.39695	5e-05	0.000175663	1	1.63172	2.75951	2.23294	3.18022	12.4285	13.8662	12.035	14.3197	2.49622	13.1473
Pp1s197_118V6	A9TB61	AT1G49730		Protein kinase superfamily protein	2.39625	5e-05	0.000175663	1	23.9487	14.1867	14.2856	13.1665	31.2326	71.9196	83.7594	77.9685	14.2362	74.9441
Pp1s159_104V6	A9T3J3				2.39375	5e-05	0.000175663	1	1.37223	0.872838	0.945854	1.41397	2.24773	11.4171	5.37354	6.80848	1.15904	6.09101
Pp1s18_325V6	A9RNF8	AT4G21820		binding;calmodulin binding	-2.39325	5e-05	0.000175663	-1	2.34797	2.01459	2.10906	2.32369	0.275791	0.501441	0.372197	0.471588	2.21638	0.421893
Pp1s72_96V6	A9SF23	AT5G01180	ATPTR5,PTR5	peptide transporter 5	2.39201	5e-05	0.000175663	1	1.31335	1.0087	1.00907	1.44227	6.60578	10.3762	3.50586	5.5843	1.16121	6.09504
Pp1s2_476V6	A9RD85	AT4G14150	KINESIN-12A,PAKRP1	phragmoplast-associated kinesin-related protein 1	-2.39191	5e-05	0.000175663	-1	1.29873	1.96779	2.25251	1.70602	0.367388	0.279417	0.641639	0.332583	1.83691	0.349986
Pp1s58_172V6	A9S9G3	AT5G40850	UPM1	urophorphyrin methylase 1	2.39168	5e-05	0.000175663	1	4.81576	2.71806	3.43313	2.64979	15.7576	14.3006	16.5219	17.9285	3.07559	16.1397
Pp1s5_307V6	A9REZ7	AT5G45660			2.39055	5e-05	0.000175663	1	13.164	13.1933	11.506	16.3248	65.7151	70.4826	67.7242	84.5322	13.1787	69.1034
Pp1s217_58V6	A9TF24	AT5G22940	F8H	FRA8 homolog	2.39045	5e-05	0.000175663	1	5.49661	7.27113	7.83836	6.8414	9.7893	36.5705	38.6012	37.4246	7.05626	36.9976
Pp1s39_149V6	A9S0B6	AT2G29080	ftsh3	FTSH protease 3	2.39005	5e-05	0.000175663	1	16.0546	14.3711	18.0237	15.8475	33.1108	81.7287	94.4988	85.4946	15.9511	83.6116
Pp1s56_234V6		AT3G05760		C2H2 and C2HC zinc fingers superfamily protein	2.38852	0.0002	0.0006374	1	5.28214	3.32259	2.36921	4.51193	5.74438	20.7755	23.3297	20.2475	3.91726	20.5115
Pp1s198_18V6	A9TB92	AT3G57060		binding	-2.38808	5e-05	0.000175663	-1	2.04078	2.9764	2.70343	2.65984	0.539351	0.581121	0.48523	0.475104	2.68163	0.51229
Pp1s11_89V6	A9RIE5	AT2G24820	TIC55-II	translocon at the inner envelope membrane of chloroplasts 55-II	2.38798	5e-05	0.000175663	1	23.1955	15.0459	19.9862	17.237	54.7383	108.647	103.657	91.1788	18.6116	97.4179
Pp1s188_17V6	A9T9C0				2.38757	0.005	0.0116283	1	0.107201	0.444648	1.22701	0.931841	3.82976	3.37307	3.23948	5.6277	0.688244	3.60141
Pp1s301_15V6	A9TRX9	AT4G30790			2.38706	5e-05	0.000175663	1	20.2878	20.278	18.3688	20.9977	62.9691	152.499	106.306	105.89	20.2829	106.098
Pp1s5_296V6		AT2G01830	AHK4,ATCRE1,CRE1,WOL,WOL1	CHASE domain containing histidine kinase protein	-2.38705	5e-05	0.000175663	-1	82.119	54.1679	56.6098	56.9216	23.4731	11.7691	8.88667	9.93507	56.7657	10.8521
Pp1s127_68V6					2.38648	5e-05	0.000175663	1	5.24831	4.57793	3.81632	5.45473	14.597	39.0162	19.6995	31.68	4.91312	25.6898
Pp1s100_231V6	Q4LEX1	AT5G50200	ATNRT3.1,NRT3.1,WR3	nitrate transmembrane transporters	2.38519	5e-05	0.000175663	1	1.52523	1.33244	0.444263	1.3098	1.66676	8.67391	6.88072	6.92268	1.32112	6.9017
Pp1s11_72V6		AT5G55410		Bifunctional inhibitor/lipid-transfer protein/seed storage 2S albumin superfamily protein	2.38341	0.0009	0.00250966	1	1.08248	2.60373	0.333932	0.894929	2.50538	6.66913	4.7734	5.54408	0.988704	5.15874
Pp1s377_22V6	A9TYW3	AT3G26680	ATSNM1,SNM1	DNA repair metallo-beta-lactamase family protein	-2.38102	5e-05	0.000175663	-1	1.39352	1.36889	2.1398	1.54597	0.328824	0.241562	0.322741	0.204459	1.46975	0.282151
Pp1s245_59V6	A9TJL5	AT3G07020		UDP-Glycosyltransferase superfamily protein	2.38063	5e-05	0.000175663	1	22.5706	17.6533	17.7264	18.7485	55.408	78.5847	120.733	111.363	18.2375	94.9738
Pp1s221_72V6					2.3796	5e-05	0.000175663	1	2.71338	1.9012	1.81132	1.86081	6.46177	18.3027	11.1479	8.42933	1.881	9.78862
Pp1s303_56V6	A9S247	AT5G20570	ATRBX1,HRT1,RBX1,ROC1	RING-box 1	2.37958	5e-05	0.000175663	1	13.7645	17.5254	15.1133	13.9383	29.1731	86.1415	75.2131	75.9673	14.5258	75.5902
Pp1s311_30V6	Q5IFL7	AT2G20570	ATGLK1,GLK1,GPRI1	GBF\'s pro-rich region-interacting factor 1	-2.37902	5e-05	0.000175663	-1	6.75924	7.07731	7.82232	8.17224	1.98943	1.13479	1.26346	1.60085	7.44981	1.43216
Pp1s235_72V6	A9RX42	AT1G32260			2.37835	5e-05	0.000175663	1	17.4051	18.3163	20.9332	16.4926	47.5834	87.1533	120.629	98.5766	17.8607	92.8649
Pp1s379_34V6	A9TZ22	AT3G50340			-2.3767	0.0006	0.00173616	-1	0.961771	2.0722	2.44626	2.92017	0.351889	0.979494	0.16356	0.518137	2.25923	0.435013
Pp1s28_226V6	A9RTZ0	AT2G35270	GIK	Predicted AT-hook DNA-binding family protein	-2.37561	5e-05	0.000175663	-1	9.07973	13.2584	15.7042	15.0963	3.87972	2.92208	2.54171	2.44754	14.1774	2.73189
Pp1s9_137V6		AT2G22610		Di-glucose binding protein with Kinesin motor domain	-2.37559	5e-05	0.000175663	-1	1.90578	2.46357	2.53438	2.62314	0.462829	0.498673	0.468462	0.494632	2.49897	0.481547
Pp1s139_7V6	A9RAZ0	AT2G24240		BTB/POZ domain with WD40/YVTN repeat-like protein	-2.37448	5e-05	0.000175663	-1	7.66361	5.4636	5.28926	6.06377	0.972634	1.57194	1.22512	0.99789	5.76368	1.1115
Pp1s23_248V6	A9RR54	AT3G18360		VQ motif-containing protein	-2.37306	0.0015	0.00397722	-1	0.790709	1.20699	1.34159	1.03368	0.0370054	0.179421	0.399528	0.253109	1.12033	0.216265
Pp1s74_81V6	A9SFR3	AT4G25230	RIN2	RPM1 interacting protein 2	2.3728	5e-05	0.000175663	1	16.5942	15.7655	16.437	17.7756	49.4649	78.7983	95.09	92.2851	16.5156	85.5417
Pp1s103_62V6	A9SQ71				-2.37273	5e-05	0.000175663	-1	4.62387	7.87979	7.34716	8.04293	1.04421	2.0429	1.48339	1.45662	7.61347	1.47001
Pp1s84_187V6	A9SJB5	AT2G43120		RmlC-like cupins superfamily protein	2.37087	5e-05	0.000175663	1	178.054	183.64	186.754	182.217	683.762	1098.92	982.439	909.968	182.928	946.203
Pp1s17_404V6	A9RMY0	AT5G07720		Galactosyl transferase GMA12/MNN10 family protein	-2.37032	5e-05	0.000175663	-1	8.53577	13.3931	11.6115	11.9003	2.13992	2.00228	3.19195	2.40733	11.7559	2.27363
Pp1s221_23V6	A9TFQ3	AT5G02420			-2.37003	5e-05	0.000175663	-1	41.7482	34.7343	40.0434	30.014	4.43572	5.91715	9.88209	8.54798	37.3888	7.23257
Pp1s38_148V6	A9RZR9	AT1G63650	ATMYC-2,EGL1,EGL3	basic helix-loop-helix (bHLH) DNA-binding superfamily protein	2.36973	5e-05	0.000175663	1	10.939	10.936	11.698	11.6995	79.5752	43.8168	55.3501	61.6479	11.3185	58.499
Pp1s10_254V6	A9RHR8	AT3G25920	RPL15	ribosomal protein L15	2.36926	5e-05	0.000175663	1	3.86972	3.84291	3.52649	3.66069	21.2753	19.3237	19.4457	19.2521	3.7518	19.3847
Pp1s196_72V6	A9SC62	AT4G17170	AT-RAB2,ATRAB-B1B,ATRAB2A,ATRABB1C,RAB-B1B,RAB2A,RABB1C	RAB GTPase homolog B1C	2.36358	5e-05	0.000175663	1	20.9821	28.9919	30.7588	25.8399	208.473	135.903	146.286	131.101	27.4159	141.094
Pp1s199_101V6	A9SVK2	AT5G51820	ATPGMP,PGM,PGM1,STF1	phosphoglucomutase	-2.36206	5e-05	0.000175663	-1	31.0036	31.9297	31.1531	31.722	4.8236	4.29561	7.61683	7.40644	31.4375	6.11502
Pp1s62_189V6		AT5G28010		Polyketide cyclase/dehydrase and lipid transport superfamily protein	2.36155	0.0029	0.00718364	1	0.401217	0.612445	1.36148	0.364872	3.15454	7.52601	1.21636	2.05489	0.506831	2.60471
Pp1s16_265V6	A9RIN4	AT4G00450	CCT,CRP	RNA polymerase II transcription mediators	2.36143	5e-05	0.000175663	1	4.42106	3.19052	2.80419	2.99956	12.0195	15.2527	16.8781	16.5568	3.09504	15.9047
Pp1s407_55V6	A9U0W6	AT1G69310	ATWRKY57,WRKY57	WRKY DNA-binding protein 57	2.36141	5e-05	0.000175663	1	73.7701	40.3739	41.8704	43.449	263.155	147.923	213.544	224.889	42.6597	219.216
Pp1s35_92V6	A9RY24	AT2G41450		N-acetyltransferases;N-acetyltransferases	2.3605	5e-05	0.000175663	1	11.472	8.29529	8.02828	6.41409	29.6632	34.1911	52.4458	49.6386	8.16179	41.9149
Pp1s63_209V6	A9SBU1				-2.36006	0.0034	0.00827943	-1	3.06154	1.67344	1.77563	1.95691	0.37581	1.10667	0.2772	0.351223	1.86627	0.363517
Pp1s30_220V6	A9RV51	AT4G37190			-2.35951	0.0001	0.000335712	-1	2.24954	2.44259	1.60391	2.06743	0.407023	1.196	0.434172	0.10996	2.15848	0.420598
Pp1s21_30V6	A9RPR1	AT1G63450	RHS8	root hair specific 8	-2.35937	5e-05	0.000175663	-1	8.02903	10.5472	9.62089	10.0635	2.31535	2.79812	1.35123	1.52068	9.8422	1.91802
Pp1s65_290V6	A9SCJ9	AT4G05320	UBQ10	polyubiquitin 10	-2.35934	5e-05	0.000175663	-1	5.87603	6.13573	6.58586	5.55244	0.256364	1.23214	1.10872	1.60337	6.00588	1.17043
Pp1s309_61V6	A9TSV5	AT1G70480		Domain of unknown function (DUF220)	2.35934	5e-05	0.000175663	1	31.7638	26.3797	31.4438	28.4655	117.153	148.298	166.895	159.117	29.9547	153.707
Pp1s246_116V6	A9TJW0	AT1G76390		ARM repeat superfamily protein	-2.35823	0.00035	0.00106294	-1	1.94956	1.48334	0.803764	1.29244	0.354727	0.0440999	0.589201	0.186635	1.38789	0.270681
Pp1s113_212V6		AT5G64330	JK218,NPH3,RPT3	Phototropic-responsive NPH3 family protein	-2.35742	5e-05	0.000175663	-1	5.12063	5.70091	4.97524	5.4926	0.861119	1.00634	1.32684	1.06473	5.30662	1.03553
Pp1s169_116V6	A9T5P8	AT5G23570	ATSGS3,SGS3	XS domain-containing protein / XS zinc finger domain-containing protein-related	-2.35609	5e-05	0.000175663	-1	9.95468	10.6383	10.5649	9.63189	4.46994	2.25634	1.55941	1.75154	10.2598	2.00394
Pp1s100_108V6	A9SP50	AT2G03820		nonsense-mediated mRNA decay NMD3 family protein	2.35526	5e-05	0.000175663	1	22.3379	22.7575	27.2714	24.2411	60.5526	94.0574	146.49	146.428	23.4993	120.243
Pp1s438_23V6	A9U2F4	AT1G66740	ASF1A,AtSP7,SGA2,SP7	ASF1 like histone chaperone	-2.35517	5e-05	0.000175663	-1	5.59569	7.65977	7.22563	8.8266	1.26073	0.359568	3.2027	1.64854	7.4427	1.45463
Pp1s325_27V6	A9TUG8	AT4G25835		P-loop containing nucleoside triphosphate hydrolases superfamily protein	2.35365	5e-05	0.000175663	1	0.755968	0.566858	0.27003	0.578937	2.80056	3.85207	3.05579	2.34346	0.572898	2.92817
Pp1s36_353V6	A9RYN5	AT3G20810		2-oxoglutarate (2OG) and Fe(II)-dependent oxygenase superfamily protein	2.35328	5e-05	0.000175663	1	14.7203	5.80283	6.14306	6.25572	23.8691	30.3713	32.9845	36.3051	6.19939	31.6779
Pp1s5_398V6	A9RF35	AT3G52740			-2.35301	5e-05	0.000175663	-1	9.47466	8.86006	7.43434	8.43526	5.45415	1.92817	1.26505	1.45716	8.64766	1.69266
Pp1s80_122V6	A9SHW0	AT5G25970		Core-2/I-branching beta-1,6-N-acetylglucosaminyltransferase family protein	2.35299	5e-05	0.000175663	1	5.14629	7.34369	9.9066	9.27097	11.1291	35.9251	48.9564	54.155	8.30733	42.4408
Pp1s42_71V6	A9S1X5	AT5G47820	FRA1	P-loop containing nucleoside triphosphate hydrolases superfamily protein	-2.3527	5e-05	0.000175663	-1	2.38749	3.25569	4.17235	3.7562	0.679349	0.693437	0.820314	0.672533	3.50595	0.686393
Pp1s144_26V6	A9SZZ6	AT5G04810		pentatricopeptide (PPR) repeat-containing protein	-2.35241	5e-05	0.000175663	-1	5.47103	5.11712	5.64769	4.21866	1.27277	1.07136	1.002	0.906822	5.29407	1.03668
Pp1s123_90V6	A9SV72	AT3G51370		Protein phosphatase 2C family protein	2.35214	5e-05	0.000175663	1	11.7817	9.65145	10.0413	9.19731	32.3072	46.0043	54.5433	55.0566	9.84638	50.2738
Pp1s46_208V6	A9S3Z4	AT5G53950	ANAC098,ATCUC2,CUC2	NAC (No Apical Meristem) domain transcriptional regulator superfamily protein	2.35197	5e-05	0.000175663	1	2.81931	1.54114	1.09337	2.13904	12.6425	9.28038	9.50775	8.86998	1.84009	9.39406
Pp1s8_209V6	A9RGS6	AT1G53540		HSP20-like chaperones superfamily protein	2.35134	5e-05	0.000175663	1	2.46923	8.06743	3.52802	5.43661	9.63411	44.1946	18.1237	27.6227	4.48231	22.8732
Pp1s13_437V6	A9RK34				-2.35018	5e-05	0.000175663	-1	4.80888	5.39683	6.55783	5.23157	1.27883	2.39313	0.726675	0.805634	5.3142	1.04223
Pp1s53_196V6	A9S7A2	AT2G33510			2.34915	5e-05	0.000175663	1	1.47582	4.26846	3.03117	4.30896	18.2051	18.9883	10.8323	20.5874	3.64982	18.5967
Pp1s219_99V6					-2.34672	5e-05	0.000175663	-1	3.60145	4.2137	5.19579	5.17758	0.710529	0.887355	0.958902	1.19775	4.69564	0.923128
Pp1s115_168V6	A9ST56	AT5G49910	cpHsc70-2,CPHSC70-2EAT SHOCK PROTEIN 70-2,HSC70-7	chloroplast heat shock protein 70-2	2.34554	5e-05	0.000175663	1	42.4303	20.0872	20.4024	20.143	37.64	193.997	110.891	95.1814	20.2727	103.036
Pp1s194_18V6	A9TAL6	AT5G38630	ACYB-1,CYB-1	cytochrome B561-1	2.3445	5e-05	0.000175663	1	55.8424	44.9989	39.3819	50.4968	317.929	242.641	163.597	242.367	47.7478	242.504
Pp1s69_113V6	A9SDQ4	AT3G47500	CDF3	cycling DOF factor 3	2.34446	0.0004	0.00120015	1	17.4936	19.2111	17.9369	19.2853	46.9783	98.2377	90.4262	111.512	18.574	94.332
Pp1s297_25V6	A9TRG3				-2.34117	0.00045	0.00133647	-1	1.33165	0.729693	1.10073	0.962604	0.460219	0.0413217	0.276041	0.131158	1.03167	0.203599
Pp1s281_71V6	A9TPL7	AT4G16120	ATSEB1,COBL7,SEB1	COBRA-like protein-7 precursor	-2.34078	5e-05	0.000175663	-1	11.1618	12.2744	11.3693	12.7449	2.0644	2.73401	2.16692	2.50043	11.8219	2.33367
Pp1s412_1V6	A9U160				2.34052	0.01245	0.0260755	1	9.46615	3.21106	16.0611	2.86955	9.45105	57.2793	31.8869	32.3215	6.33861	32.1042
Pp1s45_257V6	A9S3M9	AT3G19050	POK2	phragmoplast orienting kinesin 2	-2.33989	5e-05	0.000175663	-1	2.18073	2.52803	2.70616	2.1308	0.845535	0.478284	0.34233	0.451818	2.35438	0.465051
Pp1s117_35V6	A9STH2				2.33974	5e-05	0.000175663	1	24.2716	28.2285	41.1814	33.1095	198.623	115.395	150.671	159.828	30.669	155.25
Pp1s142_72V6					2.33951	0.0001	0.000335712	1	8.22757	1.56989	2.18119	3.27349	16.3647	12.135	10.393	15.4728	2.72734	13.8039
Pp1s93_65V6	A9SM37	AT1G72340		NagB/RpiA/CoA transferase-like superfamily protein	-2.33763	5e-05	0.000175663	-1	9.44383	12.539	8.91241	9.41173	3.43409	1.8492	1.8811	1.108	9.42778	1.86515
Pp1s426_15V6		AT5G66600		Protein of unknown function, DUF547	2.3366	5e-05	0.000175663	1	1.94892	1.54544	2.49077	1.70333	9.43845	17.3983	5.93406	9.00945	1.82612	9.22395
Pp1s134_142V6					2.33585	0.002	0.0051498	1	0.855923	0.871027	0.484078	1.55678	4.70007	13.1205	1.72992	4.01843	0.863475	4.35925
Pp1s397_28V6	A9U065	AT1G19485		Transducin/WD40 repeat-like superfamily protein	-2.33558	0.00015	0.000489418	-1	1.92009	3.1752	2.98631	2.83751	0.539164	0.67774	0.48509	0.614627	2.91191	0.576896
Pp1s88_203V6	A9SKQ4	AT3G18110	EMB1270	Pentatricopeptide repeat (PPR) superfamily protein	-2.33533	5e-05	0.000175663	-1	10.91	13.4758	15.633	14.0292	3.68075	3.30519	1.90248	2.14495	13.7525	2.72507
Pp1s6_160V6	A9RFD9	AT3G46610		Pentatricopeptide repeat (PPR-like) superfamily protein	-2.33406	5e-05	0.000175663	-1	3.54122	5.12402	4.60014	4.07586	0.911514	0.870504	0.223662	0.850166	4.338	0.860335
Pp1s268_86V6	A9TMX0	AT5G17520	MEX1,RCP1	root cap 1 (RCP1)	-2.33234	5e-05	0.000175663	-1	3.90487	3.75703	2.04784	4.06768	0.265817	1.6325	0.430483	1.09088	3.83095	0.760681
Pp1s174_76V6	A9T6P7	AT2G18030		Peptide methionine sulfoxide reductase family protein	2.33179	5e-05	0.000175663	1	35.0614	26.1121	35.6915	27.0854	125.907	158.652	183.843	154.213	31.0734	156.433
Pp1s21_417V6	A9RPN9	AT5G42220		Ubiquitin-like superfamily protein	2.33157	5e-05	0.000175663	1	28.9127	27.1221	27.6345	24.327	78.4041	235.952	140.751	134.868	27.3783	137.81
Pp1s225_102V6		AT5G19790	RAP2.11	related to AP2 11	2.33086	5e-05	0.000175663	1	23.0428	12.1052	11.9074	12.6976	47.9829	45.3616	76.801	80.315	12.4014	62.392
Pp1s45_235V6	A9S3L1	AT4G18040	AT.EIF4E1,CUM1,EIF4E,eIF4E1	eukaryotic translation initiation factor 4E	2.33013	0.00035	0.00106294	1	2.11357	1.81126	0.377482	1.01164	4.66466	7.00038	7.19456	7.40657	1.41145	7.09747
Pp1s84_221V6	A9SJD8	AT2G33700		Protein phosphatase 2C family protein	2.32947	5e-05	0.000175663	1	81.1157	48.7165	54.1266	50.8143	151.582	207.616	363.517	319.839	52.4704	263.727
Pp1s120_33V6	A9SUE1				-2.32895	5e-05	0.000175663	-1	4.34695	5.01975	4.39387	3.5887	1.10809	0.447715	1.12158	0.631591	4.37041	0.869841
Pp1s276_79V6	A9TNZ6	AT3G19050	POK2	phragmoplast orienting kinesin 2	-2.32307	5e-05	0.000175663	-1	3.82629	4.12837	4.45837	4.1295	1.25997	1.06	0.465865	0.590268	4.12893	0.825134
Pp1s513_5V6	A9U4G2	AT3G56100	IMK3,MRLK	meristematic receptor-like kinase	-2.32177	5e-05	0.000175663	-1	3.94058	6.36847	4.55104	5.39905	1.05053	0.882285	0.939701	1.09903	4.97504	0.995116
Pp1s11_286V6					2.32162	5e-05	0.000175663	1	103.225	119.351	130.245	118.939	533.024	702.24	619.155	572.044	119.145	595.6
Pp1s196_71V6	A9TAX4	AT3G03341			2.32122	5e-05	0.000175663	1	7.94665	6.72392	6.96874	7.7952	92.5334	40.629	25.9865	33.1545	7.38197	36.8918
Pp1s149_260V6		AT5G62140			2.31844	5e-05	0.000175663	1	2.55959	2.86013	1.53276	2.37337	6.31361	11.4186	13.1866	19.0214	2.46648	12.3026
Pp1s333_22V6		AT1G27200		Domain of unknown function (DUF23)	2.31835	5e-05	0.000175663	1	5.43661	4.00243	5.3908	4.50023	8.48409	15.8386	33.9884	33.4939	4.94552	24.6662
Pp1s3_307V6	A9RDP0	AT1G10650		SBP (S-ribonuclease binding protein) family protein	2.31823	5e-05	0.000175663	1	49.464	46.0444	45.248	44.4967	51.5589	213.479	241.815	258.041	45.6462	227.647
Pp1s25_74V6	A9RS34	AT3G01190		Peroxidase superfamily protein	2.317	5e-05	0.000175663	1	15.6899	4.08993	3.80052	5.01399	33.6496	17.2172	22.2282	23.1363	4.55196	22.6822
Pp1s1_405V6	A9RBD6	AT1G76680	ATOPR1,OPR1	12-oxophytodienoate reductase 1	2.31691	5e-05	0.000175663	1	169.82	173.719	154.268	186.528	292.127	986.654	756.35	955.38	171.769	855.865
Pp1s374_22V6		AT3G19850		Phototropic-responsive NPH3 family protein	-2.31682	0.00025	0.000782514	-1	1.80038	1.62858	2.32738	1.29944	0.342382	0.345842	0.462066	0.219546	1.71448	0.344112
Pp1s115_190V6	A9ST63	AT5G66460		Glycosyl hydrolase superfamily protein	-2.31588	0.00075	0.00212908	-1	0.949987	2.77415	3.50398	2.17861	0.494855	0.499856	1.00176	0.423087	2.47638	0.497356
Pp1s111_85V6	A9SS28	AT5G01300		PEBP (phosphatidylethanolamine-binding protein) family protein	2.31418	5e-05	0.000175663	1	130.384	110.752	101.561	107.638	900.741	535.395	437.03	550.705	109.195	543.05
Pp1s185_1V6					2.31343	5e-05	0.000175663	1	0.940126	1.53509	1.61647	1.84905	14.4115	12.0453	3.22099	3.61994	1.57578	7.83262
Pp1s51_183V6	A9S697	AT4G29420		F-box/RNI-like superfamily protein	-2.3134	5e-05	0.000175663	-1	10.968	6.8567	6.4693	6.29539	1.25544	5.07417	0.829027	1.42557	6.663	1.3405
Pp1s7_383V6	A9RG97	AT3G19184		AP2/B3-like transcriptional factor family protein	-2.31334	0.0023	0.00583775	-1	2.12215	2.26758	3.06054	3.47385	0.158908	0.256821	2.35901	0.815169	2.66406	0.535995
Pp1s53_23V6	A9S709	AT1G28390		Protein kinase superfamily protein	-2.31322	5e-05	0.000175663	-1	2.1663	2.58792	2.7167	2.69813	0.493692	0.569921	0.475906	0.904486	2.64302	0.531807
Pp1s165_76V6					2.31206	5e-05	0.000175663	1	37.4723	25.3252	23.8734	24.4186	83.8948	106.967	159.057	140.056	24.8719	123.512
Pp1s34_109V6		AT4G00755		F-box family protein	2.31092	5e-05	0.000175663	1	19.5852	25.04	24.9559	25.1392	55.0638	124.602	123.478	126.556	24.9979	124.04
Pp1s68_15V6					2.31028	5e-05	0.000175663	1	12.276	7.2814	6.90317	4.33799	40.131	32.0896	30.9076	38.2629	7.09228	35.1762
Pp1s136_199V6	A9SYA9	AT3G21720	ICL	isocitrate lyase	2.30909	5e-05	0.000175663	1	0.148258	1.20699	1.59314	0.898853	0.370054	6.87779	4.9941	5.44183	1.05292	5.21797
Pp1s426_3V6	Q70FG8	AT4G15093		catalytic LigB subunit of aromatic ring-opening dioxygenase family	2.30866	5e-05	0.000175663	1	47.3965	56.7195	48.6811	55.3732	159.48	282.446	247.247	268.261	52.0271	257.754
Pp1s19_272V6	A9RNK5	AT1G24590	DRN-LIKE,DRNL,ESR2,SOB2	DORNROSCHEN-like	2.30819	5e-05	0.000175663	1	12.4619	6.49306	7.66819	9.00596	6.3703	28.7147	53.8662	60.8468	8.33707	41.2904
Pp1s127_31V6	A9SW41	AT2G46520		cellular apoptosis susceptibility protein, putative / importin-alpha re-exporter, putative	-2.30743	5e-05	0.000175663	-1	12.8115	15.2498	15.0297	14.2856	4.62149	2.94653	2.97576	2.89999	14.6577	2.96114
Pp1s38_53V6	A9RZM7	AT3G16720	ATL2,TL2	TOXICOS EN LEVADURA 2	2.30702	5e-05	0.000175663	1	79.631	49.7509	44.1635	49.6567	136.092	250.64	241.288	272.393	49.7038	245.964
Pp1s6_146V6	A9RFC9	AT5G49910	cpHsc70-2,CPHSC70-2EAT SHOCK PROTEIN 70-2,HSC70-7	chloroplast heat shock protein 70-2	2.30618	5e-05	0.000175663	1	15.292	14.8996	16.2161	12.6862	20.0387	139.387	76.3628	72.9564	15.0958	74.6596
Pp1s313_11V6	A9TTA8	AT4G28310			-2.30574	0.00025	0.000782514	-1	3.11953	6.74597	6.94689	6.56043	2.33591	0.943807	0.394057	1.7475	6.6532	1.34565
Pp1s70_67V6	A9SEB6	AT3G10380	ATSEC8,SEC8	subunit of exocyst complex 8	-2.30116	0.00035	0.00106294	-1	2.53755	2.7862	2.66257	2.85424	2.9252	0.565697	0.539861	0.342012	2.72438	0.552779
Pp1s194_19V6	A9TAL7	AT5G60150			-2.30114	5e-05	0.000175663	-1	1.49234	2.31798	1.95456	2.64288	0.215652	0.443584	0.423325	0.569891	2.13627	0.433454
Pp1s198_63V6	A9TBB6	AT4G34940	ARO1	armadillo repeat only 1	2.30062	5e-05	0.000175663	1	24.3763	29.4686	26.1456	27.1091	149.646	207.803	111.761	112.723	26.6273	131.184
Pp1s145_49V6	A9T092	AT3G07160	ATGSL10,CALS9,gsl10	glucan synthase-like 10	2.30028	5e-05	0.000175663	1	8.53847	10.0187	10.0459	8.86663	43.5495	49.7728	49.4708	41.6882	9.44267	46.5101
Pp1s60_274V6	A9SAK9	AT1G17100		SOUL heme-binding family protein	2.29966	5e-05	0.000175663	1	180.875	162.017	162.347	168.96	450.336	790.67	840.493	878.85	165.654	815.582
Pp1s260_6V6	A9TLQ5	AT3G53460	CP29	chloroplast RNA-binding protein 29	-2.29941	5e-05	0.000175663	-1	23.3286	21.7112	17.0279	21.1549	4.67819	2.6543	4.02989	4.68052	21.4331	4.35404
Pp1s358_18V6	A9TXE5	AT3G44380		Late embryogenesis abundant (LEA) hydroxyproline-rich glycoprotein family	2.29915	5e-05	0.000175663	1	2.0023	3.66305	2.92806	3.34732	6.29897	25.3458	16.8868	13.9987	3.13769	15.4428
Pp1s74_222V6	A9SG00	AT1G11390		Protein kinase superfamily protein	-2.29891	0.00465	0.0109122	-1	0.905349	0.750709	1.13785	1.28075	0.0502169	0.243477	0.271083	0.171736	1.0216	0.207606
Pp1s343_14V6	A9TW72	AT5G56890		Protein kinase superfamily protein	-2.2986	5e-05	0.000175663	-1	3.68094	3.57451	4.00033	4.37582	0.612512	0.698768	1.94499	0.862532	3.84063	0.78065
Pp1s166_69V6	A9T530	AT2G40260		Homeodomain-like superfamily protein	2.29841	5e-05	0.000175663	1	10.4193	4.84043	6.60885	3.84049	13.333	29.6443	29.9489	26.6763	5.72464	28.1603
Pp1s213_17V6	A9TEA4	AT5G26240	ATCLC-D,CLC-D	chloride channel D	2.29793	5e-05	0.000175663	1	11.9132	14.405	15.2042	13.8488	41.9007	136.587	74.093	64.8457	14.1269	69.4693
Pp1s191_56V6	A9T9Y1	AT2G40435			2.29789	0.0033	0.00805967	1	3.83759	1.16836	0.450731	1.08753	0.496384	2.00759	9.71455	9.08548	1.12794	5.54654
Pp1s22_30V6	A9RQV1	AT1G01280	CYP703,CYP703A2	cytochrome P450, family 703, subfamily A, polypeptide 2	-2.29742	0.0013	0.00349762	-1	0.89285	1.75231	1.7313	1.39195	0.477549	0.30872	0.128896	0.326633	1.56163	0.317677
Pp1s7_347V6	A9RG83				-2.29737	5e-05	0.000175663	-1	1.26227	0.873201	0.855955	1.04474	0.658746	0.317533	0.0429975	0.0726394	0.95897	0.195086
Pp1s144_25V6		AT5G51020	CRL	crumpled leaf	-2.29691	0.0009	0.00250966	-1	4.29065	3.28472	2.53985	3.68884	3.0722	0.835059	0.531423	0.584046	3.48678	0.709553
Pp1s74_215V6	A9SFZ7				2.29653	5e-05	0.000175663	1	4.01816	2.51635	2.57447	3.16866	9.4683	17.4107	13.1756	15.039	2.87156	14.1073
Pp1s104_11V6	A9SQD6	AT1G79450	ALIS5	ALA-interacting subunit 5	2.29576	0.00015	0.000489418	1	0.682952	0.347502	0.463503	0.558978	0.613677	4.38047	2.48458	2.53594	0.51124	2.51026
Pp1s5_15V6	A9REQ0	AT5G26860	LON1,LON_ARA_ARA	lon protease 1	2.29571	5e-05	0.000175663	1	29.5	25.4545	33.76	22.477	55.5838	151.226	141.492	128.333	27.4772	134.912
Pp1s2_280V6	A9RCY4				2.29546	5e-05	0.000175663	1	10.6007	2.99067	3.56161	4.0089	19.9626	20.8311	15.2735	17.2018	3.78525	18.5822
Pp1s36_177V6	A9RYX4	AT2G38620	CDKB1;2	cyclin-dependent kinase B1;2	-2.29412	5e-05	0.000175663	-1	5.61922	7.60857	9.85184	8.23335	1.58957	1.45941	1.64047	1.8387	7.92096	1.61502
Pp1s265_31V6		AT1G67500	ATREV3,REV3	recovery protein 3	-2.29393	5e-05	0.000175663	-1	1.6663	1.87555	1.5421	1.73347	0.794009	0.33609	0.357188	0.323264	1.69989	0.346639
Pp1s368_20V6	A9TY39	AT5G52580		RabGAP/TBC domain-containing protein	2.29381	5e-05	0.000175663	1	64.0387	56.6413	56.5917	48.4424	209.299	260.749	320.552	294.489	56.6165	277.619
Pp1s14_435V6	A9RKR0	AT4G37030			-2.2935	0.00095	0.00263486	-1	0.762479	1.49644	0.831658	1.33729	0.244692	0.197731	0	0.278939	1.08447	0.221212
Pp1s174_79V6	A9T6P9	AT5G19790	RAP2.11	related to AP2 11	2.29161	5e-05	0.000175663	1	35.4341	19.9249	19.3067	19.4298	74.8518	80.0161	118.562	112.666	19.6774	96.341
Pp1s270_82V6	A9TN75	AT1G31770	ABCG14	ATP-binding cassette 14	2.29129	0.002	0.0051498	1	1.68601	1.49631	1.64337	1.64003	2.19833	7.56357	9.90096	8.5085	1.6417	8.03603
Pp1s26_172V6		AT4G14150	KINESIN-12A,PAKRP1	phragmoplast-associated kinesin-related protein 1	-2.28963	5e-05	0.000175663	-1	2.19569	2.88602	2.21308	2.85449	0.523136	0.513325	0.756433	0.287535	2.53378	0.51823
Pp1s68_249V6	A9SDS1	AT3G57090	BIGYIN,FIS1A	Tetratricopeptide repeat (TPR)-like superfamily protein	2.28926	5e-05	0.000175663	1	33.6501	32.6962	27.3372	27.2483	157.32	150.851	142.596	122.775	30.0167	146.724
Pp1s163_27V6	A9T4D6	AT4G32830	AtAUR1,AUR1	ataurora1	-2.28787	5e-05	0.000175663	-1	20.2991	26.1794	23.0332	27.7192	4.16903	5.17937	4.89825	7.77648	24.6063	5.03881
Pp1s1_398V6	A9RBD2				-2.28649	0.00525	0.0121465	-1	2.62759	2.5296	3.18616	1.47273	0.45367	0.225595	1.22481	0.603415	2.57859	0.528542
Pp1s74_65V6	A9REZ6	AT5G06460	ATUBA2,UBA 2	ubiquitin activating enzyme 2	2.28609	5e-05	0.000175663	1	33.1078	30.9283	30.3039	29.3143	71.5777	152.915	159.947	145.734	30.6161	149.325
Pp1s16_396V6	A9TXP4	AT1G79090			2.28499	0.00155	0.00409511	1	17.454	19.2911	18.4142	18.6684	156.574	131.232	32.0294	49.4936	18.5413	90.3628
Pp1s78_164V6	A9SH61	AT5G23110		Zinc finger, C3HC4 type (RING finger) family protein	2.28374	5e-05	0.000175663	1	4.81449	4.58766	4.92818	5.05783	24.8605	41.0105	22.5802	21.2241	4.87134	23.7203
Pp1s163_99V6	A9T4I0				2.28315	5e-05	0.000175663	1	6.21985	3.94107	2.98674	3.4152	14.0602	50.9862	14.4685	21.3374	3.67814	17.903
Pp1s274_72V6	A9TNP0	AT2G33560	BUBR1	BUB1-related (BUB1: budding uninhibited by benzymidazol 1)	-2.28299	5e-05	0.000175663	-1	6.0586	6.41888	5.84386	7.84955	0.963272	1.30571	1.25806	1.85968	6.23874	1.28188
Pp1s116_27V6	A9SSF6	AT4G37470		alpha/beta-Hydrolases superfamily protein	-2.2827	5e-05	0.000175663	-1	22.526	19.3304	16.0267	17.3409	4.49695	3.54531	3.10567	3.99109	18.3357	3.7682
Pp1s376_49V6	A9TYU3	AT5G56190		Transducin/WD40 repeat-like superfamily protein	2.2815	5e-05	0.000175663	1	24.0231	19.3191	19.329	21.6101	95.2844	107.085	94.3806	103.754	20.4695	99.5192
Pp1s199_21V6		AT3G19960	ATM1	myosin 1	-2.27875	5e-05	0.000175663	-1	3.049	4.09416	3.47743	3.70475	1.17471	0.734914	0.562541	0.745158	3.59109	0.740036
Pp1s26_74V6	A9RSP2	AT2G30860	ATGSTF7,ATGSTF9,GLUTTR,GSTF9	glutathione S-transferase PHI 9	2.27858	5e-05	0.000175663	1	1.99897	2.57568	2.98923	2.48696	24.836	11.8909	11.778	12.6731	2.53132	12.282
Pp1s57_10V6	A9S8U2	AT1G06330		Heavy metal transport/detoxification superfamily protein	2.2785	0.0046	0.0108082	1	0.946941	0.160608	0	0.358818	1.00452	2.00547	0.797448	1.51559	0.259713	1.26005
Pp1s155_87V6	A9T2J4				2.27809	0.01975	0.0390833	1	0.117257	0.95461	0	1.4929	0.702421	3.6895	1.89592	3.30303	0.535934	2.59947
Pp1s59_145V6	A9S9Z8				2.27695	0.00015	0.000489418	1	9.79227	4.39234	7.67287	10.3705	113.507	52.9264	20.3539	31.7186	8.73257	42.3225
Pp1s2_320V6	A9RD03	AT3G19050	POK2	phragmoplast orienting kinesin 2	-2.27682	5e-05	0.000175663	-1	0.840052	1.03965	1.50496	1.23087	0.345323	0.244143	0.167772	0.224384	1.13526	0.234263
Pp1s45_150V6	A9S3H2	AT3G01140	AtMYB106,MYB106,NOK	myb domain protein 106	2.27573	5e-05	0.000175663	1	0.972681	1.18781	1.56782	1.14994	1.09252	5.59138	6.78235	5.72899	1.16887	5.66019
Pp1s17_86V6	A9RME6	AT1G08250	ADT6	arogenate dehydratase 6	2.27467	5e-05	0.000175663	1	35.7244	20.6228	17.4093	21.9721	91.0115	112.947	93.164	128.982	21.2975	103.055
Pp1s24_189V6	A9RRP7	AT2G03500		Homeodomain-like superfamily protein	2.27444	5e-05	0.000175663	1	3.30513	6.24982	5.88618	4.8177	2.35203	20.9921	30.7945	32.835	5.35194	25.8933
Pp1s167_116V6	A9RDP3	AT1G06330		Heavy metal transport/detoxification superfamily protein	2.27363	5e-05	0.000175663	1	63.5008	56.1255	50.8625	51.9844	115.995	258.529	266.843	264.222	54.055	261.375
Pp1s150_112V6		AT1G16650		S-adenosyl-L-methionine-dependent methyltransferases superfamily protein	-2.27275	0.00015	0.000489418	-1	2.57527	2.31356	1.60361	2.55014	0.36156	0.794705	0.325291	0.644913	2.43185	0.503236
Pp1s242_12V6	A9TJ39				2.27264	5e-05	0.000175663	1	0.83563	0.527819	0.293339	0.524093	1.20829	3.62664	2.79542	2.28748	0.525956	2.54145
Pp1s186_39V6	A9T920	AT1G54385		ARM repeat superfamily protein	-2.27257	5e-05	0.000175663	-1	2.07606	2.96171	3.29198	3.24665	0.958886	0.657457	0.62743	0.496861	3.10418	0.642443
Pp1s38_242V6		AT2G25060	AtENODL14,ENODL14	early nodulin-like protein 14	-2.27241	5e-05	0.000175663	-1	19.64	18.4354	16.3016	24.0034	3.31626	4.62775	3.34238	4.5386	19.0377	3.94049
Pp1s156_37V6		AT5G03040	iqd2	IQ-domain 2	-2.27203	5e-05	0.000175663	-1	5.26308	5.59783	3.91759	5.62007	0.813629	1.15059	1.09804	1.31997	5.43046	1.12431
Pp1s425_8V6	A9U1T2	AT5G13930	ATCHS,CHS,TT4	Chalcone and stilbene synthase family protein	2.27135	5e-05	0.000175663	1	58.6396	30.2527	35.9173	32.3828	29.2078	139.163	277.839	190.572	34.1501	164.867
Pp1s145_89V6	A9T0B3	AT5G07280	EMS1,EXS	Leucine-rich repeat transmembrane protein kinase	2.27007	5e-05	0.000175663	1	29.6366	18.0603	14.876	17.2152	50.1516	97.5815	78.1057	92.0447	17.6378	85.0752
Pp1s79_169V6	A9SHI0	AT1G19210		Integrase-type DNA-binding superfamily protein	2.26938	5e-05	0.000175663	1	20.5041	7.60015	6.91172	6.54486	33.4524	31.9622	38.6965	36.5117	7.25594	34.9821
Pp1s38_76V6	A9RZP0	AT2G40000	ATHSPRO2,HSPRO2	ortholog of sugar beet HS1 PRO-1 2	2.26851	5e-05	0.000175663	1	101.936	79.7657	71.5366	80.0195	368.171	409.468	352.49	401.712	79.8926	384.942
Pp1s225_84V6	A9TGI3	AT4G01130		GDSL-like Lipase/Acylhydrolase superfamily protein	-2.26744	0.0004	0.00120015	-1	4.82745	2.07689	1.99774	0.999394	0.528997	1.7099	0.317295	0.301518	2.03731	0.423146
Pp1s9_381V6		AT5G35690			2.26707	5e-05	0.000175663	1	25.5257	33.2344	32.7171	30.6344	84.1087	154.55	159.189	150.39	31.6758	152.47
Pp1s126_191V6	A9SW20	AT3G24460		Serinc-domain containing serine and sphingolipid biosynthesis protein	2.26592	5e-05	0.000175663	1	13.8366	15.3517	18.8008	13.317	45.8125	69.4707	88.5985	70.9139	14.5941	70.1923
Pp1s124_90V6	A9SVH2	AT1G44170	ALDH3H1,ALDH4	aldehyde dehydrogenase 3H1	2.26558	0.00085	0.00238405	1	0.433787	0.176576	0.883201	0.631187	1.03943	11.3393	2.45485	2.66604	0.532487	2.56045
Pp1s28_126V6	A9RTT8	AT5G27380	GSH2,GSHB	glutathione synthetase 2	2.26553	5e-05	0.000175663	1	49.8313	62.0545	61.9329	60.2311	201.451	269.348	318.053	325.509	61.082	293.701
Pp1s16_206V6		AT5G64380		Inositol monophosphatase family protein	-2.26551	0.00015	0.000489418	-1	1.38962	2.82829	3.49861	2.69055	0.604194	0.542488	0.543597	0.688759	2.75942	0.573896
Pp1s153_79V6	A9T233	AT5G67140		F-box/RNI-like superfamily protein	2.26407	0.0003	0.000924436	1	0.138562	0.355537	0.148143	0.158807	0.915395	3.3816	0.420072	0.559022	0.153475	0.737208
Pp1s47_35V6		AT3G61740	ATX3,SDG14	SET domain protein 14	2.26385	5e-05	0.000175663	1	0.393471	0.932589	0.716417	0.745405	6.4129	4.30988	2.71081	2.68788	0.730911	3.51035
Pp1s120_60V6	A9SUF6	AT2G22910	NAGS1	N-acetyl-l-glutamate synthase 1	-2.263	0.0034	0.00827943	-1	1.29517	1.43784	0.932273	1.35631	0.23511	0.569965	0.317295	0	1.32574	0.276202
Pp1s119_24V6	A9SU51				2.26245	5e-05	0.000175663	1	9.52	6.36332	4.70254	13.1306	10.9905	86.4554	37.0774	39.1315	7.94166	38.1044
Pp1s159_75V6	A9T3I3	AT1G27340		Galactose oxidase/kelch repeat superfamily protein	-2.2622	5e-05	0.000175663	-1	0.487558	3.91704	5.65985	4.92693	0.192144	0.702606	1.14096	1.57707	4.42198	0.921783
Pp1s47_298V6	A9RZH0	AT5G17060	ARFB1B,ATARFB1B	ADP-ribosylation factor B1B	2.26158	5e-05	0.000175663	1	19.4231	18.6504	20.5318	20.0162	57.5855	78.6354	117.149	110.482	19.7197	94.5587
Pp1s3_198V6	A9RDJ0	AT2G47010			2.26091	5e-05	0.000175663	1	8.68373	5.9188	3.72211	4.90408	27.3721	23.2961	24.9746	26.8987	5.41144	25.9367
Pp1s18_63V6	A9RN13				-2.26083	5e-05	0.000175663	-1	6.40981	6.86921	7.89347	7.23946	1.34126	1.5426	1.53182	1.41199	7.05434	1.4719
Pp1s323_41V6					2.26069	0.01335	0.0277216	1	43.7987	24.7449	24.8613	19.6334	465.956	89.1259	29.2158	148.597	24.8031	118.861
Pp1s443_6V6					2.25973	0.0006	0.00173616	1	4.36694	0.815022	0.339715	1.09251	20.5893	5.08846	4.04674	2.3073	0.953766	4.5676
Pp1s88_201V6	A9SKQ3	AT1G60220	OTS1,ULP1D	UB-like protease 1D	-2.25894	5e-05	0.000175663	-1	5.028	4.04201	5.24959	3.56618	0.860532	1.301	0.816068	1.03443	4.535	0.947481
Pp1s232_79V6	A9THM5				2.2588	5e-05	0.000175663	1	1.61445	3.24012	2.85717	2.49703	2.44303	20.8595	14.3411	11.2837	2.6771	12.8124
Pp1s126_33V6	A9SVT5				2.25779	5e-05	0.000175663	1	5.46044	9.56285	6.46372	4.38838	13.8829	14.7532	50.8177	42.2749	5.96208	28.5141
Pp1s251_37V6	A9TKI2	AT1G26810	GALT1	galactosyltransferase1	-2.25717	5e-05	0.000175663	-1	25.7017	22.0304	27.8072	26.7632	6.91109	3.23754	4.5799	6.39484	26.2325	5.48737
Pp1s311_50V6	A9TT37				2.25662	0.00025	0.000782514	1	1.23369	1.80782	0.916668	1.51646	3.38021	13.5351	6.67828	6.46384	1.37507	6.57106
Pp1s311_62V6	A9TT45	AT2G27350		OTU-like cysteine protease family protein	2.2565	5e-05	0.000175663	1	7.31651	5.58052	6.08807	6.1969	14.1309	27.3257	31.3755	31.9056	6.14249	29.3506
Pp1s59_239V6	A9SA40	AT5G09590	HSC70-5,MTHSC70-2	mitochondrial HSO70 2	2.25543	0.0004	0.00120015	1	0.345509	0.32456	0.090188	0.241701	0.517437	1.73686	0.966895	2.17794	0.283131	1.35188
Pp1s90_77V6	A9SL72	AT1G03520		Core-2/I-branching beta-1,6-N-acetylglucosaminyltransferase family protein	-2.2537	5e-05	0.000175663	-1	18.4922	14.8184	15.8122	16.8793	7.54366	3.40529	3.44963	3.01861	16.3458	3.42746
Pp1s18_130V6	A9RN48				2.25365	0.00035	0.00106294	1	1.10015	0.676033	0.451733	0.362432	0.745548	2.99557	3.91808	2.3826	0.563883	2.68908
Pp1s370_33V6	A9TY94	AT1G79890		RAD3-like DNA-binding helicase protein	2.25222	0.0246	0.0472747	1	2.82729	0.407896	1.72746	1.8707	20.9589	9.53618	7.60602	3.2263	1.79908	8.5711
Pp1s196_10V6	A9TAU3	AT5G15450	APG6,CLPB-P,CLPB3	casein lytic proteinase B3	2.25218	5e-05	0.000175663	1	14.7072	20.3394	17.412	17.7336	39.888	203.09	81.0203	86.4141	17.5728	83.7172
Pp1s61_118V6	A9SAT3				-2.25146	5e-05	0.000175663	-1	1.71502	2.15936	1.84398	2.30619	0.465	0.37575	0.209151	0.530089	2.00167	0.420375
Pp1s112_254V6		AT3G29770	ATMES11,MES11	methyl esterase 11	-2.24971	5e-05	0.000175663	-1	6.74307	12.9872	10.7498	10.7829	2.84655	1.86211	1.64639	2.6655	10.7663	2.26381
Pp1s12_72V6	A9RIY4				2.24957	5e-05	0.000175663	1	6.71845	3.59842	3.8397	4.37337	7.51972	35.9459	15.151	23.9056	4.10653	19.5283
Pp1s462_9V6	A9U3B7	AT4G09680	ATCTC1,CTC1	conserved telomere maintenance component 1	-2.24891	5e-05	0.000175663	-1	1.91824	3.59317	3.7784	3.72957	1.12269	0.405473	0.89126	0.649325	3.66137	0.770293
Pp1s212_60V6	A9TE54	AT5G01450		RING/U-box superfamily protein	2.24866	5e-05	0.000175663	1	31.1533	24.3167	29.4778	21.0997	93.7357	115.85	148.221	139.803	26.8972	127.826
Pp1s188_107V6	A9T9G5	AT5G47390		myb-like transcription factor family protein	2.24857	5e-05	0.000175663	1	24.2189	14.6876	12.762	12.6991	48.7834	52.4038	78.0402	83.1526	13.7248	65.222
Pp1s22_307V6		ATMG00520		Intron maturase, type II family protein	-2.24744	5e-05	0.000175663	-1	2.35699	2.47938	2.06693	2.5529	1.07085	0.590324	0.428203	0.40691	2.41819	0.509263
Pp1s255_23V6	A9TKZ8				2.24634	5e-05	0.000175663	1	12.0454	13.2	15.1661	13.4976	75.2584	58.6651	63.9238	62.75	13.3488	63.3369
Pp1s306_69V6	A9TSJ2	AT5G24180		Lipase class 3-related protein	2.24615	0.00175	0.00457414	1	0.292574	0.595473	0	0.266071	1.80741	2.56701	0.591325	0.842884	0.279323	1.32515
Pp1s47_13V6	A9S492	AT3G24350	ATSYP32,SYP32	syntaxin of plants 32	2.24594	5e-05	0.000175663	1	35.9273	29.249	35.1495	32.8709	83.5725	137.928	224.818	184.724	34.0102	161.326
Pp1s34_399V6	A9RXU0	AT3G03770		Leucine-rich repeat protein kinase family protein	-2.2458	5e-05	0.000175663	-1	1.51971	1.63088	1.55093	1.3829	0.153664	0.347111	0.412304	0.300293	1.53532	0.323702
Pp1s109_63V6	A9SRP8	AT1G22930		T-complex protein 11	2.24502	5e-05	0.000175663	1	14.9466	11.9643	17.525	19.0681	33.3796	122.395	73.924	80.0054	16.2358	76.9647
Pp1s151_27V6	A9T1M0	AT4G12740		HhH-GPD base excision DNA repair family protein	-2.24438	5e-05	0.000175663	-1	4.44128	4.76896	4.16674	4.92483	1.09463	0.849143	1.53631	0.721656	4.60512	0.971886
Pp1s100_27V6	A9SP20	AT5G65420	CYCD4;1	CYCLIN D4;1	-2.2435	0.00015	0.000489418	-1	1.57896	4.87998	5.95334	4.89279	0.17516	0.566176	1.89111	1.49757	4.88638	1.03187
Pp1s88_123V6		AT3G53090	UPL7	ubiquitin-protein ligase 7	-2.24345	5e-05	0.000175663	-1	3.43006	3.54347	4.67343	3.71013	0.583737	0.849075	0.68275	1.36415	3.6268	0.765912
Pp1s42_151V6		AT1G78560		Sodium Bile acid symporter family	-2.24328	5e-05	0.000175663	-1	14.7825	13.4187	10.7631	14.6499	5.59903	3.13459	2.78055	2.79365	14.0343	2.96412
Pp1s198_6V6	A9TB85	AT5G08570		Pyruvate kinase family protein	2.24328	5e-05	0.000175663	1	4.0665	1.77568	1.84239	1.62666	8.28826	17.9772	8.26564	8.8423	1.80903	8.56528
Pp1s286_16V6	A9TQ80	AT4G21190	emb1417	Pentatricopeptide repeat (PPR) superfamily protein	2.243	5e-05	0.000175663	1	6.23819	7.57753	5.07144	7.16931	15.8244	49.7133	30.2586	33.2097	6.70375	31.7341
Pp1s47_66V6					-2.24245	0.0008	0.00225624	-1	12.7127	13.9673	21.2518	16.2853	6.46468	2.37473	3.95047	2.44274	15.1263	3.1966
Pp1s61_135V6	A9SAU5				2.241	5e-05	0.000175663	1	13.0318	11.3328	18.8008	15.2154	63.4114	104.765	69.708	63.8235	14.1236	66.7657
Pp1s42_44V6	A9S1V7	AT4G24690		ubiquitin-associated (UBA)/TS-N domain-containing protein / octicosapeptide/Phox/Bemp1 (PB1) domain-containing protein	2.24079	5e-05	0.000175663	1	126.861	108.561	112.218	111.674	639.244	588.125	456.003	470.113	111.946	529.119
Pp1s293_88V6	A9TR21	AT1G23390		Kelch repeat-containing F-box family protein	-2.24036	5e-05	0.000175663	-1	6.23322	8.34176	8.25785	7.68753	1.40663	2.37669	1.38061	1.96794	7.97269	1.68728
Pp1s37_311V6					2.2402	5e-05	0.000175663	1	5.47918	6.83187	5.76753	9.55501	10.6795	26.4913	33.0363	45.8373	6.2997	29.7638
Pp1s34_398V6	A9RXT9				-2.23987	0.01135	0.0240368	-1	1.22305	1.28755	0.572452	1.07391	0.315802	0	0.170478	0.432003	1.14848	0.24314
Pp1s21_125V6	A9RPW0	AT3G24650	ABI3,SIS10	AP2/B3-like transcriptional factor family protein	-2.23957	5e-05	0.000175663	-1	21.0846	23.0916	22.9681	24.0771	8.81673	4.54111	4.9122	4.84089	23.0298	4.87655
Pp1s82_32V6					2.23946	5e-05	0.000175663	1	21.0643	10.4158	10.3885	9.72353	28.2614	41.1409	59.1039	57.1013	10.4022	49.1211
Pp1s27_369V6	A9RTL7	AT2G46240	ATBAG6,BAG6	BCL-2-associated athanogene 6	2.23828	0.00835	0.0183065	1	0.522511	0.354371	0.19668	0.105419	0.956663	2.37951	1.64338	0.594738	0.275525	1.30002
Pp1s21_130V6					-2.23809	5e-05	0.000175663	-1	7.09971	9.78499	8.7193	12.8866	1.60921	2.20711	1.88846	2.03384	9.25214	1.96115
Pp1s119_47V6		AT1G58030	CAT2	cationic amino acid transporter 2	2.23744	5e-05	0.000175663	1	29.9197	35.3758	32.3049	32.4147	162.994	126.969	149.407	155.785	32.3598	152.596
Pp1s6_191V6	A9RFF5	AT3G59040		Tetratricopeptide repeat (TPR)-like superfamily protein	-2.23739	5e-05	0.000175663	-1	6.0529	6.566	9.06038	7.14376	1.7838	0.964243	2.65802	1.12363	6.85488	1.45371
Pp1s442_14V6	A9U2L0	AT3G17860	JAI3,JAZ3,TIFY6B	jasmonate-zim-domain protein 3	2.2373	5e-05	0.000175663	1	17.0609	11.7445	11.6143	11.2133	55.3281	37.638	54.812	60.7395	11.6794	55.07
Pp1s291_30V6	A9TQR8	AT4G24890	ATPAP24,PAP24	purple acid phosphatase 24	2.23704	0.0033	0.00805967	1	1.20448	0.272385	0.227069	0.202846	1.00213	1.94353	1.35244	0.913914	0.249727	1.17728
Pp1s4_481V6		AT2G37010	ATNAP12,NAP12	non-intrinsic ABC protein 12	2.23688	5e-05	0.000175663	1	53.7693	44.8039	41.5803	41.2068	219.344	259.948	182.636	187.852	43.1921	203.598
Pp1s47_43V6	A9S4A5	AT4G01860		Transducin family protein / WD-40 repeat family protein	-2.23686	5e-05	0.000175663	-1	2.78831	3.6826	4.19509	4.21438	0.665389	0.749875	1.01815	0.92136	3.93885	0.835617
Pp1s72_81V6	A9SF18				2.23643	5e-05	0.000175663	1	14.3286	6.49787	5.7802	5.78515	43.3694	57.2865	14.5119	13.1627	6.14151	28.9406
Pp1s123_21V6	A9SV34	AT1G26930		Galactose oxidase/kelch repeat superfamily protein	2.23637	5e-05	0.000175663	1	8.05451	5.94697	5.21852	5.97879	16.9278	28.3818	28.6729	27.8134	5.96288	28.0976
Pp1s182_18V6	A9T869	AT3G48560	AHAS,ALS,CSR1,IMR1,TZP5	chlorsulfuron/imidazolinone resistant 1	2.23601	5e-05	0.000175663	1	27.0414	29.1729	28.3328	27.7599	126.644	126.096	157.355	137.605	28.0463	132.124
Pp1s67_56V6	A9SD48	AT1G66240	ATATX1,ATX1	homolog of anti-oxidant 1	-2.236	5e-05	0.000175663	-1	16.949	12.5574	14.95	13.4474	1.12852	3.09618	4.06133	2.93185	14.1987	3.01401
Pp1s142_31V6					2.2358	0.0104	0.022272	1	1.39749	4.30412	0.817633	0.526688	11.1935	8.59389	1.55849	1.83986	1.10756	5.21687
Pp1s61_78V6	A9SAR3				-2.23417	0.00045	0.00133647	-1	0.812551	1.75211	1.84788	1.87265	0.40852	0.207019	0.356632	0.581384	1.79999	0.382576
Pp1s88_217V6	A9SI73	AT3G46060	ARA-3,ARA3,ATRAB8A,ATRABE1C,RAB8A	RAB GTPase homolog 8A	2.23329	5e-05	0.000175663	1	42.2563	45.2023	46.9774	40.5296	134.279	191.107	250.987	220.127	43.7293	205.617
Pp1s33_197V6	A9RWW9	AT4G05530	IBR1,SDRA	indole-3-butyric acid response 1	2.23327	5e-05	0.000175663	1	36.2048	41.0694	38.1379	38.5977	83.0158	181.285	194.907	179.524	38.3678	180.404
Pp1s200_118V6	A9TBW6	AT3G01460	ATMBD9,MBD9	methyl-CPG-binding domain 9	-2.23301	5e-05	0.000175663	-1	1.94784	2.36195	2.22329	2.07737	1.59115	0.664308	0.250507	0.158694	2.15033	0.457407
Pp1s129_61V6	A9SWJ8	AT2G18196		Heavy metal transport/detoxification superfamily protein	2.23245	5e-05	0.000175663	1	6.55695	2.989	2.26881	3.22122	5.98843	14.498	14.6858	16.2704	3.10511	14.5919
Pp1s68_294V6	A9SDU8	AT1G53820		RING/U-box superfamily protein	2.23242	5e-05	0.000175663	1	23.4564	16.2468	17.1903	16.0825	41.8875	67.0285	90.1001	96.2342	16.7186	78.5643
Pp1s364_10V6	A9TXT1	AT3G21630	CERK1,LYSM RLK1	chitin elicitor receptor kinase 1	2.22955	5e-05	0.000175663	1	58.5002	30.7383	34.2481	32.975	172.393	126.261	191.877	142.875	33.6116	157.634
Pp1s30_317V6	A9RVA3				2.22888	5e-05	0.000175663	1	4.57651	9.47939	8.38335	10.0918	7.88492	35.0932	49.6042	48.6417	8.93137	41.8675
Pp1s2_416V6	A9RD46	AT2G22795			-2.22867	5e-05	0.000175663	-1	4.48386	6.70719	6.16979	7.81473	0.730243	1.2515	1.49587	1.72803	6.43849	1.37369
Pp1s155_82V6	A9T2I8	AT2G42280		basic helix-loop-helix (bHLH) DNA-binding superfamily protein	2.22845	5e-05	0.000175663	1	0.171075	0.5571	0.696626	0.622312	0.102481	2.4844	3.0427	4.81902	0.589706	2.76355
Pp1s118_219V6	A9SU16	AT2G04030	AtHsp90.5,CR88,EMB1956,Hsp88.1,HSP90.5	Chaperone protein htpG family protein	-2.22814	5e-05	0.000175663	-1	10.5229	10.6498	13.3172	9.71147	3.08498	2.10651	2.41246	1.92168	10.5863	2.25948
Pp1s205_1V6	A9TCP4	AT2G01570	RGA,RGA1	GRAS family transcription factor family protein	2.22786	5e-05	0.000175663	1	10.5689	8.12755	8.21188	10.1473	10.1064	55.2714	43.47	42.5317	9.17959	43.0008
Pp1s387_43V6	A9TZL2	AT5G60370			-2.2277	5e-05	0.000175663	-1	4.10923	4.13078	4.47466	3.68369	1.01036	0.816856	0.619796	0.942375	4.12	0.879615
Pp1s276_12V6		AT4G10920	KELP	transcriptional coactivator p15 (PC4) family protein (KELP)	-2.22748	5e-05	0.000175663	-1	4.31451	3.65887	4.11771	3.76019	1.34613	0.761452	0.545006	0.920724	3.93895	0.841088
Pp1s387_57V6	A9TZM1				-2.22729	5e-05	0.000175663	-1	3.40637	3.07031	3.41269	3.15681	0.850235	0.745952	0.655682	0.456925	3.28159	0.700817
Pp1s347_10V6					2.22688	0.0069	0.0154634	1	70.7488	71.9972	0	10.7233	238.396	285.399	142.991	120.783	40.736	190.694
Pp1s90_171V6		AT2G16910	AMS	basic helix-loop-helix (bHLH) DNA-binding superfamily protein	2.22562	5e-05	0.000175663	1	4.14158	2.8777	2.58985	3.13192	8.69977	13.3255	16.8149	14.7823	3.00481	14.0539
Pp1s20_352V6	A9RP54				-2.22561	0.001	0.00276057	-1	1.44825	0.982537	1.31052	1.69754	0.096396	0.545273	0.260185	0.329664	1.37939	0.294925
Pp1s341_30V6	A9TW13	AT3G01510	LSF1	like SEX4 1	2.22483	5e-05	0.000175663	1	35.5038	26.8227	28.9471	25.3279	57.7064	90.9813	181.685	169.717	27.8849	130.349
Pp1s190_47V6	A9SEN2	AT3G23770		O-Glycosyl hydrolases family 17 protein	2.22363	5e-05	0.000175663	1	3.24671	1.38453	1.1542	1.63096	21.6257	9.72931	1.87485	4.35509	1.50774	7.0422
Pp1s42_240V6	A9S271	AT3G55270	ATMKP1,MKP1	mitogen-activated protein kinase phosphatase 1	2.22357	5e-05	0.000175663	1	10.868	9.67247	10.3431	8.7984	13.0293	31.2547	71.1472	62.2273	10.0078	46.741
Pp1s73_198V6	A9SFD7				2.22269	0.01315	0.0273613	1	0.74954	1.14695	0.494934	0.681825	7.42663	4.23624	2.35828	2.44485	0.715682	3.34054
Pp1s52_108V6	A9S6P6	AT1G27600	I9H,IRX9-L	Nucleotide-diphospho-sugar transferases superfamily protein	-2.22218	5e-05	0.000175663	-1	3.8687	3.80996	3.07025	3.80198	1.44845	0.37757	0.592735	1.03864	3.80597	0.815688
Pp1s14_186V6	A9RKD6	AT1G79620		Leucine-rich repeat protein kinase family protein	-2.22083	5e-05	0.000175663	-1	10.4939	10.5399	10.552	10.148	1.90531	2.18934	2.32279	2.99728	10.5169	2.25606
Pp1s1_544V6	A9RBL4				2.22069	0.0003	0.000924436	1	3.11538	6.56287	5.5767	6.86104	11.0936	37.5294	27.8662	28.7182	6.06978	28.2922
Pp1s323_85V6	A9TUB5	AT5G06680	ATGCP3,ATSPC98,GCP3,SPC98	spindle pole body component 98	-2.21916	5e-05	0.000175663	-1	6.17714	6.22775	6.61938	5.28713	1.46067	1.20349	1.54609	0.979478	6.20244	1.33208
Pp1s20_248V6	A9RPI3	AT3G07890		Ypt/Rab-GAP domain of gyp1p superfamily protein	-2.21809	5e-05	0.000175663	-1	4.44084	6.00207	4.47374	6.43646	2.90965	1.00768	0.981688	1.24384	5.2379	1.12576
Pp1s90_66V6		AT3G23670	KINESIN-12B,PAKRP1L	phragmoplast-associated kinesin-related protein, putative	-2.21774	5e-05	0.000175663	-1	1.91474	3.35261	2.77096	2.76558	0.653628	0.613377	0.512193	0.57686	2.76827	0.595118
Pp1s41_32V6	A9S1J7	AT4G16780	ATHB-2,ATHB2,HAT4,HB-2	homeobox protein 2	2.21698	5e-05	0.000175663	1	4.59674	3.2234	4.13916	4.51708	19.3096	34.1715	17.5424	20.9349	4.32812	20.1223
Pp1s15_352V6	A9RLD1				2.21684	0.0001	0.000335712	1	3.23466	1.64769	0.805335	0.919263	6.50064	14.4148	5.30912	5.43247	1.28348	5.96655
Pp1s65_255V6	A9SCH9	AT5G44730		Haloacid dehalogenase-like hydrolase (HAD) superfamily protein	-2.21678	5e-05	0.000175663	-1	30.6204	20.1341	19.7796	18.8822	1.32406	3.74942	7.3095	4.83688	19.9568	4.29315
Pp1s97_87V6	A9SN87				2.21548	5e-05	0.000175663	1	2.53876	3.19988	4.06793	2.0717	24.3376	20.2283	2.89599	6.42407	2.86932	13.3262
Pp1s283_49V6	A9TPW8	AT1G06340		Plant Tudor-like protein	2.21524	0.00365	0.00882459	1	0.962861	0.515711	0.171966	0.184345	0.834835	3.43441	1.43393	1.81685	0.350028	1.62539
Pp1s119_117V6	A9SUA4	AT4G32330		TPX2 (targeting protein for Xklp2) protein family	2.21437	0.0001	0.000335712	1	1.49854	1.3409	0.986057	0.913793	14.4872	6.96806	3.11947	3.83085	1.16348	5.39945
Pp1s158_86V6	A9T389				2.21427	5e-05	0.000175663	1	20.1295	7.05594	8.20768	9.46222	44.4582	35.6322	37.5383	49.6053	8.83495	40.9982
Pp1s28_198V6	A9RTX5	AT4G25835		P-loop containing nucleoside triphosphate hydrolases superfamily protein	2.21346	0.00015	0.000489418	1	5.69964	3.64543	3.18565	2.59364	16.0337	22.1187	15.648	15.5277	3.41554	15.8408
Pp1s134_37V6	A9SXS1	AT5G52910	ATIM	timeless family protein	-2.21237	5e-05	0.000175663	-1	1.55225	3.13571	3.1447	3.11825	0.69393	0.841131	0.65555	0.474634	3.12698	0.67474
Pp1s129_105V6	A9SWK9				-2.21228	5e-05	0.000175663	-1	6.55616	12.3768	12.1432	15.2033	3.77046	2.24408	1.46348	3.04718	12.26	2.64563
Pp1s102_32V6	A9SPT3				-2.20989	5e-05	0.000175663	-1	102.896	147.046	123.235	147.775	30.0714	28.2146	28.3499	42.3992	135.141	29.2107
Pp1s135_26V6					-2.20987	0.01805	0.0361324	-1	2.94111	7.31625	9.98031	6.53814	0	3.16383	1.32096	1.67371	6.9272	1.49733
Pp1s82_113V6	A9SIK7	AT3G15550			-2.20981	5e-05	0.000175663	-1	2.7718	3.58356	4.07033	3.8141	0.804513	0.794583	1.2064	0.764261	3.69883	0.799548
Pp1s123_142V6					-2.20915	5e-05	0.000175663	-1	7.57808	6.35639	8.41591	7.46139	2.82005	1.70449	1.54796	1.25454	7.51973	1.62623
Pp1s414_10V6	A9U189	AT4G29130	ATHXK1,GIN2,HXK1	hexokinase 1	-2.20873	5e-05	0.000175663	-1	9.11367	11.0944	13.0451	11.4671	1.21834	1.92028	2.96032	3.17779	11.2808	2.4403
Pp1s382_38V6	A9TZ96	AT2G39100		RING/U-box superfamily protein	2.20843	5e-05	0.000175663	1	3.02938	2.18325	3.28494	1.95105	7.39611	8.8092	18.8771	15.2822	2.60631	12.0457
Pp1s291_63V6	A9TQU2				2.20817	5e-05	0.000175663	1	4.34294	4.09098	5.22818	3.12224	3.81317	16.6396	25.7733	22.3326	4.21696	19.4861
Pp1s130_99V6	A9SWW2	AT4G38470		ACT-like protein tyrosine kinase family protein	2.20797	5e-05	0.000175663	1	42.6761	26.9498	27.5658	27.9447	81.574	115.865	155.728	140.607	27.7553	128.236
Pp1s91_167V6	A9SLQ1	AT1G07030		Mitochondrial substrate carrier family protein	2.20793	5e-05	0.000175663	1	1.61503	0.848271	1.4143	1.13708	2.73076	7.0614	6.31771	5.46993	1.27569	5.89382
Pp1s74_198V6	A9SFY8	AT3G57810		Cysteine proteinases superfamily protein	2.20542	5e-05	0.000175663	1	39.9349	46.6781	41.8015	41.7516	97.767	167.708	254.466	217.646	41.7766	192.677
Pp1s12_55V6					2.20468	5e-05	0.000175663	1	20.6083	17.4454	18.8093	14.8621	47.1997	95.5714	86.3892	80.7354	18.1273	83.5623
Pp1s4_493V6		AT2G18790	HY3,OOP1,PHYB	phytochrome B	2.20403	5e-05	0.000175663	1	3.99463	1.04647	2.0579	1.63055	8.58857	8.2007	8.68643	8.40645	1.84423	8.49751
Pp1s18_322V6	A9RNF6	AT2G42750		DNAJ heat shock N-terminal domain-containing protein	-2.20342	5e-05	0.000175663	-1	8.61109	35.9928	37.3997	41.1381	8.29172	4.50872	7.64346	8.49115	36.6963	7.96759
Pp1s14_360V6	A9RKN1	AT5G27420	ATL31,CNI1	carbon/nitrogen insensitive 1	-2.20261	0.0002	0.0006374	-1	2.01056	2.08501	2.89689	1.78708	0.613676	0.246014	0.276065	0.696843	2.04779	0.444871
Pp1s259_26V6	A9TLP2	AT4G38190	ATCSLD4,CSLD4	cellulose synthase like D4	-2.20137	0.0229	0.0443988	-1	0.867732	2.27068	3.36519	2.02919	1.11388	0.300035	0	0.634888	2.14994	0.467461
Pp1s178_97V6	A9T7I8	AT1G13440	GAPC-2,GAPC2	glyceraldehyde-3-phosphate dehydrogenase C2	-2.20125	0.003	0.00740445	-1	2.55484	1.33019	1.00809	2.05324	0.533881	0.43142	0.240168	0.304302	1.69172	0.367861
Pp1s163_75V6					2.20111	0.0025	0.00629016	1	1.52606	4.14131	3.45233	5.55129	19.8072	18.4683	16.4498	9.11861	3.79682	17.459
Pp1s64_90V6	A9SC02	AT2G41790		Insulinase (Peptidase family M16) family protein	2.20065	5e-05	0.000175663	1	1.91969	1.53724	1.38829	1.3165	3.62903	7.12193	7.18738	6.32632	1.46277	6.72412
Pp1s120_157V6		AT5G05170	ATCESA3,ATH-B,CESA3,CEV1,IXR1	Cellulose synthase family protein	-2.19996	0.0002	0.0006374	-1	2.87944	3.7754	4.18864	3.1691	0.775108	1.63248	0.232422	0.736322	3.47225	0.755715
Pp1s101_219V6					2.19961	5e-05	0.000175663	1	2.00266	1.99625	2.39851	2.14265	12.7037	10.336	8.70568	5.44727	2.07265	9.52084
Pp1s12_216V6	A9RJ48	AT5G20720	ATCPN21,CHCPN10,CPN10,CPN20,CPN21	chaperonin 20	2.19882	5e-05	0.000175663	1	5.84152	2.8268	6.51509	3.86354	6.17888	36.4839	25.0989	19.4573	4.85253	22.2781
Pp1s332_29V6	M1H5A2	AT4G31580	RSZP22,SRZ-22,SRZ22	serine/arginine-rich 22	2.19807	5e-05	0.000175663	1	40.2575	44.2175	40.6382	42.4334	235.065	237.678	127.892	146.122	41.5358	190.594
Pp1s24_170V6	A9RRN7	AT3G25540	LAG1	TRAM, LAG1 and CLN8 (TLC) lipid-sensing domain containing protein	2.19759	5e-05	0.000175663	1	60.1022	40.8242	38.441	44.6588	206.958	185.163	224.945	176.731	42.7415	196.06
Pp1s143_52V6	A9SZT1	AT1G25440		B-box type zinc finger protein with CCT domain	-2.19716	5e-05	0.000175663	-1	8.90133	12.5655	11.8803	11.8373	5.43579	3.23826	1.43098	1.93375	11.8588	2.58601
Pp1s51_143V6	A9S679	AT3G60350	ARABIDILLO-2	ARABIDILLO-2	-2.19711	0.0003	0.000924436	-1	7.58548	6.95962	6.40255	6.63254	6.97352	2.10897	0.605817	0.855123	6.79608	1.48205
Pp1s302_63V6	A9TS37	AT5G14760	AO	L-aspartate oxidase	2.19702	5e-05	0.000175663	1	46.5653	49.7469	53.8254	46.2276	58.137	209.247	247.096	232.375	48.1561	220.811
Pp1s148_73V6					2.19691	0.0139	0.0287186	1	13.2659	6.75001	0	12.0642	7.45018	60.2037	26.8119	59.4505	9.4071	43.1312
Pp1s119_48V6	A9SU65	AT1G27100		Actin cross-linking protein	2.19667	5e-05	0.000175663	1	59.194	35.2468	34.4586	30.8776	115.025	121.642	197.902	200.857	34.8527	159.772
Pp1s30_53V6		AT5G61450		P-loop containing nucleoside triphosphate hydrolases superfamily protein	2.19616	5e-05	0.000175663	1	7.76309	7.24173	7.92731	8.69409	15.6629	33.4038	38.4988	40.22	7.8452	35.9513
Pp1s66_193V6	A9SCW3	AT3G16560		Protein phosphatase 2C family protein	-2.19612	5e-05	0.000175663	-1	17.8505	23.039	22.2039	23.1851	5.30307	4.56998	6.02821	4.50944	22.6215	4.93652
Pp1s43_50V6	A9S2B8				2.19581	5e-05	0.000175663	1	93.6951	72.0195	77.5374	82.0622	266.87	621.957	356.486	374.713	79.7998	365.6
Pp1s8_194V6					2.19363	5e-05	0.000175663	1	168.534	165.38	161.24	159.494	326.029	619.563	879.658	874.579	163.31	747.071
Pp1s30_135V6	A9RUZ9	AT1G07270		Cell division control, Cdc6	-2.19271	5e-05	0.000175663	-1	3.77892	4.31535	3.77156	4.04306	0.765675	0.753236	1.52752	0.945305	3.91099	0.85549
Pp1s127_20V6	A9SW35	AT3G14900			-2.19227	5e-05	0.000175663	-1	4.0055	4.3885	4.45103	4.55545	0.896786	0.828204	1.03737	1.40669	4.41976	0.967078
Pp1s37_218V6	A9RZD1	AT5G43250	NF-YC13	nuclear factor Y, subunit C13	-2.19188	5e-05	0.000175663	-1	4.82914	4.39706	5.82173	4.7384	1.09434	0.999664	1.66951	0.89495	4.78377	1.047
Pp1s274_58V6	A9TNN1	AT2G18196		Heavy metal transport/detoxification superfamily protein	2.19187	5e-05	0.000175663	1	8.61187	6.74584	4.13356	5.51315	43.3583	24.8894	19.6958	31.1215	6.12949	28.0054
Pp1s32_194V6	A9RWB5	AT5G14370		CCT motif family protein	-2.19084	0.00025	0.000782514	-1	3.73347	1.92256	2.74751	2.3726	0.404189	0.979855	0.545477	0.57595	2.56005	0.560713
Pp1s444_11V6					-2.19038	5e-05	0.000175663	-1	2.53705	2.59663	2.42744	2.30174	1.20273	0.571301	0.516387	0.422672	2.48224	0.543844
Pp1s271_32V6	A9TN99	AT5G67480	ATBT4,BT4	BTB and TAZ domain protein 4	-2.18998	5e-05	0.000175663	-1	8.64854	5.62548	6.45449	6.21641	1.33527	0.935142	1.44162	1.52216	6.33545	1.38844
Pp1s32_226V6	A9RWD2	AT5G66320	GATA5	GATA transcription factor 5	-2.18971	0.00435	0.0102924	-1	0.492396	0.751627	1.46202	1.56727	0.092177	0.670381	0.248797	0.236426	1.10682	0.242611
Pp1s19_341V6	A9RNY9	AT1G76890	AT-GT2,GT2	Duplicated homeodomain-like superfamily protein	-2.18954	5e-05	0.000175663	-1	5.24439	6.11416	6.27762	6.20475	3.40596	1.39669	1.23489	1.30388	6.15945	1.35028
Pp1s25_346V6	A9RSG8	AT2G30070	ATKT1,ATKT1P,ATKUP1,KT1,KUP1	potassium transporter 1	-2.18921	5e-05	0.000175663	-1	4.59709	5.45686	5.07349	5.29936	3.67028	1.35715	0.747661	0.917326	5.18642	1.13724
Pp1s4_236V6	A9REC3				2.1889	0.00105	0.00288533	1	0.660418	1.35633	0.149376	0.480466	0.395605	2.87735	2.52467	2.67727	0.570442	2.60097
Pp1s2_404V6	A9RD41	AT5G47220	ATERF-2,ATERF2,ERF2	ethylene responsive element binding factor 2	2.1887	5e-05	0.000175663	1	2.79002	1.17274	1.132	1.10317	2.81585	5.50511	5.1486	5.35857	1.15237	5.25358
Pp1s248_26V6	A9TK24	AT3G01910	AT-SO,AtSO,SOX	sulfite oxidase	2.18864	0.0093	0.0201578	1	0.498637	0.202974	0.338413	0.544161	2.53899	4.10344	0.806241	1.27692	0.418525	1.90796
Pp1s2_677V6		AT4G08620	SULTR1;1	sulphate transporter 1;1	2.18841	5e-05	0.000175663	1	64.5506	46.6201	45.0691	48.585	140.396	262.433	210.963	222.985	47.6026	216.974
Pp1s111_155V6					2.1874	5e-05	0.000175663	1	2.91992	1.39832	0.874269	0.859105	1.09322	3.53366	13.018	6.81762	1.13629	5.17564
Pp1s190_23V6	A9RYE2	AT3G03760	LBD20	LOB domain-containing protein 20	2.1871	0.00045	0.00133647	1	3.995	6.68352	1.94731	3.79575	17.7149	18.6812	17.7633	9.22508	3.89538	17.7391
Pp1s81_38V6					2.18613	5e-05	0.000175663	1	25.6529	24.5335	24.0382	23.9308	137.911	116.842	104.2	90.3482	24.2858	110.521
Pp1s350_40V6	A9RLD0	AT5G01410	ATPDX1,ATPDX1.3,PDX1,PDX1.3,RSR4	Aldolase-type TIM barrel family protein	2.186	5e-05	0.000175663	1	17.7103	9.12664	9.83697	12.028	13.7025	98.2294	49.6179	49.8767	10.9325	49.7473
Pp1s92_84V6	A9SLY0	AT3G01270		Pectate lyase family protein	-2.18496	5e-05	0.000175663	-1	2.04815	4.38798	4.02376	5.24473	0.847549	0.978416	0.871481	1.17321	4.20587	0.924948
Pp1s34_13V6		AT1G79600		Protein kinase superfamily protein	2.18467	0.00075	0.00212908	1	0.338266	0.295058	0.16398	0.263677	1.30266	4.09367	1.17201	1.23748	0.279367	1.27007
Pp1s3_443V6	A9RDU4				-2.18443	5e-05	0.000175663	-1	20.6696	24.1699	25.1951	22.8447	2.49947	3.05556	7.52479	7.28763	23.5073	5.17159
Pp1s23_172V6	A9RRF5	AT3G61680		alpha/beta-Hydrolases superfamily protein	2.18391	5e-05	0.000175663	1	1.59646	1.89541	1.74131	2.28147	6.888	6.7161	9.67989	9.63662	1.81836	8.26231
Pp1s51_336V6		AT1G73390		Endosomal targeting BRO1-like domain-containing protein	2.18307	0.00105	0.00288533	1	0.793797	0.269521	0.74895	0.240856	1.18785	2.56418	2.14118	2.4839	0.509235	2.31254
Pp1s8_240V6	A9RGT3	AT2G47120		NAD(P)-binding Rossmann-fold superfamily protein	2.18286	5e-05	0.000175663	1	32.6118	18.1529	18.852	19.4756	33.2874	53.535	123.431	120.492	19.1638	87.0135
Pp1s188_47V6	A9T9D9	AT4G37470		alpha/beta-Hydrolases superfamily protein	2.18281	5e-05	0.000175663	1	14.9035	8.30009	9.56113	7.41734	12.2147	32.842	48.2547	57.5329	8.93061	40.5483
Pp1s217_64V6		AT3G54750			-2.18225	5e-05	0.000175663	-1	3.28508	4.76131	4.22254	3.93806	0.894501	0.90354	1.00599	0.764773	4.0803	0.899021
Pp1s78_169V6	A9SH65				2.1822	5e-05	0.000175663	1	5.73431	5.4768	6.85065	6.40869	32.6665	31.2591	23.8513	17.8679	6.0715	27.5552
Pp1s86_153V6	A9SK04	AT2G32950	ATCOP1,COP1,DET340,EMB168,FUS1	Transducin/WD40 repeat-like superfamily protein	-2.18199	5e-05	0.000175663	-1	14.571	17.9519	15.7411	14.7105	5.5816	3.49738	3.17556	3.21329	15.2258	3.35534
Pp1s158_50V6	A9T364	AT2G30060		Pleckstrin homology (PH) domain superfamily protein	2.1817	5e-05	0.000175663	1	70.5757	60.0571	67.7475	64.5431	262.695	407.42	323.561	276.627	66.1453	300.094
Pp1s32_182V6	A9RWB0	AT5G10100		Haloacid dehalogenase-like hydrolase (HAD) superfamily protein	-2.18168	5e-05	0.000175663	-1	13.8499	12.7938	15.3874	13.8144	3.4084	2.14127	3.355	2.74274	13.8321	3.04887
Pp1s19_140V6	A9RNW3	AT1G64300		Protein kinase family protein	-2.18049	5e-05	0.000175663	-1	12.3485	12.4905	13.5235	11.7267	2.79471	2.68478	3.30813	2.65479	12.4195	2.73975
Pp1s201_135V6	A9TC34	AT1G31420	FEI1	Leucine-rich repeat protein kinase family protein	-2.18028	0.00035	0.00106294	-1	0.927471	2.09175	2.12653	1.27658	0.337862	0.48537	0.405302	0.256767	1.68416	0.371582
Pp1s142_63V6					2.17984	5e-05	0.000175663	1	30.0211	10.1047	6.05446	7.76015	45.5407	39.2415	41.7049	38.7373	8.93243	40.4732
Pp1s16_23V6		AT2G44090		Ankyrin repeat family protein	-2.17973	5e-05	0.000175663	-1	2.21833	2.44736	2.18091	2.71499	1.0867	0.551976	0.251411	0.477821	2.33284	0.514899
Pp1s180_143V6	A9T7U7	AT5G10190		Major facilitator superfamily protein	-2.17972	0.0002	0.0006374	-1	2.14817	2.89126	3.87992	3.21395	0.726445	1.0902	0.560218	0.62109	3.0526	0.673767
Pp1s94_169V6	A9T557				2.17972	0.0132	0.0274515	1	0.133975	0.545357	0.681942	0.121839	1.70546	1.78349	0.812336	1.37235	0.339666	1.5389
Pp1s9_402V6		AT4G36850		PQ-loop repeat family protein / transmembrane family protein	-2.17955	5e-05	0.000175663	-1	19.4461	15.2705	15.3707	15.6841	3.13268	2.61663	3.72249	4.28529	15.5274	3.42759
Pp1s315_20V6	A9TTK4	AT2G28110	FRA8,IRX7	Exostosin family protein	2.1778	0.00085	0.00238405	1	0.341145	0.126242	0.315719	0.169223	0.836021	1.80153	1.0029	1.19129	0.242471	1.09709
Pp1s5_83V6	A9RES5	AT2G39730	RCA	rubisco activase	2.17757	5e-05	0.000175663	1	125.332	34.181	29.638	35.591	332.497	162.185	107.732	153.457	34.886	157.821
Pp1s54_67V6	A9RL91	AT4G25630	ATFIB2,FIB2	fibrillarin 2	-2.17694	5e-05	0.000175663	-1	24.3792	36.9256	34.4378	39.3918	7.30209	6.03793	8.47955	10.3083	35.6817	7.89082
Pp1s540_11V6	A9U4V8				2.17651	5e-05	0.000175663	1	1.53737	2.682	2.48423	3.46198	4.05657	11.5175	11.8369	13.4981	2.58311	11.6772
Pp1s11_280V6	A9RIN8	AT5G21960		Integrase-type DNA-binding superfamily protein	2.17582	5e-05	0.000175663	1	2.8475	2.43461	0.890079	2.13124	10.2683	12.6959	7.74869	10.3622	2.28292	10.3152
Pp1s341_28V6	A9TW12	AT1G32230	ATP8,CEO,CEO1,RCD1	WWE protein-protein interaction domain protein family	2.17568	5e-05	0.000175663	1	31.2404	24.6906	26.1944	27.0165	37.3193	116.505	146.727	123.901	26.6055	120.203
Pp1s162_31V6	A9T447				-2.17546	5e-05	0.000175663	-1	9.88723	14.8718	14.5309	13.8876	3.00127	2.44604	3.60037	3.28975	14.2093	3.14551
Pp1s3_24V6	A9RDB4	AT1G61290	ATSYP124,SYP124	syntaxin of plants 124	2.17505	5e-05	0.000175663	1	58.2321	20.3015	22.5653	26.2056	42.8782	90.7585	130.667	129.491	24.3854	110.125
Pp1s2_67V6	A9RCN3	AT2G40000	ATHSPRO2,HSPRO2	ortholog of sugar beet HS1 PRO-1 2	-2.17496	5e-05	0.000175663	-1	10.5385	6.75936	5.59047	7.32467	3.56381	1.64563	1.37416	1.47325	7.04201	1.55944
Pp1s122_164V6	A9SV21	AT2G43800		Actin-binding FH2 (formin homology 2) family protein	-2.17489	0.00015	0.000489418	-1	3.79875	4.33636	3.90946	4.14793	0.816164	0.95462	0.829756	1.10306	4.02869	0.892188
Pp1s19_266V6					2.17429	0.02305	0.0446527	1	2.8651	5.83132	4.86119	7.8167	19.3086	31.2059	28.9535	7.33703	5.34625	24.131
Pp1s102_81V6	A9SPV7	AT1G04560		AWPM-19-like family protein	2.17393	5e-05	0.000175663	1	38.4805	35.02	38.1792	36.163	150.968	214.907	155.058	180.412	37.1711	167.735
Pp1s5_405V6	A9RF40	AT4G39910	ATUBP3,UBP3	ubiquitin-specific protease 3	2.1736	5e-05	0.000175663	1	10.9508	7.92756	7.69208	7.60705	17.7388	31.1417	41.2975	39.3258	7.80982	35.2338
Pp1s23_323V6	A9RRA1	AT1G06330		Heavy metal transport/detoxification superfamily protein	2.17336	5e-05	0.000175663	1	1.02736	1.80257	2.04365	1.99747	5.0402	7.11687	10.0241	11.6122	1.90002	8.57048
Pp1s99_171V6	A9SNX6				2.17253	5e-05	0.000175663	1	9.74717	7.09174	6.41424	6.83456	24.9998	26.6236	37.9273	36.1582	6.96315	31.3909
Pp1s85_39V6		AT3G20660	4-Oct,AtOCT4	organic cation/carnitine transporter4	2.17237	5e-05	0.000175663	1	4.46131	4.08131	3.34356	4.27902	11.4762	18.8363	19.1875	18.849	4.18017	18.8426
Pp1s38_134V6	A9RZR4				2.17209	5e-05	0.000175663	1	10.0776	4.44274	3.02943	4.74847	15.0389	17.6408	26.6098	23.7819	4.5956	20.7113
Pp1s73_151V6	A9SFB6	AT4G24610			-2.17095	5e-05	0.000175663	-1	3.79399	4.87698	4.14533	4.2942	0.633278	1.30778	1.09205	0.782073	4.21977	0.937061
Pp1s39_92V6	A9S092	AT2G30170		Protein phosphatase 2C family protein	2.16885	5e-05	0.000175663	1	35.1048	9.78201	14.0919	11.6625	49.7933	33.1066	79.1475	66.015	12.8772	57.9042
Pp1s48_149V6	A9S4X0	AT1G48300			-2.16759	5e-05	0.000175663	-1	72.3597	107.343	102.454	106.412	15.9306	17.6526	28.8374	28.9532	104.433	23.245
Pp1s144_86V6	A9T023	AT5G54080	HGO	homogentisate 1,2-dioxygenase	2.16708	5e-05	0.000175663	1	24.018	33.1141	32.9464	33.7339	174.295	153.82	142.866	142.523	33.0302	148.343
Pp1s13_72V6	A9RJL0	AT2G37050		Leucine-rich repeat protein kinase family protein	2.16704	5e-05	0.000175663	1	15.2424	12.9024	11.3281	12.2909	50.7289	58.7481	65.1036	54.3956	12.5967	56.5718
Pp1s121_28V6		AT3G07200		RING/U-box superfamily protein	2.16644	5e-05	0.000175663	1	12.0085	5.36157	6.6734	5.75481	30.7306	23.6122	27.5601	28.2319	6.2141	27.896
Pp1s343_28V6		AT1G18370	ATNACK1,HIK,NACK1	ATP binding microtubule motor family protein	-2.16498	5e-05	0.000175663	-1	3.67613	4.32212	3.87557	3.37558	0.561229	0.907041	0.937749	0.776876	3.77585	0.841959
Pp1s3_550V6	A9RDZ1	AT3G01090	AKIN10,KIN10,SNRK1.1	SNF1 kinase homolog 10	-2.1635	5e-05	0.000175663	-1	3.3924	5.666	6.37587	5.63352	1.24799	0.944514	1.27423	1.33284	5.64976	1.26111
Pp1s129_117V6					2.16068	0.0178	0.0357205	1	2.49472	2.71852	3.34063	1.98431	0	20.3613	13.3613	9.94849	2.60662	11.6549
Pp1s115_117V6					2.1604	0.00475	0.0111183	1	7.38128	3.46686	3.85346	3.09814	6.80262	12.3685	25.2465	20.3562	3.66016	16.3623
Pp1s23_306V6	A9RR92				2.16024	5e-05	0.000175663	1	46.163	33.4095	30.1278	36.6062	146.275	165.078	162.138	150.825	35.0079	156.481
Pp1s72_221V6	A9SF69	AT4G37030			2.1602	5e-05	0.000175663	1	31.0782	25.3979	28.9235	24.4227	79.4182	92.8919	183.424	149.912	27.1607	121.402
Pp1s43_154V6	A9S2I6	AT5G14130		Peroxidase superfamily protein	2.16002	5e-05	0.000175663	1	2.94573	3.71145	2.97499	5.16643	4.88421	13.1562	16.7269	31.97	3.34322	14.9415
Pp1s111_159V6	A9SS46	AT1G55300	TAF7	TBP-associated factor 7	2.15965	5e-05	0.000175663	1	33.9994	30.0054	20.5261	26.0871	64.553	186.356	115.181	135.444	28.0463	125.312
Pp1s188_12V6	A9T9B6	AT1G69430			-2.1595	5e-05	0.000175663	-1	13.6568	6.96743	8.2799	8.2798	1.47258	1.49848	2.20815	3.26412	8.27985	1.85331
Pp1s36_131V6	A9RYV4	AT3G49950		GRAS family transcription factor	2.15848	5e-05	0.000175663	1	8.36492	6.34901	5.79842	6.07128	23.1206	45.6865	28.4317	27.018	6.21014	27.7248
Pp1s103_129V6	A9SQB7	AT3G55970	ATJRG21,JRG21	jasmonate-regulated gene 21	2.15836	5e-05	0.000175663	1	12.9003	9.70607	9.04104	8.73186	13.5535	43.9084	39.7799	45.4032	9.37355	41.8441
Pp1s174_35V6	A9T6M3	AT5G59610		Chaperone DnaJ-domain superfamily protein	2.15835	5e-05	0.000175663	1	45.191	10.5814	12.2137	12.9891	51.4219	63.4707	55.8871	56.6196	12.6014	56.2533
Pp1s37_284V6					2.15715	0.00315	0.00773149	1	2.04872	0.947667	0.316003	0.677503	0.55785	2.47934	6.02281	4.76946	0.812585	3.6244
Pp1s13_9V6	A9RJG9	AT3G08510	ATPLC2,PLC2	phospholipase C 2	2.15683	5e-05	0.000175663	1	12.6151	11.2576	12.6737	11.2422	17.12	35.832	79.3749	70.6245	11.9364	53.2283
Pp1s29_202V6	A9RUK3				2.1563	5e-05	0.000175663	1	3.86323	4.44946	3.33142	3.90365	8.96234	24.5227	16.9782	17.6443	3.88344	17.3113
Pp1s191_3V6	A9T9W0	AT1G71360		Galactose-binding protein	2.15599	5e-05	0.000175663	1	17.5822	17.5221	17.331	16.2338	28.6171	77.792	88.4424	77.5392	17.4265	77.6656
Pp1s163_69V6	A9T4G0				-2.15373	0.00105	0.00288533	-1	35.1668	32.5501	21.3988	39.3221	17.4211	6.56195	8.6374	6.58069	33.8585	7.60905
Pp1s73_233V6	A9SFE5	AT1G61290	ATSYP124,SYP124	syntaxin of plants 124	2.15356	5e-05	0.000175663	1	25.1354	17.5731	21.4543	18.0025	56.4638	87.2142	113.86	88.3381	19.7284	87.7762
Pp1s20_97V6	A9RPB6	AT5G02100	ORP3A,UNE18	Oxysterol-binding family protein	-2.15306	0.0012	0.00325337	-1	0.77533	1.26242	1.89431	1.4666	0.185782	0.37532	0.376087	0.238258	1.36451	0.306789
Pp1s16_138V6		AT2G42380	ATBZIP34,BZIP34	Basic-leucine zipper (bZIP) transcription factor family protein	-2.1516	5e-05	0.000175663	-1	4.87791	7.41161	6.71253	7.27749	0.179561	1.5091	1.63953	2.41768	6.99501	1.57431
Pp1s70_86V6	A9SEB8				2.15159	0.0002	0.0006374	1	0.120975	0.628561	0.328379	0.663318	2.68111	2.16664	0.793789	2.0852	0.47847	2.12592
Pp1s85_11V6	A9SJI0	AT1G53540		HSP20-like chaperones superfamily protein	2.15139	5e-05	0.000175663	1	66.2074	98.9924	101.218	97.3388	140.185	623.473	439.73	432.483	98.1656	436.106
Pp1s25_303V6		AT4G35985		Senescence/dehydration-associated protein-related	2.14996	5e-05	0.000175663	1	17.6363	9.23896	10.9511	10.5974	50.8961	52.4544	44.7393	42.0655	10.7743	47.8177
Pp1s2_116V6	A9RCQ5	AT1G44770			2.14961	0.0011	0.00300849	1	1.53607	1.21964	2.3473	2.39575	3.9156	7.4812	13.5616	9.74964	1.94169	8.61542
Pp1s22_56V6	A9RQW7	AT4G00755		F-box family protein	-2.14819	0.0001	0.000335712	-1	4.4283	2.85556	3.1244	2.7911	0.393971	0.955085	0.354459	1.0105	2.98998	0.674528
Pp1s407_18V6					2.14666	0.0004	0.00120015	1	36.4336	19.1992	18.8995	24.8048	176.241	73.1059	117.731	77.1198	22.002	97.4254
Pp1s2_296V6					2.14604	0.01885	0.0375296	1	0.723479	0	2.45504	1.31588	3.61163	4.08589	5.84893	4.94054	1.01968	4.51322
Pp1s111_120V6	A9SS35	AT5G57500		Galactosyltransferase family protein	-2.1457	5e-05	0.000175663	-1	20.4806	48.5111	44.7862	47.9948	2.46931	9.02176	11.9454	13.9019	46.3905	10.4836
Pp1s303_49V6	A9TS84	AT2G37110		PLAC8 family protein	2.14525	5e-05	0.000175663	1	87.09	59.0562	59.9057	60.5946	131.156	251.965	329.606	281.09	60.2502	266.527
Pp1s31_52V6	A9RVV5	AT5G14540		Protein of unknown function (DUF1421)	2.14218	5e-05	0.000175663	1	55.0706	42.4457	44.5021	46.4503	146.342	243.792	191.718	209.772	45.4762	200.745
Pp1s4_308V6	A9REF7				2.14189	5e-05	0.000175663	1	83.7214	40.2866	36.3208	37.7354	86.1863	88.8981	255.445	263.771	39.011	172.172
Pp1s65_107V6	A9RXG2	AT4G05000	VPS28-1,VPS28-2	Vacuolar protein sorting-associated protein VPS28 family protein	2.14179	5e-05	0.000175663	1	16.4632	13.4687	15.6096	13.9444	29.6107	56.6457	76.9869	73.779	14.777	65.2124
Pp1s209_135V6	A9TDM5	AT4G16760	ACX1,ATACX1	acyl-CoA oxidase 1	2.14103	5e-05	0.000175663	1	141.556	114	125.798	114.154	437.875	469.391	689.819	588.981	119.976	529.186
Pp1s152_75V6	A9T1S5	AT2G39650		Protein of unknown function (DUF506)	-2.14092	5e-05	0.000175663	-1	1.325	6.927	6.17131	7.74966	1.43962	2.26378	1.05019	1.53022	6.54915	1.48492
Pp1s99_150V6	A9SNX1				-2.14048	5e-05	0.000175663	-1	242.105	584.114	586.495	609.159	83.7457	93.2628	172.236	187.522	585.304	132.749
Pp1s54_34V6					-2.14046	5e-05	0.000175663	-1	12.7305	14.1771	15.6798	13.0927	1.02789	2.50475	5.29077	3.68025	13.6349	3.0925
Pp1s70_159V6	A9SEF4	AT2G21380		Kinesin motor family protein	-2.14045	5e-05	0.000175663	-1	3.61951	6.30422	6.14465	6.27878	0.824544	1.71758	1.53315	1.2846	6.21171	1.40888
Pp1s458_12V6	A9U361	AT3G25400			2.13988	5e-05	0.000175663	1	46.2019	17.9761	20.3622	17.067	80.8127	77.2823	91.6995	88.1543	19.1692	84.4835
Pp1s405_5V6		AT3G13784	AtcwINV5,CWINV5	cell wall invertase 5	-2.1398	0.0046	0.0108082	-1	3.60617	2.17028	1.64478	2.11582	0.580711	1.0889	0.391851	0.248244	2.14305	0.486281
Pp1s16_414V6	A9RAS0	AT5G13930	ATCHS,CHS,TT4	Chalcone and stilbene synthase family protein	2.13941	5e-05	0.000175663	1	18.9014	20.6638	14.6605	19.6448	21.3515	88.6216	81.2061	125.018	19.2731	84.9138
Pp1s204_59V6	A9TCK1	AT3G53700	MEE40	Pentatricopeptide repeat (PPR) superfamily protein	-2.13918	0.0001	0.000335712	-1	1.04361	1.60739	2.58424	2.20596	0.591374	0.409611	0.456054	0.216689	1.90667	0.432832
Pp1s136_89V6	A9SY78	AT5G01970			-2.13885	5e-05	0.000175663	-1	10.3561	14.6449	13.9199	14.0658	3.92769	3.09252	3.26194	2.92755	13.9929	3.17723
Pp1s126_186V6	A9SW17	AT2G40300	ATFER4,FER4	ferritin 4	2.13878	5e-05	0.000175663	1	93.2564	50.7812	60.7305	47.7204	198.933	211.163	356.883	279.924	55.7558	245.543
Pp1s242_11V6	A9TPE1	AT1G01950	ARK2	armadillo repeat kinesin 2	-2.13825	5e-05	0.000175663	-1	10.2152	12.3516	11.8536	11.0342	2.39781	2.43768	2.923	2.76139	11.4439	2.59953
Pp1s83_100V6	A9SIT3	AT2G03500		Homeodomain-like superfamily protein	-2.1382	5e-05	0.000175663	-1	4.711	6.14632	4.91883	6.6351	2.31556	1.46185	0.683592	1.05174	5.53257	1.25679
Pp1s123_88V6	A9SV70				2.13812	5e-05	0.000175663	1	21.9719	20.0781	12.1729	18.7582	28.2046	74.8869	96.0657	98.7531	19.4181	85.4763
Pp1s61_270V6	A9SB20	AT4G31400	CTF7	damaged DNA binding;DNA-directed DNA polymerases	-2.1376	5e-05	0.000175663	-1	1.81593	3.69594	4.20145	3.75325	0.741694	0.699243	1.16779	0.951191	3.72459	0.846442
Pp1s244_1V6	A9TJD5	AT5G59790		Domain of unknown function (DUF966)	-2.13728	5e-05	0.000175663	-1	2.4641	3.59355	4.1479	4.05831	0.987943	0.751382	0.549002	0.993722	3.82593	0.869663
Pp1s74_33V6	A9SFN1	AT2G38120	AUX1,MAP1,PIR1,WAV5	Transmembrane amino acid transporter family protein	-2.13563	0.0017	0.00445805	-1	2.6511	1.76407	2.18558	1.0967	1.24249	0.273829	0.609423	0.28939	1.97483	0.449406
Pp1s4_166V6	A9RE98				-2.13554	0.00615	0.0139748	-1	3.40697	2.43462	1.0756	2.96616	0.922733	0.505567	0.723558	0.44192	2.70039	0.614563
Pp1s72_281V6	A9SF85	AT4G27700		Rhodanese/Cell cycle control phosphatase superfamily protein	-2.13547	5e-05	0.000175663	-1	20.3231	18.7567	21.2323	17.2912	2.17919	3.40454	5.48977	7.82522	19.5399	4.44716
Pp1s156_159V6					2.1353	0.01875	0.0373506	1	8.72378	7.10218	0	9.52024	13.0648	33.7839	63.4743	35.7441	7.91298	34.764
Pp1s1_853V6	A9RC28				2.13516	5e-05	0.000175663	1	1.64608	1.92228	2.56937	1.8058	1.6584	12.3039	7.68746	8.68945	1.86404	8.18846
Pp1s27_361V6	A9RTL1	AT2G41380		S-adenosyl-L-methionine-dependent methyltransferases superfamily protein	2.13436	0.0004	0.00120015	1	3.41284	2.53347	2.81258	2.55341	5.71147	10.6678	17.1094	12.8911	2.683	11.7795
Pp1s229_15V6	A9TH31	AT4G02130	GATL6,LGT10	galacturonosyltransferase 6	2.13387	5e-05	0.000175663	1	49.5497	23.7505	28.0862	23.5458	75.9134	88.6399	157.995	138.868	25.9184	113.754
Pp1s121_151V6	A9SUU9	AT3G61690		nucleotidyltransferases	2.13327	5e-05	0.000175663	1	5.97441	6.04061	5.88939	6.59512	19.3762	31.9014	25.7563	26.955	6.00751	26.3556
Pp1s145_69V6	A9T099	AT3G07340		basic helix-loop-helix (bHLH) DNA-binding superfamily protein	-2.13247	5e-05	0.000175663	-1	6.71652	7.02432	6.38167	6.23966	5.84953	1.65067	1.3366	1.1643	6.54909	1.49364
Pp1s242_81V6	A9TJ76	AT5G04500		glycosyltransferase family protein 47	2.13234	0.0088	0.0191865	1	15.7999	10.1332	8.19817	9.05472	45.1428	38.9825	37.8104	46.5332	9.59396	42.0627
Pp1s1_97V6		AT1G28340	AtRLP4,RLP4	receptor like protein 4	-2.13208	5e-05	0.000175663	-1	9.08801	13.7833	13.0381	14.4554	5.62277	1.99582	3.33317	2.78555	13.4107	3.05936
Pp1s89_128V6					2.13203	5e-05	0.000175663	1	6.89584	7.99921	7.51819	6.23706	30.9445	44.8	32.2369	29.6498	7.20702	31.5907
Pp1s201_10V6		AT3G13235		ubiquitin family protein	2.13163	5e-05	0.000175663	1	33.9432	37.2477	36.2801	33.7072	41.5065	271.237	155.912	151.816	35.1116	153.864
Pp1s59_224V6	A9SA33	AT3G56630	CYP94D2	cytochrome P450, family 94, subfamily D, polypeptide 2	2.12985	5e-05	0.000175663	1	109.096	89.9089	95.9359	92.0191	187.404	324.948	508.704	497.679	93.9775	411.313
Pp1s39_367V6	A9S0M3	AT3G14110	FLU	Tetratricopeptide repeat (TPR)-like superfamily protein	-2.12966	5e-05	0.000175663	-1	16.3841	24.1911	25.3167	23.2147	8.76322	3.36367	5.02626	5.80654	23.7029	5.4164
Pp1s389_49V6	A9TZR1	AT1G17530	ATTIM23-1,TIM23-1	translocase of inner mitochondrial membrane 23	2.12945	5e-05	0.000175663	1	3.14633	1.40881	1.2812	1.77402	10.2721	7.15841	6.48626	6.76805	1.59142	6.96323
Pp1s89_249V6	A9SKV7	AT2G46225	ABIL1	ABI-1-like 1	-2.12913	0.0022	0.0056111	-1	1.26383	2.45535	2.92409	2.61215	0.602231	0.556175	0	0.735558	2.53375	0.579203
Pp1s38_386V6	A9S042	AT4G31850	PGR3	proton gradient regulation 3	-2.12908	5e-05	0.000175663	-1	6.27489	6.8492	7.57973	6.4415	2.90503	1.49387	1.54444	0.978433	6.64535	1.51916
Pp1s18_29V6	A9RMZ6	AT4G16970		Protein kinase superfamily protein	-2.12871	0.01295	0.0269924	-1	0.948013	3.09901	1.78714	2.39177	0.179529	0.489317	0.466243	1.41799	2.08946	0.47778
Pp1s141_44V6	A9SZA6				2.12843	0.0007	0.0019982	1	2.07601	1.46104	0.757135	0.725597	7.75744	7.58513	1.53314	2.11368	1.10909	4.84941
Pp1s210_68V6	A9TDR9	AT5G55240	ATPXG2	ARABIDOPSIS THALIANA PEROXYGENASE 2	2.12809	5e-05	0.000175663	1	6.88076	3.87149	5.37901	4.12882	5.2082	17.4991	32.9765	24.0633	4.75391	20.7812
Pp1s378_42V6	A9TZ00	AT1G06840		Leucine-rich repeat protein kinase family protein	2.12801	5e-05	0.000175663	1	11.0187	9.3616	9.2332	9.83552	81.4961	45.4069	33.272	38.5063	9.59856	41.9566
Pp1s130_48V6					2.12726	0.00555	0.0127524	1	4.0695	3.10598	3.45233	6.4765	20.569	18.4683	14.3936	9.11861	3.76091	16.4309
Pp1s213_24V6	A9TEA7	AT1G01630		Sec14p-like phosphatidylinositol transfer family protein	2.12671	5e-05	0.000175663	1	37.8835	19.002	15.6424	17.6848	112.817	67.15	86.8692	73.3498	18.3434	80.1095
Pp1s7_391V6	A9RGA3	AT5G51010		Rubredoxin-like superfamily protein	2.12665	0.0137	0.0283437	1	0.679162	0.18016	0.300389	0.299711	0.397743	0.642798	2.86282	1.97785	0.30005	1.31032
Pp1s68_60V6	A9SDH9	AT4G33690			2.126	5e-05	0.000175663	1	7.31527	6.80627	6.80872	6.6146	26.4808	25.1928	32.9494	34.0408	6.80749	29.7151
Pp1s13_335V6	A9RJZ3	AT4G25000	AMY1,ATAMY1	alpha-amylase-like	2.12558	5e-05	0.000175663	1	1.67609	0.974661	0.727842	0.483883	8.92265	4.63328	2.7961	1.43072	0.851252	3.71469
Pp1s85_58V6	A9SJK2	AT1G76890	AT-GT2,GT2	Duplicated homeodomain-like superfamily protein	2.1253	5e-05	0.000175663	1	4.50633	4.95594	4.98992	4.91775	4.30971	18.7908	24.2875	25.1854	4.93684	21.5391
Pp1s94_62V6	A9SMC1	AT4G01240		S-adenosyl-L-methionine-dependent methyltransferases superfamily protein	-2.12511	5e-05	0.000175663	-1	11.1479	12.8527	14.0309	11.261	1.3917	2.95209	2.66642	2.86125	12.0569	2.76384
Pp1s268_12V6					2.12396	5e-05	0.000175663	1	56.8241	48.046	57.0275	50.7055	106.48	199.842	330.344	268.867	53.7648	234.355
Pp1s33_371V6	A9RX64	AT4G39370	UBP27	ubiquitin-specific protease 27	-2.12372	5e-05	0.000175663	-1	1.06415	2.11607	1.65488	1.53352	0.791751	0.392912	0.306736	0.338681	1.5942	0.365796
Pp1s152_88V6	A9T1T4	AT5G27680	RECQSIM	RECQ helicase SIM	-2.12336	5e-05	0.000175663	-1	1.32576	2.28769	2.49389	2.75205	0.949569	0.80221	0.29125	0.29522	2.39079	0.548715
Pp1s102_41V6	A9SPU0	AT2G20340		Pyridoxal phosphate (PLP)-dependent transferases superfamily protein	2.12266	5e-05	0.000175663	1	0.328747	0.602186	0.780894	0.538141	0.246167	1.90967	3.0564	3.36745	0.570164	2.48304
Pp1s3_156V6	A5PH37	AT2G26650	AKT1,ATAKT1,KT1	K+ transporter 1	-2.12251	5e-05	0.000175663	-1	16.3866	16.2217	16.0876	18.4612	5.24212	3.65834	3.53779	3.83005	16.3041	3.74419
Pp1s475_5V6	A9U3P8	AT4G36750		Quinone reductase family protein	2.12225	5e-05	0.000175663	1	194.67	225.704	219.535	229.998	597.577	942.6	995.844	998.698	222.62	969.222
Pp1s68_57V6		AT5G65780	ATBCAT-5	branched-chain amino acid aminotransferase 5 / branched-chain amino acid transaminase 5 (BCAT5)	2.12216	5e-05	0.000175663	1	3.55106	6.55525	4.72511	6.08802	4.69284	22.706	27.5353	24.3686	5.40656	23.5373
Pp1s51_322V6	A9S6G7	AT5G57580		Calmodulin-binding protein	2.12206	5e-05	0.000175663	1	26.6156	16.5739	20.1074	16.011	36.8937	64.1788	110.205	95.5	18.3406	79.8394
Pp1s201_97V6	A9TC22	AT5G51460	ATTPPA	Haloacid dehalogenase-like hydrolase (HAD) superfamily protein	2.12164	5e-05	0.000175663	1	11.9653	10.8829	8.63169	9.74096	22.3859	38.4586	51.2942	58.8991	10.3119	44.8764
Pp1s12_19V6	A9RIW3	AT4G29130	ATHXK1,GIN2,HXK1	hexokinase 1	-2.11967	5e-05	0.000175663	-1	1.67525	7.1657	7.50126	6.67985	1.26686	0.847215	2.20495	1.919	6.92277	1.59293
Pp1s218_85V6	A9TF91				-2.1177	5e-05	0.000175663	-1	8.39414	3.50906	4.78681	4.40287	0.991085	0.716576	1.12634	1.51631	4.59484	1.05871
Pp1s465_1V6		AT5G54860		Major facilitator superfamily protein	2.11709	5e-05	0.000175663	1	5.94484	5.09658	4.91933	5.41092	6.02531	59.7494	24.3451	21.2382	5.25375	22.7916
Pp1s302_56V6		AT4G04670		Met-10+ like family protein / kelch repeat-containing protein	-2.11601	5e-05	0.000175663	-1	1.22697	1.79289	1.65476	1.74526	0.471153	0.342656	0.381508	0.402822	1.70001	0.392165
Pp1s24_95V6	A9RRJ4	AT3G25700		Eukaryotic aspartyl protease family protein	-2.11539	5e-05	0.000175663	-1	3.25513	3.31257	2.29	3.32127	0.713401	0.864732	0.802315	0.711594	3.28385	0.757858
Pp1s198_141V6	A9TBF1	AT2G33570		Domain of unknown function (DUF23)	2.11508	5e-05	0.000175663	1	21.3876	8.73558	8.60593	11.1395	5.37992	29.5262	56.5752	57.7262	9.93754	43.0507
Pp1s34_47V6	A9RXA5	AT1G26470			2.11469	5e-05	0.000175663	1	40.8549	14.7351	22.6549	18.2524	28.8453	83.453	119.509	93.7157	20.4537	88.5843
Pp1s59_250V6	A9SA46				-2.11289	5e-05	0.000175663	-1	7.93458	13.3588	16.1904	12.7974	2.79097	3.12842	2.91846	3.70752	13.0781	3.02344
Pp1s16_28V6		AT4G34050	CCoAOMT1	S-adenosyl-L-methionine-dependent methyltransferases superfamily protein	2.11219	0.0224	0.0435436	1	0.427373	0.347932	0	0.777319	2.17613	0.827526	1.38203	1.96997	0.387652	1.676
Pp1s210_96V6	A9TDT5	AT5G17410		Spc97 / Spc98 family of spindle pole body (SBP) component	-2.11174	5e-05	0.000175663	-1	4.20116	5.95303	5.06191	4.10727	0.587831	0.714403	1.42877	1.45741	4.63153	1.07159
Pp1s152_19V6	A9T1P6	AT4G39720		VQ motif-containing protein	2.11156	5e-05	0.000175663	1	82.9674	31.5292	23.0152	32.6135	118.769	97.7473	158.429	240.63	32.0714	138.599
Pp1s81_81V6	A9SI97	AT4G15415	ATB\' GAMMA	Protein phosphatase 2A regulatory B subunit family protein	-2.11112	5e-05	0.000175663	-1	5.31399	7.42603	6.32634	6.30446	1.59178	2.39242	1.33184	1.08109	6.3154	1.46181
Pp1s47_71V6	A9S4C1				2.11103	5e-05	0.000175663	1	78.8875	84.2882	88.207	84.6438	233.55	347.59	392.83	382.196	84.466	364.893
Pp1s403_36V6	A9U0K8	AT3G20290	ATEHD1,EHD1	EPS15 homology domain 1	-2.11009	5e-05	0.000175663	-1	6.99586	7.29814	8.25975	7.38262	1.24341	1.72248	1.67806	2.05005	7.34038	1.70027
Pp1s74_159V6	A9SFW4	AT5G10470	KAC1,KCA1	kinesin like protein for actin based chloroplast movement 1	-2.10971	5e-05	0.000175663	-1	3.56801	3.97444	4.63273	4.26948	1.62388	0.576807	1.02517	0.884897	4.12196	0.955033
Pp1s23_342V6	A9RRB0	AT4G14440	ATECI3,ECI3,HCD1	3-hydroxyacyl-CoA dehydratase 1	2.10961	5e-05	0.000175663	1	37.3861	21.6497	25.3995	20.3368	77.9391	87.1997	122.122	115.853	23.5246	101.526
Pp1s134_72V6	A9SXT6	AT2G17270	PHT3;3	phosphate transporter 3;3	2.10876	5e-05	0.000175663	1	12.2413	13.9931	13.8464	13.1149	18.4582	47.0811	69.93	69.2084	13.4807	58.1448
Pp1s16_314V6		AT5G18910		Protein kinase superfamily protein	-2.10841	5e-05	0.000175663	-1	9.20265	9.25934	9.65744	9.59698	2.45773	3.41903	1.84736	1.9151	9.42816	2.18641
Pp1s32_115V6	A9RW68	AT1G56220		Dormancy/auxin associated family protein	-2.10814	5e-05	0.000175663	-1	27.165	32.8018	35.6163	34.8353	22.5893	7.71098	5.84252	7.97721	33.8186	7.8441
Pp1s180_101V6	A9T7S8	AT3G25510		disease resistance protein (TIR-NBS-LRR class), putative	2.10775	5e-05	0.000175663	1	15.0804	8.28914	11.5493	11.2563	32.9654	57.4409	51.7048	46.5919	11.4028	49.1484
Pp1s181_118V6					2.10745	5e-05	0.000175663	1	4.18003	4.95291	5.50846	4.56368	14.3026	18.8876	23.0668	22.1222	4.7583	20.5049
Pp1s2_228V6	A9RCW7				-2.10665	5e-05	0.000175663	-1	9.70238	7.35948	6.85913	6.41337	2.85898	1.57644	1.72492	1.55288	7.1093	1.65068
Pp1s36_172V6	A9RYX1	AT4G28310			2.10658	5e-05	0.000175663	1	0.912983	1.67237	1.34251	1.3838	1.13941	9.42835	6.51985	5.22151	1.36315	5.87068
Pp1s142_52V6					2.10658	0.0087	0.0189915	1	5.84404	7.13656	1.98309	8.5034	42.885	42.4343	9.44912	13.469	6.4903	27.9517
Pp1s28_109V6	A9RTT0	AT5G02010	ATROPGEF7,ROPGEF7	RHO guanyl-nucleotide exchange factor 7	2.10436	5e-05	0.000175663	1	14.8965	15.8376	14.7686	15.3392	143.946	74.1353	55.2674	55.8801	15.1179	65.0077
Pp1s81_153V6	A9SIC9				2.10419	5e-05	0.000175663	1	9.1726	17.8211	17.1274	20.7566	8.2155	78.0529	74.5284	75.735	17.4743	75.1317
Pp1s109_214V6	A9SRT6	AT1G59610	ADL3,CF1,DL3,DRP2B	dynamin-like 3	2.10296	5e-05	0.000175663	1	7.42644	7.66245	7.52521	7.12892	31.1258	29.2923	38.4275	33.1051	7.47582	32.1155
Pp1s11_29V6	A9RIB1	AT5G56320	ATEXP14,ATEXPA14,ATHEXP ALPHA 1.5,EXP14,EXPA14	expansin A14	2.10249	5e-05	0.000175663	1	31.8342	34.3769	31.0903	32.0519	97.2412	110.686	163.672	182.854	31.943	137.179
Pp1s122_147V6	A9SV16				2.10007	5e-05	0.000175663	1	1.06402	2.01083	1.19201	1.76023	8.77802	6.90081	5.75636	5.60822	1.47612	6.32859
Pp1s70_151V6	A9SEE9	AT4G39235			2.09967	5e-05	0.000175663	1	43.3728	54.296	49.7994	56.3021	171.821	224.482	232.483	221.684	52.0477	223.083
Pp1s195_41V6	A9TAP8	AT3G29320		Glycosyl transferase, family 35	-2.09938	5e-05	0.000175663	-1	43.3663	59.0704	61.3431	60.6872	5.25614	9.92999	20.3411	18.0164	59.8788	13.9732
Pp1s49_199V6					-2.09922	0.00285	0.0070735	-1	10.7841	11.972	9.98031	11.2931	2.93642	1.58192	2.64192	2.51056	11.0386	2.57624
Pp1s117_91V6	A9STK1	AT4G19640	ARA-7,ARA7,ATRAB-F2B,ATRAB5B,ATRABF2B,RAB-F2B,RABF2B	Ras-related small GTP-binding family protein	2.09904	0.00745	0.0165451	1	57.8973	51.1007	42.5679	51.4443	168.638	240.76	207.897	231.432	51.2725	219.664
Pp1s15_42V6					2.09883	5e-05	0.000175663	1	4.37863	2.17844	2.3113	3.00862	9.32619	11.7755	11.013	12.2096	2.65996	11.3942
Pp1s78_27V6	A9SH05	AT1G28200	FIP1	FH interacting protein 1	2.09869	5e-05	0.000175663	1	82.7952	62.8747	70.386	66.0363	236.669	265.17	341.344	319.155	68.2112	292.163
Pp1s36_220V6	A9RYZ9	AT1G62710	BETA-VPE,BETAVPE	beta vacuolar processing enzyme	2.09857	5e-05	0.000175663	1	31.3554	29.5464	32.2361	29.8454	100.427	150.585	144.194	117.919	30.6004	131.056
Pp1s29_210V6	A9RUK6	AT1G18580	GAUT11	galacturonosyltransferase 11	-2.09838	0.0003	0.000924436	-1	1.76054	2.88405	3.35136	4.21742	0.385843	0.935381	0.520718	1.09962	3.1177	0.728049
Pp1s248_99V6	A9TK50	AT4G06536		SPla/RYanodine receptor (SPRY) domain-containing protein	-2.09753	0.0024	0.00606418	-1	5.74748	3.65142	2.90955	2.61383	0.54504	0.987988	2.3452	0.391994	3.28048	0.766514
Pp1s89_18V6					2.09752	0.00685	0.0153617	1	4.56342	6.16806	2.3635	1.15504	22.2997	19.4617	4.62616	10.1836	3.46346	14.8226
Pp1s157_20V6	A9T2W9				2.09728	0.00035	0.00106294	1	1.29074	0.875675	1.09499	0.978179	3.22169	7.54986	3.91308	4.95803	1.03658	4.43555
Pp1s17_265V6	A9RMP7	AT4G05320	UBQ10	polyubiquitin 10	2.09698	5e-05	0.000175663	1	8.56259	14.3095	13.4337	11.9876	47.968	90.4253	59.2681	49.4875	12.7107	54.3778
Pp1s72_219V6		AT4G31850	PGR3	proton gradient regulation 3	-2.09646	5e-05	0.000175663	-1	5.3748	3.94266	4.49402	4.72046	1.10734	1.0473	1.23676	0.978803	4.60724	1.07732
Pp1s136_59V6	A9SY64	AT2G16640	ATTOC132,TOC132	multimeric translocon complex in the outer envelope membrane 132	-2.09614	5e-05	0.000175663	-1	2.42255	2.53104	1.91815	3.26059	0.84654	0.70362	0.326416	0.45494	2.4768	0.57928
Pp1s118_188V6	A9SU01				-2.0949	5e-05	0.000175663	-1	3.78891	2.87292	3.40337	2.90519	0.667564	0.809171	0.892884	0.285373	3.15428	0.738368
Pp1s166_19V6	A9T504	AT2G01990			-2.09422	0.00035	0.00106294	-1	2.60441	3.16224	4.38369	4.20465	0.335031	0.940239	0.78505	1.14579	3.68344	0.862644
Pp1s36_12V6	A9RYP8	AT4G13050		Acyl-ACP thioesterase	2.09212	5e-05	0.000175663	1	34.9064	30.2032	32.2786	28.8603	103.335	104.018	189.844	162.389	31.2409	133.203
Pp1s124_70V6	A9SVG1	AT5G08570		Pyruvate kinase family protein	2.09208	5e-05	0.000175663	1	5.64722	6.96485	7.76241	7.49495	11.0006	31.5592	30.0918	34.9032	7.2299	30.8255
Pp1s44_338V6	A9LY26	AT2G27310		F-box family protein	2.09201	5e-05	0.000175663	1	45.8144	26.1927	24.44	26.6985	36.4928	78.8555	146.642	148.33	26.4456	112.749
Pp1s404_23V6	A9U0N2	AT5G44370	PHT4;6	phosphate transporter 4;6	-2.09154	5e-05	0.000175663	-1	5.5295	7.15306	7.31466	6.9463	2.10534	1.92813	1.04181	1.38001	7.04968	1.65407
Pp1s77_287V6	A9SGX5	AT3G21070	ATNADK-1,NADK1	NAD kinase 1	2.0915	5e-05	0.000175663	1	12.7525	13.8098	15.7267	15.0958	60.3796	68.6237	62.8133	59.1084	14.4528	61.5965
Pp1s110_30V6	A9SRW5	AT5G39865		Glutaredoxin family protein	2.09125	5e-05	0.000175663	1	13.6478	12.0215	12.0937	12.1336	23.51	38.537	64.6999	67.9103	12.1136	51.6184
Pp1s276_71V6					-2.08929	5e-05	0.000175663	-1	4.64656	5.72245	5.42842	5.85839	1.97592	0.738819	1.30751	1.31291	5.57544	1.31021
Pp1s47_312V6	A9S471	AT1G73460		Protein kinase superfamily protein	-2.08908	5e-05	0.000175663	-1	1.79984	3.15793	3.05377	2.5963	0.882993	0.826195	0.501748	0.158934	2.82503	0.663971
Pp1s14_202V6	A9RKE2	AT5G17900		microfibrillar-associated protein-related	2.08883	0.0001	0.000335712	1	25.2117	12.0709	11.3342	15.8544	95.5175	77.4658	41.3295	38.9732	13.9627	59.3976
Pp1s63_65V6	A9SBL3	AT3G58640		Mitogen activated protein kinase kinase kinase-related	-2.08803	5e-05	0.000175663	-1	12.5326	18.9027	17.6648	18.1361	6.35282	4.14427	4.17159	4.24886	17.9004	4.21022
Pp1s232_57V6	A9THL3	AT4G01070	GT72B1,UGT72B1	UDP-Glycosyltransferase superfamily protein	-2.08774	5e-05	0.000175663	-1	42.1936	41.3161	42.8746	41.062	4.32422	7.44952	15.1072	12.1961	41.7549	9.82281
Pp1s132_23V6		ATMG00300		Gag-Pol-related retrotransposon family protein	2.08772	0.02615	0.0497849	1	0.241032	0.490571	0.408957	0.438397	3.24875	1.75017	0.974307	1.85173	0.423677	1.80095
Pp1s7_133V6	A9RFX5	AT1G10630	ARFA1F,ATARFA1F	ADP-ribosylation factor A1F	-2.08709	0.0005	0.00147079	-1	1.95504	5.80283	5.5285	3.85221	1.21995	0.78866	0.98784	1.25163	4.69036	1.10389
Pp1s240_19V6	A9TIQ1	AT1G54385		ARM repeat superfamily protein	-2.08638	0.0039	0.00935401	-1	1.11592	1.35477	2.05946	1.81602	0.205237	1.84803	0.395685	0.350944	1.5854	0.373314
Pp1s164_125V6	A9T4R5				2.08553	0.00675	0.0151606	1	5.23115	3.0451	3.90258	8.8064	12.6285	18.9615	49.7671	19.8048	4.56686	19.3832
Pp1s33_161V6					2.08511	5e-05	0.000175663	1	1.7455	2.05635	0.860122	1.5521	2.69115	11.1731	6.72785	7.26407	1.6488	6.99596
Pp1s104_220V6	A9SQP9	AT3G56740		Ubiquitin-associated (UBA) protein	2.08507	5e-05	0.000175663	1	18.6463	17.0099	16.6824	15.2647	23.8229	71.7342	78.9213	71.2204	16.8462	71.4773
Pp1s159_14V6	A9T3F1	AT1G15110		phosphatidyl serine synthase family protein	2.08458	5e-05	0.000175663	1	39.3349	37.4291	34.179	33.9408	132.218	149.39	159.893	154.336	35.8041	151.863
Pp1s180_35V6	A9RRD9	AT2G26140	ftsh4	FTSH protease 4	2.08358	5e-05	0.000175663	1	12.8936	12.3871	11.2537	13.2982	17.5198	53.8776	55.9418	53.2767	12.6403	53.5772
Pp1s203_4V6	A9TCB1	AT5G56780	ATET2,ET2	effector of transcription2	-2.08235	5e-05	0.000175663	-1	4.37445	6.85922	6.12262	5.53907	2.00522	1.63575	1.11791	1.00343	5.83084	1.37683
Pp1s126_41V6					2.08234	5e-05	0.000175663	1	20.1288	13.656	12.2948	18.7936	26.9296	99.7125	58.0404	79.3814	16.2248	68.7109
Pp1s169_171V6	A9SDQ4	AT3G47500	CDF3	cycling DOF factor 3	2.08223	5e-05	0.000175663	1	7.89508	6.40803	4.68695	5.69231	17.4531	20.2357	31.0047	34.9291	6.05017	25.6202
Pp1s120_75V6	A9SUG5	AT3G53680		Acyl-CoA N-acyltransferase with RING/FYVE/PHD-type zinc finger domain	2.0807	5e-05	0.000175663	1	15.989	11.553	10.6018	9.79352	48.0998	37.5982	50.1938	45.618	11.0774	46.8589
Pp1s74_86V6	A9SFR7	AT5G18560	PUCHI	Integrase-type DNA-binding superfamily protein	-2.08067	5e-05	0.000175663	-1	4.82248	3.40526	5.5105	4.25138	1.73185	1.54836	0.596741	0.56707	4.53693	1.07255
Pp1s159_108V6	A9SRX0	AT1G80920	J8	Chaperone DnaJ-domain superfamily protein	2.08004	5e-05	0.000175663	1	58.9138	60.8836	49.613	57.0874	80.1876	178.334	312.14	358.714	58.0006	245.237
Pp1s11_61V6		AT2G42640		Mitogen activated protein kinase kinase kinase-related	-2.08002	5e-05	0.000175663	-1	6.56071	8.01215	7.13059	8.66942	1.85493	1.63177	2.11997	1.72649	7.57137	1.79071
Pp1s353_36V6	A9TWZ1	AT1G18550		ATP binding microtubule motor family protein	-2.07994	5e-05	0.000175663	-1	0.954054	1.34937	1.20719	1.44115	0.31482	0.27397	0.522915	0.289867	1.27828	0.302343
Pp1s418_6V6	A9U1G2	AT1G14630			-2.07932	0.0004	0.00120015	-1	1.84642	3.49879	3.06718	3.13142	1.35343	0.416243	0.695537	0.771217	3.0993	0.733377
Pp1s302_43V6	A9TS23	AT4G18240	ATSS4,SS4,SSIV	starch synthase 4	2.07692	5e-05	0.000175663	1	6.6466	4.28519	4.83309	4.27997	4.14235	28.8273	19.4411	19.0294	4.55914	19.2353
Pp1s1_624V6	A9RBQ2	AT4G35080		high-affinity nickel-transport family protein	-2.07611	5e-05	0.000175663	-1	18.4478	38.8557	37.0046	39.4026	6.7427	7.35924	12.1723	10.6312	37.9301	8.99522
Pp1s22_2V6					2.07587	0.0012	0.00325337	1	10.2027	2.02749	4.21621	1.69688	12.4387	19.7249	10.0366	13.8846	3.12185	13.1617
Pp1s96_31V6	A9SMT4				2.07532	0.00025	0.000782514	1	9.96336	23.241	16.8831	14.1183	130.088	74.3304	43.8238	56.3208	15.5007	65.3256
Pp1s54_20V6	A9S7E9	AT3G19050	POK2	phragmoplast orienting kinesin 2	-2.07454	5e-05	0.000175663	-1	2.95189	4.80396	5.23929	4.40063	1.01882	0.859084	1.31517	1.16646	4.60229	1.09264
Pp1s68_164V6	A9SDN0	AT1G44110	CYCA1;1	Cyclin A1;1	-2.07426	5e-05	0.000175663	-1	8.28299	9.52182	9.88961	8.47426	3.73289	2.41319	1.8601	1.47301	8.99804	2.13665
Pp1s157_25V6	A9S1T5	AT3G03760	LBD20	LOB domain-containing protein 20	2.07419	0.0003	0.000924436	1	0.108957	0.354814	0.862566	0.478177	1.06655	3.47518	1.72206	1.78572	0.416495	1.75389
Pp1s12_115V6					2.07412	0.00055	0.0016039	1	11.3781	11.8341	9.38479	9.96568	23.501	52.3334	41.8561	48.0198	10.6719	44.938
Pp1s31_258V6					2.07336	0.00985	0.0212235	1	0.295688	3.00906	4.01353	1.07561	3.09977	10.0195	7.17143	11.3581	2.04234	8.59547
Pp1s31_2V6	A9RVT2				-2.07286	5e-05	0.000175663	-1	9.34277	7.75145	8.68314	7.95528	1.20312	1.44033	2.76627	2.51443	8.31921	1.97738
Pp1s13_446V6	A9RK39	AT2G04270	RNEE/G	RNAse E/G-like	-2.07247	5e-05	0.000175663	-1	2.5749	2.54401	2.4601	2.56899	0.5803	0.635326	0.353681	0.768217	2.5565	0.607813
Pp1s448_20V6	A9U2U0	AT1G08040		Protein of unknown function (DUF707)	2.07241	5e-05	0.000175663	1	10.6365	14.0054	12.7092	14.8728	30.1882	55.8496	56.5093	62.4906	13.3573	56.1795
Pp1s103_81V6	A9SQ84	AT4G19950			2.07202	5e-05	0.000175663	1	19.6316	14.4186	20.0743	17.1124	80.815	66.7012	81.3301	73.6846	18.372	77.2498
Pp1s8_297V6	A9RGV7	AT2G17420	ATNTRA,NTR2,NTRA	NADPH-dependent thioredoxin reductase A	2.071	5e-05	0.000175663	1	1.89235	3.67641	2.82155	3.49401	12.7959	13.7406	11.358	13.9505	3.15778	13.2683
Pp1s105_71V6		AT1G03780	TPX2	targeting protein for XKLP2	-2.07086	0.0002	0.0006374	-1	1.79348	2.31762	2.80148	2.74425	0.767406	0.413417	0.805514	0.437405	2.53093	0.602406
Pp1s137_113V6		AT3G23280	XBAT35	XB3 ortholog 5 in Arabidopsis thaliana	2.07071	5e-05	0.000175663	1	28.1058	21.5008	17.9532	17.0732	58.3708	83.1022	92.3523	82.6414	19.727	82.8718
Pp1s164_113V6	A9T4R2	AT5G48930	HCT	hydroxycinnamoyl-CoA shikimate/quinate hydroxycinnamoyl transferase	2.07037	5e-05	0.000175663	1	2.32792	1.18267	0.951258	2.37329	5.0018	27.863	5.36722	9.37703	1.7553	7.37212
Pp1s239_52V6	A9TIN1				2.06836	0.02585	0.049306	1	1.30716	1.99534	0	1.18875	2.93642	8.70055	2.64192	7.53168	1.24796	5.23405
Pp1s124_20V6					2.06662	5e-05	0.000175663	1	3.08104	1.12674	1.13683	1.35736	2.93333	13.2041	5.94066	4.50761	1.24709	5.22414
Pp1s65_267V6	A9S4X3	AT5G58330		lactate/malate dehydrogenase family protein	-2.06583	5e-05	0.000175663	-1	16.5285	17.5665	18.5682	18.5711	5.49133	4.36919	3.42041	4.26156	18.0674	4.31537
Pp1s113_14V6	A9SKF7	AT4G37470		alpha/beta-Hydrolases superfamily protein	2.0654	5e-05	0.000175663	1	94.7887	46.4976	44.4011	42.8951	80.5413	153.08	227.376	245.124	45.4493	190.228
Pp1s55_166V6		AT1G61740		Sulfite exporter TauE/SafE family protein	2.0647	0.00015	0.000489418	1	1.16399	0.458529	1.01932	0.54635	0.44986	3.3626	3.18734	3.46156	0.782835	3.27497
Pp1s61_80V6	A9SAR3				-2.06396	5e-05	0.000175663	-1	3.31128	4.22862	3.93052	3.48696	0.777597	0.966713	0.807242	1.02281	3.70874	0.886977
Pp1s140_141V6	A9SZ68	AT3G23640	HGL1	heteroglycan glucosidase 1	-2.06376	5e-05	0.000175663	-1	1.76289	2.48642	2.5188	2.84075	0.231589	0.524002	0.812614	0.673208	2.50261	0.598605
Pp1s232_55V6	A9THL1				-2.06238	5e-05	0.000175663	-1	21.6539	12.7518	15.8522	12.895	2.3046	2.66044	5.33177	4.22222	14.3736	3.44133
Pp1s54_108V6		AT4G33380			-2.06211	0.0001	0.000335712	-1	4.07759	6.70991	4.1216	5.83848	0.649642	1.4699	1.05208	1.33302	4.98004	1.19255
Pp1s9_74V6					2.06167	5e-05	0.000175663	1	55.5016	51.9541	44.6669	55.8065	324.621	229.486	184.38	219.108	53.7279	224.297
Pp1s315_14V6	A9TTK0	AT3G45850		P-loop containing nucleoside triphosphate hydrolases superfamily protein	-2.06079	5e-05	0.000175663	-1	0.99118	1.79319	1.86858	1.26863	0.467311	0.26656	0.51937	0.141013	1.53091	0.366935
Pp1s36_263V6	A9RYI1	AT2G38670	PECT1	phosphorylethanolamine cytidylyltransferase 1	2.06068	5e-05	0.000175663	1	10.4402	16.2768	12.3305	13.2989	53.2782	52.2842	53.6434	55.7696	12.8147	53.4608
Pp1s223_118V6	A9TG55	AT4G01240		S-adenosyl-L-methionine-dependent methyltransferases superfamily protein	2.06059	5e-05	0.000175663	1	4.53045	4.42133	3.05531	4.18505	4.47329	15.0472	20.855	21.7761	4.30319	17.9511
Pp1s275_20V6	A9TNR1	AT5G44750	ATREV1,REV1	DNA-directed DNA polymerases	-2.05962	0.0007	0.0019982	-1	0.99768	1.56228	1.06557	0.98689	0.629107	0.211823	0.283108	0.134475	1.03162	0.247465
Pp1s25_13V6	A9RK49	AT5G47220	ATERF-2,ATERF2,ERF2	ethylene responsive element binding factor 2	2.05928	5e-05	0.000175663	1	7.02557	5.36843	5.52094	5.33551	15.0993	16.5869	28.7975	29.4173	5.44468	22.6922
Pp1s5_24V6		AT4G36960		RNA-binding (RRM/RBD/RNP motifs) family protein	2.05764	0.004	0.00956316	1	27.9483	18.1137	16.3364	16.8989	105.719	63.359	82.4004	62.0067	17.5063	72.8797
Pp1s216_21V6	A9TEV7				-2.05669	5e-05	0.000175663	-1	3.03499	3.92268	3.90906	3.90841	0.796244	0.857909	1.07458	1.02115	3.90873	0.93953
Pp1s6_474V6	A9RF77				2.05561	5e-05	0.000175663	1	6.90539	3.48929	3.84798	4.91021	13.708	25.1978	16.6843	19.7253	4.3791	18.2048
Pp1s135_17V6	A9SXX8	AT2G32950	ATCOP1,COP1,DET340,EMB168,FUS1	Transducin/WD40 repeat-like superfamily protein	-2.05523	5e-05	0.000175663	-1	8.82596	7.94632	9.20697	7.8239	1.87874	2.19245	2.15685	1.60033	8.38614	2.0178
Pp1s51_40V6	A9S624	AT2G35980	ATNHL10,NHL10,YLS9	Late embryogenesis abundant (LEA) hydroxyproline-rich glycoprotein family	2.05517	5e-05	0.000175663	1	405.059	353.736	318.028	342.47	1019.36	1558.85	1334.54	1600.05	348.103	1446.69
Pp1s88_68V6	A9SKI5	AT3G62010			2.05514	5e-05	0.000175663	1	6.88323	7.08691	7.15617	6.73094	35.6203	23.0545	28.8928	29.165	6.98507	29.0289
Pp1s568_8V6	A9U534	AT3G27360		Histone superfamily protein	-2.05509	0.0001	0.000335712	-1	3.51721	9.66404	9.24979	8.31636	1.97527	1.7026	2.48804	2.25174	8.78307	2.1135
Pp1s4_248V6	A9REC6	AT2G15560		Putative endonuclease or glycosyl hydrolase	2.05277	5e-05	0.000175663	1	9.25231	9.51835	9.08381	9.27358	40.1508	31.7037	41.5939	36.7132	9.26295	38.432
Pp1s147_123V6	A9T0S8	AT1G44110	CYCA1;1	Cyclin A1;1	-2.05252	5e-05	0.000175663	-1	6.3312	9.80917	10.0386	10.0921	1.33169	1.54961	3.23496	3.64339	9.92389	2.39229
Pp1s41_152V6	A9S1S0	AT2G33510			2.05223	5e-05	0.000175663	1	2.02781	2.78585	1.89231	2.72008	3.34055	10.6751	9.01655	11.5541	2.37394	9.84583
Pp1s24_235V6	A9RRS1	AT1G06060		LisH and RanBPM domains containing protein	2.052	5e-05	0.000175663	1	26.5431	20.4359	20.0122	18.8709	27.6411	70.8588	119.262	96.8712	20.224	83.865
Pp1s194_6V6	A9TAK8	AT5G62840		Phosphoglycerate mutase family protein	-2.05183	5e-05	0.000175663	-1	8.54952	9.33894	11.1788	8.3457	1.76199	1.80353	2.53645	2.51076	8.94423	2.15714
Pp1s168_83V6	A9T5H9	AT1G24620		EF hand calcium-binding protein family	2.05179	5e-05	0.000175663	1	124.365	66.6169	61.7046	74.2793	112.768	228.717	355.466	389.319	70.4481	292.091
Pp1s126_121V6	A9SVZ0	AT2G41790		Insulinase (Peptidase family M16) family protein	-2.05178	5e-05	0.000175663	-1	10.9798	12.4908	12.9708	12.0487	6.08933	2.76443	2.95476	2.96383	12.2698	2.95929
Pp1s3_622V6	A9RE21	AT3G09760		RING/U-box superfamily protein	-2.05167	5e-05	0.000175663	-1	7.42098	10.1035	7.27771	8.44398	1.86307	1.96362	0.598149	2.62525	7.93248	1.91335
Pp1s111_153V6	A9SS43	AT4G08960		phosphotyrosyl phosphatase activator (PTPA) family protein	2.05123	5e-05	0.000175663	1	11.8215	6.45772	6.59897	8.00481	11.5727	22.9148	42.1999	37.6117	7.30189	30.2632
Pp1s250_28V6	A9TEG6	AT3G25840		Protein kinase superfamily protein	2.05109	5e-05	0.000175663	1	9.42502	6.96822	8.89978	7.8619	40.5084	50.1223	27.894	28.9554	8.38084	34.7319
Pp1s220_72V6		AT2G01080		Late embryogenesis abundant (LEA) hydroxyproline-rich glycoprotein family	-2.05095	0.0057	0.0130599	-1	1.28953	0.839862	0.700138	2.25162	0.386242	0.249693	0.208503	0.264181	1.0647	0.256937
Pp1s44_153V6		AT3G46510	ATPUB13,PUB13	plant U-box 13	2.05091	5e-05	0.000175663	1	44.7861	21.7733	21.7109	23.0853	61.2531	88.9014	97.6899	96.9784	22.4293	92.9399
Pp1s6_67V6					2.05038	5e-05	0.000175663	1	25.8572	19.5887	21.3201	17.2635	50.1648	81.8465	91.4513	87.6041	20.4544	84.7253
Pp1s59_365V6	A9S9S7	AT3G17920		Outer arm dynein light chain 1 protein	-2.04999	0.0186	0.037097	-1	1.24431	0.871422	1.11385	0.986691	1.45383	0.276425	0.230825	0.146232	1.05027	0.253625
Pp1s112_43V6	A9SS74	AT5G48800		Phototropic-responsive NPH3 family protein	-2.04996	5e-05	0.000175663	-1	10.4224	8.85622	9.95159	7.57289	0.419813	2.45504	2.76205	2.08687	9.4039	2.27095
Pp1s24_244V6	A9RRS8	AT3G05330	ATN,ATTAN	cyclin family	-2.04842	5e-05	0.000175663	-1	8.58935	9.83324	9.6856	9.01514	2.15493	1.64655	2.36595	3.05289	9.35037	2.26044
Pp1s190_36V6	A9T9R8	AT5G13960	KYP,SDG33,SUVH4	SU(VAR)3-9 homolog 4	-2.04837	5e-05	0.000175663	-1	2.69166	4.1403	5.14534	4.09527	0.826464	1.09639	1.89135	0.894617	4.11778	0.995503
Pp1s223_47V6	A9TG17	AT1G19360		Nucleotide-diphospho-sugar transferase family protein	2.04813	0.00205	0.00526427	1	1.09327	1.11256	1.39121	0.994238	9.41444	5.62305	2.20963	3.4996	1.10291	4.56133
Pp1s3_605V6	A9RE13	AT2G12646		PLATZ transcription factor family protein	-2.04803	5e-05	0.000175663	-1	8.02921	13.7101	12.68	15.2191	2.63248	3.37554	3.00595	3.64103	13.1951	3.19074
Pp1s34_338V6		AT1G06920	ATOFP4,OFP4	ovate family protein 4	-2.04759	5e-05	0.000175663	-1	1.55703	1.76457	1.98135	2.41362	0.476964	0.299777	0.429128	0.724962	1.87296	0.453046
Pp1s219_103V6	A9TFG9				-2.04742	5e-05	0.000175663	-1	4.55687	5.52546	4.6461	6.56685	0.814753	1.40834	1.05232	1.45808	5.08578	1.23033
Pp1s118_232V6	A9SU24	AT2G18340		late embryogenesis abundant domain-containing protein / LEA domain-containing protein	2.04693	5e-05	0.000175663	1	113.78	37.9179	42.0558	36.0666	155.909	174.563	177.441	154.593	39.9869	165.236
Pp1s137_64V6					2.04687	0.00305	0.00751598	1	1.5818	0.138479	0.494738	0.869396	1.71995	3.12894	2.84848	2.78824	0.682067	2.81836
Pp1s45_254V6	A9S3M6	AT2G33580		Protein kinase superfamily protein	2.04679	5e-05	0.000175663	1	41.8444	31.9419	29.8564	33.1366	134.672	149.981	124.288	134.223	32.5393	134.447
Pp1s210_16V6	A9TDN4				2.04612	5e-05	0.000175663	1	11.2752	5.5853	4.10503	4.81663	10.7954	18.4241	24.5352	27.9496	5.20097	21.4796
Pp1s238_10V6	A9TIG1				2.04443	5e-05	0.000175663	1	128.337	69.649	74.9514	74.7629	276.24	309.821	341.271	307.764	74.8572	308.792
Pp1s17_74V6	A9RME1	AT5G35750	AHK2,HK2	histidine kinase 2	2.04418	5e-05	0.000175663	1	8.65793	5.37195	4.84579	5.90482	11.8973	20.7389	27.5924	25.7708	5.63838	23.2549
Pp1s297_72V6	A9TRI6	AT1G01310		CAP (Cysteine-rich secretory proteins, Antigen 5, and Pathogenesis-related 1 protein) superfamily protein	-2.04228	0.0116	0.0245013	-1	0.72073	2.60781	1.90222	3.35004	0.47972	1.55062	0.323706	0.615221	2.25501	0.54747
Pp1s87_117V6	A9RIS6	AT4G34200	EDA9	D-3-phosphoglycerate dehydrogenase	2.042	5e-05	0.000175663	1	5.63329	7.42394	6.29872	6.7914	31.9034	30.6128	23.2945	21.8322	6.54506	26.9536
Pp1s10_312V6	A9RHU8	AT1G17720	ATB BETA	Protein phosphatase 2A, regulatory subunit PR55	-2.04153	5e-05	0.000175663	-1	18.3589	20.1317	20.5967	16.3551	4.26444	3.89945	5.14931	5.08518	19.2453	4.67481
Pp1s277_2V6	A9TP09	AT4G13010		Oxidoreductase, zinc-binding dehydrogenase family protein	2.04105	5e-05	0.000175663	1	25.2999	11.9051	11.8414	13.9035	23.7036	52.8011	63.8113	53.4132	12.9043	53.1072
Pp1s342_19V6					2.04097	5e-05	0.000175663	1	2.75823	2.10518	3.50989	2.50837	4.13075	11.9611	15.3304	9.7121	2.6333	10.8366
Pp1s14_213V6	A9RKF0	AT2G16500	ADC1,ARGDC,ARGDC1,SPE1	arginine decarboxylase 1	2.04066	5e-05	0.000175663	1	77.0682	64.3291	56.2953	58.4162	161.784	254.688	250.329	263.609	61.3727	252.508
Pp1s51_312V6	A9S6F9				-2.04063	0.00095	0.00263486	-1	43.7014	78.78	50.8441	52.2333	14.9594	24.177	10.0943	9.59243	51.5387	12.5268
Pp1s72_302V6	A9SF94	AT2G22140	ATEME1B,EME1B	essential meiotic endonuclease 1B	-2.04045	5e-05	0.000175663	-1	4.67421	6.28749	5.33551	4.68179	1.43174	1.22051	0.932789	1.21458	5.00865	1.21754
Pp1s84_223V6	A9SJD9				2.03963	5e-05	0.000175663	1	3.55251	3.30083	3.40685	2.66884	3.35408	18.857	14.9751	12.6028	3.35384	13.7889
Pp1s23_191V6	A9RRG7	AT2G18876		Afadin/alpha-actinin-binding protein	-2.03805	5e-05	0.000175663	-1	3.11977	5.04532	5.13139	5.54505	0.981652	0.758431	1.4963	2.18676	5.08835	1.23898
Pp1s403_8V6	A9SV81	AT2G44530		Phosphoribosyltransferase family protein	-2.03753	5e-05	0.000175663	-1	6.91972	15.2514	14.8238	15.1155	2.72306	3.90656	3.84525	3.44737	14.9697	3.64631
Pp1s126_26V6	A9SVT2	AT4G19880		Glutathione S-transferase family protein	2.03704	5e-05	0.000175663	1	310.611	281.807	272.585	297.365	780.931	1199.82	1177.11	1304.63	289.586	1188.46
Pp1s13_243V6	A9RJV1	AT4G03100		Rho GTPase activating protein with PAK-box/P21-Rho-binding domain	-2.03674	0.0001	0.000335712	-1	1.76551	3.51167	3.26785	4.01396	0.841287	0.485593	0.810977	1.23305	3.38976	0.826132
Pp1s69_180V6					-2.03668	0.00675	0.0151606	-1	4.00494	3.94154	5.37331	4.32505	0.748228	0.605843	1.92199	1.28199	4.165	1.01511
Pp1s244_15V6	A9TJE2	AT2G26180	IQD6	IQ-domain 6	-2.03605	5e-05	0.000175663	-1	3.60611	3.78513	3.67621	4.14921	0.845724	2.18114	0.973577	0.83228	3.73067	0.909651
Pp1s31_293V6	A9RVM1				-2.03381	0.00335	0.00816929	-1	4.19758	11.7047	14.2941	13.7689	2.41878	3.68853	2.53237	4.71048	12.7368	3.11045
Pp1s54_246V6	A9S7R9	AT5G56780	ATET2,ET2	effector of transcription2	-2.03348	0.00265	0.00662958	-1	1.45134	1.19563	1.40713	1.57128	0.672764	0.167277	0.139682	0.530948	1.42924	0.349112
Pp1s136_44V6	A9SY61	AT4G27610			-2.03347	5e-05	0.000175663	-1	3.37527	3.12257	3.98118	3.25008	1.56781	0.786364	0.656643	0.831991	3.31267	0.809177
Pp1s377_2V6	A9TYV1	AT5G12900			-2.03317	5e-05	0.000175663	-1	5.1287	6.73067	6.22568	7.24265	1.74847	1.56429	1.60117	1.49487	6.47818	1.58273
Pp1s137_223V6	A9SYI9	AT1G19835		Plant protein of unknown function (DUF869)	-2.03304	5e-05	0.000175663	-1	2.80521	2.53356	3.09372	3.44399	0.94525	0.976019	0.496094	0.493877	2.94946	0.720672
Pp1s29_322V6	A9RUS6	AT4G37680	HHP4	heptahelical protein 4	2.03245	5e-05	0.000175663	1	15.4337	10.0614	11.9526	9.414	27.7655	36.0564	62.8686	54.0029	11.007	45.0296
Pp1s346_19V6	A9TWG0	AT4G03210	XTH9	xyloglucan endotransglucosylase/hydrolase 9	-2.03237	5e-05	0.000175663	-1	360.231	311.69	288.478	312.128	86.875	53.4609	71.0648	81.4294	311.909	76.2471
Pp1s60_269V6	A9RGN0	AT2G44940		Integrase-type DNA-binding superfamily protein	2.0321	5e-05	0.000175663	1	13.841	23.5072	23.0079	26.8755	44.9583	106.614	93.3736	96.8736	23.2576	95.1236
Pp1s98_191V6		AT5G51130		S-adenosyl-L-methionine-dependent methyltransferases superfamily protein	-2.03201	5e-05	0.000175663	-1	6.54307	8.49838	8.61831	6.65501	1.934	1.77122	1.74004	2.09446	7.57669	1.85261
Pp1s16_88V6		AT4G00500		alpha/beta-Hydrolases superfamily protein	2.03141	5e-05	0.000175663	1	92.262	88.3224	92.4325	88.6039	354.64	307.736	424.785	384.746	90.433	369.693
Pp1s10_231V6	A9RHQ2	AT1G29630		5\'-3\' exonuclease family protein	-2.03094	5e-05	0.000175663	-1	4.69665	5.23751	7.72959	6.433	2.47599	1.20664	1.64908	1.0809	5.83525	1.42786
Pp1s149_129V6	A9T173	AT5G13190			2.03093	5e-05	0.000175663	1	76.838	83.5566	71.1884	87.5409	327.105	366.853	274.079	328.376	80.1973	327.74
Pp1s434_17V6	A9U2C0	AT5G42700		AP2/B3-like transcriptional factor family protein	-2.03086	5e-05	0.000175663	-1	3.25619	5.12109	5.62519	4.84564	0.620644	1.00307	1.43588	1.5919	4.98337	1.21947
Pp1s250_62V6	A9TKF8	AT1G30330	ARF6	auxin response factor 6	-2.02993	5e-05	0.000175663	-1	2.37891	3.42959	3.0272	3.60569	0.964889	0.779711	0.801339	0.444206	3.22839	0.790525
Pp1s15_260V6					2.02936	0.00395	0.0094594	1	29.3765	32.4366	25.8085	30.5601	142.156	86.454	114.628	130.047	29.9683	122.337
Pp1s59_245V6	A9SA42	AT2G47490	ATNDT1,NDT1	NAD+ transporter 1	2.02889	5e-05	0.000175663	1	4.22823	4.76002	6.27133	4.96409	11.5075	12.1547	31.0543	27.5286	4.86205	19.8417
Pp1s339_39V6	A9TVV7				-2.02829	0.00175	0.00457414	-1	1.73845	5.89709	4.26054	4.74291	0.723199	0.701286	1.5616	1.48395	4.50173	1.10357
Pp1s350_28V6	A9TWQ2	AT1G53540		HSP20-like chaperones superfamily protein	2.02819	5e-05	0.000175663	1	20.5278	31.0539	19.6423	22.696	23.2374	125.113	90.9675	85.339	21.6119	88.1532
Pp1s122_39V6					2.02811	0.0001	0.000335712	1	2.04141	1.322	1.2595	2.19403	6.11446	4.49181	9.75216	7.60392	1.6817	6.85919
Pp1s69_197V6	A9SE55				-2.02767	5e-05	0.000175663	-1	1.03866	1.25273	1.87106	2.14569	0.403279	0.558656	0.362833	0.164187	1.56189	0.383056
Pp1s291_53V6	A9RUG5	AT2G32260	ATCCT1,CCT1	phosphorylcholine cytidylyltransferase	2.02723	5e-05	0.000175663	1	42.7772	44.5165	42.5598	41.7854	73.0695	168.91	201.342	178.941	42.6685	173.925
Pp1s27_49V6	A9RT39	AT4G10730		Protein kinase superfamily protein	-2.02598	5e-05	0.000175663	-1	5.35202	3.72325	4.04999	3.76955	1.68909	0.839929	1.05944	0.860556	3.90977	0.959998
Pp1s197_68V6	A9TB36	AT5G40690			2.02569	5e-05	0.000175663	1	18.1229	13.8754	15.1335	14.0013	46.7949	87.0414	58.33	60.3034	14.5674	59.3167
Pp1s7_10V6	A9RFR4	AT4G37080		Protein of unknown function, DUF547	-2.0246	0.0004	0.00120015	-1	0.0323032	2.62986	2.41157	2.52642	0.0483776	0.469117	0.783461	0.744506	2.469	0.606812
Pp1s152_6V6		AT4G02070	ATMSH6,MSH6,MSH6-1	MUTS homolog 6	-2.02439	5e-05	0.000175663	-1	2.61013	3.5067	3.97046	3.95226	0.423631	0.7469	1.29935	1.08658	3.72948	0.91674
Pp1s18_194V6	A9RN85	AT1G64060	ATRBOH F,ATRBOHF,RBOH F,RBOHAP108,RBOHF	respiratory burst oxidase protein F	2.0242	5e-05	0.000175663	1	5.09486	2.88238	3.51636	3.0156	7.73356	20.1067	13.1247	13.4451	3.26598	13.2849
Pp1s104_200V6	A9SQN7				2.02358	5e-05	0.000175663	1	77.2696	72.3694	77.0734	70.9641	135.87	277.332	375.981	330.289	74.7214	303.81
Pp1s388_36V6	A9TZN9				2.02351	0.02135	0.041773	1	0.520512	0.454026	0	0.405738	1.78177	2.15973	0.300575	1.71378	0.429882	1.74777
Pp1s103_21V6	A9SQ50	AT1G66400	CML23	calmodulin like 23	-2.02341	5e-05	0.000175663	-1	8.61859	13.212	11.574	13.5412	2.14206	3.37316	4.29919	2.72362	12.393	3.04839
Pp1s167_21V6	A9T574	AT2G43120		RmlC-like cupins superfamily protein	2.02236	5e-05	0.000175663	1	35.5398	35.3913	38.1626	37.9846	47.0496	144.072	154.619	166.633	36.7622	149.346
Pp1s223_77V6	A9TG37	AT5G67220		FMN-linked oxidoreductases superfamily protein	-2.0222	0.00025	0.000782514	-1	1.6989	2.12318	1.82052	1.57211	0.178546	0.50498	0.361438	0.534281	1.75971	0.433209
Pp1s136_142V6	A9SY92				2.02062	5e-05	0.000175663	1	5.27106	4.81952	6.09361	5.02906	20.2133	32.8492	21.5803	18.9428	5.15006	20.8968
Pp1s466_13V6	A9U3G3	AT1G69530	AT-EXP1,ATEXP1,ATEXPA1,ATHEXP ALPHA 1.2,EXP1,EXPA1	expansin A1	2.02049	5e-05	0.000175663	1	6.10419	8.90352	7.52361	7.85428	29.2065	28.3555	33.1851	35.9068	7.68895	31.1958
Pp1s9_107V6		AT1G76690	ATOPR2,OPR2	12-oxophytodienoate reductase 2	2.01973	5e-05	0.000175663	1	25.6492	18.0187	17.5344	20.4667	37.1116	76.7116	79.3498	81.3233	19.2427	78.0307
Pp1s97_277V6	A9RJ09	AT1G22840	ATCYTC-A,CYTC-1	CYTOCHROME C-1	2.01934	5e-05	0.000175663	1	84.1095	106.311	103.016	100.688	519.497	412.558	413.257	351.437	101.852	412.907
Pp1s166_50V6	A9T518	AT1G19835		Plant protein of unknown function (DUF869)	-2.01924	5e-05	0.000175663	-1	3.77247	4.4484	4.72433	4.38372	1.21064	0.942069	1.02871	1.15007	4.41606	1.08939
Pp1s218_117V6	A9TFA4	AT3G18110	EMB1270	Pentatricopeptide repeat (PPR) superfamily protein	2.01923	5e-05	0.000175663	1	9.76273	11.0659	10.9906	10.2661	21.1446	72.7642	44.8355	41.3323	10.6284	43.0839
Pp1s135_121V6	A9SY34	AT5G45840		Leucine-rich repeat protein kinase family protein	2.01894	5e-05	0.000175663	1	15.9681	12.9629	13.8641	12.7931	19.7393	50.5339	66.4843	58.192	13.4135	54.3629
Pp1s18_324V6	A9RNF8				-2.01886	5e-05	0.000175663	-1	8.73052	10.7492	12.0698	6.07727	1.93702	2.86967	3.04981	1.93212	9.73986	2.40334
Pp1s109_123V6	A9SRR4	AT4G18170	ATWRKY28,WRKY28	WRKY DNA-binding protein 28	2.01627	5e-05	0.000175663	1	13.4791	8.9027	7.34093	9.98806	12.2471	25.4898	50.93	55.216	9.44538	38.2099
Pp1s7_119V6	A9RFW7	AT2G43040	NPG1	tetratricopeptide repeat (TPR)-containing protein	-2.01548	5e-05	0.000175663	-1	2.48875	2.26056	1.74489	2.31942	0.369637	0.448046	0.831412	0.68473	2.28999	0.566388
Pp1s12_29V6	A9RIX0	AT1G15520	ABCG40,ATABCG40,ATPDR12,PDR12	pleiotropic drug resistance 12	2.0153	5e-05	0.000175663	1	80.7746	101.452	117.14	103.318	314.199	431.093	479.788	396.719	102.385	413.906
Pp1s292_34V6	A9TQW8				2.01528	5e-05	0.000175663	1	144.693	104.086	117.369	103.535	470.7	460.115	435.138	384.504	110.727	447.626
Pp1s463_8V6	A9RAS0	AT5G13930	ATCHS,CHS,TT4	Chalcone and stilbene synthase family protein	2.01471	5e-05	0.000175663	1	8.26376	5.79579	4.16842	5.68717	9.6582	23.0423	23.3602	29.8128	5.74148	23.2013
Pp1s197_41V6	A9T9F4	AT3G55200		Cleavage and polyadenylation specificity factor (CPSF) A subunit protein	-2.01457	5e-05	0.000175663	-1	1.10393	1.44659	1.69343	1.29274	0.249121	0.329418	0.489024	0.348532	1.36966	0.338975
Pp1s107_205V6	A9SRE1	AT1G49770	RGE1,ZOU	basic helix-loop-helix (bHLH) DNA-binding superfamily protein	2.0144	0.0045	0.0106027	1	0.814248	2.05594	2.04746	0.371258	3.97031	12.3452	5.80185	5.75981	1.43085	5.78083
Pp1s285_54V6	A9TQ65	AT3G17850		Protein kinase superfamily protein	2.01392	5e-05	0.000175663	1	1.78982	1.68206	1.69888	1.91109	7.59092	9.37906	6.49917	4.88532	1.74435	7.04504
Pp1s54_299V6	A9S7V1	AT4G16120	ATSEB1,COBL7,SEB1	COBRA-like protein-7 precursor	2.01377	5e-05	0.000175663	1	25.1819	8.11528	8.71814	7.80517	41.0818	33.8308	29.5375	34.1484	8.41671	33.9896
Pp1s2_746V6	A9RCG0	AT2G32230	PRORP1	proteinaceous RNase P 1	-2.01327	5e-05	0.000175663	-1	4.07417	4.76357	4.6084	4.4146	0.865463	1.18892	1.05119	1.18391	4.5115	1.11755
Pp1s83_34V6	A9SIP0	AT2G20560		DNAJ heat shock family protein	2.01326	5e-05	0.000175663	1	28.1931	63.559	49.9298	59.6064	62.7939	249.791	216.903	225.288	54.7681	221.095
Pp1s39_263V6	A9S0H2	AT3G14180		sequence-specific DNA binding transcription factors	2.01325	5e-05	0.000175663	1	5.53225	7.61516	7.56956	7.81034	17.3768	31.3995	31.9098	29.8998	7.59236	30.6497
Pp1s22_18V6		AT4G17520		Hyaluronan / mRNA binding family	2.01217	5e-05	0.000175663	1	41.3331	39.5651	42.6833	37.4456	93.3339	148.746	177.587	190.984	40.4491	163.166
Pp1s198_9V6	A9TB87	AT5G23240		DNAJ heat shock N-terminal domain-containing protein	-2.01188	5e-05	0.000175663	-1	24.1099	27.7006	29.2009	25.8566	9.02979	5.59506	7.03434	6.24515	26.7786	6.63974
Pp1s161_8V6	A9T3V7	AT1G72100		late embryogenesis abundant domain-containing protein / LEA domain-containing protein	2.0107	5e-05	0.000175663	1	2.49914	3.0531	2.41456	2.98789	11.77	13.6487	10.0026	10.3415	2.74352	11.0557
Pp1s34_212V6	A9RXJ1	AT5G63950	CHR24	chromatin remodeling 24	-2.00997	5e-05	0.000175663	-1	3.67835	4.19245	3.05116	4.51967	1.32209	0.949656	0.991248	0.962894	3.9354	0.977071
Pp1s222_136V6	A9TFZ9	AT2G39650		Protein of unknown function (DUF506)	-2.0097	5e-05	0.000175663	-1	39.0835	44.1101	43.6013	43.7539	12.9806	10.7484	9.22165	10.9441	43.6776	10.8463
Pp1s42_51V6	A9S1W2	AT3G54630			-2.0093	5e-05	0.000175663	-1	2.77825	3.52649	3.95353	4.50981	0.715824	0.939974	1.44907	0.918014	3.74001	0.928994
Pp1s71_279V6	A9SEW2	AT5G11580		Regulator of chromosome condensation (RCC1) family protein	-2.00919	5e-05	0.000175663	-1	9.05777	8.37084	7.70169	9.33134	1.98148	1.22625	2.34801	2.93371	8.7143	2.16474
Pp1s136_39V6	A9SY58	AT4G19410		Pectinacetylesterase family protein	-2.00877	5e-05	0.000175663	-1	3.29955	4.74403	3.34036	4.65602	0.597653	0.760671	1.48211	1.22631	3.99819	0.993491
Pp1s13_120V6		AT3G24100		Uncharacterised protein family SERF	2.0085	5e-05	0.000175663	1	30.0106	37.335	36.1079	36.9109	89.5175	135.431	161.793	158.37	36.5094	146.901
Pp1s180_26V6	A9T7W7	AT3G16340	ATPDR1,PDR1	pleiotropic drug resistance 1	2.00742	5e-05	0.000175663	1	46.4647	23.4488	18.5229	21.9111	84.7795	93.6195	88.7559	111.97	22.6799	91.1877
Pp1s48_160V6	A9S4X7	AT5G13610		Protein of unknown function (DUF155)	-2.0073	5e-05	0.000175663	-1	2.49876	3.45827	2.93946	3.51465	0.64864	1.04831	0.942716	0.597228	3.19886	0.795678
Pp1s369_26V6	A9TY67	AT3G07200		RING/U-box superfamily protein	2.00714	5e-05	0.000175663	1	18.9622	13.3435	14.204	13.3003	20.5432	38.572	72.1645	79.4247	13.7737	55.3682
Pp1s135_101V6	A9SY22	AT1G30890		Integral membrane HRF1 family protein	2.00642	5e-05	0.000175663	1	11.0019	12.9843	11.5287	11.1393	40.6871	47.2016	51.3047	43.8746	11.334	45.5381
Pp1s213_31V6	A9TEB2	AT2G39210		Major facilitator superfamily protein	2.00444	5e-05	0.000175663	1	0.511926	2.52438	1.91205	2.9472	0.992569	7.9012	9.89925	11.0069	2.21821	8.90023
Pp1s35_247V6		AT2G19830	SNF7.2,VPS32	SNF7 family protein	2.00407	5e-05	0.000175663	1	21.7647	19.4442	18.7687	15.4996	52.2273	79.9813	86.2358	73.3025	19.1064	76.6419
Pp1s3_625V6	A9RE23	AT4G31060		Integrase-type DNA-binding superfamily protein	2.00386	5e-05	0.000175663	1	21.8443	9.22959	11.3535	9.50529	38.5531	25.0304	46.8324	45.1057	10.4294	41.8294
Pp1s70_173V6	A9SEG0	AT3G48330	ATPIMT1,PIMT1	protein-l-isoaspartate methyltransferase 1	-2.00374	5e-05	0.000175663	-1	12.3559	15.0094	12.654	12.5526	7.20999	2.62687	3.1497	3.13562	12.6033	3.14266
Pp1s63_117V6		AT5G11580		Regulator of chromosome condensation (RCC1) family protein	-2.00372	5e-05	0.000175663	-1	4.10879	6.46592	6.39639	6.62572	1.80795	1.74291	1.19856	1.46439	6.43116	1.60365
Pp1s279_11V6	D1MN89	AT5G42310		Pentatricopeptide repeat (PPR-like) superfamily protein	2.0028	0.0013	0.00349762	1	6.91403	5.43489	4.19095	5.6351	19.6491	17.2643	26.9947	24.7169	5.535	22.183
Pp1s141_135V6					2.00241	0.00115	0.00312952	1	0.801706	0.354718	0.354846	0.443789	2.9755	1.7717	0.845393	1.42819	0.399317	1.59994
Pp1s7_91V6	A9RFV5				2.00225	5e-05	0.000175663	1	51.6517	34.1171	34.5648	37.6366	85.1614	119.193	181.879	170.063	36.1007	144.628
Pp1s33_25V6					2.00105	5e-05	0.000175663	1	43.1731	20.3095	17.4653	18.9208	40.6057	68.868	88.1671	94.6861	19.6151	78.5175
Pp1s183_36V6	A9T8E2	AT1G79620		Leucine-rich repeat protein kinase family protein	2.00073	5e-05	0.000175663	1	52.1996	36.8118	34.0151	35.2182	108.658	147.812	157.751	140.453	36.015	144.132
Pp1s102_59V6	A9SPU0	AT2G20340		Pyridoxal phosphate (PLP)-dependent transferases superfamily protein	2.00003	0.0001	0.000335712	1	0.450567	0.655025	0.655261	0.468288	0.674772	3.73901	1.6912	2.80214	0.561657	2.24667
