# Supplementary material for: Specific pools of endogenous peptides are present in gametophore, protonema, and protoplast cells of the moss Physcomitrella patens
Source: BMC Plant Biol. 2015 Mar 15;15:87. doi: 10.1186/s12870-015-0468-7 (PMC4365561; doi:10.1186/s12870-015-0468-7)
Supplement: Additional file 13: — GO terms of up-regulated genes in protoplasts compared to protonemata. [file 12870_2015_468_MOESM13_ESM.xlsx]

## Sheet: Лист1
Additional file 13. GO terms of up-regulated genes in protoplast compared to protonema
Category - a database collecting similar annotation information, such as: GO, BioCarta, KEGG, etc
Term - a detailed item in an annotation source, such as: p53 signaling pathway in BioCarta
Count - number of genes belonging to an annotation term
P-Value - Fisher Exact Probability Value adopted to measure the gene-enrichment in annotation terms. Fisher Exact P-Value = 0 represents perfect enrichment
Benjamini - probability values used for gene-enrichment analysis along with Fisher Exact Probability Value
Category	Term	Count	P-Value	Benjamini
GOTERM_CC_FAT	plasma membrane	128	2.8e-14	5.3e-12
GOTERM_BP_FAT	response to temperature stimulus	42	3.3e-12	3.7e-09
SP_PIR_KEYWORDS	metal-binding	101	1e-09	2.9e-07
GOTERM_BP_FAT	response to abiotic stimulus	81	1.2e-09	6.7e-07
GOTERM_BP_FAT	response to heat	22	1.3e-09	4.8e-07
GOTERM_BP_FAT	response to inorganic substance	46	1.5e-08	4.2e-06
SP_PIR_KEYWORDS	alternative splicing	71	9.2e-08	1.3e-05
SP_PIR_KEYWORDS	transcription regulation	65	9.3e-08	8.8e-06
SP_PIR_KEYWORDS	nucleus	96	1.2e-07	8.7e-06
SP_PIR_KEYWORDS	Transcription	65	2e-07	1.1e-05
GOTERM_BP_FAT	response to organic substance	73	3.1e-07	7.1e-05
SP_PIR_KEYWORDS	phosphoprotein	51	5.9e-07	2.8e-05
GOTERM_BP_FAT	response to cold	25	1e-06	0.00019
SP_PIR_KEYWORDS	stress response	19	1.3e-06	5.5e-05
GOTERM_BP_FAT	response to endogenous stimulus	62	1.4e-06	0.00023
GOTERM_BP_FAT	response to cadmium ion	30	1.7e-06	0.00025
GOTERM_BP_FAT	response to metal ion	33	2e-06	0.00025
SP_PIR_KEYWORDS	dna-binding	67	6.3e-06	0.00022
SP_PIR_KEYWORDS	cytoplasm	38	1.1e-05	0.00036
SP_PIR_KEYWORDS	oxidoreductase	49	1.4e-05	0.00041
GOTERM_CC_FAT	peroxisome	18	2.2e-05	0.002
GOTERM_CC_FAT	microbody	18	2.2e-05	0.002
GOTERM_BP_FAT	response to hormone stimulus	55	2.6e-05	0.0029
INTERPRO	Late embryogenesis abundant protein	5	3e-05	0.026
GOTERM_BP_FAT	response to wounding	17	3.3e-05	0.0034
GOTERM_BP_FAT	response to hydrogen peroxide	15	3.5e-05	0.0033
GOTERM_BP_FAT	post-embryonic development	52	3.5e-05	0.0031
GOTERM_MF_FAT	metal ion binding	150	3.7e-05	0.019
GOTERM_BP_FAT	oxylipin biosynthetic process	8	4.7e-05	0.0038
GOTERM_MF_FAT	ion binding	156	4.7e-05	0.012
SP_PIR_KEYWORDS	iron	36	4.8e-05	0.0012
GOTERM_MF_FAT	transition metal ion binding	126	5.2e-05	0.0091
INTERPRO	Pathogenesis-related transcriptional factor and ERF, DNA-binding	16	5.5e-05	0.024
GOTERM_MF_FAT	cation binding	155	6.4e-05	0.0084
GOTERM_BP_FAT	response to reactive oxygen species	16	6.9e-05	0.0052
SMART	AP2	16	7.7e-05	0.0094
SP_PIR_KEYWORDS	nucleotide-binding	81	7.7e-05	0.0018
GOTERM_BP_FAT	jasmonic acid biosynthetic process	7	8.4e-05	0.0059
UP_SEQ_FEATURE	DNA-binding region:AP2/ERF	16	9.5e-05	0.066
GOTERM_BP_FAT	response to oxidative stress	24	0.0001	0.0066
SP_PIR_KEYWORDS	zinc	53	0.0001	0.0023
GOTERM_BP_FAT	oxylipin metabolic process	8	0.00011	0.0069
GOTERM_BP_FAT	reproductive structure development	45	0.00011	0.0068
GOTERM_BP_FAT	reproductive developmental process	48	0.00014	0.0079
GOTERM_BP_FAT	response to ethylene stimulus	22	0.00014	0.0077
SP_PIR_KEYWORDS	zinc-finger	42	0.00017	0.0035
GOTERM_BP_FAT	defense response to bacterium, incompatible interaction	7	0.00018	0.009
GOTERM_BP_FAT	jasmonic acid metabolic process	7	0.00018	0.009
GOTERM_MF_FAT	metal cluster binding	12	0.00019	0.02
GOTERM_MF_FAT	iron-sulfur cluster binding	12	0.00019	0.02
SP_PIR_KEYWORDS	activator	22	0.00019	0.0036
GOTERM_CC_FAT	vacuole	37	0.0002	0.013
GOTERM_CC_FAT	envelope	41	0.00025	0.012
GOTERM_BP_FAT	organic acid biosynthetic process	29	0.00026	0.013
GOTERM_BP_FAT	carboxylic acid biosynthetic process	29	0.00026	0.013
UP_SEQ_FEATURE	mutagenesis site	32	0.00029	0.099
SP_PIR_KEYWORDS	Ethylene signaling pathway	14	0.00029	0.0052
GOTERM_CC_FAT	cytosol	39	0.00031	0.012
SP_PIR_KEYWORDS	cell membrane	25	0.00038	0.0063
GOTERM_CC_FAT	organelle envelope	40	0.00043	0.013
GOTERM_BP_FAT	defense response to bacterium	17	0.00046	0.021
GOTERM_BP_FAT	ethylene mediated signaling pathway	16	0.00059	0.026
GOTERM_BP_FAT	response to abscisic acid stimulus	22	0.00061	0.026
KEGG_PATHWAY	alpha-Linolenic acid metabolism	7	0.00064	0.047
GOTERM_MF_FAT	oxidoreductase activity, acting on peroxide as acceptor	13	0.00067	0.057
GOTERM_MF_FAT	peroxidase activity	13	0.00067	0.057
GOTERM_BP_FAT	hydrogen peroxide metabolic process	11	0.00069	0.029
GOTERM_CC_FAT	chloroplast envelope	27	0.0007	0.019
INTERPRO	ADP-ribosylation factor	5	0.00072	0.19
SP_PIR_KEYWORDS	membrane	89	0.00076	0.012
GOTERM_MF_FAT	antioxidant activity	14	0.00081	0.059
SMART	ARF	5	0.00083	0.05
INTERPRO	ARF/SAR superfamily	6	0.0009	0.18
GOTERM_MF_FAT	iron ion binding	41	0.00093	0.059
SP_PIR_KEYWORDS	transmembrane	77	0.00095	0.014
SP_PIR_KEYWORDS	peroxidase	11	0.001	0.014
GOTERM_BP_FAT	oxygen and reactive oxygen species metabolic process	12	0.001	0.041
GOTERM_CC_FAT	chloroplast	123	0.0011	0.025
GOTERM_CC_FAT	plastid	125	0.0011	0.023
GOTERM_BP_FAT	transcription	65	0.0012	0.047
GOTERM_BP_FAT	anther development	6	0.0012	0.046
SP_PIR_KEYWORDS	gtp-binding	15	0.0013	0.018
GOTERM_BP_FAT	defense response, incompatible interaction	11	0.0014	0.049
GOTERM_CC_FAT	chloroplast part	46	0.0014	0.026
GOTERM_CC_FAT	plastid envelope	27	0.0014	0.024
GOTERM_BP_FAT	response to salt stress	25	0.0015	0.051
GOTERM_BP_FAT	growth	19	0.0016	0.053
SP_PIR_KEYWORDS	ubl conjugation	9	0.0016	0.021
SP_PIR_KEYWORDS	hydrogen peroxide	9	0.0016	0.021
GOTERM_MF_FAT	basic amino acid transmembrane transporter activity	4	0.0017	0.097
GOTERM_BP_FAT	response to osmotic stress	26	0.002	0.064
GOTERM_BP_FAT	flower development	18	0.0021	0.065
GOTERM_MF_FAT	transcription factor activity	77	0.0021	0.11
GOTERM_BP_FAT	fatty acid metabolic process	17	0.0023	0.069
GOTERM_CC_FAT	plastid part	46	0.0026	0.04
GOTERM_BP_FAT	fatty acid biosynthetic process	14	0.0026	0.078
GOTERM_BP_FAT	regulation of cellular component size	18	0.0027	0.078
SP_PIR_KEYWORDS	atp-binding	66	0.0032	0.039
INTERPRO	C2 calcium-dependent membrane targeting	10	0.0034	0.45
SP_PIR_KEYWORDS	peroxisome	7	0.0035	0.04
GOTERM_BP_FAT	regulation of transcription	90	0.0035	0.096
GOTERM_BP_FAT	response to bacterium	18	0.0035	0.095
GOTERM_MF_FAT	2 iron, 2 sulfur cluster binding	6	0.0036	0.16
GOTERM_BP_FAT	callose localization	5	0.0039	0.1
GOTERM_BP_FAT	regulation of cell size	17	0.0039	0.1
GOTERM_BP_FAT	response to light stimulus	28	0.004	0.1
SP_PIR_KEYWORDS	chloroplast	35	0.0041	0.046
SMART	C2	10	0.0043	0.16
GOTERM_BP_FAT	cellular response to reactive oxygen species	10	0.0045	0.11
GOTERM_BP_FAT	polysaccharide localization	5	0.0047	0.11
GOTERM_BP_FAT	cellular response to oxidative stress	10	0.0048	0.11
SP_PIR_KEYWORDS	2Fe-2S	5	0.0048	0.051
SP_PIR_KEYWORDS	magnesium	18	0.005	0.052
GOTERM_MF_FAT	zinc ion binding	74	0.005	0.2
INTERPRO	Haloacid dehalogenase-like hydrolase	8	0.0051	0.52
INTERPRO	Ubiquitin subgroup	5	0.0051	0.47
GOTERM_MF_FAT	4 iron, 4 sulfur cluster binding	6	0.0054	0.2
INTERPRO	Alcohol dehydrogenase, zinc-binding	6	0.0055	0.45
GOTERM_BP_FAT	cell growth	16	0.0056	0.13
GOTERM_BP_FAT	cellular amino acid derivative biosynthetic process	15	0.0057	0.13
GOTERM_BP_FAT	response to radiation	28	0.0062	0.13
KEGG_PATHWAY	Glycolysis / Gluconeogenesis	10	0.0063	0.21
GOTERM_MF_FAT	transcription regulator activity	83	0.0064	0.22
GOTERM_BP_FAT	two-component signal transduction system (phosphorelay)	16	0.0066	0.14
SP_PIR_KEYWORDS	iron-sulfur	7	0.0068	0.067
INTERPRO	Alcohol dehydrogenase superfamily, zinc-containing	6	0.0069	0.49
INTERPRO	Alcohol dehydrogenase GroES-like	5	0.007	0.45
SP_PIR_KEYWORDS	hydrolase	56	0.0072	0.069
GOTERM_BP_FAT	hydrogen peroxide catabolic process	9	0.0075	0.15
GOTERM_BP_FAT	cellular response to hydrogen peroxide	9	0.0075	0.15
INTERPRO	DNA-binding WRKY	8	0.0075	0.45
SP_PIR_KEYWORDS	calcium	18	0.0079	0.072
GOTERM_BP_FAT	oxidation reduction	56	0.0081	0.16
GOTERM_BP_FAT	secondary metabolic process	25	0.0083	0.16
GOTERM_BP_FAT	carbohydrate catabolic process	15	0.0087	0.17
PIR_SUPERFAMILY	PIRSF036514:alpha-crystallin-related small heat shock protein	4	0.0088	0.89
GOTERM_BP_FAT	floral whorl development	10	0.0091	0.17
SMART	WRKY	8	0.0091	0.24
GOTERM_MF_FAT	vitamin binding	13	0.0091	0.27
GOTERM_MF_FAT	oxidoreductase activity, acting on single donors with incorporation of molecular oxygen	8	0.0092	0.26
SP_PIR_KEYWORDS	transit peptide	40	0.0094	0.083
SP_PIR_KEYWORDS	isopeptide bond	6	0.0099	0.085
SP_PIR_KEYWORDS	Oxylipin biosynthesis	4	0.0099	0.082
UP_SEQ_FEATURE	DNA-binding region:Basic motif	14	0.01	0.91
INTERPRO	Basic helix-loop-helix dimerisation region bHLH	12	0.011	0.54
GOTERM_CC_FAT	apoplast	21	0.011	0.14
SP_PIR_KEYWORDS	nucleotide binding	6	0.011	0.086
SP_PIR_KEYWORDS	Chaperone	10	0.011	0.084
GOTERM_CC_FAT	external encapsulating structure	30	0.011	0.14
SP_PIR_KEYWORDS	plastid	32	0.013	0.098
GOTERM_MF_FAT	GTP binding	17	0.013	0.34
GOTERM_MF_FAT	tetrapyrrole binding	23	0.013	0.32
INTERPRO	Chaperonin ClpA/B, conserved site	3	0.013	0.59
SMART	HLH	12	0.013	0.28
INTERPRO	Helix-loop-helix DNA-binding	9	0.013	0.57
UP_SEQ_FEATURE	compositionally biased region:Poly-Ser	21	0.014	0.91
SP_PIR_KEYWORDS	heat shock	3	0.014	0.1
GOTERM_BP_FAT	androecium development	6	0.014	0.25
GOTERM_BP_FAT	stamen development	6	0.014	0.25
SP_PIR_KEYWORDS	ubl conjugation pathway	20	0.014	0.1
KEGG_PATHWAY	Methane metabolism	9	0.014	0.3
GOTERM_MF_FAT	lipase activity	11	0.014	0.33
GOTERM_CC_FAT	chloroplast stroma	22	0.014	0.17
INTERPRO	Helix-turn-helix motif, lambda-like repressor	4	0.015	0.58
GOTERM_MF_FAT	lipase activator activity	3	0.015	0.32
GOTERM_MF_FAT	phospholipase activator activity	3	0.015	0.32
GOTERM_BP_FAT	response to high light intensity	6	0.015	0.26
INTERPRO	Peroxidase, active site	8	0.016	0.57
GOTERM_BP_FAT	response to jasmonic acid stimulus	12	0.016	0.27
UP_SEQ_FEATURE	cross-link:Glycyl lysine isopeptide (Lys-Gly) (interchain with G-Cter in ubiquitin)	6	0.016	0.9
PANTHER_PATHWAY	P00029:Huntington disease	8	0.017	0.46
GOTERM_BP_FAT	fruit development	25	0.017	0.29
SP_PIR_KEYWORDS	calcium transport	4	0.018	0.12
GOTERM_MF_FAT	purine nucleotide binding	111	0.018	0.37
INTERPRO	LisH dimerisation motif, subgroup	3	0.018	0.61
GOTERM_BP_FAT	cellular hormone metabolic process	5	0.019	0.3
GOTERM_BP_FAT	seed development	24	0.019	0.3
GOTERM_BP_FAT	immune response	18	0.02	0.31
GOTERM_BP_FAT	response to UV-B	6	0.02	0.3
UP_SEQ_FEATURE	DNA-binding region:WRKY	7	0.02	0.91
UP_SEQ_FEATURE	domain:Helix-loop-helix motif	12	0.02	0.88
GOTERM_BP_FAT	callose deposition during defense response	4	0.021	0.31
GOTERM_BP_FAT	callose deposition in cell wall	4	0.021	0.31
GOTERM_BP_FAT	nicotinamide nucleotide biosynthetic process	3	0.021	0.31
GOTERM_BP_FAT	cell surface receptor linked signal transduction	12	0.022	0.32
SP_PIR_KEYWORDS	heme	17	0.022	0.15
GOTERM_BP_FAT	lipid biosynthetic process	23	0.023	0.32
PANTHER_PATHWAY	P00034:Integrin signalling pathway	6	0.023	0.34
UP_SEQ_FEATURE	sequence variant	10	0.023	0.88
INTERPRO	Pyridoxal phosphate-dependent transferase, major region, subdomain 1	8	0.023	0.68
GOTERM_MF_FAT	oxidoreductase activity, acting on sulfur group of donors	9	0.023	0.43
GOTERM_BP_FAT	cellular component morphogenesis	15	0.023	0.33
INTERPRO	Chaperonin clpA/B	3	0.024	0.67
INTERPRO	Phosphate-induced protein 1 conserved region	3	0.024	0.67
GOTERM_CC_FAT	plastid stroma	22	0.024	0.25
GOTERM_BP_FAT	intracellular signaling cascade	38	0.024	0.33
GOTERM_BP_FAT	cell wall thickening	4	0.024	0.33
UP_SEQ_FEATURE	metal ion-binding site:Iron (heme axial ligand)	13	0.024	0.86
UP_SEQ_FEATURE	repeat:LRR 27	3	0.025	0.83
PIR_SUPERFAMILY	PIRSF038372:homeobox-leucine zipper protein, ATHB-5 type	3	0.025	0.95
GOTERM_MF_FAT	guanyl ribonucleotide binding	17	0.025	0.44
GOTERM_BP_FAT	nucleobase, nucleoside, nucleotide and nucleic acid transport	6	0.025	0.33
UP_TISSUE	Flower	17	0.026	0.45
GOTERM_CC_FAT	cell wall	28	0.026	0.25
INTERPRO	Leucine zipper, homeobox-associated	4	0.026	0.68
SP_PIR_KEYWORDS	lipoprotein	12	0.026	0.17
GOTERM_MF_FAT	guanyl nucleotide binding	17	0.027	0.45
INTERPRO	Lipase, class 3	5	0.027	0.68
GOTERM_BP_FAT	serine family amino acid metabolic process	6	0.027	0.35
GOTERM_BP_FAT	cytokinin metabolic process	4	0.028	0.35
GOTERM_BP_FAT	phenylpropanoid biosynthetic process	10	0.028	0.35
SP_PIR_KEYWORDS	molecular chaperone	3	0.028	0.18
SP_PIR_KEYWORDS	P-loop	6	0.029	0.17
GOTERM_BP_FAT	aromatic compound biosynthetic process	14	0.029	0.36
SMART	HALZ	4	0.029	0.45
GOTERM_MF_FAT	DNA binding	97	0.029	0.46
GOTERM_MF_FAT	calmodulin binding	12	0.03	0.46
INTERPRO	Clp ATPase, C-terminal	3	0.03	0.7
INTERPRO	Phosphatidic acid phosphatase type 2/haloperoxidase	3	0.03	0.7
GOTERM_BP_FAT	enzyme linked receptor protein signaling pathway	10	0.03	0.37
GOTERM_BP_FAT	transmembrane receptor protein tyrosine kinase signaling pathway	10	0.03	0.37
GOTERM_BP_FAT	metallo-sulfur cluster assembly	4	0.032	0.38
GOTERM_BP_FAT	response to toxin	4	0.032	0.38
GOTERM_BP_FAT	very-long-chain fatty acid metabolic process	4	0.032	0.38
GOTERM_BP_FAT	iron-sulfur cluster assembly	4	0.032	0.38
SMART	acidPPc	3	0.032	0.44
GOTERM_BP_FAT	hormone metabolic process	7	0.033	0.39
GOTERM_BP_FAT	response to UV	7	0.033	0.39
UP_SEQ_FEATURE	short sequence motif:Bipartite nuclear localization signal	5	0.034	0.9
GOTERM_BP_FAT	small GTPase mediated signal transduction	8	0.034	0.39
GOTERM_BP_FAT	response to xenobiotic stimulus	3	0.034	0.39
GOTERM_MF_FAT	ATPase activity	24	0.035	0.5
SP_PIR_KEYWORDS	cytosol	4	0.035	0.21
GOTERM_BP_FAT	response to light intensity	7	0.035	0.39
INTERPRO	Small GTP-binding protein	9	0.035	0.74
GOTERM_BP_FAT	response to carbohydrate stimulus	13	0.035	0.39
SP_PIR_KEYWORDS	nad	10	0.037	0.21
INTERPRO	ATPase associated with various cellular activities, AAA-2	3	0.037	0.74
GOTERM_CC_FAT	integral to membrane	80	0.038	0.33
PIR_SUPERFAMILY	PIRSF000091:alcohol dehydrogenase	4	0.039	0.96
GOTERM_BP_FAT	response to virus	5	0.04	0.43
UP_TISSUE	Leaf	23	0.041	0.38
GOTERM_BP_FAT	water-soluble vitamin biosynthetic process	6	0.041	0.43
GOTERM_MF_FAT	ATPase activity, coupled to movement of substances	12	0.042	0.55
GOTERM_MF_FAT	ATPase activity, coupled to transmembrane movement of substances	12	0.042	0.55
GOTERM_MF_FAT	pyridoxal phosphate binding	9	0.042	0.54
GOTERM_MF_FAT	vitamin B6 binding	9	0.042	0.54
INTERPRO	Haem peroxidase, plant/fungal/bacterial	7	0.042	0.78
KEGG_PATHWAY	Metabolism of xenobiotics by cytochrome P450	4	0.043	0.56
PIR_SUPERFAMILY	PIRSF000293:peroxidase	7	0.043	0.93
GOTERM_BP_FAT	innate immune response	16	0.043	0.45
GOTERM_BP_FAT	organic acid transport	7	0.044	0.45
GOTERM_BP_FAT	carboxylic acid transport	7	0.044	0.45
GOTERM_MF_FAT	ribonucleotide binding	102	0.044	0.54
GOTERM_MF_FAT	purine ribonucleotide binding	102	0.044	0.54
UP_SEQ_FEATURE	repeat:LRR 19	5	0.045	0.93
UP_SEQ_FEATURE	repeat:LRR 20	5	0.045	0.93
PIR_SUPERFAMILY	PIRSF002581:chaperone HSP70	3	0.046	0.9
INTERPRO	Pyruvate/Phosphoenolpyruvate kinase, catalytic core	4	0.046	0.79
SP_PIR_KEYWORDS	protein degradation	3	0.046	0.25
SP_PIR_KEYWORDS	polyprotein	3	0.046	0.25
GOTERM_BP_FAT	regulation of hormone levels	9	0.046	0.46
SP_PIR_KEYWORDS	nadp	9	0.047	0.25
GOTERM_BP_FAT	cell morphogenesis	13	0.047	0.46
INTERPRO	ATPase, AAA-type, core	8	0.047	0.79
SP_PIR_KEYWORDS	glycolysis	5	0.048	0.25
GOTERM_MF_FAT	transcription activator activity	10	0.048	0.57
GOTERM_BP_FAT	glycolysis	7	0.049	0.47
UP_SEQ_FEATURE	transit peptide:Chloroplast	32	0.049	0.94
UP_SEQ_FEATURE	repeat:LRR 26	3	0.049	0.92
GOTERM_MF_FAT	phosphoric diester hydrolase activity	6	0.049	0.57
GOTERM_BP_FAT	calcium ion transport	4	0.05	0.47
GOTERM_BP_FAT	cellular amino acid derivative metabolic process	16	0.05	0.47
UP_SEQ_FEATURE	metal ion-binding site:Zinc 2	7	0.05	0.91
GOTERM_BP_FAT	water-soluble vitamin metabolic process	6	0.05	0.47
SP_PIR_KEYWORDS	DNA binding	8	0.05	0.26
GOTERM_BP_FAT	hemicellulose metabolic process	3	0.05	0.47
GOTERM_BP_FAT	pyridine nucleotide biosynthetic process	3	0.05	0.47
GOTERM_BP_FAT	xylan metabolic process	3	0.05	0.47
GOTERM_MF_FAT	hydrolase activity, acting on acid anhydrides, catalyzing transmembrane movement of substances	12	0.051	0.56
GOTERM_BP_FAT	macromolecule catabolic process	32	0.052	0.47
GOTERM_MF_FAT	triacylglycerol lipase activity	5	0.052	0.56
INTERPRO	Ribosomal protein L40e	3	0.052	0.81
INTERPRO	Ribosomal protein S27a	3	0.052	0.81
GOTERM_BP_FAT	phenylpropanoid metabolic process	11	0.052	0.47
UP_SEQ_FEATURE	repeat:LRR 14	6	0.053	0.91
UP_SEQ_FEATURE	domain:Leucine-zipper	6	0.053	0.91
SP_PIR_KEYWORDS	lyase	10	0.053	0.27
SP_PIR_KEYWORDS	glutathione biosynthesis	2	0.053	0.26
PIR_SUPERFAMILY	PIRSF038431:ribosomal protein S27Ae	3	0.054	0.89
PIR_SUPERFAMILY	PIRSF002034:ubiquitin	3	0.054	0.89
INTERPRO	Peroxidases heam-ligand binding site	7	0.054	0.81
GOTERM_BP_FAT	nitrogen compound biosynthetic process	25	0.054	0.48
GOTERM_BP_FAT	cellular carbohydrate catabolic process	10	0.054	0.48
GOTERM_BP_FAT	cellular aldehyde metabolic process	4	0.055	0.48
UP_SEQ_FEATURE	repeat:LRR 22	4	0.055	0.91
UP_SEQ_FEATURE	metal ion-binding site:Magnesium	8	0.055	0.9
GOTERM_MF_FAT	di-, tri-valent inorganic cation transmembrane transporter activity	6	0.055	0.58
SP_PIR_KEYWORDS	receptor	18	0.056	0.27
GOTERM_BP_FAT	cellular response to hormone stimulus	22	0.056	0.48
GOTERM_BP_FAT	hormone-mediated signaling	22	0.056	0.48
GOTERM_BP_FAT	floral organ development	9	0.056	0.48
INTERPRO	ATPase, P-type phosphorylation site	5	0.058	0.82
INTERPRO	ATPase, P-type, ATPase-associated region	5	0.058	0.82
SP_PIR_KEYWORDS	transport	39	0.058	0.28
UP_SEQ_FEATURE	repeat:LRR 6	10	0.058	0.9
GOTERM_BP_FAT	response to brassinosteroid stimulus	5	0.059	0.49
INTERPRO	Leucine-rich repeat, N-terminal	12	0.059	0.82
UP_SEQ_FEATURE	repeat:LRR 13	6	0.059	0.89
GOTERM_BP_FAT	post-embryonic organ morphogenesis	4	0.06	0.5
GOTERM_BP_FAT	floral organ morphogenesis	4	0.06	0.5
UP_SEQ_FEATURE	repeat:LRR 18	5	0.061	0.88
UP_SEQ_FEATURE	repeat:LRR 17	5	0.061	0.88
INTERPRO	T-complex 11	2	0.061	0.82
INTERPRO	Uncharacterised protein family UPF0187	2	0.061	0.82
INTERPRO	WLM	2	0.061	0.82
KEGG_PATHWAY	Biosynthesis of phenylpropanoids	16	0.061	0.61
GOTERM_MF_FAT	amino acid transmembrane transporter activity	6	0.062	0.61
PIR_SUPERFAMILY	PIRSF002038:polyubiquitin 4	3	0.062	0.89
PIR_SUPERFAMILY	PIRSF005732:early light-induced protein	2	0.062	0.86
PIR_SUPERFAMILY	PIRSF017042:Arabidopsis thaliana probable senescence-related protein At2g17840	2	0.062	0.86
GOTERM_BP_FAT	polysaccharide metabolic process	13	0.064	0.52
GOTERM_MF_FAT	cofactor binding	25	0.065	0.61
GOTERM_BP_FAT	response to salicylic acid stimulus	10	0.065	0.52
GOTERM_BP_FAT	shoot morphogenesis	10	0.065	0.52
INTERPRO	Heat shock protein Hsp20	4	0.065	0.83
GOTERM_MF_FAT	carboxy-lyase activity	6	0.065	0.61
INTERPRO	ATPase, P-type, K/Mg/Cd/Cu/Zn/Na/Ca/Na/H-transporter	5	0.065	0.82
GOTERM_MF_FAT	heme binding	19	0.065	0.6
GOTERM_BP_FAT	glutathione biosynthetic process	2	0.066	0.52
GOTERM_BP_FAT	multidimensional cell growth	5	0.067	0.52
UP_SEQ_FEATURE	repeat:LRR 12	6	0.067	0.9
GOTERM_BP_FAT	protein neddylation	3	0.068	0.53
GOTERM_MF_FAT	chlorophyll binding	4	0.068	0.61
INTERPRO	CCT domain-like	3	0.069	0.83
INTERPRO	Clp, N-terminal	3	0.069	0.83
INTERPRO	ATPase, P-type cation-transporter, C-terminal	3	0.069	0.83
UP_SEQ_FEATURE	chain:40S ribosomal protein S27a-3	3	0.069	0.89
UP_SEQ_FEATURE	chain:40S ribosomal protein S27a-1	3	0.069	0.89
UP_SEQ_FEATURE	chain:NEDD8-like protein RUB1	3	0.069	0.89
UP_SEQ_FEATURE	compositionally biased region:Lys-rich (highly basic)	3	0.069	0.89
UP_SEQ_FEATURE	chain:Ubiquitin	3	0.069	0.89
UP_SEQ_FEATURE	repeat:LRR 25	3	0.069	0.89
SP_PIR_KEYWORDS	kinase	35	0.069	0.31
UP_SEQ_FEATURE	binding site:ATP; via carbonyl oxygen	2	0.072	0.89
UP_SEQ_FEATURE	region of interest:I	2	0.072	0.89
UP_SEQ_FEATURE	region of interest:II	2	0.072	0.89
INTERPRO	Zinc finger, RING-type	23	0.073	0.84
GOTERM_BP_FAT	amine transport	6	0.073	0.55
SP_PIR_KEYWORDS	transferase	51	0.074	0.33
GOTERM_BP_FAT	embryonic development ending in seed dormancy	19	0.075	0.56
UP_SEQ_FEATURE	repeat:LRR 16	5	0.075	0.89
SP_PIR_KEYWORDS	pyridoxal phosphate	6	0.075	0.33
GOTERM_BP_FAT	post-embryonic organ development	11	0.076	0.56
INTERPRO	Zinc finger, RanBP2-type	4	0.076	0.84
GOTERM_MF_FAT	glutathione transferase activity	5	0.076	0.64
INTERPRO	ATP-grasp fold, subdomain 2	3	0.078	0.84
INTERPRO	Heat shock protein 70, conserved site	3	0.078	0.84
SP_PIR_KEYWORDS	ATP binding	2	0.078	0.33
PIR_SUPERFAMILY	PIRSF001711:ADP-ribosylation factor	3	0.08	0.9
SP_PIR_KEYWORDS	glycoprotein	37	0.08	0.34
GOTERM_BP_FAT	regulation of transcription, DNA-dependent	46	0.08	0.58
UP_SEQ_FEATURE	domain:NAC	4	0.08	0.9
PIR_TISSUE_SPECIFICITY	Slightly expressed in roots.	3	0.082	1
GOTERM_CC_FAT	endosome	6	0.083	0.57
GOTERM_BP_FAT	cell wall modification	9	0.083	0.58
SMART	ZnF_RBZ	4	0.084	0.74
GOTERM_BP_FAT	regulation of RNA metabolic process	46	0.085	0.59
UP_SEQ_FEATURE	active site:4-aspartylphosphate intermediate	5	0.086	0.91
GOTERM_BP_FAT	cofactor metabolic process	15	0.086	0.59
GOTERM_BP_FAT	cofactor biosynthetic process	10	0.086	0.59
INTERPRO	Amino acid/polyamine transporter I	3	0.087	0.87
INTERPRO	Amino acid permease-associated region	3	0.087	0.87
PIR_SUPERFAMILY	PIRSF000642:receptor-like protein kinase	7	0.087	0.89
GOTERM_MF_FAT	amine transmembrane transporter activity	6	0.087	0.68
INTERPRO	Heavy metal transport/detoxification protein	6	0.088	0.86
GOTERM_MF_FAT	magnesium ion binding	17	0.088	0.68
GOTERM_BP_FAT	cell wall polysaccharide metabolic process	3	0.088	0.59
GOTERM_BP_FAT	vitamin biosynthetic process	6	0.089	0.59
KEGG_PATHWAY	Biosynthesis of plant hormones	18	0.089	0.69
PIR_SUPERFAMILY	PIRSF006060:AA_transporter	3	0.09	0.88
INTERPRO	Catalase, N-terminal	2	0.09	0.87
INTERPRO	Catalase related subgroup	2	0.09	0.87
INTERPRO	Phosphoglycerate kinase, C-terminal	2	0.09	0.87
INTERPRO	Catalase	2	0.09	0.87
INTERPRO	Catalase-related immune responsive	2	0.09	0.87
INTERPRO	Phosphoglycerate kinase, N-terminal	2	0.09	0.87
INTERPRO	Phosphoglycerate kinase	2	0.09	0.87
UP_SEQ_FEATURE	repeat:LRR 24	3	0.09	0.91
GOTERM_MF_FAT	P-P-bond-hydrolysis-driven transmembrane transporter activity	13	0.091	0.68
INTERPRO	C2 membrane targeting protein	6	0.091	0.86
GOTERM_MF_FAT	primary active transmembrane transporter activity	13	0.092	0.68
PIR_SUPERFAMILY	PIRSF029186:pea seed biotin-containing protein	2	0.092	0.86
PIR_SUPERFAMILY	PIRSF018182:F-box unusual floral organs protein, UFO type	2	0.092	0.86
PIR_SUPERFAMILY	PIRSF000296:catalase	2	0.092	0.86
INTERPRO	ABC transporter, conserved site	8	0.092	0.86
UP_SEQ_FEATURE	repeat:LRR 4	13	0.093	0.91
PANTHER_PATHWAY	P00024:Glycolysis	4	0.094	0.69
GOTERM_MF_FAT	electron carrier activity	29	0.094	0.68
GOTERM_MF_FAT	12-oxophytodienoate reductase activity	2	0.095	0.67
GOTERM_MF_FAT	phosphoglycerate kinase activity	2	0.095	0.67
GOTERM_MF_FAT	catalase activity	2	0.095	0.67
GOTERM_MF_FAT	ADP transmembrane transporter activity	2	0.095	0.67
GOTERM_MF_FAT	calcium-transporting ATPase activity	3	0.095	0.67
INTERPRO	ABC-1	3	0.096	0.87
KEGG_PATHWAY	Phenylalanine metabolism	7	0.097	0.66
UP_SEQ_FEATURE	repeat:LRR 11	6	0.097	0.91
GOTERM_BP_FAT	ATP transport	2	0.097	0.62
GOTERM_BP_FAT	ADP transport	2	0.097	0.62
GOTERM_BP_FAT	hydrogen peroxide biosynthetic process	2	0.097	0.62
GOTERM_BP_FAT	purine ribonucleotide transport	2	0.097	0.62
GOTERM_BP_FAT	aging	6	0.097	0.62
GOTERM_BP_FAT	vegetative to reproductive phase transition	6	0.097	0.62
GOTERM_BP_FAT	gibberellin biosynthetic process	3	0.098	0.62
GOTERM_BP_FAT	cell wall thickening during defense response	3	0.098	0.62
GOTERM_BP_FAT	microsporogenesis	3	0.098	0.62
GOTERM_BP_FAT	callose deposition in cell wall during defense response	3	0.098	0.62
SMART	RING	23	0.099	0.76
PIR_TISSUE_SPECIFICITY	Ubiquitously expressed.	3	0.099	0.99
UP_SEQ_FEATURE	repeat:LRR 7	8	0.099	0.91
GOTERM_MF_FAT	GTPase activity	7	0.099	0.68
