# Supplementary material for: Specific pools of endogenous peptides are present in gametophore, protonema, and protoplast cells of the moss Physcomitrella patens
Source: BMC Plant Biol. 2015 Mar 15;15:87. doi: 10.1186/s12870-015-0468-7 (PMC4365561; doi:10.1186/s12870-015-0468-7)
Supplement: Additional file 15: — Differentially expressed (DE) genes related to protein degradation in protoplasts compared to protonemata. [file 12870_2015_468_MOESM15_ESM.xlsx]

## Sheet: Лист1
Additional file 15. Differentially expressed (DE) genes related to protein degradation in protoplasts compared to protonemata.
Gene ID - gene unique number in Physcomitrella patens genome annotation
AC - unique number in the UniProtKB database for the corresponding protein
TAIR ID - possible homologue gene of Arabidopsis thaliana; the results of BLAST homology analysis against the protein database of Arabidopsis thaliana
Gene Name - name of Arabidopsis thaliana homologue gene
Gene definition - known function of Arabidopsis thaliana homologue gene
Log fold change - the ratio (in log scale) of the protoplast median to the protonema median
p-value, FDR - probability values of the significance of the observed fold change with the available data of run and technical repetetions
Up/Down - up-regulated genes (1), down-regulated genes (-1)
median - median value across all run and technical repetetions
Gene ID	AC	TAIR ID	Gene name	Gene definition	Log fold change	p-value	FDR	Up/Down	protonema median	protoplast median
Pp1s89_116V6		AT2G25740		ATP-dependent protease La (LON) domain protein	3.41081	5e-05	0.000175663	1	3.06889	32.639
Pp1s78_186V6		AT4G34980	SLP2	subtilisin-like serine protease 2	3.31758	5e-05	0.000175663	1	1.4521	14.4774
Pp1s66_76V6		AT2G25740		ATP-dependent protease La (LON) domain protein	3.11885	5e-05	0.000175663	1	4.03877	35.0847
Pp1s2_78V6		AT3G25700		Eukaryotic aspartyl protease family protein	4.41251	5e-05	0.000175663	1	0.797627	16.9863
Pp1s31_245V6		AT4G31670	UBP18	ubiquitin-specific protease 18	2.57963	5e-05	0.000175663	1	15.2113	90.9317
Pp1s5_15V6		AT5G26860	LON1,LON_ARA_ARA	lon protease 1	2.29571	5e-05	0.000175663	1	27.4772	134.912
Pp1s39_149V6		AT2G29080	ftsh3	FTSH protease 3	2.39005	5e-05	0.000175663	1	15.9511	83.6116
Pp1s115_5V6		AT4G17040	CLPR4	CLP protease R subunit 4	-3.64266	0.0024	0.00606418	-1	1.77277	0.141939
Pp1s112_240V6		AT2G19170	SLP3	subtilisin-like serine protease 3	2.8326	5e-05	0.000175663	1	1.44659	10.3049
Pp1s88_201V6		AT1G60220	OTS1,ULP1D	UB-like protease 1D	-2.25894	5e-05	0.000175663	-1	4.535	0.947481
Pp1s24_95V6		AT3G25700		aspartic proteinase nepenthesin-1	-2.11539	5e-05	0.000175663	-1	3.28385	0.757858
Pp1s5_405V6		AT4G39910	ATUBP3,UBP3	ubiquitin-specific protease 3	2.1736	5e-05	0.000175663	1	7.80982	35.2338
Pp1s90_35V6		AT3G50050		Eukaryotic aspartyl protease family protein	-2.74272	0.00095	0.00263486	-1	4.03234	0.602442
Pp1s59_223V6		AT1G76140		Prolyl oligopeptidase family protein	4.58924	5e-05	0.000175663	1	8.48089	204.145
Pp1s233_64V6		AT5G24680		Peptidase C78, ubiquitin fold modifier-specific peptidase 1/ 2	4.22508	5e-05	0.000175663	1	2.72724	51.0033
Pp1s79_2V6		AT3G07090		PPPDE putative thiol peptidase family protein	2.54117	5e-05	0.000175663	1	63.3614	368.802
Pp1s8_260V6		AT5G24260		prolyl oligopeptidase family protein	-2.60257	5e-05	0.000175663	-1	4.84769	0.79815
Pp1s58_185V6		AT1G15000	scpl50	serine carboxypeptidase-like 50	-2.92302	5e-05	0.000175663	-1	5.28863	0.697313
Pp1s283_60V6	A9TPX3	AT1G76140		Prolyl oligopeptidase family protein	-2.85768	5e-05	0.000175663	-1	2.08222	0.287262
Pp1s113_206V6		AT1G71696	SOL1	carboxypeptidase D, putative	-2.79938	0.0158	0.0321636	-1	1.60808	0.230999
Pp1s20_280V6	A9RPJ9	AT3G05200	ATL6	RING/U-box superfamily protein	3.25816	5e-05	0.000175663	1	10.8389	103.702
Pp1s295_6V6		AT5G20910	AIP2	RING/U-box superfamily protein	3.04537	5e-05	0.000175663	1	84.2196	695.282
Pp1s124_89V6		AT3G55530	SDIR1	RING/U-box superfamily protein	2.69946	5e-05	0.000175663	1	17.142	111.347
Pp1s388_7V6		AT5G14420	RGLG2	RING domain ligase2	3.65018	5e-05	0.000175663	1	16.631	208.802
Pp1s281_120V6		AT1G04790		RING/U-box superfamily protein	2.57417	5e-05	0.000175663	1	10.8028	64.3337
Pp1s20_337V6		AT4G39140		RING/U-box superfamily protein	3.13192	5e-05	0.000175663	1	16.9437	148.528
Pp1s212_60V6	A9TE54	AT5G01450		RING/U-box superfamily protein	2.24866	5e-05	0.000175663	1	26.8972	127.826
Pp1s56_237V6		AT3G19910		RING/U-box superfamily protein	2.95472	5e-05	0.000175663	1	39.1084	303.2
Pp1s164_107V6		AT2G23780		RING/U-box superfamily protein	2.62894	5e-05	0.000175663	1	19.0332	117.734
Pp1s100_96V6		AT5G05280		RING/U-box superfamily protein	2.54111	5e-05	0.000175663	1	22.8494	132.992
Pp1s166_91V6		AT1G23980		RING/U-box superfamily protein	2.83747	5e-05	0.000175663	1	2.36601	16.9115
Pp1s3_622V6		AT3G09760		RING/U-box superfamily protein	-2.05167	5e-05	0.000175663	-1	7.93248	1.91335
Pp1s97_64V6		AT3G25030		RING/U-box superfamily protein	-2.63633	5e-05	0.000175663	-1	1.73048	0.278324
Pp1s212_79V6		AT5G01160		RING/U-box superfamily protein	2.92768	5e-05	0.000175663	1	0.962438	7.32303
Pp1s15_293V6		AT1G54150		E3 Ubiquitin ligase family protein	2.75722	0.0003	0.000924436	1	0.436631	2.95202
Pp1s166_98V6		AT3G13330	PA200	proteasome activating protein 200	3.97606	5e-05	0.000175663	1	16.7135	263.015
Pp1s28_133V6		AT3G14290	PAE2	20S proteasome alpha subunit E2	-2.74097	5e-05	0.000175663	-1	3.74607	0.560352
Pp1s152_120V6	A9T1V0	AT1G17870	ATEGY3,EGY3	S2P-like putative metalloprotease	2.52965	0.00015	0.000489418	1	0.281821	1.62732
Pp1s33_371V6	A9RX64	AT4G39370	UBP27	ubiquitin specific peptidase 30	-2.12372	5e-05	0.000175663	-1	1.5942	0.365796
Pp1s126_121V6	A9SVZ0	AT2G41790		peptidase m16 family protein insulinase family protein	-2.05178	5e-05	0.000175663	-1	12.2698	2.95929
Pp1s3_208V6	A9RDJ6	AT5G51070	CLPD,ERD1,SAG15	ATP-dependent Clp protease regulatory subunit	2.84917	5e-05	0.000175663	1	37.3085	268.841
Pp1s211_85V6	A9TDY7			m6 family metalloprotease domain protein	2.45502	5e-05	0.000175663	1	0.859715	4.71401
Pp1s74_198V6	A9SFY8	AT3G57810		Cysteine proteinases superfamily protein	2.20542	5e-05	0.000175663	1	41.7766	192.677
