# Supplementary material for: Specific pools of endogenous peptides are present in gametophore, protonema, and protoplast cells of the moss Physcomitrella patens
Source: BMC Plant Biol. 2015 Mar 15;15:87. doi: 10.1186/s12870-015-0468-7 (PMC4365561; doi:10.1186/s12870-015-0468-7)
Supplement: Additional file 18: — Quantitative relationship of precursor proteins in protonemata versus gametophores. [file 12870_2015_468_MOESM18_ESM.xlsx]

## Sheet: Лист1
Additional file 18. Quantitative relationship of precursor proteins in protonemata versus gametophores.
The table provides data on comparative analysis of precursor proteins in two life forms−protonema and gametophores, together with the level of transcription of relevant genes and the number of endogenous peptides identified
Accession - protein unique number in the UniProtKB database
Protein function - protein name according to UniProtKB database
Putative homologue gene name - possible homologue; the results of BLAST homology analysis against the protein database of green plants (Viridiplantae)
Putative homologue function - known function of putative homologue gene
Relative protein quantification - relative protein quantification based on spectral counting
log2 - the ratio (in log scale) of the appropriate medians
p-value - probability values of the significance of the observed fold change with the available data of repetitions
median - median value across all repetitions
Expression, RPKM - the transcription level of the identified peptide precursor proteins (median RPKM)
Number of unique peptides - the number of identified unique peptides from a given protein in the appropriate cell type
Accession	Proteins function	Putative homologue gene name	Putative homologue function	Relative protein quantification				Expression, RPKM			Number of unique peptides
				p-value, gametophore vs protonema	log2(gametophore/protonema)	median proteins abundance, gametophores	median proteins abundance, protonema	gametophore	protonema	log2(gametophore/protonema)	gametophore	protonema
A4ZFY6	Lipoxygenase (EC 1.13.11.12)	LOX3	Lipoxygenase 3, chloroplastic	0.0349815	1.51812	62558.7	21841.7				18	20
A4ZFY7	Lipoxygenase (EC 1.13.11.12)	LOX3	Lipoxygenase 3, chloroplastic	0.00981835	1.884	52016	14092.7	117.601	95.3315	0.302876	11	2
A9RCF4	Malic enzyme	MODA	NADP-dependent malic enzyme, chloroplastic	0.0373195	1.51015	51166.5	17963.3				5	1
A9RD61	Predicted protein	MALD1	Major allergen Mal d 1	0.0294147	1.21857	108664	46693.9	0.312521	0.26479	0.239102	3	12
A9RE43	Predicted protein		Phosphoglucomutase, cytoplasmic 1	0.0206065	2.63544	12604.7	2028.54	190.657	138.29	0.463288	1	0
A9REE3	Predicted protein			0.0494926	6.88342	15308.7	129.664				6	1
A9RF93	Predicted protein	XYL1, AXY3	Alpha-xylosidase 1	0.0371967	3.56709	1805.49	152.332				3	4
A9RGK0	Predicted protein	R1	Alpha-glucan water dikinase, chloroplastic	0.013344	1.84402	18743.1	5220.79				0	1
A9RHV4	Predicted protein		Nascent polypeptide-associated complex subunit alpha-like protein 1	0.0291442	-1.32578	827.506	2074.29				0	4
A9RI50	Predicted protein	RPL4A	60S ribosomal protein L4-1	0.0410754	1.11601	7293.28	3364.88	194.57	276.145	-0.505137	2	6
A9RJE6	Predicted protein	DHAR2, DHAR	Glutathione S-transferase DHAR2	0.0457871	0.284269	28438.8	23352.8				5	5
A9RJU4	Predicted protein			4.03645e-05	6.14872	186298	2625.78	683.067	58.0296	3.55716	32	9
A9RJU8	Predicted protein	GAMMACA1	Gamma carbonic anhydrase 1, mitochondrial	0.00246208	-1.08683	183.811	390.428	49.7042	54.4682	-0.132046	1	5
A9RKJ5	Predicted protein	CPN60B1, Cpn60-B(3), LEN1	Chaperonin 60 subunit beta 1, chloroplastic	0.0431171	-2.71078	529.412	3465.94				1	9
A9RKU2	Predicted protein	GEP	Probable glutamyl endopeptidase, chloroplastic	0.0055872	-2.6372	661.241	4113.73				0	1
A9RL02	Nucleoside diphosphate kinase (EC 2.7.4.6)	NDK4, NDPKIII	Nucleoside diphosphate kinase 4, chloroplastic	0.00146568	-1.96482	2962.31	11563.8				0	4
A9RNM7	Predicted protein	ARA12, ASP48	Subtilisin-like protease	0.008098	1.99586	5641.59	1414.45				20	6
A9RPH2	Adenosylhomocysteinase (EC 3.3.1.1)	SAHH, SHH	Adenosylhomocysteinase	0.0429417	-3.20826	1077.29	9956.71	77.6491	140.732	-0.857904	0	14
A9RPL4	Predicted protein	RPS25B	40S ribosomal protein S25-2	0.0177898	-0.939781	2496.13	4788.17	1063.12	1281.86	-0.269934	2	9
A9RPR5	Predicted protein			0.034914	2.63175	105166	16968.4	546.991	557.948	-0.0286149	21	23
A9RQU5	Predicted protein			0.00798371	-0.607788	56373.1	85908.1				3	5
A9RR03	Predicted protein	PPDK1, CPDK1, PPDKB	Pyruvate, phosphate dikinase 1, chloroplastic	0.0314469	1.37528	24563.2	9468.53				1	0
A9RR03	Predicted protein	PPDK1, CPDK1, PPDKB	Pyruvate, phosphate dikise 1, chloroplastic	0.0314469	1.37528	24563.2	9468.53				1	0
A9RT52	Predicted protein	METE	5-methyltetrahydropteroyltriglutamate--homocysteine methyltransferase	0.0323901	-1.82853	23466.8	83347.8	22.4062	256.567	-3.51737	0	17
A9RT62	Predicted protein	LHCB2,LHCB2.1	Chlorophyll a-b binding protein, chloroplastic	0.0127529	1.73166	190371	57322	2618.57	3221.63	-0.299012	1	0
A9RTH7	Predicted protein	HSL2	LRR receptor-like serine/threonine-protein kise HSL2	0.000405409	5.27889	31667.2	815.651	20.8302	0	Inf	3	0
A9RU32	Predicted protein	CAP10A	Chlorophyll a-b binding protein CP24 10A, chloroplastic	0.0201965	2.31685	217419	43637.1				0	3
A9RV74	Predicted protein	ABA2	Zeaxanthin epoxidase, chloroplastic	0.0103708	1.06712	8977.12	4284.52	15.2449	36.4395	-1.25718	0	0
A9RW94	Predicted protein	FQR1	flavodoxin-like quinone reductase 1	0.0288443	2.58556	53262.3	8873.35	817.111	206.648	1.98336	4	1
A9RWS2	Predicted protein	METE	5-methyltetrahydropteroyltriglutamate--homocysteine methyltransferase	0.00087903	-1.00848	35945.8	72315.6	86.6388	297.267	-1.77868	0	4
A9RWV3	Predicted protein		Leucine aminopeptidase 3, chloroplastic	0.0243863	-1.37689	1266.76	3289.87				0	1
A9RX76	Fructose-bisphosphate aldolase (EC 4.1.2.13)		Fructose-bisphosphate aldolase, chloroplastic	0.00212902	-2.42165	4749.77	25448.5				14	48
A9RXC8	Predicted protein	HSP70-17	Heat shock 70 kDa protein 17	0.0119172	2.77768	2767.08	403.512				2	1
A9RY19	Cytochrome b6-f complex iron-sulfur subunit (EC 1.10.9.1)	petC	Cytochrome b6-f complex iron-sulfur subunit, chloroplastic	0.00376726	-2.91639	1367.89	10327				1	5
A9RZW6	Predicted protein		D-3-phosphoglycerate dehydrogenase, chloroplastic	0.00703903	0.484445	32421	23173.7				1	4
A9RZZ9	Malate dehydrogenase (EC 1.1.1.37)	PMDH1	Malate dehydrogenase, glyoxysomal	0.0252866	3.14261	47331.1	5359.55	354.986	122.877	1.53055	2	1
A9S180	Predicted protein			0.0164867	-0.784633	2897.36	4991.15				0	0
A9S1E1	Predicted protein	PSAL	Photosystem I reaction center subunit XI, chloroplastic	0.0302666	-4.96612	53.6639	1677.39				0	4
A9S1E8	Predicted protein	PSBQ2, PSBQB	Oxygen-evolving enhancer protein 3-2, chloroplastic	0.0148142	1.1134	196935	91024.1	487.46	718.682	-0.560069	12	20
A9S1G3	Glucose-6-phosphate isomerase (EC 5.3.1.9)	PGIC	Glucose-6-phosphate isomerase, cytosolic	0.0497375	-1.12776	1261.86	2757.41	37.6293	59.7086	-0.666083	0	3
A9S280	Predicted protein	GLU2	Ferredoxin-dependent glutamate synthase 2, chloroplastic	0.0169469	-1.85154	271.67	980.417				1	0
A9S2E0	Predicted protein (Fragment)	TL29, APX4	Thylakoid lumenal 29 kDa protein, chloroplastic	9.62938e-05	2.52193	40817.5	7106.71				0	1
A9S2N1	Predicted protein	AMC4, AMC7, MCP2D	Metacaspase-4	0.000634821	3.42027	10688.9	998.454				3	1
A9S3B2	Predicted protein	BCCP2	Biotin carboxyl carrier protein of acetyl-CoA carboxylase 2, chloroplastic	0.0417427	-1.29568	113.064	277.565	37.4025	73.6108	-0.976784	0	0
A9S3C8	Predicted protein		Putative quinone-oxidoreductase homolog, chloroplastic	0.00748383	8.40566	3926.43	11.5783				3	0
A9S455	Predicted protein	OEP16	Outer envelope pore protein 16, chloroplastic	0.014513	3.86995	28562.1	1953.53				19	10
A9S6Y7	Predicted protein			0.0355816	5.80375	1191.53	21.3305	7160.23	939.261	2.93041	15	6
A9S7Z5	Predicted protein			0.0255713	1.30676	1943.84	785.753	1034.45	21.5312	5.58629	6	1
A9SA96	Predicted protein	PSBO	Oxygen-evolving enhancer protein 1, chloroplastic	0.00945117	1.4995	53596.1	18955.7	207.1	197.914	0.0654539	7	10
A9SAI1	Predicted protein			0.000975876	-1.71046	387.132	1266.95				2	0
A9SBL7	Predicted protein	PSBP1, PSBP	Oxygen-evolving enhancer protein 2-1, chloroplastic	0.000870207	2.73783	111436	16705.5	15.9548	116.272	-2.86545	1	0
A9SCC5	Predicted protein	TCHQD	Glutathione S-transferase TCHQD	0.038306	1.12991	15886.8	7259.42				1	0
A9SCV0	Phi class glutathione S-transferase (Predicted protein)	GSTF9, GLUTTR, GSTF7	Glutathione S-transferase F9	0.00149444	-2.95748	30691.7	238402	3.51017	2972.74	-9.72604	0	28
A9SDA7	Predicted protein	TFT7	14-3-3 protein 7	0.00767607	0.926187	13163.7	6927.38	309.996	236.46	0.39065	2	2
A9SDP8	Predicted protein	OEP161, PTC16	Outer envelope pore protein 16-1, chloroplastic	0.0208401	2.41334	24020	4509.05	211.631	275.817	-0.38216	10	9
A9SIC8	Predicted protein			1.22743e-05	4.29238	42208.6	2154.1	238.181	66.7625	1.83495	3	0
A9SL09	PsaH photosystem I reaction center subunit	PSAH	Photosystem I reaction center subunit VI, chloroplastic	0.0189157	2.07012	24660.8	5872.73	578.2	681.001	-0.236088	4	6
A9SLS5	Malate dehydrogenase (EC 1.1.1.37)	MMDHI	Malate dehydrogenase, mitochondrial	0.0392656	-3.85587	515.251	7460.23				23	20
A9SM27	Predicted protein		Probable aldehyde oxidase 3	4.11377e-05	1.28679	14303.9	5862.61				2	0
A9SMK5	Predicted protein	PRXQ	Peroxiredoxin Q, chloroplastic	0.0298867	1.59923	13793	4552.4				1	1
A9SNW6	Predicted protein	CDC48E	Cell division control protein 48 homolog E	0.0116253	3.51211	4740.23	415.478				1	0
A9SPK5	Predicted protein	IDH1	Isocitrate dehydrogese [D] regulatory subunit 1, mitochondrial	0.0200055	-1.08659	1644.6	3492.65				1	3
A9SPK5	Predicted protein	IDH1	Isocitrate dehydrogenase [NAD] regulatory subunit 1, mitochondrial	0.0200055	-1.08659	1644.6	3492.65				1	3
A9SPM8	N-acetyl-gamma-glutamyl-phosphate reductase (EC 1.2.1.38)		Probable N-acetyl-gamma-glutamyl-phosphate reductase, chloroplastic	0.0422576	2.20597	5210.09	1129.23				0	0
A9SQZ2	Predicted protein	FDH	Formate dehydrogese 1, mitochondrial	0.00183461	1.81635	45358.4	12879	690.283	100.693	2.77723	18	1
A9SQZ2	Predicted protein	FDH	Formate dehydrogenase 1, mitochondrial	0.00183461	1.81635	45358.4	12879	690.283	100.693	2.77723	18	1
A9SR64	Predicted protein		Probable ribose-5-phosphate isomerase	0.0375856	1.94482	20741.2	5387.46				4	4
A9SS48	Predicted protein	ALDH5F1, SSADH1	Succinate-semialdehyde dehydrogenase, mitochondrial	0.00712647	3.92544	36437	2398.1	274.829	124.782	1.13912	3	1
A9SSD6	Predicted protein			0.0228322	-1.65326	52.6217	165.519				0	1
A9SVQ5	Predicted protein			0.0308643	2.28808	12193.6	2496.62	138.506	114.338	0.276644	34	19
A9SXF3	Phosphoribulokinase (EC 2.7.1.19)		Phosphoribulokinase, chloroplastic	0.00689771	0.472037	40066.1	28885.5				1	6
A9SYW3	Predicted protein		Glutamate--tRNA ligase, chloroplastic/mitochondrial	0.013099	-1.26875	1079.84	2601.91				0	1
A9SZW4	Predicted protein		membrane protein, putative	0.00305846	2.97453	29804.6	3791.95	144.657	179.127	-0.308347	2	1
A9T432	Predicted protein (Fragment)		Acetolactate synthase small subunit 2, chloroplastic	0.0254089	-1.6804	4799.9	15384.5				0	0
A9T4E0	Predicted protein	PFP-BETA2, MEE51	Pyrophosphate--fructose 6-phosphate 1-phosphotransferase subunit beta 2	0.047446	1.306	662.67	268.01	3.29286	134.44	-5.35147	0	3
A9T939	Predicted protein	LACS9	Long chain acyl-CoA synthetase 9, chloroplastic	0.0193412	2.13501	5518.94	1256.47				0	1
A9TBP0	Predicted protein	RCA1	Ribulose bisphosphate carboxylase/oxygese activase 1, chloroplastic	0.00606833	-0.997018	108829	217208	102.138	296.769	-1.53882	2	9
A9TBP0	Predicted protein	RCA1	Ribulose bisphosphate carboxylase/oxygenase activase 1, chloroplastic	0.00606833	-0.997018	108829	217208	102.138	296.769	-1.53882	2	9
A9TC11	Phosphoglycerate kinase (EC 2.7.2.3)	PGK	Phosphoglycerate kinase, chloroplastic	0.00265407	-0.415407	98315.6	131121	13.5909	255.028	-4.22994	4	15
A9TDY7	Predicted protein			0.0318974	3.45129	1817.13	166.129	236.174	1.01896	7.85661	10	0
A9TE45	Predicted protein	GLU1, GLS1	Ferredoxin-dependent glutamate synthase 1, chloroplastic	0.0398012	-0.412945	75092.6	99978.4	20.1828	51.6787	-1.35644	1	1
A9TED6	Predicted protein	L1818	Chlorophyll a-b binding protein L1818, chloroplastic	0.0262202	1.94806	98149.6	25436.9	1091.51	1060.72	0.0412747	14	11
A9TFB4	Predicted protein		Peroxidase 5	0.00503795	-3.30346	87.4256	863.135				0	0
A9TG05	Phosphoglycerate kinase (EC 2.7.2.3)	PGK	Phosphoglycerate kinase, chloroplastic	0.000506293	2.72663	157959	23864.3				10	5
A9TG09	Aspartate aminotransferase (EC 2.6.1.1)	ASP1	Aspartate aminotransferase, mitochondrial	0.0335258	-0.72201	1012.34	1669.83	15.784	84.0253	-2.41236	2	2
A9THQ4	Histidinol dehydrogenase, chloroplastic (HDH) (EC 1.1.1.23)	HDH	Histidinol dehydrogenase, chloroplastic	0.0347796	-1.57992	191.38	572.136				0	0
A9TI11	Predicted protein			0.0258917	2.90932	28201.2	3753.84				17	2
A9TI29	Predicted protein			0.000849987	1.51072	36111.5	12672.8
A9TIY2	Predicted protein	GLN2	Glutamine synthetase, chloroplastic	0.00282663	-1.76311	14560.3	49421.9				1	6
A9TKU6	Predicted protein	CAB13, LHBC1	Chlorophyll a-b binding protein 13, chloroplastic	0.0390273	1.08046	959425	453690				3	3
A9TKW3	Predicted protein	SRP	Stress-related protein	0.0219571	3.34806	8769.27	861.186	531.119	162.022	1.71285	4	1
A9TL15	Predicted protein (Fragment)	CAS, STR3	Calcium sensing receptor, chloroplastic	0.00650342	-0.693631	19105.7	30900.7				0	1
A9TLM2	Predicted protein			0.0241459	-0.927034	5752.22	10937.1				1	3
A9TPZ0	Predicted protein			0.0213112	7.99221	1672.57	6.56884				7	1
A9TR54	Predicted protein			0.0238257	4.89433	17428.1	586.016				37	14
A9TT51	Photosystem II reaction center Psb28 protein	PSB28	Photosystem II reaction center PSB28 protein, chloroplastic	0.0361593	2.32297	11560.6	2310.46				0	0
A9TT85	Ribulose bisphosphate carboxylase small chain (EC 4.1.1.39)	RBCS1	Ribulose bisphosphate carboxylase small chain, chloroplastic	0.0367975	-0.472677	49193.5	68265	557.756	2745.05	-2.29912	1	10
A9TWQ2	Predicted protein	HSP18.1	18.1 kDa class I heat shock protein	0.00424277	2.77722	58443.9	8525.35	1865.47	34.7432	5.74666	16	1
A9TZU7	Predicted protein			0.00535038	3.18554	69447.1	7633.27				1	1
A9U0A5	Predicted protein	METE	5-methyltetrahydropteroyltriglutamate--homocysteine methyltransferase	0.00659138	-1.48267	18921.9	52880.2	35.0685	139.633	-1.99339	0	3
A9U188	Predicted protein	HPR-A	Glycerate dehydrogenase	0.0191438	1.28758	64895.8	26583.8	59.4524	69.1361	-0.217704	1	9
A9U1A6	Predicted protein	PHB3, EER3	Prohibitin-3, mitochondrial	0.0288177	1.23925	832.522	352.649	24.4851	46.4183	-0.922788	0	0
A9U1H4	Predicted protein	LOX1.4, POTLX-2	Probable linoleate 9S-lipoxygenase 4	0.00655843	1.30865	549767	221940	0.113327	0.128437	-0.180569	26	40
A9U1M5	Protein disulfide-isomerase (EC 5.3.4.1)	PDIL1-4, PDI2, PDIL2-2	Protein disulfide isomerase-like 1-4	0.0433121	0.648515	52711.1	33626.3				2	5
A9U2N7	Predicted protein			0.0106662	2.29858	45945.3	9338.99				5	0
A9U407	Predicted protein			0.0239547	2.24448	1236.56	260.95				12	6
A9U4V5	Predicted protein		Heme-binding-like protein At3g10130, chloroplastic	0.00430781	2.34406	17409	3428.81	148.166	221.11	-0.57755	1	1
A9U536	Predicted protein (Fragment)		GDSL esterase/lipase At4g01130	0.015202	-1.03943	910.608	1871.68				0	2
A9U5L9	Predicted protein (Fragment)	NEC3	Bifunctiol monodehydroascorbate reductase and carbonic anhydrase nectarin-3	0.000473274	4.00262	160003	9982.08				3	0
