# Supplementary material for: Specific pools of endogenous peptides are present in gametophore, protonema, and protoplast cells of the moss Physcomitrella patens
Source: BMC Plant Biol. 2015 Mar 15;15:87. doi: 10.1186/s12870-015-0468-7 (PMC4365561; doi:10.1186/s12870-015-0468-7)
Supplement: Additional file 19: — Quantitative relationship of precursor proteins in protonemata versus protoplasts. [file 12870_2015_468_MOESM19_ESM.xlsx]

## Sheet: Лист1
Additional file 19. Quantitative relationship of precursor proteins in protonemata versus protoplasts.
The table provides data on comparative quantitative analysis of precursor proteins in protonema and protoplasts, together with the level of transcription of relevant genes and the number of endogenous peptides identified
Accession number - protein unique number in the UniProtKB database
Protein function - protein name according to UniProtKB database
Putative homologue gene name - possible homologue; the results of BLAST homology analysis against the protein database of green plants (Viridiplantae)
Putative homologue function - known function of putative homologue gene
Relative protein quantification - relative protein quantification based on spectral counting
log2 - the ratio (in log scale) of the appropriate medians
p-value - probability values of the significance of the observed fold change with the available data of repetitions
median - median value across all repetitions
Expression, RPKM - the transcription level of genes encoding corresponding proteins (median RPKM)
Number of unique peptides - the number of identified unique peptides from a given protein in the appropriate cell type
Accession	Proteins function	Putative homologue gene name	Putative homologue function	Relative protein quantification				Expression, RPKM			Number of unique peptides
				p-value, protplasts vs protonema	log2(protplasts/protonema)	median proteins abundance, protonema	median proteins abundance, protoplast	protonema	protoplast	log2(protoplast/protonema)	protonema	protoplast
A7X9K6	Calcium-dependent protein kinase (EC 2.7.11.1) (Cpk1 calcium-dependent protein kinase)			0.0430948	-0.981772	1926.33	975.412
A9RAS2	Predicted protein (Uncharacterized protein)	LHCB2,LHCB2.1	Chlorophyll a-b binding protein, chloroplastic	0.0164793	1.23486	8401.81	19774.4	63.4528	58.763	-0.110776	2	112
A9RCQ9	Predicted protein			0.0176629	-1.2331	3269.75	1390.96				1	2
A9RDI1	Predicted protein (Fragment)			0.0120138	-1.34332	2088.58	823.138
A9REC2	Predicted protein			0.0100014	-2.977	2983.35	378.913	66.7609	46.1684	-0.532098
A9REK0	Predicted protein			0.022203	-1.92963	1214.27	318.742
A9RHW6	Thiamine thiazole synthase 3, chloroplastic (Thiazole biosynthetic enzyme 3)	THI1-3	Thiamine thiazole synthase 3, chloroplastic	0.0220712	1.10883	1356.73	2926.07				1	18
A9RHX4	Sar1-family small GTPase			0.0419618	-2.17214	617.43	136.996	59.7948	30.1237	-0.989122
A9RIC6	Predicted protein (Fragment)			0.030398	-1.26554	1061.46	441.508
A9RJQ8	Predicted protein	ACC1, EMB22, GK, PAS3	Acetyl-CoA carboxylase 1	0.049032	-1.08688	5829.16	2744.24				0	3
A9RK31	Predicted protein			0.0401135	-1.74083	1873.88	560.662	40.3006	25.0166	-0.687916
A9RKG7	Predicted protein			0.0282222	1.80935	302.758	1061.12
A9RKT7	Predicted protein			0.0257435	-1.94524	2638.71	685.197	292.36	183.345	-0.673181
A9RKV9	Predicted protein			0.0280305	3.39418	49.1097	516.319
A9RLL2	Predicted protein	CPN60B1, Cpn60-B(3), LEN1	Chaperonin 60 subunit beta 1, chloroplastic	0.0216966	1.40581	3462.79	9175.22	74.1367	96.084	0.374109	2	5
A9RPL4	Predicted protein	RPS25B	40S ribosomal protein S25-2	0.00982023	-1.37362	4788.17	1847.86	1281.86	1217.34	-0.0745065	9	56
A9RQ25	Peptidyl-prolyl cis-trans isomerase	FKBP12	Peptidyl-prolyl cis-trans isomerase FKBP12	0.0377443	1.19356	472.544	1080.78	461.281	200.131	-1.2047	2	1
A9RQR3	Predicted protein			0.00559627	-1.37434	452.386	174.498
A9RR66	Predicted protein	CBSX3	CBS domain-containing protein CBSX3, mitochondrial	0.0295284	0.74092	512.886	857.157	110.466	85.1167	-0.376081	0	7
A9RS00	Predicted protein (Fragment)			0.0391565	-0.917628	10021.3	5305.07
A9RS01	Predicted protein			0.0131183	-1.39734	1473.85	559.515	21.012	13.3644	-0.652818
A9RS38	HYDIN			0.0117676	3.06804	1071.33	8984.54				1	1
A9RSR5	Predicted protein			0.0168297	-0.811906	3955.09	2252.93
A9RUA5	Predicted protein			0.0329727	0.899501	405.765	756.922				0	7
A9RV69	Predicted protein	CLEB3J9	Thylakoid lumenal 29 kDa protein, chloroplastic	0.00113217	1.68267	1208.62	3879.91				1	12
A9RV72	Predicted protein	RPP2B	60S acidic ribosomal protein P2B	0.0188014	3.06728	157.455	1319.77	456.723	347.439	-0.39456	0	10
A9RVC7	Predicted protein			0.00904192	-1.34381	1668.79	657.47
A9RW10	Predicted protein	CAB7	Chlorophyll a-b binding protein 7, chloroplastic	0.041247	0.972638	52342.3	102718	16.4446	27.2831	0.730396	4	30
A9RWN4	Predicted protein	LSM4, GRP2	Probable U6 snRNA-associated Sm-like protein LSm4	0.000187669	-1.46392	2978.5	1079.73	0	0		0	13
A9RX76	Fructose-bisphosphate aldolase (EC 4.1.2.13)		Fructose-bisphosphate aldolase, chloroplastic	0.0109476	0.958951	25448.5	49469.2				48	106
A9RZW1	Predicted protein			0.0409302	-0.774337	7951.12	4648.68
A9RZW6	Predicted protein		D-3-phosphoglycerate dehydrogenase, chloroplastic	0.00175499	0.587683	23173.7	34826.1				4	14
A9RZZ9	Malate dehydrogenase (EC 1.1.1.37)	PMDH1	Malate dehydrogenase, glyoxysomal	0.027312	1.52714	5359.55	15446.9	122.877	75.8864	-0.695302	1	13
A9S0Q4	Malate dehydrogenase (EC 1.1.1.37)	PMDH1	Malate dehydrogenase, glyoxysomal	0.00404618	1.29496	7692.49	18875.1	106.328	58.1392	-0.870933	0	4
A9S0U0	Predicted protein			0.0157548	-1.18352	2370.55	1043.7
A9S180	Predicted protein			0.0383854	0.476659	4991.15	6945.27				0	4
A9S1E1	Predicted protein	PSAL	Photosystem I reaction center subunit XI, chloroplastic	0.0409762	-1.70784	1677.39	513.48				4	0
A9S5H6	Predicted protein			0.0358731	0.910159	1024.25	1924.82	172.345	339.013	0.976041
A9S6D2	Glucose-6-phosphate 1-dehydrogenase (EC 1.1.1.49)			0.00524133	3.31645	1093.77	10896.2	5.56232	01,04,2219	-0.397794
A9S6G4	Predicted protein (Fragment)			0.0330397	-1.03396	280.533	137.003
A9S6S7	Predicted protein	LHCB2,LHCB2.1	Chlorophyll a-b binding protein, chloroplastic	0.00362722	1.47851	52862.4	147307	4382.85	4593.81	0.0678202	0	12
A9S7W2	Glucose-6-phosphate isomerase (EC 5.3.1.9)			0.0460096	-0.486043	4027.95	2875.88
A9S9D2	Predicted protein	GLT1	Glutamate synthase 1 [NADH], chloroplastic	0.0258503	1.0317	3102.24	6342.31				0	2
A9S9S4	Ferritin (EC 1.16.3.1)	ATFER4,FER4	Ferritin-3, chloroplastic	0.00181486	0.916706	6518.59	12305.8	231.017	282.087	0.288147	5	0
A9SAY8	Predicted protein (Fragment)		Thylakoid lumenal 15 kDa protein 1, chloroplastic	0.0345928	1.1537	1665.87	3706.3				1	11
A9SB18	Predicted protein	ADK-B	Adenylate kinase B	0.0299747	-1.13226	2734.01	1247.26	40.0761	25.183	-0.670297	3	29
A9SC63	Predicted protein	GGAT2, AOAT2, GGT2	Glutamate--glyoxylate aminotransferase 2	0.0467371	0.931218	3529.31	6729.98	66.4164	34.6845	-0.937248	1	9
A9SCP0	Predicted protein (Fragment)			0.00019355	-2.95622	635.186	81.8444
A9SD20	Predicted protein			0.0179582	-1.16133	7697.83	3441.71	77.9312	52.2512	-0.576736
A9SDL5	ATP-binding cassette transporter, subfamily I, member 8, ABC component protein PpABCI8			0.0364171	0.675588	2101.05	3355.89	44.821	9.43895	-2.24748
A9SDL8	Predicted protein			0.0283715	4.49545	22.9078	516.711	74.4012	45.2987	-0.715855
A9SDQ5	Predicted protein			0.0220775	-1.45347	3149.32	1149.95	13.5479	7.54639	-0.844205
A9SG83	Phi class glutathione S-transferase (Predicted protein)			0.00238257	-0.891516	2222.26	1197.9	228.996	1026.4	2.1642
A9SG93	Predicted protein	OE23,OEE2,PSBP-1,PSII-P	photosystem II subunit P-1	0.0242863	0.740054	66051.4	110322	975.676	618.033	-0.658719	24	68
A9SGM3	Predicted protein	RPL10	50S ribosomal protein L10, chloroplastic	0.0408604	1.54471	297.277	867.289	40.4849	20.0683	-1.01246	0	3
A9SJ56	Predicted protein (Fragment)			0.0219863	-0.527076	537.107	372.731
A9SJ82	Predicted protein	VALRS	Valine--tRNA ligase	0.000118823	-1.52873	1149.03	398.235				0	4
A9SJM7	Predicted protein		Thylakoid lumenal protein At1g12250, chloroplastic	0.00896037	2.49592	186.168	1050.15				3	10
A9SL09	PsaH photosystem I reaction center subunit	PSAH	Photosystem I reaction center subunit VI, chloroplastic	4.62633e-05	2.46857	5872.73	32505.2	681.001	517.193	-0.396954	6	92
A9SNU8	Predicted protein	MOD1, ENR-A, ENR1	Enoyl-[acyl-carrier-protein] reductase [NADH], chloroplastic	0.0124633	2.25718	182.28	871.399				1	3
A9SNV6	Predicted protein	L1818	Chlorophyll a-b binding protein L1818, chloroplastic	0.0123575	0.828664	10600.6	18827.1	266.115	130.947	-1.02307	6	39
A9SP58	Predicted protein	ATNRP1,NRP1	nodulin-related protein 1	0.0496191	0.52263	35491.7	50986.4	99.1854	73.5458	-0.431485	22	151
A9SPR1	Predicted protein (Fragment)			0.0126696	-0.852011	4154.44	2301.61
A9SPT5	Predicted protein			0.00870826	1.84636	206.602	742.922
A9SQZ2	Predicted protein	FDH	Formate dehydrogenase 1, mitochondrial	0.0230384	-1.07777	12879	6101.53	100.693	30.7878	-1.70953	1	13
A9SS10	Predicted protein			0.0411092	-0.571224	3152.92	2122.06	107.293	105.209	-0.028287
A9SSB6	Cytochrome b6-f complex iron-sulfur subunit (EC 1.10.9.1)	petC	Cytochrome b6-f complex iron-sulfur subunit, chloroplastic	0.0194788	0.938857	9028.45	17307.6				0	33
A9ST97	Predicted protein	HEMC	Porphobilinogen deaminase, chloroplastic	0.0239844	0.847978	2733.61	4920.43				1	3
A9STP5	Predicted protein			0.00826671	-1.87168	827.854	226.215
A9STW5	Predicted protein			0.00906811	-2.24444	882.367	186.211	74.5623	52.0076	-0.519722
A9STZ2	Predicted protein	FTSH2	ATP-dependent zinc metalloprotease FTSH 2, chloroplastic	0.0248321	0.324897	15339.4	19213.7				2	10
A9SUU2	Predicted protein		Cucumisin	0.028845	-0.707107	3541.93	2169.6				14	33
A9SUV8	Predicted protein			0.0176203	2.43954	121.733	660.36	57.1313	20.8789	-1.45224
A9SVB9	Predicted protein			0.0152808	1.71061	1174.48	3844.04
A9SWR2	Eukaryotic translation initiation factor 3 subunit B (eIF3b) (eIF-3-eta) (eIF3 p110)			0.0297997	1.13584	447.871	984.182	52.0241	27.4497	-0.922391
A9SX31	Superoxide dismutase [Cu-Zn] (EC 1.15.1.1)	SODCP	Superoxide dismutase [Cu-Zn], chloroplastic	0.00331577	1.86199	1792.95	6517.52				5	29
A9SYM2	Predicted protein			0.0497372	-1.86723	494.683	135.592
A9SYS3	Predicted protein			0.00522877	-1.24478	5030	2122.53	27.3321	16.4783	-0.730025
A9SZ47	Predicted protein			0.0222466	-3.54579	326.757	27.9793	49.069	44.757	-0.132699
A9T2Y3	Predicted protein	OEP162	Outer envelope pore protein 16-2, chloroplastic	0.00958735	1.21634	5067.36	11774.3	1058.54	1015.14	-0.0603978	12	40
A9T3A8	Predicted protein			0.00520706	-1.02695	6239.09	3061.82	48.1789	44.2735	-0.121958
A9T432	Predicted protein (Fragment)		Acetolactate synthase small subunit 2, chloroplastic	0.0470638	-1.00021	15384.5	7691.12				0	3
A9T4U7	Predicted protein			0.0383789	-2.53947	435.557	74.9185	1.69948	0.553077	-1.61954
A9T682	EF1Bgamma class glutathione S-transferase (Predicted protein)			0.020717	-1.08281	4744.95	2240.14	53.6476	43.8896	-0.289635
A9T6Y6	Predicted protein			0.0321375	1.12077	401.643	873.423
A9T8B7	Predicted protein			0.000297007	3.36682	52.5021	541.614	59.7861	52.9547	-0.175052
A9T9Z2	Predicted protein			0.00500074	-1.42118	3351.86	1251.61	37.5703	19.3391	-0.958076
A9TAK5	Predicted protein			0.03962	-1.81914	469.996	133.192
A9TAL5	ATP-binding cassette transporter, subfamily B, member 8, group TAP protein PpABCB8			0.00614146	-0.737717	1814.1	1087.89
A9TB65	Predicted protein (Fragment)	CAB8	Chlorophyll a-b binding protein 8, chloroplastic	0.0342139	1.03638	15956.1	32727.2				7	35
A9TBU4	Predicted protein			0.0420463	-3.84633	56.5605	3.93235
A9TC27	Predicted protein	PDIL2-2, PDIL4-2	Protein disulfide isomerase-like 2-2	0.0138479	-0.496176	8155.52	5782.13				3	3
A9TCU9	Predicted protein	PSAH2	Photosystem I reaction center subunit VI-2, chloroplastic	0.0452458	2.49594	3418.46	19283.4				3	37
A9TD30	Predicted protein			0.00576384	-1.39935	3971.78	1505.7	22.2651	6.98563	-1.67233
A9TDK2	Rab11/RabA-family small GTPase (Fragment)			0.0337818	-1.95753	3628.63	934.256
A9TEY6	Eukaryotic translation initiation factor 3 subunit L (eIF3l)			0.0471014	-0.528292	6159.48	4270.83	51.7103	41.7865	-0.307415
A9TI99	Pectinesterase (EC 3.1.1.11)			0.00701773	-2.71724	31040	4720.08
A9TIY2	Predicted protein	GLN2	Glutamine synthetase, chloroplastic	0.018003	0.541726	49421.9	71944.1				6	15
A9TKL2	Predicted protein			0.000109792	-2.80834	18433.4	2631.54
A9TKU6	Predicted protein	CAB13, LHBC1	Chlorophyll a-b binding protein 13, chloroplastic	0.000922863	1.08194	453690	960409				3	7
A9TLM2	Predicted protein			0.0164248	0.433218	10937.1	14767.7				3	31
A9TNS6	Predicted protein			0.00545362	-0.94345	3433.62	1785.44
A9TPC4	SSADH	ALDH5F1, SSADH1	Succinate-semialdehyde dehydrogenase, mitochondrial	0.0306656	-0.555467	36482.6	24824.1	101.779	180.196	0.824116	1	1
A9TQ76	Predicted protein			0.0205127	-1.28401	793.231	325.742
A9TQS1	Serine hydroxymethyltransferase (EC 2.1.2.1)	SHM1	Serine hydroxymethyltransferase, mitochondrial	0.00416572	0.711796	21163.1	34661.8	246.187	176.304	-0.481685	0	7
A9TTH8	Predicted protein			0.0155916	1.42668	532.215	1430.73
A9TTK8	Arl3-family small GTPase			0.0169875	-1.44058	2231.45	822.107
A9TVA9	Predicted protein (Fragment)	PSAE	Photosystem I reaction center subunit IV, chloroplastic	0.0345871	3.03694	523.563	4297.13				3	19
A9TVZ4	Nucleosome assembly protein family	NAP1;2,NFA02,NFA2	nucleosome assembly protein 1;2	0.0335881	3.50204	101.427	1149.14	78.8703	50.3209	-0.648324	0	13
A9TY50	Predicted protein			0.00496808	-1.45462	8665.81	3161.73	147.119	91.1914	-0.690009
A9U036	Predicted protein (Fragment)			0.00132651	-1.26951	707.562	293.497
A9U0J7	Predicted protein			0.00228084	-2.79	276.977	40.0471
A9U149	Predicted protein			0.0365099	-0.995229	12607.6	6324.7
A9U1M6	Catalase (EC 1.11.1.6)	CAT2, SU2	Catalase isozyme 2	0.00837869	0.912026	9871.03	18574.2	260.183	319.124	0.294588	0	24
A9U380	Ribulose bisphosphate carboxylase small chain (EC 4.1.1.39) (Fragment)	RBCS	Ribulose bisphosphate carboxylase small chain, chloroplastic	0.0290779	1.58833	300310	903033				10	43
A9U3H8	Predicted protein			0.000486374	-1.17701	5202.06	2300.71
A9U3R4	Fructose-bisphosphate aldolase (EC 4.1.2.13)		Fructose-bisphosphate aldolase, chloroplastic	0.00536926	1.08387	27311.2	57892				9	25
A9U5B0	Predicted protein	LHCB5	Chlorophyll a-b binding protein CP26, chloroplastic	0.0359397	1.09205	21694.9	46248.6				0	9
CHLL	Light-independent protochlorophyllide reductase iron-sulfur ATP-binding protein			0.0210128	-0.828818	3921.54	2207.79
Q2HNH2	Small ribosomal protein subunit 4 (Fragment)			0.0452294	-0.434564	2914.49	2156.48
Q3Y544	Predicted protein (Sucrose-phosphate synthase 1) (EC 2.4.1.14)			0.043242	-10.1578	224.729	0.196717	30.2372	43.0642	0.510162
Q8LPC3	Fructose-bisphosphate aldolase (EC 4.1.2.13)			0.0464709	-1.05836	5483.16	2632.9
